# Supplementary material for: Comparative Transcriptomic Analysis of the Liver and Spleen in Ussuri Catfish (Pseudobagrus ussuriensis) Challenged with Polyriboinosinic Polyribocytidylic Acid (Poly(I:C))
Source: Animals (Basel). 2025 Aug 21;15(16):2454. doi: 10.3390/ani15162454 (PMC12382895; doi:10.3390/ani15162454)
Supplement: Supplementary file 1 [file animals-15-02454-s001.zip]

Archive with 4 entries (4 files):
- animals-3730838-Supplementary Material 1.xlsx
- animals-3730838-Supplementary Material 2.xlsx
- animals-3730838-Supplementary Material 3.xlsx
- animals-3730838-Supplementary Material 4.xlsx
