# Supplementary material for: Comparative Transcriptomic Analysis of the Liver and Spleen in Ussuri Catfish (Pseudobagrus ussuriensis) Challenged with Polyriboinosinic Polyribocytidylic Acid (Poly(I:C))
Source: Animals (Basel). 2025 Aug 21;15(16):2454. doi: 10.3390/ani15162454 (PMC12382895; doi:10.3390/ani15162454)
Supplement: Supplementary file 1 [file animals-15-02454-s001.zip › animals-3730838-Supplementary Material 1.xlsx]

## Sheet: Sheet1
gene_id	BaseMean_DESeq2	BaseMean_control_pbs-3L	BaseMean_case_IC-3L	FoldChange	log2FoldChange	p-value	q-value	Regulation	FPKM_IC-3L-1	FPKM_IC-3L-2	FPKM_IC-3L-3	FPKM_pbs-3L-1	FPKM_pbs-3L-2	FPKM_pbs-3L-3	symbol	description	pathway	pathway_description	GO_ID	GO_term
evm.TU.Chr01.10	35.7196	33.1517	38.2876	1.15494	0.207815	0.660506	0.835078	Up	1.25099	0.669256	0.600535	1.34459	0.326015	0.776005	CYP2R1	Vitamin D 25-hydroxylase	ko00100	Steroid biosynthesis	GO:0005737,GO:0005789,GO:0043231,GO:1902271,GO:0020037,GO:0005506,GO:0016712,GO:0042803,GO:0008395,GO:0030343,GO:0036378,GO:0006082,GO:0042359,GO:0006766,GO:0006805	cytoplasm|endoplasmic reticulum membrane|intracellular membrane-bounded organelle|D3 vitamins binding|heme binding|iron ion binding|oxidoreductase activity, acting on paired donors, with incorporation or reduction of molecular oxygen, reduced flavin or flavoprotein as one donor, and incorporation of one atom of oxygen|protein homodimerization activity|steroid hydroxylase activity|vitamin D3 25-hy…
evm.TU.Chr01.1000	154.381	178.311	130.45	0.730546	-0.452953	0.0324457	0.136981	Down	3.91	2.62559	3.62138	4.90989	4.45434	6.25219	zgc:55781	UPF0415 protein C7orf25 homolog
evm.TU.Chr01.1001	9.43625	10.6404	8.23213	0.774585	-0.368504	0.594256	0.793736	Down	0.206066	0.181365	0.180178	0.339917	0.220082	0.26364	fbxl7	F-box/LRR-repeat protein 7			GO:0005737,GO:0005815,GO:0019005,GO:0016567,GO:0031146	cytoplasm|microtubule organizing center|SCF ubiquitin ligase complex|protein ubiquitination|SCF-dependent proteasomal ubiquitin-dependent protein catabolic process
evm.TU.Chr01.1002	179.54	183.557	175.524	0.957767	-0.0622529	0.751817	0.886182	Down	5.30873	6.15463	5.69821	7.69318	6.11731	6.37038	IMPA1	Inositol monophosphatase 1	ko00562,ko00521,ko04070	Inositol phosphate metabolism|Streptomycin biosynthesis|Phosphatidylinositol signaling system	GO:0005737,GO:0008934,GO:0052832,GO:0052833,GO:0052834,GO:0031403,GO:0000287,GO:0030145,GO:0006021,GO:0006020,GO:0046855,GO:0046854,GO:0007165	cytoplasm|inositol monophosphate 1-phosphatase activity|inositol monophosphate 3-phosphatase activity|inositol monophosphate 4-phosphatase activity|inositol monophosphate phosphatase activity|lithium ion binding|magnesium ion binding|manganese ion binding|inositol biosynthetic process|inositol metabolic process|inositol phosphate dephosphorylation|phosphatidylinositol phosphate biosynthetic proce…
evm.TU.Chr01.1003	485.594	460.447	510.741	1.10815	0.148148	0.288026	0.549041	Up	6.93663	6.58946	6.25512	6.26232	6.17283	7.69397	RNF31	E3 ubiquitin-protein ligase RNF31	ko04217,ko04621,ko05131	Necroptosis|NOD-like receptor signaling pathway|Shigellosis	GO:0035631,GO:0009898,GO:0005829,GO:0071797,GO:0042802,GO:0036435,GO:0070530,GO:1990450,GO:0046872,GO:0043130,GO:0061630,GO:0031625,GO:0004842,GO:0023035,GO:0042742,GO:0060546,GO:0043123,GO:0051092,GO:1903955,GO:1904417,GO:0097039,GO:0000209,GO:0050852	CD40 receptor complex|cytoplasmic side of plasma membrane|cytosol|LUBAC complex|identical protein binding|K48-linked polyubiquitin modification-dependent protein binding|K63-linked polyubiquitin modification-dependent protein binding|linear polyubiquitin binding|metal ion binding|ubiquitin binding|ubiquitin protein ligase activity|ubiquitin protein ligase binding|ubiquitin-protein transferase act…
evm.TU.Chr01.1006	147.107	161.914	132.3	0.817077	-0.291456	0.239282	0.49234	Down	1.34377	1.38876	0.854509	1.9531	1.63328	1.34505	Dsel	Dermatan-sulfate epimerase-like protein			GO:0016020,GO:0047757,GO:0008146,GO:0030204,GO:0030205	membrane|chondroitin-glucuronate 5-epimerase activity|sulfotransferase activity|chondroitin sulfate metabolic process|dermatan sulfate metabolic process
evm.TU.Chr01.1007	3.60301	5.39361	1.81241	0.331639	-1.59231	0.259353	0.517775	Down	0.124629	0.0274223	0	0.284651	0.207052	0	tmx3	Protein disulfide-isomerase TMX3			GO:0005789,GO:0003756	endoplasmic reticulum membrane|protein disulfide isomerase activity
evm.TU.Chr01.1008	1466.33	1514.53	1418.13	0.936503	-0.0946441	0.408723	0.658426	Down	27.5631	28.111	32.7513	33.6984	33.5264	39.0764	TESK2	Dual specificity testis-specific protein kinase 2			GO:0005737,GO:0016604,GO:0005654,GO:0005634,GO:0005524,GO:0046872,GO:0004672,GO:0106310,GO:0004674,GO:0004712,GO:0004713,GO:0030036,GO:0048041,GO:0006468,GO:0007283	cytoplasm|nuclear body|nucleoplasm|nucleus|ATP binding|metal ion binding|protein kinase activity|protein serine kinase activity|protein serine/threonine kinase activity|protein serine/threonine/tyrosine kinase activity|protein tyrosine kinase activity|actin cytoskeleton organization|focal adhesion assembly|protein phosphorylation|spermatogenesis
evm.TU.Chr01.1009	435.577	462.369	408.785	0.883414	-0.178839	0.22873	0.480315	Down	10.2057	9.4292	8.10223	11.4165	11.7374	12.1654	TOE1	Target of EGR1 protein 1			GO:0015030,GO:0005737,GO:0016604,GO:0016607,GO:0005730,GO:0005654,GO:0000175,GO:0046872,GO:0004535,GO:0003723,GO:0017069,GO:0090503,GO:0034472	Cajal body|cytoplasm|nuclear body|nuclear speck|nucleolus|nucleoplasm|3'-5'-exoribonuclease activity|metal ion binding|poly(A)-specific ribonuclease activity|RNA binding|snRNA binding|RNA phosphodiester bond hydrolysis, exonucleolytic|snRNA 3'-end processing
evm.TU.Chr01.101	49.5609	60.3541	38.7676	0.642513	-0.638203	0.0502637	0.188287	Down	0.938778	1.29838	1.23126	1.70172	2.03709	2.37093	GFOD2	Glucose-fructose oxidoreductase domain-containing protein 2			GO:0031012,GO:0005576,GO:0000166,GO:0016491,GO:0030198	extracellular matrix|extracellular region|nucleotide binding|oxidoreductase activity|extracellular matrix organization
evm.TU.Chr01.1011	10349.8	8316.48	12383.2	1.48906	0.574399	1.19239e-07	2.94787e-06	Up	530.914	564.26	660.903	436.857	412.025	478.182	sepp1b	Selenoprotein Pb			GO:0005576,GO:0008430,GO:0001887	extracellular region|selenium binding|selenium compound metabolic process
evm.TU.Chr01.1013	21.0234	25.4877	16.5591	0.648173	-0.62555	0.227518	0.479017	Down	0.128078	0.140907	0.205311	0.173351	0.202651	0.456829	ZSWIM5	Zinc finger SWIM domain-containing protein 5			GO:0031462,GO:0005615,GO:0008270	Cul2-RING ubiquitin ligase complex|extracellular space|zinc ion binding
evm.TU.Chr01.1014	188.896	207.421	170.371	0.820872	-0.284771	0.124958	0.338465	Down	5.51354	5.23728	4.55631	7.13256	6.79815	7.03834	urod	Uroporphyrinogen decarboxylase	ko00860	Porphyrin metabolism	GO:0005829,GO:0004853,GO:0006783,GO:0006787,GO:0006778,GO:0006782	cytosol|uroporphyrinogen decarboxylase activity|heme biosynthetic process|porphyrin-containing compound catabolic process|porphyrin-containing compound metabolic process|protoporphyrinogen IX biosynthetic process
evm.TU.Chr01.1015	149.659	157.155	142.163	0.905958	-0.142484	0.520494	0.743583	Down	2.40584	2.91392	3.06855	3.00233	4.21174	3.18327	LYN	Tyrosine-protein kinase Lyn	ko04064,ko04611,ko04662,ko04664,ko04666,ko04062,ko04730,ko05203,ko05167,ko05169,ko05120,ko05417	NF-kappa B signaling pathway|Platelet activation|B cell receptor signaling pathway|Fc epsilon RI signaling pathway|Fc gamma R-mediated phagocytosis|Chemokine signaling pathway|Long-term depression|Viral carcinogenesis|Kaposi sarcoma-associated herpesvirus infection|Epstein-Barr virus infection|Epithelial cell signaling in Helicobacter pylori infection|Lipid and atherosclerosis	GO:0005912,GO:0005737,GO:0005829,GO:0030666,GO:0070062,GO:0031234,GO:0098978,GO:0005794,GO:0034666,GO:0043231,GO:0005765,GO:0045121,GO:0030061,GO:0005758,GO:0005634,GO:0048471,GO:0005886,GO:0014069,GO:0099091,GO:0005524,GO:0019899,GO:0046875,GO:0043015,GO:0043208,GO:0005178,GO:0016301,GO:0004715,GO:0051219,GO:0140031,GO:0005161,GO:0004713,GO:0097110,GO:0017124,GO:0005102,GO:0044325,GO:0031625,GO:…	adherens junction|cytoplasm|cytosol|endocytic vesicle membrane|extracellular exosome|extrinsic component of cytoplasmic side of plasma membrane|glutamatergic synapse|Golgi apparatus|integrin alpha2-beta1 complex|intracellular membrane-bounded organelle|lysosomal membrane|membrane raft|mitochondrial crista|mitochondrial intermembrane space|nucleus|perinuclear region of cytoplasm|plasma membrane|po…
evm.TU.Chr01.1016	411.397	440.055	382.739	0.869975	-0.200954	0.171131	0.408792	Down	5.08952	5.10383	5.60985	6.07445	7.33542	7.00299	TGS1	Trimethylguanosine synthase			GO:0015030,GO:0005737,GO:0005829,GO:0005615,GO:0005730,GO:0005654,GO:0005634,GO:0030532,GO:0008173,GO:0071164,GO:0036261,GO:0009452,GO:0022613,GO:0000387	Cajal body|cytoplasm|cytosol|extracellular space|nucleolus|nucleoplasm|nucleus|small nuclear ribonucleoprotein complex|RNA methyltransferase activity|RNA trimethylguanosine synthase activity|7-methylguanosine cap hypermethylation|7-methylguanosine RNA capping|ribonucleoprotein complex biogenesis|spliceosomal snRNP assembly
evm.TU.Chr01.1017	45.6199	49.3852	41.8546	0.847973	-0.23791	0.472176	0.707535	Down	5.54326	7.39686	7.03577	8.16824	8.48786	9.98288
evm.TU.Chr01.1018	982.851	1118.44	847.263	0.757911	-0.399899	0.0187817	0.0934391	Down	22.4874	29.3199	38.5242	37.6951	46.0217	50.5504	TMEM68	Transmembrane protein 68			GO:0016020,GO:0016746	membrane|acyltransferase activity
evm.TU.Chr01.1019	5.72737	7.58113	3.87361	0.504296	-0.987656	0.307917	0.567767	Down	0.108611	0.0955917	0.0189933	0.0661513	0.247463	0.181906	XKR4	XK-related protein 4			GO:0016020,GO:0005886,GO:0017128,GO:1902742,GO:0043652,GO:0070782	membrane|plasma membrane|phospholipid scramblase activity|apoptotic process involved in development|engulfment of apoptotic cell|phosphatidylserine exposure on apoptotic cell surface
evm.TU.Chr01.102	7.31438	4.42037	10.2084	2.30002	1.20165	0.145449	0.371151	Up	0.163914	0.065575	0.182409	0.0453791	0.0707322	0.0831907	CENPT	Centromere protein T			GO:0000776,GO:0005634,GO:0003677,GO:0046982,GO:0051301,GO:0007059,GO:0051382,GO:0000278	kinetochore|nucleus|DNA binding|protein heterodimerization activity|cell division|chromosome segregation|kinetochore assembly|mitotic cell cycle
evm.TU.Chr01.1021	460.217	427.043	493.391	1.15474	0.207571	0.133396	0.351801	Up	5.37271	5.23084	5.08229	4.63339	5.19084	5.46366	RNF31	E3 ubiquitin-protein ligase RNF31	ko04217,ko04621,ko05131	Necroptosis|NOD-like receptor signaling pathway|Shigellosis	GO:0035631,GO:0009898,GO:0005829,GO:0071797,GO:0042802,GO:0036435,GO:0070530,GO:1990450,GO:0046872,GO:0043130,GO:0061630,GO:0031625,GO:0004842,GO:0023035,GO:0042742,GO:0060546,GO:0043123,GO:0051092,GO:1903955,GO:1904417,GO:0097039,GO:0000209,GO:0050852	CD40 receptor complex|cytoplasmic side of plasma membrane|cytosol|LUBAC complex|identical protein binding|K48-linked polyubiquitin modification-dependent protein binding|K63-linked polyubiquitin modification-dependent protein binding|linear polyubiquitin binding|metal ion binding|ubiquitin binding|ubiquitin protein ligase activity|ubiquitin protein ligase binding|ubiquitin-protein transferase act…
evm.TU.Chr01.1024	17.8104	17.7211	17.8996	1.01533	0.0219542	0.967888	0.986709	Up	0.338962	0.238664	0.513723	0.550534	0.235981	0.420524	GAD1	Glutamate decarboxylase 1	ko00650,ko00250,ko00410,ko00430,ko02024,ko04727,ko04940	Butanoate metabolism|Alanine, aspartate and glutamate metabolism|beta-Alanine metabolism|Taurine and hypotaurine metabolism|Quorum sensing|GABAergic synapse|Type I diabetes mellitus	GO:0004351,GO:0042802,GO:0030170,GO:0006538,GO:0042136	glutamate decarboxylase activity|identical protein binding|pyridoxal phosphate binding|glutamate catabolic process|neurotransmitter biosynthetic process
evm.TU.Chr01.1027	39.7182	35.4217	44.0148	1.24018	0.310547	0.385718	0.640459	Up	1.14191	1.22565	0.901044	1.04608	0.793223	1.14026	zgc:56556	UPF0489 protein C5orf22 homolog
evm.TU.Chr01.103	19.2838	20.0689	18.4988	0.925317	-0.11198	0.82679	0.92382	Down	0.796014	1.40119	1.74003	1.69689	1.20911	1.92573	thap11	THAP domain-containing protein 11			GO:0005654,GO:0003677,GO:0000978,GO:0008270,GO:0006357	nucleoplasm|DNA binding|RNA polymerase II cis-regulatory region sequence-specific DNA binding|zinc ion binding|regulation of transcription by RNA polymerase II
evm.TU.Chr01.1032	30.388	26.7855	33.9904	1.26961	0.344385	0.4028	0.654312	Up	0.530676	0.350297	0.63801	0.353518	0.519539	0.462916	CDH6	Cadherin-6			GO:0005912,GO:0016342,GO:0098978,GO:0005654,GO:0045296,GO:0005509,GO:0034332,GO:0016339,GO:0000902,GO:0098742,GO:0007043,GO:0007156,GO:0007219,GO:0099560	adherens junction|catenin complex|glutamatergic synapse|nucleoplasm|cadherin binding|calcium ion binding|adherens junction organization|calcium-dependent cell-cell adhesion via plasma membrane cell adhesion molecules|cell morphogenesis|cell-cell adhesion via plasma-membrane adhesion molecules|cell-cell junction assembly|homophilic cell adhesion via plasma membrane adhesion molecules|Notch signali…
evm.TU.Chr01.104	994.107	1117.1	871.118	0.779916	-0.358609	0.00279963	0.0212864	Down	12.6713	11.9898	12.3135	17.3542	18.5786	17.2795	cog4	Conserved oligomeric Golgi complex subunit 4			GO:0005829,GO:0000139,GO:0017119,GO:0007030,GO:0048213,GO:0015031,GO:0006029,GO:0006890,GO:0001501	cytosol|Golgi membrane|Golgi transport complex|Golgi organization|Golgi vesicle prefusion complex stabilization|protein transport|proteoglycan metabolic process|retrograde vesicle-mediated transport, Golgi to endoplasmic reticulum|skeletal system development
evm.TU.Chr01.1050	1238.56	1073.34	1403.77	1.30839	0.387796	0.00919243	0.0554539	Up	53.7965	48.4712	76.0959	47.7472	52.4628	52.4312	cahz	Carbonic anhydrase	ko00910,ko04971,ko04972,ko04976,ko04964,ko04966	Nitrogen metabolism|Gastric acid secretion|Pancreatic secretion|Bile secretion|Proximal tubule bicarbonate reclamation|Collecting duct acid secretion	GO:0005737,GO:0004089,GO:0016836,GO:0008270,GO:0015670,GO:0042539,GO:0006730	cytoplasm|carbonate dehydratase activity|hydro-lyase activity|zinc ion binding|carbon dioxide transport|hypotonic salinity response|one-carbon metabolic process
evm.TU.Chr01.1051	4.53072	4.03466	5.02679	1.26853	0.343156	0.756963	0.888933	Up	0.0124252	0.0874862	0.0651853	0.100903	0.0353875	0.0115612	dlgap1	Disks large-associated protein 1	ko04724	Glutamatergic synapse	GO:0098978,GO:0005886,GO:0014069,GO:0099572,GO:0060090,GO:0098962,GO:0023052	glutamatergic synapse|plasma membrane|postsynaptic density|postsynaptic specialization|molecular adaptor activity|regulation of postsynaptic neurotransmitter receptor activity|signaling
evm.TU.Chr01.1052	2.75582	4.14173	1.36991	0.32669	-1.614	0.311712	0.571485	Down	0.0934714	0	0.0817286	0.0474418	0	0.565319	ptf1a	Pancreas transcription factor 1 subunit alpha			GO:0005737,GO:0005634,GO:0005667,GO:0003677,GO:0003700,GO:0000981,GO:0046983,GO:0000977,GO:0043565,GO:0035881,GO:0009887,GO:0030154,GO:0032502,GO:0031017,GO:0048699,GO:0030902,GO:0031016,GO:0045893,GO:0006355,GO:0006357,GO:0048384,GO:0009888	cytoplasm|nucleus|transcription regulator complex|DNA binding|DNA-binding transcription factor activity|DNA-binding transcription factor activity, RNA polymerase II-specific|protein dimerization activity|RNA polymerase II transcription regulatory region sequence-specific DNA binding|sequence-specific DNA binding|amacrine cell differentiation|animal organ morphogenesis|cell differentiation|develop…
evm.TU.Chr01.1054	225.267	214.572	235.963	1.09762	0.134374	0.500493	0.729363	Up	1.92583	1.13842	1.49539	1.34219	1.51447	1.79861	SRCIN1	SRC kinase signaling inhibitor 1			GO:0015629,GO:0030424,GO:0005737,GO:0030425,GO:0030175,GO:0098978,GO:0030027,GO:0043025,GO:0014069,GO:0098793,GO:0045202,GO:0019904,GO:0019901,GO:0006887,GO:0050709,GO:0061099,GO:0061098,GO:0098974,GO:0030334,GO:0061001,GO:0034446	actin cytoskeleton|axon|cytoplasm|dendrite|filopodium|glutamatergic synapse|lamellipodium|neuronal cell body|postsynaptic density|presynapse|synapse|protein domain specific binding|protein kinase binding|exocytosis|negative regulation of protein secretion|negative regulation of protein tyrosine kinase activity|positive regulation of protein tyrosine kinase activity|postsynaptic actin cytoskeleton…
evm.TU.Chr01.1058	1633.44	713.677	2553.2	3.57961	1.8398	1.92685e-39	5.44894e-37	Up	105.531	135.163	116.834	39.5459	37.7815	35.1249	cnpy1	Protein canopy-1			GO:0005783,GO:0007368,GO:0008543,GO:0070121,GO:0030917,GO:0040036	endoplasmic reticulum|determination of left/right symmetry|fibroblast growth factor receptor signaling pathway|Kupffer's vesicle development|midbrain-hindbrain boundary development|regulation of fibroblast growth factor receptor signaling pathway
evm.TU.Chr01.1061	934.372	883.436	985.307	1.11511	0.157186	0.211387	0.460919	Up	37.6535	35.7054	31.8059	35.7905	34.3816	35.9271	dnajb6	DnaJ homolog subfamily B member 6			GO:0005634,GO:0048471,GO:0030544,GO:0051082,GO:0061077	nucleus|perinuclear region of cytoplasm|Hsp70 protein binding|unfolded protein binding|chaperone-mediated protein folding
evm.TU.Chr01.1064	247.822	266.245	229.399	0.862119	-0.214041	0.234253	0.48701	Down	11.3695	8.79507	11.234	12.8869	15.295	12.524	TMEM70	Transmembrane protein 70, mitochondrial			GO:0005743,GO:0031966,GO:0140260,GO:0033615,GO:0051259	mitochondrial inner membrane|mitochondrial membrane|mitochondrial proton-transporting ATP synthase complex binding|mitochondrial proton-transporting ATP synthase complex assembly|protein complex oligomerization
evm.TU.Chr01.1065	1079.65	1022.1	1137.2	1.1124	0.153681	0.205207	0.452866	Up	88.2345	82.5872	76.014	85.6125	77.2921	86.8577	ELOC	Elongin-C	ko04120,ko04066,ko05200,ko05211,ko05170	Ubiquitin mediated proteolysis|HIF-1 signaling pathway|Pathways in cancer|Renal cell carcinoma|Human immunodeficiency virus 1 infection	GO:0031466,GO:0070449,GO:0001222,GO:0016567,GO:0006367,GO:0006511	Cul5-RING ubiquitin ligase complex|elongin complex|transcription corepressor binding|protein ubiquitination|transcription initiation at RNA polymerase II promoter|ubiquitin-dependent protein catabolic process
evm.TU.Chr01.1066	65.8769	82.1217	49.6321	0.603012	-0.729741	0.0103	0.0604168	Down	3.89628	3.2149	3.69069	5.76793	6.16487	8.2326	UBE2W	Ubiquitin-conjugating enzyme E2 W	ko04120	Ubiquitin mediated proteolysis	GO:0005634,GO:0005524,GO:0061631,GO:0004842,GO:0071218,GO:0006281,GO:0043161,GO:0006513,GO:0000209,GO:0006515	nucleus|ATP binding|ubiquitin conjugating enzyme activity|ubiquitin-protein transferase activity|cellular response to misfolded protein|DNA repair|proteasome-mediated ubiquitin-dependent protein catabolic process|protein monoubiquitination|protein polyubiquitination|protein quality control for misfolded or incompletely synthesized proteins
evm.TU.Chr01.1067	80.2479	80.6019	79.8938	0.989733	-0.0148889	0.956854	0.981654	Down	2.74183	1.71166	2.39737	2.71853	1.96734	3.08515	rdh10b	Retinol dehydrogenase 10-B	ko00830	Retinol metabolism	GO:0005789,GO:0005811,GO:0052650,GO:0016616	endoplasmic reticulum membrane|lipid droplet|NADP-retinol dehydrogenase activity|oxidoreductase activity, acting on the CH-OH group of donors, NAD or NADP as acceptor
evm.TU.Chr01.1068	102557	98244.3	106869	1.0878	0.121411	0.347103	0.608014	Up	3647	4088.89	3851.63	4409.79	4058.95	3477.14	RPL7	60S ribosomal protein L7	ko03010,ko05171	Ribosome|Coronavirus disease - COVID-19	GO:0022625,GO:0003723,GO:0003735,GO:0000463	cytosolic large ribosomal subunit|RNA binding|structural constituent of ribosome|maturation of LSU-rRNA from tricistronic rRNA transcript (SSU-rRNA, 5.8S rRNA, LSU-rRNA)
evm.TU.Chr01.107	28.008	37.346	18.6699	0.497645	-1.00681	0.0211056	0.101312	Down	0.450613	0.339941	0.281431	0.609896	0.998173	0.798631	ccdc102a	Coiled-coil domain-containing protein 102A			GO:0016459	myosin complex
evm.TU.Chr01.1071	1.65861	2.21597	1.10126	0.484856	-1.04437	0.591154	0.79179	Down	0.183241	0	0	0	0.289932	0.113667	PI15	Peptidase inhibitor 15			GO:0070062,GO:0005615,GO:0030414,GO:0010466	extracellular exosome|extracellular space|peptidase inhibitor activity|negative regulation of peptidase activity
evm.TU.Chr01.1073	60.1757	54.9337	65.4177	1.18981	0.250727	0.393122	0.646791	Up	1.50226	1.40888	1.39966	1.12497	1.56644	1.37489	SOCS6	Suppressor of cytokine signaling 6	ko04630,ko04917	JAK-STAT signaling pathway|Prolactin signaling pathway	GO:0001772,GO:0035556,GO:0009968,GO:0050868,GO:0010498,GO:0016567,GO:0040008	immunological synapse|intracellular signal transduction|negative regulation of signal transduction|negative regulation of T cell activation|proteasomal protein catabolic process|protein ubiquitination|regulation of growth
evm.TU.Chr01.1075	1104.33	995.087	1213.56	1.21997	0.286848	0.0225085	0.106251	Up	22.9166	19.7049	20.9438	21.278	18.6929	18.4486	iws1-a	Protein IWS1 homolog A			GO:0005634,GO:0006397,GO:0051028,GO:0008380	nucleus|mRNA processing|mRNA transport|RNA splicing
evm.TU.Chr01.1077	466.868	382.84	550.895	1.43909	0.525155	0.00033797	0.00370847	Up	8.1256	8.98213	8.8463	6.01183	7.32915	6.95379	Mre11	Double-strand break repair protein MRE11	ko03440,ko03450,ko04218	Homologous recombination|Non-homologous end-joining|Cellular senescence	GO:0070533,GO:0000785,GO:0000781,GO:0000794,GO:0005737,GO:0030870,GO:0005654,GO:0005634,GO:0048471,GO:0016605,GO:0005657,GO:0035861,GO:0008408,GO:0008296,GO:0008409,GO:0004520,GO:0042802,GO:0030145,GO:0008022,GO:0000014,GO:0008283,GO:0006974,GO:0051276,GO:0032508,GO:0110025,GO:0006302,GO:0000724,GO:0006303,GO:0007507,GO:0007129,GO:0042138,GO:0097552,GO:0007095,GO:0031573,GO:0043066,GO:0046597,GO:…	BRCA1-C complex|chromatin|chromosome, telomeric region|condensed nuclear chromosome|cytoplasm|Mre11 complex|nucleoplasm|nucleus|perinuclear region of cytoplasm|PML body|replication fork|site of double-strand break|3'-5' exonuclease activity|3'-5'-exodeoxyribonuclease activity|5'-3' exonuclease activity|endodeoxyribonuclease activity|identical protein binding|manganese ion binding|protein C-termin…
evm.TU.Chr01.1078	89.5694	114.283	64.856	0.569821	-0.81142	0.00271165	0.0207152	Down	2.49196	3.69106	4.35778	7.83561	5.94318	7.12571	ANKRD49	Ankyrin repeat domain-containing protein 49			GO:0005829,GO:0005634,GO:0030154,GO:0045893,GO:0007283	cytosol|nucleus|cell differentiation|positive regulation of DNA-templated transcription|spermatogenesis
evm.TU.Chr01.108	2.47234	2.61482	2.32985	0.9028	-0.147521	0.918195	0.965245	Down	0	0.308063	0.229536	0.177654	0.415364	0.0814207
evm.TU.Chr01.1080	1153.06	1260.2	1045.91	0.830452	-0.268032	0.0560136	0.202624	Down	10.665	12.7868	14.6182	16.253	18.4545	16.7838	Amotl1	Angiomotin-like protein 1	ko04530	Tight junction	GO:0016324,GO:0005923,GO:0008180,GO:0031410,GO:0030027,GO:0005886,GO:0042802,GO:0030036,GO:0001525,GO:0043534,GO:0003365,GO:0090162,GO:0035329,GO:0043536,GO:0030334,GO:0016055	apical plasma membrane|bicellular tight junction|COP9 signalosome|cytoplasmic vesicle|lamellipodium|plasma membrane|identical protein binding|actin cytoskeleton organization|angiogenesis|blood vessel endothelial cell migration|establishment of cell polarity involved in ameboidal cell migration|establishment of epithelial cell polarity|hippo signaling|positive regulation of blood vessel endothelia…
evm.TU.Chr01.1081	4.43897	2.92963	5.94832	2.03286	1.02351	0.349143	0.609764	Up	0.64938	0.114308	0.283899	0.329596	0.0616487	0.181268	HES6	Transcription cofactor HES-6	ko05165	Human papillomavirus infection	GO:0000785,GO:0005634,GO:0005667,GO:0003700,GO:0000981,GO:0001227,GO:0046983,GO:0000978,GO:0061629,GO:1990837,GO:0009952,GO:0030154,GO:0043433,GO:0007399,GO:0006355,GO:0050767,GO:0006357	chromatin|nucleus|transcription regulator complex|DNA-binding transcription factor activity|DNA-binding transcription factor activity, RNA polymerase II-specific|DNA-binding transcription repressor activity, RNA polymerase II-specific|protein dimerization activity|RNA polymerase II cis-regulatory region sequence-specific DNA binding|RNA polymerase II-specific DNA-binding transcription factor bind…
evm.TU.Chr01.1085	271.738	236.896	306.58	1.29305	0.370774	0.020215	0.098324	Up	4.84224	4.41345	4.89687	3.79588	3.82807	4.69795	usp45	Ubiquitin carboxyl-terminal hydrolase 45			GO:0005737,GO:0005634,GO:0001917,GO:0004843,GO:0008270,GO:0016477,GO:0003407,GO:0045494,GO:0016579,GO:0006511	cytoplasm|nucleus|photoreceptor inner segment|cysteine-type deubiquitinase activity|zinc ion binding|cell migration|neural retina development|photoreceptor cell maintenance|protein deubiquitination|ubiquitin-dependent protein catabolic process
evm.TU.Chr01.1086	58.4332	61.5122	55.3543	0.896561	-0.157526	0.615012	0.808332	Down	3.83996	3.15804	2.31175	4.02578	3.1076	4.5687	Tstd3	Thiosulfate sulfurtransferase/rhodanese-like domain-containing protein 3			GO:0004792	thiosulfate sulfurtransferase activity
evm.TU.Chr01.1088	1128.67	408.068	1849.26	4.52432	2.1777	3.60439e-42	1.16198e-39	Up	42.508	32.3091	33.2222	7.56789	7.5329	11.886	ME1	NADP-dependent malic enzyme	ko00620,ko00710,ko03320	Pyruvate metabolism|Carbon fixation in photosynthetic organisms|PPAR signaling pathway	GO:0005737,GO:0004471,GO:0004473,GO:0046872,GO:0051287,GO:0008948	cytoplasm|malate dehydrogenase (decarboxylating) (NAD+) activity|malate dehydrogenase (decarboxylating) (NADP+) activity|metal ion binding|NAD binding|oxaloacetate decarboxylase activity
evm.TU.Chr01.1089	189.616	155.006	224.227	1.44662	0.53269	0.00576545	0.0382284	Up	5.28781	6.91289	6.29986	4.45739	4.69704	5.29418	PRSS35	Inactive serine protease 35			GO:0005576,GO:0004252	extracellular region|serine-type endopeptidase activity
evm.TU.Chr01.109	347.319	370.535	324.102	0.875223	-0.192277	0.21703	0.467189	Down	1.80718	1.63632	2.21106	2.25681	2.37598	2.62511	Sbf2	Myotubularin-related protein 13			GO:0030424,GO:0005829,GO:0010008,GO:0016020,GO:0048471,GO:0005774,GO:0005085,GO:0042802,GO:0019902,GO:0019208,GO:0035091,GO:0006914	axon|cytosol|endosome membrane|membrane|perinuclear region of cytoplasm|vacuolar membrane|guanyl-nucleotide exchange factor activity|identical protein binding|phosphatase binding|phosphatase regulator activity|phosphatidylinositol binding|autophagy
evm.TU.Chr01.1090	21.3423	15.5895	27.0952	1.73392	0.794041	0.173376	0.412107	Up	0.292441	0.147077	0.584461	0.197906	0.0925426	0.375767	Snap91	Clathrin coat assembly protein AP180			GO:0030122,GO:0043679,GO:0005905,GO:0030136,GO:0005737,GO:0005829,GO:0031313,GO:0098894,GO:0043005,GO:0043025,GO:0098688,GO:0005886,GO:0014069,GO:0045211,GO:0048787,GO:0098833,GO:0098830,GO:0042734,GO:0098685,GO:0008021,GO:0005545,GO:0035615,GO:0032050,GO:0000822,GO:0060090,GO:0005546,GO:0043274,GO:0019901,GO:0042169,GO:0000149,GO:0007409,GO:0007268,GO:0048268,GO:0072583,GO:0007163,GO:1900275,GO:…	AP-2 adaptor complex|axon terminus|clathrin-coated pit|clathrin-coated vesicle|cytoplasm|cytosol|extrinsic component of endosome membrane|extrinsic component of presynaptic endocytic zone membrane|neuron projection|neuronal cell body|parallel fiber to Purkinje cell synapse|plasma membrane|postsynaptic density|postsynaptic membrane|presynaptic active zone membrane|presynaptic endocytic zone|presyn…
evm.TU.Chr01.1091	610.144	565.036	655.252	1.159	0.212878	0.103686	0.302391	Up	3.17505	2.89003	3.00676	2.59836	3.01913	3.18523	DOP1A	Protein dopey-1			GO:0005829,GO:0005768,GO:0000139,GO:0005802,GO:0006895,GO:0015031	cytosol|endosome|Golgi membrane|trans-Golgi network|Golgi to endosome transport|protein transport
evm.TU.Chr01.1096	190.103	185.123	195.083	1.05584	0.0783851	0.698727	0.85762	Up	9.49094	13.0669	12.7443	12.4558	13.5796	11.6065	pnrc2	Proline-rich nuclear receptor coactivator 2			GO:0005634,GO:0000932,GO:0000184	nucleus|P-body|nuclear-transcribed mRNA catabolic process, nonsense-mediated decay
evm.TU.Chr01.1097	1049.42	1054.33	1044.5	0.99097	-0.0130864	0.913449	0.963385	Down	60.0056	64.918	63.3142	70.2201	72.7758	70.6385	akirin1	Akirin-1			GO:0005634,GO:0045663,GO:0045944	nucleus|positive regulation of myoblast differentiation|positive regulation of transcription by RNA polymerase II
evm.TU.Chr01.1098	18.893	18.2712	19.5148	1.06837	0.095412	0.853656	0.937207	Up	0.536445	0.910556	0.536058	0.583446	0.873037	0.641757	Rhbdl2	Rhomboid-related protein 2			GO:0005886,GO:0004252,GO:0006508	plasma membrane|serine-type endopeptidase activity|proteolysis
evm.TU.Chr01.11	134.746	158.749	110.742	0.697479	-0.519778	0.0261766	0.117926	Down	1.03482	1.25106	1.07385	1.41984	2.2131	1.78818	Pde3b	cGMP-inhibited 3',5'-cyclic phosphodiesterase 3B	ko00230,ko04371,ko04024,ko04022,ko04910,ko04922,ko04923,ko04914,ko04924,ko05032	Purine metabolism|Apelin signaling pathway|cAMP signaling pathway|cGMP-PKG signaling pathway|Insulin signaling pathway|Glucagon signaling pathway|Regulation of lipolysis in adipocytes|Progesterone-mediated oocyte maturation|Renin secretion|Morphine addiction	GO:0005829,GO:0005783,GO:0005794,GO:0032045,GO:0016020,GO:0004115,GO:0047555,GO:0004114,GO:0046872,GO:0051219,GO:0043422,GO:0001525,GO:0032869,GO:0031018,GO:0042593,GO:0016525,GO:0043951,GO:0007162,GO:0061179,GO:0050995,GO:0050796,GO:0007165	cytosol|endoplasmic reticulum|Golgi apparatus|guanyl-nucleotide exchange factor complex|membrane|3',5'-cyclic-AMP phosphodiesterase activity|3',5'-cyclic-GMP phosphodiesterase activity|3',5'-cyclic-nucleotide phosphodiesterase activity|metal ion binding|phosphoprotein binding|protein kinase B binding|angiogenesis|cellular response to insulin stimulus|endocrine pancreas development|glucose homeost…
evm.TU.Chr01.110	122.288	141.599	102.977	0.726762	-0.460446	0.0394377	0.157741	Down	3.57066	3.14264	3.02934	5.59841	4.0946	5.39476			ko04080,ko04270	Neuroactive ligand-receptor interaction|Vascular smooth muscle contraction
evm.TU.Chr01.1100	119.613	108.7	130.526	1.19873	0.261508	0.28675	0.547579	Up	9.66168	7.4693	5.65095	7.81962	6.13551	7.41057	vegfaa	Vascular endothelial growth factor A-A	ko04010,ko04014,ko04015,ko04370,ko04066,ko04020,ko04151,ko04510,ko04926,ko05200,ko05206,ko05205,ko05207,ko05208,ko05212,ko05211,ko05219,ko05163,ko05167,ko05165,ko05323,ko05418,ko04933,ko01521	MAPK signaling pathway|Ras signaling pathway|Rap1 signaling pathway|VEGF signaling pathway|HIF-1 signaling pathway|Calcium signaling pathway|PI3K-Akt signaling pathway|Focal adhesion|Relaxin signaling pathway|Pathways in cancer|MicroRNAs in cancer|Proteoglycans in cancer|Chemical carcinogenesis - receptor activation|Chemical carcinogenesis - reactive oxygen species|Pancreatic cancer|Renal cell ca…	GO:0005576,GO:0005615,GO:0016020,GO:0042056,GO:0008083,GO:0008201,GO:0043183,GO:0005172,GO:0007202,GO:0035479,GO:0001525,GO:0048844,GO:0001568,GO:0002043,GO:0001569,GO:0003319,GO:0022009,GO:0035907,GO:0003262,GO:0030097,GO:0050930,GO:0008045,GO:0016310,GO:0045766,GO:0051781,GO:0001938,GO:0051894,GO:0060754,GO:0050731,GO:0001934,GO:0031334,GO:0048793,GO:0043491,GO:0035477,GO:0008016,GO:1901342,GO:…	extracellular region|extracellular space|membrane|chemoattractant activity|growth factor activity|heparin binding|vascular endothelial growth factor receptor 1 binding|vascular endothelial growth factor receptor binding|activation of phospholipase C activity|angioblast cell migration from lateral mesoderm to midline|angiogenesis|artery morphogenesis|blood vessel development|blood vessel endotheli…
evm.TU.Chr01.1102	334.935	316.223	353.648	1.11655	0.159044	0.380495	0.635825	Up	9.07692	6.80457	5.70318	7.13048	6.53864	8.08503	kpna5	Importin subunit alpha-6	ko03013,ko05207,ko05164	Nucleocytoplasmic transport|Chemical carcinogenesis - receptor activation|Influenza A	GO:0005737,GO:0005654,GO:0005634,GO:0061608,GO:0008139,GO:0006607	cytoplasm|nucleoplasm|nucleus|nuclear import signal receptor activity|nuclear localization sequence binding|NLS-bearing protein import into nucleus
evm.TU.Chr01.1103	207.145	238.376	175.915	0.736625	-0.440997	0.0227836	0.107101	Down	4.11274	2.62572	3.3352	4.52098	4.99685	5.80956	ZUP1	Zinc finger-containing ubiquitin peptidase 1			GO:0005737,GO:0005634,GO:0004843,GO:0046872	cytoplasm|nucleus|cysteine-type deubiquitinase activity|metal ion binding
evm.TU.Chr01.1104	380.937	364.69	397.184	1.09009	0.124443	0.527778	0.749043	Up	20.2736	18.1588	15.9361	24.3217	16.6221	14.9101	RWDD1	RWD domain-containing protein 1			GO:0005737,GO:0005844,GO:0030521,GO:0034599,GO:0071394,GO:0002181,GO:2000825	cytoplasm|polysome|androgen receptor signaling pathway|cellular response to oxidative stress|cellular response to testosterone stimulus|cytoplasmic translation|positive regulation of androgen receptor activity
evm.TU.Chr01.1106	297.36	321.564	273.157	0.849597	-0.235149	0.181984	0.423264	Down	30.9519	21.9057	25.1104	38.1138	33.1202	31.3729	MRPL34	39S ribosomal protein L34, mitochondrial	ko03010	Ribosome	GO:0005762,GO:0003735,GO:0006412	mitochondrial large ribosomal subunit|structural constituent of ribosome|translation
evm.TU.Chr01.1108	145.552	129.606	161.499	1.24799	0.319606	0.111272	0.314444	Up	1.41451	1.41761	1.63402	1.33107	1.38207	1.30655	PIK3CB	Phosphatidylinositol 4,5-bisphosphate 3-kinase catalytic subunit beta isoform	ko00562,ko04012,ko04014,ko04015,ko04370,ko04630,ko04668,ko04066,ko04068,ko04070,ko04072,ko04071,ko04024,ko04151,ko04152,ko04150,ko04140,ko04210,ko04218,ko04510,ko04550,ko04810,ko04611,ko04613,ko04620,ko04625,ko04650,ko04660,ko04662,ko04664,ko04666,ko04670,ko04062,ko04910,ko04923,ko04929,ko04915,ko04914,ko04917,ko04926,ko04935,ko04919,ko04973,ko04960,ko04725,ko04722,ko04750,ko04360,ko04361,ko04380…	Inositol phosphate metabolism|ErbB signaling pathway|Ras signaling pathway|Rap1 signaling pathway|VEGF signaling pathway|JAK-STAT signaling pathway|TNF signaling pathway|HIF-1 signaling pathway|FoxO signaling pathway|Phosphatidylinositol signaling system|Phospholipase D signaling pathway|Sphingolipid signaling pathway|cAMP signaling pathway|PI3K-Akt signaling pathway|AMPK signaling pathway|mTOR s…	GO:0005737,GO:0005829,GO:0043231,GO:0016020,GO:0030496,GO:0005730,GO:0005654,GO:0005634,GO:0005942,GO:0005943,GO:0005886,GO:0016303,GO:0035005,GO:0005524,GO:0043560,GO:0016301,GO:0035004,GO:0052742,GO:0052812,GO:0046934,GO:0106310,GO:0060055,GO:0006914,GO:0016477,GO:0006874,GO:0006935,GO:0040016,GO:0006897,GO:0001935,GO:0007186,GO:0007156,GO:1903298,GO:0043407,GO:0051898,GO:1903671,GO:1900747,GO:…	cytoplasm|cytosol|intracellular membrane-bounded organelle|membrane|midbody|nucleolus|nucleoplasm|nucleus|phosphatidylinositol 3-kinase complex|phosphatidylinositol 3-kinase complex, class IA|plasma membrane|1-phosphatidylinositol-3-kinase activity|1-phosphatidylinositol-4-phosphate 3-kinase activity|ATP binding|insulin receptor substrate binding|kinase activity|phosphatidylinositol 3-kinase acti…
evm.TU.Chr01.1114	61.9666	63.1761	60.7571	0.966266	-0.0495076	0.871899	0.946661	Down	1.18346	1.30754	1.60722	2.04484	1.36256	1.35889	ITGB1	Integrin beta-1	ko04015,ko04151,ko04512,ko04514,ko04145,ko04510,ko04530,ko04810,ko04611,ko04670,ko04360,ko05200,ko05205,ko05222,ko05165,ko05130,ko05131,ko05135,ko05133,ko05100,ko05145,ko05140,ko05410,ko05412,ko05414	Rap1 signaling pathway|PI3K-Akt signaling pathway|ECM-receptor interaction|Cell adhesion molecules|Phagosome|Focal adhesion|Tight junction|Regulation of actin cytoskeleton|Platelet activation|Leukocyte transendothelial migration|Axon guidance|Pathways in cancer|Proteoglycans in cancer|Small cell lung cancer|Human papillomavirus infection|Pathogenic Escherichia coli infection|Shigellosis|Yersinia …	GO:0009986,GO:0005925,GO:0008305,GO:0030027,GO:0042470,GO:0016020,GO:0055037,GO:0032587,GO:0098639,GO:0001968,GO:0005178,GO:0046872,GO:0046982,GO:0033627,GO:0016477,GO:0007160,GO:0071404,GO:0007229,GO:0007517,GO:0045445,GO:0007520,GO:0030335,GO:1903078,GO:0031623,GO:0010710	cell surface|focal adhesion|integrin complex|lamellipodium|melanosome|membrane|recycling endosome|ruffle membrane|collagen binding involved in cell-matrix adhesion|fibronectin binding|integrin binding|metal ion binding|protein heterodimerization activity|cell adhesion mediated by integrin|cell migration|cell-matrix adhesion|cellular response to low-density lipoprotein particle stimulus|integrin-m…
evm.TU.Chr01.1115	7.37342	6.15128	8.59557	1.41304	0.498805	0.568211	0.776289	Up	0.107914	0.221617	0.503238	0.36515	0.0682988	0.234292	Itgb1	Integrin beta-1	ko04015,ko04151,ko04512,ko04514,ko04145,ko04510,ko04530,ko04810,ko04611,ko04670,ko04360,ko05200,ko05205,ko05222,ko05165,ko05130,ko05131,ko05135,ko05133,ko05100,ko05145,ko05140,ko05410,ko05412,ko05414	Rap1 signaling pathway|PI3K-Akt signaling pathway|ECM-receptor interaction|Cell adhesion molecules|Phagosome|Focal adhesion|Tight junction|Regulation of actin cytoskeleton|Platelet activation|Leukocyte transendothelial migration|Axon guidance|Pathways in cancer|Proteoglycans in cancer|Small cell lung cancer|Human papillomavirus infection|Pathogenic Escherichia coli infection|Shigellosis|Yersinia …	GO:0001669,GO:0005912,GO:0005604,GO:0009986,GO:0005911,GO:0150053,GO:0005737,GO:0043197,GO:0009897,GO:0030175,GO:0005925,GO:0097386,GO:0098978,GO:0098690,GO:0030056,GO:0034665,GO:0034680,GO:0034681,GO:0034666,GO:0034667,GO:0034674,GO:0034677,GO:0034679,GO:0008305,GO:0014704,GO:0030027,GO:0042470,GO:0016020,GO:0045121,GO:0035748,GO:0031594,GO:0048471,GO:0005886,GO:0045211,GO:0043235,GO:0055037,GO:…	acrosomal vesicle|adherens junction|basement membrane|cell surface|cell-cell junction|cerebellar climbing fiber to Purkinje cell synapse|cytoplasm|dendritic spine|external side of plasma membrane|filopodium|focal adhesion|glial cell projection|glutamatergic synapse|glycinergic synapse|hemidesmosome|integrin alpha1-beta1 complex|integrin alpha10-beta1 complex|integrin alpha11-beta1 complex|integri…
evm.TU.Chr01.1116	55.4156	56.6283	54.2028	0.954651	-0.066954	0.841379	0.931026	Down	0.528957	0.638778	0.613087	0.636846	0.45545	1.03014	nrp1a	Neuropilin-1a	ko04360,ko05166,ko05171	Axon guidance|Human T-cell leukemia virus 1 infection|Coronavirus disease - COVID-19	GO:0030424,GO:0005925,GO:0005886,GO:0008201,GO:0046872,GO:0017154,GO:0038023,GO:0038085,GO:0005021,GO:0001525,GO:0060055,GO:0048675,GO:0007411,GO:0007413,GO:0051216,GO:0001775,GO:0007508,GO:0008045,GO:0001755,GO:0071678,GO:0090050,GO:0010595,GO:0051491,GO:0045765,GO:0090259,GO:0030947,GO:0001666,GO:0009611,GO:0002040,GO:0048538,GO:0048010,GO:0001944,GO:0001570	axon|focal adhesion|plasma membrane|heparin binding|metal ion binding|semaphorin receptor activity|signaling receptor activity|vascular endothelial growth factor binding|vascular endothelial growth factor receptor activity|angiogenesis|angiogenesis involved in wound healing|axon extension|axon guidance|axonal fasciculation|cartilage development|cell activation|larval heart development|motor neuro…
evm.TU.Chr01.1118	335.404	203.465	467.342	2.29748	1.20005	9.64527e-13	4.71704e-11	Up	50.9091	36.0017	52.7746	22.2284	22.1602	23.6846	CREM	cAMP-responsive element modulator			GO:1990589,GO:0005667,GO:0000981,GO:0001227,GO:0000978,GO:0006357,GO:0050896	ATF4-CREB1 transcription factor complex|transcription regulator complex|DNA-binding transcription factor activity, RNA polymerase II-specific|DNA-binding transcription repressor activity, RNA polymerase II-specific|RNA polymerase II cis-regulatory region sequence-specific DNA binding|regulation of transcription by RNA polymerase II|response to stimulus
evm.TU.Chr01.1119	805.968	787.482	824.453	1.04721	0.0665548	0.586003	0.788199	Up	8.32589	9.09884	9.13413	9.35679	9.20817	10.0004	pitrm1	Presequence protease, mitochondrial			GO:0005759,GO:0046872,GO:0004222,GO:0016485,GO:0006508	mitochondrial matrix|metal ion binding|metalloendopeptidase activity|protein processing|proteolysis
evm.TU.Chr01.112	114.149	118.312	109.986	0.930687	-0.103632	0.647684	0.827522	Down	1.48653	1.42464	1.96411	1.91139	1.77188	2.21307	Ampd3	AMP deaminase 3	ko00230	Purine metabolism	GO:0005829,GO:0003876,GO:0046872,GO:0046032,GO:0046031,GO:0006196,GO:0046033,GO:0046034,GO:0097009,GO:0034101,GO:0046039,GO:0006188,GO:0032264	cytosol|AMP deaminase activity|metal ion binding|ADP catabolic process|ADP metabolic process|AMP catabolic process|AMP metabolic process|ATP metabolic process|energy homeostasis|erythrocyte homeostasis|GTP metabolic process|IMP biosynthetic process|IMP salvage
evm.TU.Chr01.1120	309.249	364.861	253.638	0.694931	-0.525059	0.00929604	0.0559951	Down	1.6624	0.904125	1.20244	2.25937	1.99241	1.78834	URB1	Nucleolar pre-ribosomal-associated protein 1			GO:0001650,GO:0005730,GO:0003723,GO:0000466,GO:0000463	fibrillar center|nucleolus|RNA binding|maturation of 5.8S rRNA from tricistronic rRNA transcript (SSU-rRNA, 5.8S rRNA, LSU-rRNA)|maturation of LSU-rRNA from tricistronic rRNA transcript (SSU-rRNA, 5.8S rRNA, LSU-rRNA)
evm.TU.Chr01.1122	185.616	189.783	181.449	0.956099	-0.0647681	0.731323	0.875918	Down	2.81633	3.28812	3.18285	3.20895	3.81954	3.92185	med17	Mediator of RNA polymerase II transcription subunit 17	ko04919	Thyroid hormone signaling pathway	GO:0070847,GO:0016592,GO:0003712,GO:0006357	core mediator complex|mediator complex|transcription coregulator activity|regulation of transcription by RNA polymerase II
evm.TU.Chr01.1123	195	174.722	215.279	1.22999	0.298641	0.114727	0.320822	Up	4.30533	3.08389	3.37334	2.98926	3.22026	3.60711	ift57	Intraflagellar transport protein 57 homolog	ko05016,ko05022	Huntington disease|Pathways of neurodegeneration - multiple diseases	GO:0005813,GO:0036064,GO:0005929,GO:0005576,GO:0005794,GO:0030992,GO:0006915,GO:0060271,GO:0007368,GO:0003351,GO:0042462,GO:0042073,GO:1905515,GO:0045494,GO:0032006	centrosome|ciliary basal body|cilium|extracellular region|Golgi apparatus|intraciliary transport particle B|apoptotic process|cilium assembly|determination of left/right symmetry|epithelial cilium movement involved in extracellular fluid movement|eye photoreceptor cell development|intraciliary transport|non-motile cilium assembly|photoreceptor cell maintenance|regulation of TOR signaling
evm.TU.Chr01.1124	12.8404	15.83	9.85083	0.622263	-0.684404	0.257076	0.515079	Down	0.608222	0.841207	0.835704	1.23482	1.15483	1.77864
evm.TU.Chr01.1125	2095.45	2310.9	1879.99	0.813507	-0.297773	0.102053	0.299689	Down	243.239	158.234	153.924	315.353	236.984	209.618	GTPBP4	GTP-binding protein 4	ko03008	Ribosome biogenesis in eukaryotes	GO:0005737,GO:0005829,GO:0016020,GO:0031965,GO:0005730,GO:0005654,GO:0005634,GO:0048471,GO:0005525,GO:0003924,GO:1990275,GO:0003723,GO:0000463,GO:0030336,GO:0008285,GO:0022408,GO:0033342,GO:0008156,GO:0031397,GO:0001649,GO:0050821,GO:0000079,GO:0042273	cytoplasm|cytosol|membrane|nuclear membrane|nucleolus|nucleoplasm|nucleus|perinuclear region of cytoplasm|GTP binding|GTPase activity|preribosome binding|RNA binding|maturation of LSU-rRNA from tricistronic rRNA transcript (SSU-rRNA, 5.8S rRNA, LSU-rRNA)|negative regulation of cell migration|negative regulation of cell population proliferation|negative regulation of cell-cell adhesion|negative re…
evm.TU.Chr01.1126	4229.66	4591.69	3867.63	0.842389	-0.247442	0.0265922	0.119091	Down	87.7574	81.5514	83.1073	120.766	109.447	105.909	Gtpbp4	GTP-binding protein 4	ko03008	Ribosome biogenesis in eukaryotes	GO:0005737,GO:0005829,GO:0031965,GO:0005730,GO:0005654,GO:0005634,GO:0048471,GO:0005525,GO:0003924,GO:1990275,GO:0003723,GO:0000463,GO:0030336,GO:0008285,GO:0022408,GO:0033342,GO:0008156,GO:0031397,GO:0050821,GO:0000079,GO:0042273	cytoplasm|cytosol|nuclear membrane|nucleolus|nucleoplasm|nucleus|perinuclear region of cytoplasm|GTP binding|GTPase activity|preribosome binding|RNA binding|maturation of LSU-rRNA from tricistronic rRNA transcript (SSU-rRNA, 5.8S rRNA, LSU-rRNA)|negative regulation of cell migration|negative regulation of cell population proliferation|negative regulation of cell-cell adhesion|negative regulation …
evm.TU.Chr01.1127	5043.9	4176.76	5911.04	1.41538	0.501191	1.84127e-05	0.000284832	Up	47.2062	57.0851	57.1586	42.3991	42.6801	43.3151	Slc39a6	Zinc transporter ZIP6	ko05010,ko05012	Alzheimer disease|Parkinson disease	GO:0005783,GO:0031258,GO:0005886,GO:0005385,GO:0006882,GO:0071578,GO:0071577	endoplasmic reticulum|lamellipodium membrane|plasma membrane|zinc ion transmembrane transporter activity|cellular zinc ion homeostasis|zinc ion import across plasma membrane|zinc ion transmembrane transport
evm.TU.Chr01.1128	121.359	137.219	105.499	0.766812	-0.383055	0.113272	0.31831	Down	3.17691	1.82071	1.98106	3.22491	3.43682	3.50596	TRIM55	Tripartite motif-containing protein 55			GO:0005737,GO:0005874,GO:0005634,GO:0042802,GO:0061630,GO:0008270,GO:0050904,GO:0002523,GO:1905517,GO:0016567,GO:0007165	cytoplasm|microtubule|nucleus|identical protein binding|ubiquitin protein ligase activity|zinc ion binding|diapedesis|leukocyte migration involved in inflammatory response|macrophage migration|protein ubiquitination|signal transduction
evm.TU.Chr01.113	396.508	565.552	227.464	0.40256	-1.31272	3.52211e-16	2.28923e-14	Down	6.85908	9.28749	8.48149	21.9181	23.0412	24.1313	Lyve1	Lymphatic vessel endothelial hyaluronic acid receptor 1			GO:0071944,GO:0005886,GO:0038024,GO:0005540,GO:0004888,GO:0007155,GO:0006027,GO:0030214,GO:0002693,GO:0006898	cell periphery|plasma membrane|cargo receptor activity|hyaluronic acid binding|transmembrane signaling receptor activity|cell adhesion|glycosaminoglycan catabolic process|hyaluronan catabolic process|positive regulation of cellular extravasation|receptor-mediated endocytosis
evm.TU.Chr01.1131	124.505	150.635	98.375	0.653633	-0.613447	0.00768763	0.0484618	Down	0.878918	0.861687	1.19652	1.35524	1.78498	1.91511	Vcpip1	Deubiquitinating protein VCPIP1			GO:0005783,GO:0005795,GO:0005634,GO:0045202,GO:0004843,GO:0006974,GO:0016320,GO:0007030,GO:0090168,GO:0000278,GO:0016579,GO:0035871,GO:0071108,GO:0016567,GO:0106300,GO:1905634	endoplasmic reticulum|Golgi stack|nucleus|synapse|cysteine-type deubiquitinase activity|cellular response to DNA damage stimulus|endoplasmic reticulum membrane fusion|Golgi organization|Golgi reassembly|mitotic cell cycle|protein deubiquitination|protein K11-linked deubiquitination|protein K48-linked deubiquitination|protein ubiquitination|protein-DNA covalent cross-linking repair|regulation of p…
evm.TU.Chr01.1132	21.8563	24.3844	19.3282	0.795418	-0.330215	0.476223	0.710828	Down	0.417773	0.441232	0.584461	0.650264	0.740341	0.647873	Adhfe1	Hydroxyacid-oxoacid transhydrogenase, mitochondrial			GO:0005739,GO:0004022,GO:0047988,GO:0046872,GO:0006539,GO:0006629	mitochondrion|alcohol dehydrogenase (NAD+) activity|hydroxyacid-oxoacid transhydrogenase activity|metal ion binding|glutamate catabolic process via 2-oxoglutarate|lipid metabolic process
evm.TU.Chr01.1133	9.54314	11.028	8.05827	0.737129	-0.440011	0.547038	0.761209	Down	0.0756019	0.0931551	0.15865	0.138139	0.258381	0.0984831	SLCO5A1	Solute carrier organic anion transporter family member 5A1			GO:0043231,GO:0005886,GO:0015347,GO:0043252	intracellular membrane-bounded organelle|plasma membrane|sodium-independent organic anion transmembrane transporter activity|sodium-independent organic anion transport
evm.TU.Chr01.1134	823.332	853.866	792.799	0.928955	-0.106319	0.398486	0.65093	Down	34.4996	31.7006	34.5637	42.3429	41.0414	38.2383	lactb2	Endoribonuclease LACTB2			GO:0005759,GO:0004521,GO:0003727,GO:0008270,GO:0048856,GO:0090502	mitochondrial matrix|endoribonuclease activity|single-stranded RNA binding|zinc ion binding|anatomical structure development|RNA phosphodiester bond hydrolysis, endonucleolytic
evm.TU.Chr01.1136	4144.59	3275.74	5013.45	1.53053	0.614035	2.49301e-08	6.85748e-07	Up	57.5642	62.3469	70.4083	44.0666	44.6854	51.2919	Esyt2	Extended synaptotagmin-2			GO:0005829,GO:0005789,GO:0140268,GO:0031234,GO:0044232,GO:0005886,GO:0005509,GO:0005544,GO:0042802,GO:0031210,GO:0008429,GO:0035091,GO:0006897,GO:0061817,GO:0006869	cytosol|endoplasmic reticulum membrane|endoplasmic reticulum-plasma membrane contact site|extrinsic component of cytoplasmic side of plasma membrane|organelle membrane contact site|plasma membrane|calcium ion binding|calcium-dependent phospholipid binding|identical protein binding|phosphatidylcholine binding|phosphatidylethanolamine binding|phosphatidylinositol binding|endocytosis|endoplasmic ret…
evm.TU.Chr01.1137	82.1288	70.8631	93.3945	1.31517	0.395247	0.149919	0.377786	Up	0.715259	0.711631	0.509838	0.449845	0.642125	0.56425	DIP2C	Disco-interacting protein 2 homolog C
evm.TU.Chr01.1138	334.143	368.373	299.913	0.812904	-0.298842	0.088983	0.274984	Down	2.0314	1.28159	1.51422	1.97693	2.22432	2.4533	MYO10	Unconventional myosin-X	ko04814,ko04666,ko05130	Motor proteins|Fc gamma R-mediated phagocytosis|Pathogenic Escherichia coli infection	GO:0005938,GO:0005829,GO:0030175,GO:0031527,GO:0032433,GO:0030027,GO:0016459,GO:0043005,GO:0043025,GO:0005730,GO:0005886,GO:0001726,GO:0051015,GO:0005524,GO:0005516,GO:0000146,GO:0005547,GO:0060002,GO:0030507,GO:0030705,GO:0022409,GO:0008360,GO:0051489,GO:0007165	cell cortex|cytosol|filopodium|filopodium membrane|filopodium tip|lamellipodium|myosin complex|neuron projection|neuronal cell body|nucleolus|plasma membrane|ruffle|actin filament binding|ATP binding|calmodulin binding|microfilament motor activity|phosphatidylinositol-3,4,5-trisphosphate binding|plus-end directed microfilament motor activity|spectrin binding|cytoskeleton-dependent intracellular t…
evm.TU.Chr01.1139	18.3825	13.4326	23.3324	1.74161	0.800423	0.153244	0.382848	Up	0.619293	1.2159	1.12464	0.870438	0.271349	0.79786	basp1	Brain acid soluble protein 1 homolog			GO:0005886	plasma membrane
evm.TU.Chr01.1141	43.5471	49.1295	37.9647	0.777041	-0.363937	0.31677	0.576109	Down	0.365577	0.442413	0.745849	0.711276	0.838727	0.694488	efr3a	Protein EFR3 homolog A			GO:0005886,GO:0072659	plasma membrane|protein localization to plasma membrane
evm.TU.Chr01.1146	18.1494	18.8643	17.4345	0.927892	-0.107972	0.84554	0.932763	Down	0.300546	0.153143	0.290451	0.46566	0.165187	0.26493	Epc1	Enhancer of polycomb homolog 1			GO:0005737,GO:0043231,GO:0035267,GO:0031965,GO:0005654,GO:0000786,GO:0005634,GO:0032777,GO:0140463,GO:0140767,GO:0000724,GO:0016573,GO:0043968,GO:0043967,GO:0045892,GO:0045814,GO:0000122,GO:0045893,GO:1905168,GO:0051155,GO:0045944,GO:0042981,GO:0051726,GO:1902275,GO:2000779,GO:0006357,GO:0035092,GO:0007286	cytoplasm|intracellular membrane-bounded organelle|NuA4 histone acetyltransferase complex|nuclear membrane|nucleoplasm|nucleosome|nucleus|Piccolo NuA4 histone acetyltransferase complex|chromatin-protein adaptor activity|enzyme-substrate adaptor activity|double-strand break repair via homologous recombination|histone acetylation|histone H2A acetylation|histone H4 acetylation|negative regulation of…
evm.TU.Chr01.1147	344.499	344.851	344.147	0.999131	-0.00125455	0.994316	0.99788	Down	4.27298	5.42177	6.70953	5.65687	6.27073	6.56018	ARHGAP12	Rho GTPase-activating protein 12			GO:0005737,GO:0001891,GO:0005096,GO:0007015,GO:0002011,GO:0051058,GO:0006911,GO:0043087,GO:0007165	cytoplasm|phagocytic cup|GTPase activator activity|actin filament organization|morphogenesis of an epithelial sheet|negative regulation of small GTPase mediated signal transduction|phagocytosis, engulfment|regulation of GTPase activity|signal transduction
evm.TU.Chr01.1148	46.2621	42.9207	49.6036	1.15213	0.204298	0.557669	0.768362	Up	0.606325	0.338821	0.336605	0.410324	0.411152	0.420885	ZEB1	Zinc finger E-box-binding homeobox 1	ko05202,ko05206,ko05215	Transcriptional misregulation in cancer|MicroRNAs in cancer|Prostate cancer	GO:0005634,GO:0070888,GO:0046872,GO:0006351,GO:0045892,GO:0000122,GO:0045666	nucleus|E-box binding|metal ion binding|DNA-templated transcription|negative regulation of DNA-templated transcription|negative regulation of transcription by RNA polymerase II|positive regulation of neuron differentiation
evm.TU.Chr01.1149	3.01571	2.58046	3.45096	1.33696	0.418959	0.735243	0.87814	Up	0.0959426	0.0168884	0.0671115	0.0389569	0.0728663	0.0357086	GPSM2	G-protein-signaling modulator 2			GO:0005938,GO:0099738,GO:0005813,GO:0005737,GO:0005829,GO:0097575,GO:0016328,GO:0097431,GO:0032991,GO:0070840,GO:0001965,GO:0005092,GO:0042802,GO:0000166,GO:0008022,GO:0019904,GO:0043621,GO:0051301,GO:0000132,GO:0007186,GO:0051661,GO:0007052,GO:1904778,GO:1905832,GO:0031291,GO:0060236	cell cortex|cell cortex region|centrosome|cytoplasm|cytosol|lateral cell cortex|lateral plasma membrane|mitotic spindle pole|protein-containing complex|dynein complex binding|G-protein alpha-subunit binding|GDP-dissociation inhibitor activity|identical protein binding|nucleotide binding|protein C-terminus binding|protein domain specific binding|protein self-association|cell division|establishment…
evm.TU.Chr01.115	644.225	640.95	647.499	1.00972	0.0139553	0.915808	0.964535	Up	7.12073	5.63178	6.23572	7.05066	6.41737	7.66372	ctr9	RNA polymerase-associated protein CTR9 homolog			GO:0016593,GO:0000791,GO:0016607,GO:0080182,GO:0000122,GO:0051571,GO:0006368	Cdc73/Paf1 complex|euchromatin|nuclear speck|histone H3-K4 trimethylation|negative regulation of transcription by RNA polymerase II|positive regulation of histone H3-K4 methylation|transcription elongation by RNA polymerase II promoter
evm.TU.Chr01.1151	769.403	742.444	796.361	1.07236	0.100793	0.484018	0.717544	Up	22.0873	17.7421	16.4941	21.2946	18.1593	19.519	prpf38b	Pre-mRNA-splicing factor 38B	ko03040	Spliceosome	GO:0071011,GO:0006397,GO:0008380	precatalytic spliceosome|mRNA processing|RNA splicing
evm.TU.Chr01.1153	65.8519	80.2991	51.4048	0.639133	-0.645811	0.0211184	0.101312	Down	2.18537	2.08369	1.99044	3.18893	3.80357	4.02447	tmem55ba	Type I phosphatidylinositol 4,5-bisphosphate 4-phosphatase-A	ko04070	Phosphatidylinositol signaling system	GO:0031902,GO:0005765,GO:0030670,GO:0005886,GO:0034597,GO:0046856	late endosome membrane|lysosomal membrane|phagocytic vesicle membrane|plasma membrane|phosphatidylinositol-4,5-bisphosphate 4-phosphatase activity|phosphatidylinositol dephosphorylation
evm.TU.Chr01.1154	5.46426	3.88973	7.03878	1.82564	0.868401	0.382298	0.637417	Up	0.0511959	0.540708	0.358114	0.207878	0.243014	0.142909	ERFL	ETS domain-containing transcription factor ERF-like			GO:0005634,GO:0000981,GO:0043565,GO:0030154,GO:0006357	nucleus|DNA-binding transcription factor activity, RNA polymerase II-specific|sequence-specific DNA binding|cell differentiation|regulation of transcription by RNA polymerase II
evm.TU.Chr01.1156	236.148	200.584	271.713	1.35321	0.436385	0.0163634	0.0842959	Up	3.35457	2.97482	2.91092	2.69583	2.01453	2.99127	lig1	DNA ligase 1	ko03030,ko03410,ko03420,ko03430	DNA replication|Base excision repair|Nucleotide excision repair|Mismatch repair	GO:0005634,GO:0005524,GO:0003677,GO:0003910,GO:0046872,GO:0007049,GO:0051301,GO:0071897,GO:0006310,GO:0006281,GO:0006260	nucleus|ATP binding|DNA binding|DNA ligase (ATP) activity|metal ion binding|cell cycle|cell division|DNA biosynthetic process|DNA recombination|DNA repair|DNA replication
evm.TU.Chr01.1158	147.179	101.269	193.089	1.90317	0.928403	0.000145415	0.00178111	Up	2.94295	1.63647	1.8088	1.06247	1.41447	1.27177	ATP1A2	Sodium/potassium-transporting ATPase subunit alpha-2	ko04024,ko04022,ko04911,ko04918,ko04919,ko04925,ko04260,ko04261,ko04970,ko04971,ko04972,ko04976,ko04973,ko04974,ko04978,ko04960,ko04961,ko04964	cAMP signaling pathway|cGMP-PKG signaling pathway|Insulin secretion|Thyroid hormone synthesis|Thyroid hormone signaling pathway|Aldosterone synthesis and secretion|Cardiac muscle contraction|Adrenergic signaling in cardiomyocytes|Salivary secretion|Gastric acid secretion|Pancreatic secretion|Bile secretion|Carbohydrate digestion and absorption|Protein digestion and absorption|Mineral absorption|A…	GO:0042995,GO:0005886,GO:0005890,GO:0005524,GO:0016887,GO:0019829,GO:0046872,GO:0005391,GO:0030007,GO:0006883,GO:1990573,GO:1902600,GO:0036376	cell projection|plasma membrane|sodium:potassium-exchanging ATPase complex|ATP binding|ATP hydrolysis activity|ATPase-coupled cation transmembrane transporter activity|metal ion binding|P-type sodium:potassium-exchanging transporter activity|cellular potassium ion homeostasis|cellular sodium ion homeostasis|potassium ion import across plasma membrane|proton transmembrane transport|sodium ion expo…
evm.TU.Chr01.1159	1451.64	1280.74	1622.54	1.26741	0.341879	0.00472954	0.0325376	Up	99.8086	98.825	100.589	92.2205	91.0231	81.5808	SDHC	Succinate dehydrogenase cytochrome b560 subunit, mitochondrial	ko00020,ko00190,ko04714,ko05208,ko05010,ko05012,ko05014,ko05016,ko05020,ko05022,ko05415,ko04932	Citrate cycle (TCA cycle)|Oxidative phosphorylation|Thermogenesis|Chemical carcinogenesis - reactive oxygen species|Alzheimer disease|Parkinson disease|Amyotrophic lateral sclerosis|Huntington disease|Prion disease|Pathways of neurodegeneration - multiple diseases|Diabetic cardiomyopathy|Non-alcoholic fatty liver disease	GO:0016020,GO:0005743,GO:0005749,GO:0005739,GO:0009055,GO:0020037,GO:0046872,GO:0000104,GO:0009060,GO:0006121,GO:0042776,GO:0006099	membrane|mitochondrial inner membrane|mitochondrial respiratory chain complex II, succinate dehydrogenase complex (ubiquinone)|mitochondrion|electron transfer activity|heme binding|metal ion binding|succinate dehydrogenase activity|aerobic respiration|mitochondrial electron transport, succinate to ubiquinone|proton motive force-driven mitochondrial ATP synthesis|tricarboxylic acid cycle
evm.TU.Chr01.116	1109.74	988.938	1230.54	1.24381	0.314767	0.0061786	0.0405014	Up	15.6793	13.7187	13.9395	12.4846	12.5749	14.1362	EIF4G2	Eukaryotic translation initiation factor 4 gamma 2	ko05416	Viral myocarditis	GO:0016281,GO:0003723,GO:0008135,GO:0003743,GO:0006446	eukaryotic translation initiation factor 4F complex|RNA binding|translation factor activity, RNA binding|translation initiation factor activity|regulation of translational initiation
evm.TU.Chr01.1160	11.5207	10.7225	12.3188	1.14412	0.194243	0.765127	0.894545	Up	0.398007	0.242514	0.374775	0.341864	0.174391	0.484281	CADM3	Cell adhesion molecule 3	ko04514	Cell adhesion molecules	GO:0005911,GO:0005886,GO:0042734,GO:0042803,GO:0007157,GO:0007156	cell-cell junction|plasma membrane|presynaptic membrane|protein homodimerization activity|heterophilic cell-cell adhesion via plasma membrane cell adhesion molecules|homophilic cell adhesion via plasma membrane adhesion molecules
evm.TU.Chr01.1162	34.2239	34.055	34.3927	1.01703	0.0243572	0.951314	0.980174	Up	0.128873	0.157809	0.230265	0.233202	0.186178	0.151194	WDR47	WD repeat-containing protein 47			GO:0005737,GO:0030425,GO:0030426,GO:0005874,GO:0043025,GO:0008344,GO:0021960,GO:0006914,GO:0021801,GO:0022038,GO:0120168,GO:0000226,GO:0061744,GO:0007026,GO:0061351,GO:0097150	cytoplasm|dendrite|growth cone|microtubule|neuronal cell body|adult locomotory behavior|anterior commissure morphogenesis|autophagy|cerebral cortex radial glia-guided migration|corpus callosum development|detection of hot stimulus involved in thermoception|microtubule cytoskeleton organization|motor behavior|negative regulation of microtubule depolymerization|neural precursor cell proliferation|n…
evm.TU.Chr01.1163	10.8087	12.7036	8.91391	0.699841	-0.5149	0.441171	0.68443	Down	0.180647	0.0953958	0.157953	0.256728	0.137198	0.302556	Capn10	Calpain-10			GO:0005938,GO:0005737,GO:0005856,GO:0005829,GO:0043231,GO:0005743,GO:0005758,GO:0005759,GO:0005741,GO:0005739,GO:0005634,GO:0005886,GO:0004198,GO:0008092,GO:0000149,GO:0031532,GO:0007568,GO:0000422,GO:0032869,GO:0007005,GO:0043065,GO:0046326,GO:0032024,GO:0032388,GO:2000676,GO:0030163,GO:0006508,GO:0009749,GO:0031667,GO:0097050	cell cortex|cytoplasm|cytoskeleton|cytosol|intracellular membrane-bounded organelle|mitochondrial inner membrane|mitochondrial intermembrane space|mitochondrial matrix|mitochondrial outer membrane|mitochondrion|nucleus|plasma membrane|calcium-dependent cysteine-type endopeptidase activity|cytoskeletal protein binding|SNARE binding|actin cytoskeleton reorganization|aging|autophagy of mitochondrion…
evm.TU.Chr01.1164	73.744	82.0088	65.4791	0.799389	-0.323031	0.228294	0.479587	Down	2.65506	3.39064	3.04982	4.38627	4.05269	4.40805	EIF4E2	Eukaryotic translation initiation factor 4E type 2	ko04066,ko04151,ko04150,ko04910,ko04211,ko01521	HIF-1 signaling pathway|PI3K-Akt signaling pathway|mTOR signaling pathway|Insulin signaling pathway|Longevity regulating pathway|EGFR tyrosine kinase inhibitor resistance	GO:0005737,GO:0005829,GO:0016281,GO:0005845,GO:0000932,GO:0000340,GO:0003723,GO:0000339,GO:0008135,GO:0003743,GO:0031625,GO:0035278,GO:0017148	cytoplasm|cytosol|eukaryotic translation initiation factor 4F complex|mRNA cap binding complex|P-body|RNA 7-methylguanosine cap binding|RNA binding|RNA cap binding|translation factor activity, RNA binding|translation initiation factor activity|ubiquitin protein ligase binding|miRNA-mediated gene silencing by inhibition of translation|negative regulation of translation
evm.TU.Chr01.1172	2.37055	4.74109	0	0.0397927	-4.65135	0.225694	0.477173	Down	0	0	0	0	0.0182877	0.125468	VWA5B2	von Willebrand factor A domain-containing protein 5B2
evm.TU.Chr01.1173	105.075	112.318	97.8321	0.870898	-0.199424	0.442121	0.685367	Down	2.55758	1.7068	3.14553	2.4821	3.33521	3.71345	Alg3	Dol-P-Man:Man(5)GlcNAc(2)-PP-Dol alpha-1,3-mannosyltransferase	ko00510,ko00513	N-Glycan biosynthesis|Various types of N-glycan biosynthesis	GO:0005783,GO:0005789,GO:0000033,GO:0052925,GO:0006486	endoplasmic reticulum|endoplasmic reticulum membrane|alpha-1,3-mannosyltransferase activity|dol-P-Man:Man(5)GlcNAc(2)-PP-Dol alpha-1,3-mannosyltransferase activity|protein glycosylation
evm.TU.Chr01.1174	139.712	121.601	157.823	1.29792	0.376199	0.0895008	0.275791	Up	4.29156	6.20527	5.62861	4.23971	4.47432	5.34797	mul1a	Mitochondrial ubiquitin ligase activator of nfkb 1-A			GO:0005741,GO:0005777,GO:0042802,GO:0046872,GO:0061630,GO:0004842,GO:0006919,GO:0000266,GO:0051646,GO:0030308,GO:0043123,GO:0016567	mitochondrial outer membrane|peroxisome|identical protein binding|metal ion binding|ubiquitin protein ligase activity|ubiquitin-protein transferase activity|activation of cysteine-type endopeptidase activity involved in apoptotic process|mitochondrial fission|mitochondrion localization|negative regulation of cell growth|positive regulation of I-kappaB kinase/NF-kappaB signaling|protein ubiquitina…
evm.TU.Chr01.1176	22.7294	28.5164	16.9423	0.5995	-0.738168	0.145227	0.370984	Down	0.455098	0.489555	1.37063	1.43725	1.44015	1.45856	EEF1AKMT4	EEF1A lysine methyltransferase 4			GO:0008168,GO:0016279	methyltransferase activity|protein-lysine N-methyltransferase activity
evm.TU.Chr01.1177	39.5022	41.3693	37.6351	0.906901	-0.140984	0.71241	0.865817	Down	0.372542	0.179556	0.349006	0.270122	0.370513	0.470437	ncapd2	Condensin complex subunit 1	ko04111	Cell cycle - yeast	GO:0005694,GO:0005829,GO:0005634,GO:0051301,GO:0007076	chromosome|cytosol|nucleus|cell division|mitotic chromosome condensation
evm.TU.Chr01.1178	37.819	39.9885	35.6494	0.888767	-0.170123	0.690823	0.853609	Down	1.0004	0.605328	0.382689	1.14245	0.514433	0.853267	ACSM3	Acyl-coenzyme A synthetase ACSM3, mitochondrial	ko00650	Butanoate metabolism	GO:0005759,GO:0005739,GO:0005524,GO:0047760,GO:0046872,GO:0043759,GO:0018729,GO:0050218,GO:0006633	mitochondrial matrix|mitochondrion|ATP binding|butyrate-CoA ligase activity|metal ion binding|methylbutanoate-CoA ligase activity|propionate CoA-transferase activity|propionate-CoA ligase activity|fatty acid biosynthetic process
evm.TU.Chr01.1180	143.373	135.515	151.232	1.11495	0.156984	0.435395	0.680052	Up	1.18552	1.11297	1.25926	1.05189	1.16716	1.37274	Yeats2	YEATS domain-containing protein 2			GO:0140672,GO:0072686,GO:0035267,GO:0005634,GO:0042393,GO:0140030,GO:0017025,GO:0006338,GO:0016573,GO:0043966,GO:0044154,GO:0045892,GO:0000122,GO:0051726,GO:0051302,GO:0006355,GO:0045995,GO:0031063,GO:0006357,GO:0090043	ATAC complex|mitotic spindle|NuA4 histone acetyltransferase complex|nucleus|histone binding|modification-dependent protein binding|TBP-class protein binding|chromatin remodeling|histone acetylation|histone H3 acetylation|histone H3-K14 acetylation|negative regulation of DNA-templated transcription|negative regulation of transcription by RNA polymerase II|regulation of cell cycle|regulation of cel…
evm.TU.Chr01.1181	765.48	899.221	631.739	0.70298	-0.508445	0.00304621	0.022764	Down	8.45168	12.2528	14.0246	15.9272	19.3659	20.435	Klhl24	Kelch-like protein 24			GO:0005912,GO:0030424,GO:0031463,GO:0005737,GO:0030057,GO:0043204,GO:0045109,GO:0051865,GO:0016567,GO:2000312	adherens junction|axon|Cul3-RING ubiquitin ligase complex|cytoplasm|desmosome|perikaryon|intermediate filament organization|protein autoubiquitination|protein ubiquitination|regulation of kainate selective glutamate receptor activity
evm.TU.Chr01.1182	61.7772	72.8092	50.7452	0.697484	-0.519769	0.0983663	0.29254	Down	1.08867	1.67065	1.00071	2.21023	2.04054	1.84412	GPR148	Probable G-protein coupled receptor 148			GO:0016020,GO:0005886,GO:0004930,GO:0005549,GO:0004984,GO:0050911	membrane|plasma membrane|G protein-coupled receptor activity|odorant binding|olfactory receptor activity|detection of chemical stimulus involved in sensory perception of smell
evm.TU.Chr01.1183	290.754	273.667	307.841	1.126	0.171204	0.321131	0.580369	Up	8.73167	11.6945	10.755	10.6748	9.94725	10.6325	GPR148	Probable G-protein coupled receptor 148			GO:0016020,GO:0005886,GO:0004930,GO:0005549,GO:0004984,GO:0050911	membrane|plasma membrane|G protein-coupled receptor activity|odorant binding|olfactory receptor activity|detection of chemical stimulus involved in sensory perception of smell
evm.TU.Chr01.1184	223.712	228.876	218.548	0.95579	-0.0652349	0.722778	0.871127	Down	7.66193	6.36357	7.04534	8.61754	8.87885	7.16265	MTERF4	Transcription termination factor 4, mitochondrial			GO:0005829,GO:0005762,GO:0005759,GO:0005739,GO:0003690,GO:0019843,GO:0043010,GO:0007507,GO:0006390,GO:0006626,GO:0006355,GO:0042255,GO:0006364	cytosol|mitochondrial large ribosomal subunit|mitochondrial matrix|mitochondrion|double-stranded DNA binding|rRNA binding|camera-type eye development|heart development|mitochondrial transcription|protein targeting to mitochondrion|regulation of DNA-templated transcription|ribosome assembly|rRNA processing
evm.TU.Chr01.1185	26.9866	21.7599	32.2134	1.48626	0.571688	0.205886	0.453426	Up	0.191786	0.30946	0.181666	0.202795	0.189658	0.126402	KCNAB1	Voltage-gated potassium channel subunit beta-1			GO:0005829,GO:0031234,GO:0044224,GO:0034705,GO:0008076,GO:0004033,GO:0070402,GO:0015459,GO:0044325,GO:0005249,GO:1902260,GO:1901379	cytosol|extrinsic component of cytoplasmic side of plasma membrane|juxtaparanode region of axon|potassium channel complex|voltage-gated potassium channel complex|aldo-keto reductase (NADP) activity|NADPH binding|potassium channel regulator activity|transmembrane transporter binding|voltage-gated potassium channel activity|negative regulation of delayed rectifier potassium channel activity|regulat…
evm.TU.Chr01.1186	60.2008	47.584	72.8176	1.52587	0.609629	0.0609541	0.214185	Up	1.67556	1.3183	1.97561	0.721584	1.39788	1.53543	MBNL1	Muscleblind-like protein 1			GO:0005737,GO:0005654,GO:0046872,GO:0003723,GO:0006397,GO:0000381,GO:0008380	cytoplasm|nucleoplasm|metal ion binding|RNA binding|mRNA processing|regulation of alternative mRNA splicing, via spliceosome|RNA splicing
evm.TU.Chr01.1187	109.001	97.0164	120.985	1.24747	0.31901	0.160032	0.39256	Up	1.86359	1.48466	1.86826	1.45142	1.67768	1.55463	cul3	Cullin-3	ko04120,ko04340,ko04341	Ubiquitin mediated proteolysis|Hedgehog signaling pathway|Hedgehog signaling pathway - fly	GO:0005813,GO:0031463,GO:0005737,GO:0072686,GO:0005634,GO:0005827,GO:0000922,GO:0031625,GO:0016477,GO:0048208,GO:0040016,GO:0006888,GO:0007229,GO:0007080,GO:0035024,GO:1901992,GO:0045842,GO:0043161,GO:0006513,GO:0016567,GO:0017145,GO:0043149	centrosome|Cul3-RING ubiquitin ligase complex|cytoplasm|mitotic spindle|nucleus|polar microtubule|spindle pole|ubiquitin protein ligase binding|cell migration|COPII vesicle coating|embryonic cleavage|endoplasmic reticulum to Golgi vesicle-mediated transport|integrin-mediated signaling pathway|mitotic metaphase plate congression|negative regulation of Rho protein signal transduction|positive regul…
evm.TU.Chr01.1188	100.675	115.808	85.5414	0.737015	-0.440233	0.114935	0.321082	Down	8.43775	3.99339	5.9161	10.1005	6.87681	10.8878	Ap1s3	AP-1 complex subunit sigma-3	ko04142,ko05170	Lysosome|Human immunodeficiency virus 1 infection	GO:0030121,GO:0005905,GO:0005769,GO:0043231,GO:0005765,GO:0032588,GO:0035615,GO:1903232,GO:0060155,GO:0006605,GO:0016192	AP-1 adaptor complex|clathrin-coated pit|early endosome|intracellular membrane-bounded organelle|lysosomal membrane|trans-Golgi network membrane|clathrin adaptor activity|melanosome assembly|platelet dense granule organization|protein targeting|vesicle-mediated transport
evm.TU.Chr01.1189	29.6748	43.262	16.0877	0.371793	-1.42743	0.00108206	0.00983744	Down	0.359948	0.176	0.332213	1.01496	0.645463	0.94894	scg2b	Secretogranin-2b			GO:0005576,GO:0030141,GO:0001525,GO:1903670	extracellular region|secretory granule|angiogenesis|regulation of sprouting angiogenesis
evm.TU.Chr01.1190	21.3397	23.8787	18.8008	0.790458	-0.339239	0.504108	0.732443	Down	0.296592	0.174026	0.535951	0.381359	0.525595	0.515142	GBP1	Guanylate-binding protein 1	ko04621	NOD-like receptor signaling pathway	GO:0031410,GO:0005576,GO:0000139,GO:0005886,GO:0005525,GO:0003924,GO:0042742,GO:0051607,GO:0002376	cytoplasmic vesicle|extracellular region|Golgi membrane|plasma membrane|GTP binding|GTPase activity|defense response to bacterium|defense response to virus|immune system process
evm.TU.Chr01.1191	26.5015	22.0272	30.9757	1.39973	0.485146	0.279768	0.540599	Up	0.731593	0.574286	0.328486	0.421502	0.412967	0.478347	GBP1	Guanylate-binding protein 1	ko04621	NOD-like receptor signaling pathway	GO:0031410,GO:0005576,GO:0000139,GO:0005886,GO:0005525,GO:0003924,GO:0042742,GO:0051607,GO:0002376	cytoplasmic vesicle|extracellular region|Golgi membrane|plasma membrane|GTP binding|GTPase activity|defense response to bacterium|defense response to virus|immune system process
evm.TU.Chr01.1193	4.24406	4.51972	3.96841	0.887109	-0.172816	0.881572	0.950015	Down	0.0197728	0.0696104	0.121021	0.0200715	0.206484	0.0367959	GBP1	Guanylate-binding protein 1	ko04621	NOD-like receptor signaling pathway	GO:0031410,GO:0005576,GO:0000139,GO:0005886,GO:0005525,GO:0003924,GO:0042742,GO:0051607,GO:0002376	cytoplasmic vesicle|extracellular region|Golgi membrane|plasma membrane|GTP binding|GTPase activity|defense response to bacterium|defense response to virus|immune system process
evm.TU.Chr01.1194	16.5661	7.41306	25.7191	3.41725	1.77284	0.00290531	0.0218529	Up	0.638184	0.436865	0.558009	0.119968	0.0897567	0.329894	GBP1	Guanylate-binding protein 1	ko04621	NOD-like receptor signaling pathway	GO:0031410,GO:0005576,GO:0000139,GO:0005886,GO:0005525,GO:0003924,GO:0042742,GO:0051607,GO:0002376	cytoplasmic vesicle|extracellular region|Golgi membrane|plasma membrane|GTP binding|GTPase activity|defense response to bacterium|defense response to virus|immune system process
evm.TU.Chr01.1195	4.77325	7.54085	2.00564	0.26984	-1.88982	0.0896677	0.276094	Down	0.0395456	0	0.069155	0.180644	0.187712	0.0735918	GBP1	Guanylate-binding protein 1	ko04621	NOD-like receptor signaling pathway	GO:0031410,GO:0005576,GO:0000139,GO:0005886,GO:0005525,GO:0003924,GO:0042742,GO:0051607,GO:0002376	cytoplasmic vesicle|extracellular region|Golgi membrane|plasma membrane|GTP binding|GTPase activity|defense response to bacterium|defense response to virus|immune system process
evm.TU.Chr01.1197	72.1016	79.1535	65.0497	0.824943	-0.277633	0.320735	0.580278	Down	0.922859	1.18304	1.3858	1.64959	1.657	1.45604	GBP1	Guanylate-binding protein 1	ko04621	NOD-like receptor signaling pathway	GO:0031410,GO:0005576,GO:0000139,GO:0005886,GO:0005525,GO:0003924,GO:0042742,GO:0051607,GO:0002376	cytoplasmic vesicle|extracellular region|Golgi membrane|plasma membrane|GTP binding|GTPase activity|defense response to bacterium|defense response to virus|immune system process
evm.TU.Chr01.1198	3929.02	3710.08	4147.95	1.11809	0.161043	0.0986388	0.292972	Up	34.6524	33.3894	36.4872	33.9436	34.9968	36.1135	PER2	Period circadian protein homolog 2	ko04710,ko04713,ko04711,ko05202,ko05221	Circadian rhythm|Circadian entrainment|Circadian rhythm - fly|Transcriptional misregulation in cancer|Acute myeloid leukemia	GO:0005737,GO:0005634,GO:0000976,GO:0001222,GO:0032922,GO:0007623,GO:0043153,GO:0000122	cytoplasm|nucleus|transcription cis-regulatory region binding|transcription corepressor binding|circadian regulation of gene expression|circadian rhythm|entrainment of circadian clock by photoperiod|negative regulation of transcription by RNA polymerase II
evm.TU.Chr01.12	2693.26	2934.05	2452.47	0.835825	-0.258728	0.010584	0.0616121	Down	27.3769	25.5318	25.8685	34.4915	35.1056	36.3506	copb1	Coatomer subunit beta			GO:0030126,GO:0000139,GO:0005198,GO:0006888,GO:0006891,GO:0006886,GO:0030903,GO:0061053	COPI vesicle coat|Golgi membrane|structural molecule activity|endoplasmic reticulum to Golgi vesicle-mediated transport|intra-Golgi vesicle-mediated transport|intracellular protein transport|notochord development|somite development
evm.TU.Chr01.1201	3.25134	4.81174	1.69095	0.35313	-1.50173	0.24941	0.505908	Down	0.0481962	0.0848376	0.0842826	0.0489244	0.503304	0.134535	GPR55	G-protein coupled receptor 55			GO:0005886,GO:0004949,GO:0004930,GO:0007202,GO:0045453,GO:0007186,GO:0045671,GO:0051482,GO:0070374,GO:0035025	plasma membrane|cannabinoid receptor activity|G protein-coupled receptor activity|activation of phospholipase C activity|bone resorption|G protein-coupled receptor signaling pathway|negative regulation of osteoclast differentiation|positive regulation of cytosolic calcium ion concentration involved in phospholipase C-activating G protein-coupled signaling pathway|positive regulation of ERK1 and E…
evm.TU.Chr01.1202	794.369	743.167	845.571	1.13773	0.186158	0.148042	0.375115	Up	7.31613	5.69856	7.08627	6.73435	5.99537	7.10412	gigyf2	GRB10-interacting GYF protein 2			GO:0005829,GO:0016020,GO:0043204,GO:1990635,GO:0031982,GO:0048009	cytosol|membrane|perikaryon|proximal dendrite|vesicle|insulin-like growth factor receptor signaling pathway
evm.TU.Chr01.1204	119.309	106.985	131.634	1.22986	0.298496	0.176159	0.415426	Up	1.70515	2.01044	1.94103	1.64927	1.54242	2.00569	ACSL3	Fatty acid CoA ligase Acsl3	ko00061,ko00071,ko04146,ko04216,ko02024,ko04920,ko03320,ko04714	Fatty acid biosynthesis|Fatty acid degradation|Peroxisome|Ferroptosis|Quorum sensing|Adipocytokine signaling pathway|PPAR signaling pathway|Thermogenesis	GO:0005783,GO:0005789,GO:0005794,GO:0005811,GO:0016020,GO:0005741,GO:0048471,GO:0005778,GO:0005886,GO:0047676,GO:0005524,GO:0004467,GO:0031956,GO:0090433,GO:0019904,GO:0019901,GO:0006631,GO:0044539,GO:0001676,GO:0035338,GO:0035336,GO:0030182,GO:0042998,GO:2001247,GO:0051047,GO:0034379	endoplasmic reticulum|endoplasmic reticulum membrane|Golgi apparatus|lipid droplet|membrane|mitochondrial outer membrane|perinuclear region of cytoplasm|peroxisomal membrane|plasma membrane|arachidonate-CoA ligase activity|ATP binding|long-chain fatty acid-CoA ligase activity|medium-chain fatty acid-CoA ligase activity|palmitoyl-CoA ligase activity|protein domain specific binding|protein kinase b…
evm.TU.Chr01.1208	110.513	107.16	113.867	1.06476	0.0905242	0.697851	0.857304	Up	0.613872	0.492142	0.754641	0.691015	0.611628	0.656018		MAM and LDL-receptor class A domain-containing protein 2 (Fragment) OS=Acropora millepora OX=45264 PE=1 SV=1			GO:0005576,GO:0016020	extracellular region|membrane
evm.TU.Chr01.121	5.89233	5.14186	6.6428	1.286	0.362895	0.69276	0.85517	Up	0.20824	0.183278	0.0682796	0.0792699	0.222404	0.0968803	SLC29A1	Equilibrative nucleoside transporter 1	ko05034	Alcoholism	GO:0016324,GO:0016323,GO:0016020,GO:0005886,GO:0098794,GO:0098793,GO:0005326,GO:0005337,GO:0015211,GO:0015213,GO:0032238,GO:0071333,GO:0071456,GO:0060079,GO:0007595,GO:0006836,GO:0001504,GO:0006139,GO:1901642,GO:0015858,GO:0015860,GO:0072531,GO:0030431,GO:0150104,GO:0015862,GO:0006805,GO:0006855	apical plasma membrane|basolateral plasma membrane|membrane|plasma membrane|postsynapse|presynapse|neurotransmitter transmembrane transporter activity|nucleoside transmembrane transporter activity|purine nucleoside transmembrane transporter activity|uridine transmembrane transporter activity|adenosine transport|cellular response to glucose stimulus|cellular response to hypoxia|excitatory postsyna…
evm.TU.Chr01.1211	3.08726	2.69102	3.48351	1.30759	0.386916	0.766635	0.895163	Up	0.0373132	0.0656808	0.0108752	0.0757539	0.0118077	0.0115729	Ephb1	Ephrin type-B receptor 1	ko04360,ko04361	Axon guidance|Axon regeneration	GO:0030424,GO:0005737,GO:0005829,GO:0030425,GO:0031901,GO:0005783,GO:0032433,GO:0098978,GO:0016020,GO:0045121,GO:0043005,GO:0005886,GO:0043235,GO:0005524,GO:0008046,GO:0004713,GO:0044877,GO:0004714,GO:0005005,GO:0001525,GO:0007411,GO:0048593,GO:0060326,GO:0031589,GO:0021952,GO:0021545,GO:0060996,GO:0060997,GO:0050965,GO:0048013,GO:0030010,GO:0021934,GO:0001771,GO:0050804,GO:1902725,GO:1902723,GO:…	axon|cytoplasm|cytosol|dendrite|early endosome membrane|endoplasmic reticulum|filopodium tip|glutamatergic synapse|membrane|membrane raft|neuron projection|plasma membrane|receptor complex|ATP binding|axon guidance receptor activity|protein tyrosine kinase activity|protein-containing complex binding|transmembrane receptor protein tyrosine kinase activity|transmembrane-ephrin receptor activity|ang…
evm.TU.Chr01.1213	108.13	79.7245	136.535	1.71792	0.780659	0.0029466	0.0220913	Up	2.22269	2.99427	3.05401	1.70372	2.28236	1.41394	gpc1	Glypican-1	ko05205,ko05418	Proteoglycans in cancer|Fluid shear stress and atherosclerosis	GO:0009986,GO:0062023,GO:0005615,GO:0005886,GO:0045202,GO:0017134,GO:0016477,GO:0061009,GO:0035622,GO:0040037,GO:1905475	cell surface|collagen-containing extracellular matrix|extracellular space|plasma membrane|synapse|fibroblast growth factor binding|cell migration|common bile duct development|intrahepatic bile duct development|negative regulation of fibroblast growth factor receptor signaling pathway|regulation of protein localization to membrane
evm.TU.Chr01.1216	46.4272	62.1479	30.7065	0.496404	-1.01041	0.00401319	0.0285979	Down	0.864021	0.638778	1.35985	2.21023	2.03423	2.21888	Cd48	CD48 antigen			GO:0009897,GO:0005576,GO:0045121,GO:0005886,GO:0032991,GO:0045576,GO:0007165,GO:0042110	external side of plasma membrane|extracellular region|membrane raft|plasma membrane|protein-containing complex|mast cell activation|signal transduction|T cell activation
evm.TU.Chr01.1217	39.0749	52.368	25.7818	0.492302	-1.02238	0.00957137	0.0573137	Down	0.75492	0.290687	0.598197	1.43686	1.2094	1.05364	Cd84	SLAM family member 5			GO:0009897,GO:0043231,GO:0005886,GO:0042802,GO:0002250,GO:0006914,GO:0007155,GO:0045087,GO:0032685,GO:0032693,GO:0032701,GO:0032715,GO:0033004,GO:0043305,GO:0043410,GO:0071639,GO:0051092,GO:0032760,GO:0031664,GO:0043030,GO:2001256,GO:0042110	external side of plasma membrane|intracellular membrane-bounded organelle|plasma membrane|identical protein binding|adaptive immune response|autophagy|cell adhesion|innate immune response|negative regulation of granulocyte macrophage colony-stimulating factor production|negative regulation of interleukin-10 production|negative regulation of interleukin-18 production|negative regulation of interle…
evm.TU.Chr01.1218	299.718	214.084	385.351	1.79864	0.846908	0.0001609	0.00194936	Up	1.69406	2.72132	1.64179	0.974072	1.45642	1.38888	SVIL	Supervillin			GO:0015629,GO:0070161,GO:0042995,GO:0032154,GO:0005737,GO:0036449,GO:0030496,GO:0002102,GO:0051015,GO:0060090,GO:0005546,GO:0051014,GO:0008154,GO:0051016,GO:0032467	actin cytoskeleton|anchoring junction|cell projection|cleavage furrow|cytoplasm|microtubule minus-end|midbody|podosome|actin filament binding|molecular adaptor activity|phosphatidylinositol-4,5-bisphosphate binding|actin filament severing|actin polymerization or depolymerization|barbed-end actin filament capping|positive regulation of cytokinesis
evm.TU.Chr01.1222	621.564	565.312	677.816	1.19986	0.262863	0.0611834	0.214815	Up	27.9666	29.1841	36.2303	27.2933	30.3568	29.7532	CDC34	Ubiquitin-conjugating enzyme E2 R1	ko04120	Ubiquitin mediated proteolysis	GO:0005829,GO:0016607,GO:0005654,GO:0005634,GO:0005524,GO:0061631,GO:0004842,GO:0035458,GO:0006270,GO:0000082,GO:0043951,GO:0090261,GO:0043525,GO:0043161,GO:0070936,GO:0036211,GO:0000209,GO:0016567,GO:0070848,GO:0006511	cytosol|nuclear speck|nucleoplasm|nucleus|ATP binding|ubiquitin conjugating enzyme activity|ubiquitin-protein transferase activity|cellular response to interferon-beta|DNA replication initiation|G1/S transition of mitotic cell cycle|negative regulation of cAMP-mediated signaling|positive regulation of inclusion body assembly|positive regulation of neuron apoptotic process|proteasome-mediated ubiq…
evm.TU.Chr01.1223	241.947	252.793	231.102	0.913532	-0.130472	0.482559	0.716125	Down	7.95047	7.29449	7.96817	7.34728	11.0012	10.1892	ABHD17A	Alpha/beta hydrolase domain-containing protein 17A			GO:0043197,GO:0010008,GO:0098839,GO:0008474	dendritic spine|endosome membrane|postsynaptic density membrane|palmitoyl-(protein) hydrolase activity
evm.TU.Chr01.1225	14.9364	21.4962	8.37661	0.387098	-1.36923	0.0371312	0.150912	Down	0.423025	0.186158	0.18494	1.10933	0.267731	0.918425	Gpr55	G-protein coupled receptor 55			GO:0005886,GO:0004949,GO:0004930,GO:0007202,GO:0045453,GO:0045671,GO:0051482,GO:0070374,GO:0035025	plasma membrane|cannabinoid receptor activity|G protein-coupled receptor activity|activation of phospholipase C activity|bone resorption|negative regulation of osteoclast differentiation|positive regulation of cytosolic calcium ion concentration involved in phospholipase C-activating G protein-coupled signaling pathway|positive regulation of ERK1 and ERK2 cascade|positive regulation of Rho protei…
evm.TU.Chr01.1227	104.616	87.6593	121.572	1.38456	0.469423	0.0878445	0.272591	Up	2.83948	4.13543	3.99015	1.88727	3.30538	3.77435	SH3GL1	Endophilin-A2	ko04144	Endocytosis	GO:0070161,GO:0042995,GO:0005737,GO:0031901,GO:0098978,GO:0002102,GO:0098793,GO:0008289,GO:0016191	anchoring junction|cell projection|cytoplasm|early endosome membrane|glutamatergic synapse|podosome|presynapse|lipid binding|synaptic vesicle uncoating
evm.TU.Chr01.1229	4.27068	5.79837	2.74299	0.473192	-1.0795	0.300017	0.56058	Down	0.0511252	0.0299978	0.0447024	0.0864961	0.129428	0.079284	sema4e	Semaphorin-4E	ko04360	Axon guidance	GO:0005615,GO:0005886,GO:0045499,GO:0030215,GO:0007411,GO:0050919,GO:0010693,GO:0048843,GO:0000122,GO:0001755,GO:0043931,GO:0030335,GO:0043547,GO:0071526	extracellular space|plasma membrane|chemorepellent activity|semaphorin receptor binding|axon guidance|negative chemotaxis|negative regulation of alkaline phosphatase activity|negative regulation of axon extension involved in axon guidance|negative regulation of transcription by RNA polymerase II|neural crest cell migration|ossification involved in bone maturation|positive regulation of cell migra…
evm.TU.Chr01.123	2.82502	2.9793	2.67074	0.911783	-0.133237	0.917185	0.964885	Down	0.0414034	0.109321	0.144808	0.168116	0.157225	0.0385246	sult6b1	Sulfotransferase 6B1			GO:0005737,GO:0005829,GO:0008146,GO:0071466,GO:0051923	cytoplasm|cytosol|sulfotransferase activity|cellular response to xenobiotic stimulus|sulfation
evm.TU.Chr01.1231	21.0722	35.1671	6.97734	0.197069	-2.34323	0.000157503	0.00191462	Down	0.170076	0.0408241	0.0811141	0.894617	0.24953	0.489136	sema4e	Semaphorin-4E	ko04360	Axon guidance	GO:0005615,GO:0005886,GO:0045499,GO:0030215,GO:0007411,GO:0050919,GO:0010693,GO:0048843,GO:0000122,GO:0001755,GO:0043931,GO:0030335,GO:0043547,GO:0071526	extracellular space|plasma membrane|chemorepellent activity|semaphorin receptor binding|axon guidance|negative chemotaxis|negative regulation of alkaline phosphatase activity|negative regulation of axon extension involved in axon guidance|negative regulation of transcription by RNA polymerase II|neural crest cell migration|ossification involved in bone maturation|positive regulation of cell migra…
evm.TU.Chr01.1239	29.1946	41.285	17.1041	0.409789	-1.28705	0.0160969	0.0832422	Down	0.750123	0.364251	0.0678502	1.05028	1.05591	1.10712	cactin	Splicing factor Cactin			GO:0005737,GO:0005634,GO:0005681,GO:0008595,GO:0001654,GO:0045087,GO:0045292,GO:0000398,GO:0045824,GO:0007399,GO:0003407,GO:0040019	cytoplasm|nucleus|spliceosomal complex|anterior/posterior axis specification, embryo|eye development|innate immune response|mRNA cis splicing, via spliceosome|mRNA splicing, via spliceosome|negative regulation of innate immune response|nervous system development|neural retina development|positive regulation of embryonic development
evm.TU.Chr01.124	22.3206	21.4222	23.219	1.07598	0.105648	0.828791	0.925158	Up	1.22565	0.611281	0.714449	0.787974	0.62057	1.25447	sult6b1	Sulfotransferase 6B1			GO:0005737,GO:0005829,GO:0008146,GO:0071466,GO:0051923	cytoplasm|cytosol|sulfotransferase activity|cellular response to xenobiotic stimulus|sulfation
evm.TU.Chr01.1245	606.884	617.107	596.66	0.966896	-0.0485673	0.69556	0.856405	Down	7.87118	7.24369	7.83681	8.71913	8.67244	9.2885	cactin	Splicing factor Cactin			GO:0005737,GO:0005634,GO:0005681,GO:0008595,GO:0001654,GO:0045087,GO:0045292,GO:0000398,GO:0045824,GO:0007399,GO:0003407,GO:0040019	cytoplasm|nucleus|spliceosomal complex|anterior/posterior axis specification, embryo|eye development|innate immune response|mRNA cis splicing, via spliceosome|mRNA splicing, via spliceosome|negative regulation of innate immune response|nervous system development|neural retina development|positive regulation of embryonic development
evm.TU.Chr01.1246	86.8843	105.281	68.4879	0.652205	-0.616604	0.0155449	0.0812739	Down	2.54158	2.44027	3.51525	4.64397	5.00116	4.9877	Prkab2	5'-AMP-activated protein kinase subunit beta-2	ko04371,ko04068,ko04152,ko04530,ko04910,ko04922,ko04920,ko04921,ko04211,ko04213,ko04710,ko04714,ko05410,ko04936,ko04932,ko04931	Apelin signaling pathway|FoxO signaling pathway|AMPK signaling pathway|Tight junction|Insulin signaling pathway|Glucagon signaling pathway|Adipocytokine signaling pathway|Oxytocin signaling pathway|Longevity regulating pathway|Longevity regulating pathway - multiple species|Circadian rhythm|Thermogenesis|Hypertrophic cardiomyopathy|Alcoholic liver disease|Non-alcoholic fatty liver disease|Insulin…	GO:0016324,GO:0005952,GO:0005737,GO:0005829,GO:0005654,GO:0031588,GO:0005634,GO:0004679,GO:0019899,GO:0019901,GO:0031669,GO:0006633,GO:0120162,GO:0007165	apical plasma membrane|cAMP-dependent protein kinase complex|cytoplasm|cytosol|nucleoplasm|nucleotide-activated protein kinase complex|nucleus|AMP-activated protein kinase activity|enzyme binding|protein kinase binding|cellular response to nutrient levels|fatty acid biosynthetic process|positive regulation of cold-induced thermogenesis|signal transduction
evm.TU.Chr01.1247	5.60165	6.894	4.3093	0.628625	-0.669728	0.479237	0.713411	Down	0.0107242	0.014158	0.0375078	0.0163294	0.0458145	0.0498927	Pde4dip	Myomegalin			GO:0005813,GO:1903754,GO:0005737,GO:0005794,GO:0030016,GO:0005634,GO:0019899,GO:0060090,GO:0030953,GO:0007098,GO:0090063,GO:0065003,GO:1903358	centrosome|cortical microtubule plus-end|cytoplasm|Golgi apparatus|myofibril|nucleus|enzyme binding|molecular adaptor activity|astral microtubule organization|centrosome cycle|positive regulation of microtubule nucleation|protein-containing complex assembly|regulation of Golgi organization
evm.TU.Chr01.1249	51.527	60.5091	42.545	0.705157	-0.503984	0.200423	0.447757	Down	0.445624	1.29918	1.41245	1.15917	1.95662	1.96954	harbi1	Putative nuclease HARBI1			GO:0005737,GO:0005634,GO:0046872,GO:0004518	cytoplasm|nucleus|metal ion binding|nuclease activity
evm.TU.Chr01.1250	112.73	126.013	99.4465	0.788751	-0.342358	0.140378	0.363552	Down	1.75648	1.86643	2.07897	2.13093	2.86731	3.14911	Fzr1	Fizzy-related protein homolog	ko04120,ko04110,ko04111,ko04914	Ubiquitin mediated proteolysis|Cell cycle|Cell cycle - yeast|Progesterone-mediated oocyte maturation	GO:0005680,GO:0031965,GO:0005654,GO:0010997,GO:1990757,GO:0031145,GO:0051301,GO:0006281,GO:0070306,GO:0007095,GO:2000773,GO:1905786,GO:0008284,GO:1904668,GO:0016567,GO:0051603,GO:0040020	anaphase-promoting complex|nuclear membrane|nucleoplasm|anaphase-promoting complex binding|ubiquitin ligase activator activity|anaphase-promoting complex-dependent catabolic process|cell division|DNA repair|lens fiber cell differentiation|mitotic G2 DNA damage checkpoint signaling|negative regulation of cellular senescence|positive regulation of anaphase-promoting complex-dependent catabolic proc…
evm.TU.Chr01.1251	233.749	246.137	221.361	0.899803	-0.152319	0.423742	0.670821	Down	3.67352	3.39131	4.80056	4.01275	5.4207	5.36863	fem1a	Protein fem-1 homolog A			GO:0031462,GO:0005739,GO:0000151,GO:1990756,GO:0050728,GO:0050729,GO:0016567,GO:0051438,GO:0006511,GO:0140627	Cul2-RING ubiquitin ligase complex|mitochondrion|ubiquitin ligase complex|ubiquitin ligase-substrate adaptor activity|negative regulation of inflammatory response|positive regulation of inflammatory response|protein ubiquitination|regulation of ubiquitin-protein transferase activity|ubiquitin-dependent protein catabolic process|ubiquitin-dependent protein catabolic process via the C-end degron ru…
evm.TU.Chr01.1252	565.168	356.059	774.276	2.17497	1.121	1.06583e-09	3.58665e-08	Up	4.08309	6.53261	6.07277	2.45404	3.1701	3.03935	PTPRS	Receptor-type tyrosine-protein phosphatase S	ko04514	Cell adhesion molecules	GO:0030424,GO:0030426,GO:0043204,GO:0005886,GO:0098839,GO:0030672,GO:0043395,GO:0008201,GO:0042803,GO:0004725,GO:0030517,GO:0048681,GO:0048671,GO:0061000,GO:0035335,GO:0006470,GO:0099560	axon|growth cone|perikaryon|plasma membrane|postsynaptic density membrane|synaptic vesicle membrane|heparan sulfate proteoglycan binding|heparin binding|protein homodimerization activity|protein tyrosine phosphatase activity|negative regulation of axon extension|negative regulation of axon regeneration|negative regulation of collateral sprouting|negative regulation of dendritic spine development|…
evm.TU.Chr01.1256	109.108	100.819	117.397	1.16343	0.218381	0.413338	0.661957	Up	9.72821	13.4696	14.0039	7.8279	13.7405	14.5712	CCL25	C-C motif chemokine 25	ko04060,ko04061,ko04672,ko04062	Cytokine-cytokine receptor interaction|Viral protein interaction with cytokine and cytokine receptor|Intestinal immune network for IgA production|Chemokine signaling pathway	GO:0005615,GO:0048020,GO:0031735,GO:0008009,GO:0042379,GO:0071347,GO:0071356,GO:0071346,GO:0070098,GO:0007186,GO:0006954,GO:0048247,GO:0002548,GO:1903237,GO:0030593,GO:0001954,GO:0070374,GO:0043547	extracellular space|CCR chemokine receptor binding|CCR10 chemokine receptor binding|chemokine activity|chemokine receptor binding|cellular response to interleukin-1|cellular response to tumor necrosis factor|cellular response to type II interferon|chemokine-mediated signaling pathway|G protein-coupled receptor signaling pathway|inflammatory response|lymphocyte chemotaxis|monocyte chemotaxis|negat…
evm.TU.Chr01.1257	646.293	619.135	673.451	1.08775	0.12135	0.327501	0.587566	Up	14.8386	13.0599	14.2616	14.6358	13.8208	15.0897	RANBP3	Ran-binding protein 3	ko05166	Human T-cell leukemia virus 1 infection	GO:0005737,GO:0005634,GO:0046907,GO:0015031	cytoplasm|nucleus|intracellular transport|protein transport
evm.TU.Chr01.1261	130.125	132.503	127.747	0.963634	-0.0534427	0.812574	0.917475	Down	5.87929	3.93556	4.38043	5.58986	5.81732	5.04672	CTSZ	Cathepsin Z	ko04142,ko04210	Lysosome|Apoptosis	GO:0005615,GO:0005764,GO:0004197,GO:0051603	extracellular space|lysosome|cysteine-type endopeptidase activity|proteolysis involved in protein catabolic process
evm.TU.Chr01.1262	2.83729	3.5443	2.13027	0.593592	-0.752455	0.559319	0.769649	Down	0.0168843	0.00371509	0.00369079	0.0128546	0.0200364	0.0117827	Piezo2	Piezo-type mechanosensitive ion channel component 2			GO:0016020,GO:0005886,GO:0005261,GO:0008381,GO:0006812,GO:0071260,GO:0050982,GO:0050974,GO:0042391,GO:0009612	membrane|plasma membrane|cation channel activity|mechanosensitive ion channel activity|cation transport|cellular response to mechanical stimulus|detection of mechanical stimulus|detection of mechanical stimulus involved in sensory perception|regulation of membrane potential|response to mechanical stimulus
evm.TU.Chr01.1263	1.72833	0.618408	2.83825	4.48413	2.16483	0.254287	0.511714	Up	0.238036	0	0.0693773	0	0.0376632	0.0369142	Napg	Gamma-soluble NSF attachment protein			GO:0005794,GO:0005739,GO:0043209,GO:0031201,GO:0045202,GO:0005483,GO:0019905,GO:0006886,GO:0016192	Golgi apparatus|mitochondrion|myelin sheath|SNARE complex|synapse|soluble NSF attachment protein activity|syntaxin binding|intracellular protein transport|vesicle-mediated transport
evm.TU.Chr01.1264	44.884	39.3607	50.4073	1.28384	0.360471	0.340345	0.601733	Up	1.54852	2.54994	2.62061	2.48465	1.13813	2.32395	Rab12	Ras-related protein Rab-12			GO:0005776,GO:0005768,GO:0005794,GO:0000139,GO:0032593,GO:0043231,GO:0005765,GO:0005764,GO:0045335,GO:0005886,GO:0055037,GO:0055038,GO:0030141,GO:0008021,GO:0019003,GO:0005525,GO:0003924,GO:0006914,GO:0032869,GO:0071346,GO:0008333,GO:0016239,GO:0030163,GO:0072659,GO:0009306,GO:0032482,GO:0017157,GO:0006904	autophagosome|endosome|Golgi apparatus|Golgi membrane|insulin-responsive compartment|intracellular membrane-bounded organelle|lysosomal membrane|lysosome|phagocytic vesicle|plasma membrane|recycling endosome|recycling endosome membrane|secretory granule|synaptic vesicle|GDP binding|GTP binding|GTPase activity|autophagy|cellular response to insulin stimulus|cellular response to type II interferon|…
evm.TU.Chr01.1266	3440.48	3154.77	3726.19	1.18122	0.240273	0.0696655	0.234289	Up	50.2486	63.997	67.7977	51.4531	59.2777	63.0142	ACSS2	Acetyl-coenzyme A synthetase, cytoplasmic	ko00010,ko00620,ko00630,ko00640,ko00720,ko00680	Glycolysis / Gluconeogenesis|Pyruvate metabolism|Glyoxylate and dicarboxylate metabolism|Propanoate metabolism|Carbon fixation pathways in prokaryotes|Methane metabolism	GO:0005737,GO:0005829,GO:0005759,GO:0003987,GO:0016208,GO:0005524,GO:0050218,GO:0006085,GO:0019427,GO:0006069,GO:0008610	cytoplasm|cytosol|mitochondrial matrix|acetate-CoA ligase activity|AMP binding|ATP binding|propionate-CoA ligase activity|acetyl-CoA biosynthetic process|acetyl-CoA biosynthetic process from acetate|ethanol oxidation|lipid biosynthetic process
evm.TU.Chr01.1267	1102.3	1113.92	1090.68	0.979241	-0.0302637	0.795719	0.908587	Down	48.245	48.3568	50.3742	52.3479	58.9965	57.3547	NDUFV2	NADH dehydrogenase [ubiquinone] flavoprotein 2, mitochondrial	ko00190,ko04723,ko04714,ko05208,ko05010,ko05012,ko05014,ko05016,ko05020,ko05022,ko05415,ko04932	Oxidative phosphorylation|Retrograde endocannabinoid signaling|Thermogenesis|Chemical carcinogenesis - reactive oxygen species|Alzheimer disease|Parkinson disease|Amyotrophic lateral sclerosis|Huntington disease|Prion disease|Pathways of neurodegeneration - multiple diseases|Diabetic cardiomyopathy|Non-alcoholic fatty liver disease	GO:0005743,GO:0005747,GO:0005739,GO:0051537,GO:0046872,GO:0008137,GO:0048738,GO:0006120,GO:0007399	mitochondrial inner membrane|mitochondrial respiratory chain complex I|mitochondrion|2 iron, 2 sulfur cluster binding|metal ion binding|NADH dehydrogenase (ubiquinone) activity|cardiac muscle tissue development|mitochondrial electron transport, NADH to ubiquinone|nervous system development
evm.TU.Chr01.1269	850.761	726.335	975.187	1.34219	0.424588	0.000307275	0.00341584	Up	5.35654	4.92099	5.03756	4.03195	4.23303	4.5692	ANKRD12	Ankyrin repeat domain-containing protein 12			GO:0005829,GO:0005654	cytosol|nucleoplasm
evm.TU.Chr01.1271	60.1717	44.4054	75.938	1.70783	0.772165	0.0192976	0.0953579	Up	2.98505	1.82155	3.34085	1.8585	1.17133	2.3331	Rnf126	E3 ubiquitin-protein ligase RNF126			GO:0005737,GO:0005829,GO:0005654,GO:0005634,GO:0005154,GO:0046872,GO:0061630,GO:0071629,GO:0042059,GO:0043161,GO:0070936,GO:0070534,GO:0006513,GO:0042127,GO:0042147,GO:0006511,GO:0043162	cytoplasm|cytosol|nucleoplasm|nucleus|epidermal growth factor receptor binding|metal ion binding|ubiquitin protein ligase activity|cytoplasm protein quality control by the ubiquitin-proteasome system|negative regulation of epidermal growth factor receptor signaling pathway|proteasome-mediated ubiquitin-dependent protein catabolic process|protein K48-linked ubiquitination|protein K63-linked ubiqui…
evm.TU.Chr01.1273	92.2028	78.7701	105.636	1.34041	0.422678	0.120167	0.33016	Up	3.60736	5.3836	5.75979	3.66187	3.42464	5.39964	SPINW	Spindlin-W			GO:0005730,GO:0016605,GO:0007049,GO:0007276	nucleolus|PML body|cell cycle|gamete generation
evm.TU.Chr01.1275	16.9314	16.8838	16.979	0.996382	-0.00522974	0.992569	0.997396	Down	0.637634	0.44896	0.362393	0.258907	0.605336	0.771287	SIRT6	NAD-dependent protein deacylase sirtuin-6	ko00760,ko04714,ko05230	Nicotinate and nicotinamide metabolism|Thermogenesis|Central carbon metabolism in cancer	GO:0000785,GO:0000781,GO:0005783,GO:0005634,GO:0031490,GO:0003684,GO:0140612,GO:0046872,GO:0070403,GO:0106274,GO:0097372,GO:0140765,GO:0046969,GO:0034979,GO:0140773,GO:0140774,GO:0031491,GO:0016779,GO:0042803,GO:0003723,GO:1904841,GO:0055007,GO:0032922,GO:0008340,GO:0006302,GO:0042181,GO:0045721,GO:0045820,GO:0042308,GO:0000122,GO:0034244,GO:0010529,GO:0031508,GO:0120162,GO:2000781,GO:0045600,GO:…	chromatin|chromosome, telomeric region|endoplasmic reticulum|nucleus|chromatin DNA binding|damaged DNA binding|DNA damage sensor activity|metal ion binding|NAD+ binding|NAD+-protein-arginine ADP-ribosyltransferase activity|NAD-dependent histone H3K18 deacetylase activity|NAD-dependent histone H3K56 deacetylase activity|NAD-dependent histone H3K9 deacetylase activity|NAD-dependent protein deacetyl…
evm.TU.Chr01.1277	235.987	230.371	241.603	1.04897	0.0689704	0.728867	0.874849	Up	3.3183	3.53368	5.03341	3.55454	3.98564	5.23693	Ralbp1	RalA-binding protein 1	ko04014,ko05200,ko05212	Ras signaling pathway|Pathways in cancer|Pancreatic cancer	GO:0005829,GO:0016020,GO:0005739,GO:0043005,GO:0005634,GO:0005886,GO:0098685,GO:0000922,GO:0015431,GO:0008559,GO:0005524,GO:0042626,GO:0005096,GO:0031267,GO:0022857,GO:0042910,GO:0051301,GO:1900753,GO:0006897,GO:0007052,GO:0048662,GO:0043547,GO:0090141,GO:1903378,GO:0001934,GO:0032489,GO:0043087,GO:0099072,GO:0007264,GO:0055085,GO:1990961	cytosol|membrane|mitochondrion|neuron projection|nucleus|plasma membrane|Schaffer collateral - CA1 synapse|spindle pole|ABC-type glutathione S-conjugate transporter activity|ABC-type xenobiotic transporter activity|ATP binding|ATPase-coupled transmembrane transporter activity|GTPase activator activity|small GTPase binding|transmembrane transporter activity|xenobiotic transmembrane transporter act…
evm.TU.Chr01.1278	150.539	124.239	176.839	1.42179	0.507709	0.010847	0.0627743	Up	10.3135	9.5227	10.1243	6.74404	8.28938	8.65439	RAB31	Ras-related protein Rab-31	ko04144	Endocytosis	GO:0005829,GO:0005769,GO:0031901,GO:0036186,GO:0012505,GO:0001891,GO:0045335,GO:0005886,GO:0030667,GO:0032588,GO:0019003,GO:0005525,GO:0003924,GO:0032869,GO:0043001,GO:0006886,GO:0090382,GO:0060100,GO:0031623,GO:0045055	cytosol|early endosome|early endosome membrane|early phagosome membrane|endomembrane system|phagocytic cup|phagocytic vesicle|plasma membrane|secretory granule membrane|trans-Golgi network membrane|GDP binding|GTP binding|GTPase activity|cellular response to insulin stimulus|Golgi to plasma membrane protein transport|intracellular protein transport|phagosome maturation|positive regulation of phag…
evm.TU.Chr01.1281	4.86542	2.3896	7.34125	2.99298	1.58158	0.190229	0.434258	Up	0.445547	0.0301645	0.20977	0.0347907	0	0.223228	Gnaq	Guanine nucleotide-binding protein G(q) subunit alpha	ko04020,ko04022,ko04540,ko04911,ko04929,ko04912,ko04935,ko04928,ko04925,ko04927,ko04270,ko04725,ko04730,ko05200,ko05170,ko05163,ko05146,ko05142,ko04934	Calcium signaling pathway|cGMP-PKG signaling pathway|Gap junction|Insulin secretion|GnRH secretion|GnRH signaling pathway|Growth hormone synthesis, secretion and action|Parathyroid hormone synthesis, secretion and action|Aldosterone synthesis and secretion|Cortisol synthesis and secretion|Vascular smooth muscle contraction|Cholinergic synapse|Long-term depression|Pathways in cancer|Human immunode…	GO:0005901,GO:0044297,GO:0005829,GO:0030425,GO:0005794,GO:0005834,GO:0016020,GO:0031965,GO:0005886,GO:0045202,GO:0047391,GO:0005246,GO:0099103,GO:0003925,GO:0001664,GO:0031683,GO:0005525,GO:0005096,GO:0003924,GO:0099107,GO:0046872,GO:0016004,GO:0043539,GO:0044877,GO:0001508,GO:0007202,GO:0007189,GO:0007188,GO:1904888,GO:0048066,GO:0042733,GO:0086100,GO:0021884,GO:0007186,GO:0007215,GO:0007507,GO:…	caveola|cell body|cytosol|dendrite|Golgi apparatus|heterotrimeric G-protein complex|membrane|nuclear membrane|plasma membrane|synapse|alkylglycerophosphoethanolamine phosphodiesterase activity|calcium channel regulator activity|channel activator activity|G protein activity|G protein-coupled receptor binding|G-protein beta/gamma-subunit complex binding|GTP binding|GTPase activator activity|GTPase …
evm.TU.Chr01.1282	8.35999	12.971	3.74898	0.290148	-1.78514	0.029739	0.128653	Down	0.179683	0.210859	0.209479	0.607992	1.25093	0.445838	TLE5	TLE family member 5			GO:0005634,GO:0005667,GO:0042802,GO:0003714,GO:0031668,GO:0090090,GO:0045892,GO:0010629,GO:0032091,GO:0060761,GO:0000122,GO:2000210,GO:0040008,GO:0070555,GO:0001501,GO:0016055	nucleus|transcription regulator complex|identical protein binding|transcription corepressor activity|cellular response to extracellular stimulus|negative regulation of canonical Wnt signaling pathway|negative regulation of DNA-templated transcription|negative regulation of gene expression|negative regulation of protein binding|negative regulation of response to cytokine stimulus|negative regulati…
evm.TU.Chr01.1283	48.2055	44.0888	52.3222	1.18839	0.249012	0.436723	0.68107	Up	1.69651	1.56101	2.15763	1.64386	1.64718	1.82968	tle4	Transducin-like enhancer protein 4			GO:0005654,GO:0017053,GO:0003714,GO:0001707,GO:0000122	nucleoplasm|transcription repressor complex|transcription corepressor activity|mesoderm formation|negative regulation of transcription by RNA polymerase II
evm.TU.Chr01.1284	93.1666	76.4626	109.871	1.43676	0.52282	0.0647201	0.222911	Up	3.40811	3.41724	5.92218	2.8903	2.70306	4.41551	Plpp2	Phospholipid phosphatase 2	ko00561,ko00564,ko00565,ko00600,ko04072,ko04666,ko04975,ko05231	Glycerolipid metabolism|Glycerophospholipid metabolism|Ether lipid metabolism|Sphingolipid metabolism|Phospholipase D signaling pathway|Fc gamma R-mediated phagocytosis|Fat digestion and absorption|Choline metabolism in cancer	GO:0005901,GO:0005769,GO:0031901,GO:0005783,GO:0005789,GO:0016020,GO:0005886,GO:0106235,GO:0042577,GO:0008195,GO:0042392,GO:0006672,GO:0046839,GO:0006644,GO:1902806,GO:0007165,GO:0006670	caveola|early endosome|early endosome membrane|endoplasmic reticulum|endoplasmic reticulum membrane|membrane|plasma membrane|ceramide-1-phosphate phosphatase activity|lipid phosphatase activity|phosphatidate phosphatase activity|sphingosine-1-phosphate phosphatase activity|ceramide metabolic process|phospholipid dephosphorylation|phospholipid metabolic process|regulation of cell cycle G1/S phase …
evm.TU.Chr01.1285	26.4588	27.6194	25.2983	0.917779	-0.123782	0.790649	0.906434	Down	0.151813	0.425137	0.349952	0.364251	0.31445	0.475136	IL6ST	Interleukin-6 receptor subunit beta			GO:0070110,GO:0030425,GO:0009897,GO:0070062,GO:0005576,GO:0005615,GO:0005896,GO:0016020,GO:0045121,GO:0043025,GO:0005900,GO:0005886,GO:0043235,GO:0004897,GO:0005127,GO:0019955,GO:0004896,GO:0019838,GO:0042802,GO:0019970,GO:0004921,GO:0045509,GO:0097110,GO:0070120,GO:0019221,GO:0005977,GO:0070106,GO:0070102,GO:0060576,GO:0048861,GO:0043066,GO:0070104,GO:0043524,GO:0038165,GO:0002675,GO:0002821,GO:…	ciliary neurotrophic factor receptor complex|dendrite|external side of plasma membrane|extracellular exosome|extracellular region|extracellular space|interleukin-6 receptor complex|membrane|membrane raft|neuronal cell body|oncostatin-M receptor complex|plasma membrane|receptor complex|ciliary neurotrophic factor receptor activity|ciliary neurotrophic factor receptor binding|cytokine binding|cytok…
evm.TU.Chr01.1287	88.373	98.4399	78.306	0.794002	-0.332786	0.201223	0.448378	Down	2.16625	2.56974	1.81175	3.09132	2.62281	3.62229	SHD	SH2 domain-containing adapter protein D			GO:0001784	phosphotyrosine residue binding
evm.TU.Chr01.1288	195.239	189.836	200.643	1.05812	0.0814969	0.693567	0.855364	Up	6.18742	7.05688	6.37047	8.54797	5.31789	7.05171	yju2	Splicing factor YJU2			GO:0071006,GO:0046872,GO:0000349,GO:0043518,GO:0043524,GO:0008380	U2-type catalytic step 1 spliceosome|metal ion binding|generation of catalytic spliceosome for first transesterification step|negative regulation of DNA damage response, signal transduction by p53 class mediator|negative regulation of neuron apoptotic process|RNA splicing
evm.TU.Chr01.129	756.448	707.127	805.769	1.13968	0.188627	0.118112	0.326393	Up	3.79597	3.47495	4.06737	3.54954	3.71335	3.91308	SPTBN1	Spectrin beta chain, non-erythrocytic 1			GO:0030673,GO:0030054,GO:0042995,GO:0030864,GO:0032437,GO:0005737,GO:0005829,GO:0070062,GO:0098978,GO:0031430,GO:0005730,GO:0005886,GO:0014069,GO:0008091,GO:0014731,GO:0003779,GO:0051015,GO:0030506,GO:0045296,GO:0005516,GO:0051020,GO:0005543,GO:0003723,GO:0005200,GO:0030036,GO:0051693,GO:0007417,GO:0021556,GO:0007182,GO:0043001,GO:0071709,GO:0000281,GO:0007009,GO:0032743,GO:1903078,GO:0072659,GO:…	axolemma|cell junction|cell projection|cortical actin cytoskeleton|cuticular plate|cytoplasm|cytosol|extracellular exosome|glutamatergic synapse|M band|nucleolus|plasma membrane|postsynaptic density|spectrin|spectrin-associated cytoskeleton|actin binding|actin filament binding|ankyrin binding|cadherin binding|calmodulin binding|GTPase binding|phospholipid binding|RNA binding|structural constituen…
evm.TU.Chr01.1290	19.4842	24.3428	14.6257	0.598805	-0.739843	0.172767	0.411348	Down	0.300932	0.309002	0.372762	0.254566	0.714223	0.886691	ACVR2B	Activin receptor type-2B	ko04350,ko04060,ko04550,ko05418	TGF-beta signaling pathway|Cytokine-cytokine receptor interaction|Signaling pathways regulating pluripotency of stem cells|Fluid shear stress and atherosclerosis	GO:0045178,GO:0016020,GO:0048185,GO:0005524,GO:0046872,GO:0004675,GO:0032924,GO:0009798,GO:0008283,GO:0061550,GO:0048333,GO:1901389,GO:0043525,GO:0006468	basal part of cell|membrane|activin binding|ATP binding|metal ion binding|transmembrane receptor protein serine/threonine kinase activity|activin receptor signaling pathway|axis specification|cell population proliferation|cranial ganglion development|mesodermal cell differentiation|negative regulation of transforming growth factor beta activation|positive regulation of neuron apoptotic process|pr…
evm.TU.Chr01.1291	1417.24	2739.37	95.1033	0.0347352	-4.84746	2.17238e-16	1.47129e-14	Down	11.1519	3.3413	16.1823	255.551	368.066	355.227
evm.TU.Chr01.1292	42.1872	68.7749	15.5996	0.225479	-2.14893	8.65745e-08	2.20457e-06	Down	0.173661	0.072783	0.10123	0.512066	0.690862	0.500148	PTPRM	Receptor-type tyrosine-protein phosphatase mu	ko04514,ko04520	Cell adhesion molecules|Adherens junction	GO:0005912,GO:0005911,GO:0005737,GO:0043232,GO:0030027,GO:0048471,GO:0005886,GO:0045296,GO:0042802,GO:0004725,GO:0005001,GO:0007156,GO:0016525,GO:0010596,GO:0001937,GO:0031175,GO:0006470,GO:0009410,GO:0010842,GO:0031290,GO:0007165	adherens junction|cell-cell junction|cytoplasm|intracellular non-membrane-bounded organelle|lamellipodium|perinuclear region of cytoplasm|plasma membrane|cadherin binding|identical protein binding|protein tyrosine phosphatase activity|transmembrane receptor protein tyrosine phosphatase activity|homophilic cell adhesion via plasma membrane adhesion molecules|negative regulation of angiogenesis|neg…
evm.TU.Chr01.1295	286.255	280.053	292.458	1.04353	0.0614736	0.893636	0.955334	Up	71.5283	31.4037	28.1367	45.021	35.4563	61.1249
evm.TU.Chr01.1296	84290.7	71641.1	96940.2	1.35313	0.436295	0.00551334	0.0369366	Up	18404.8	11365.6	11374.3	11596.2	9889.59	12701.2
evm.TU.Chr01.1298	280.399	225.231	335.568	1.48747	0.572862	0.00177155	0.014767	Up	8.02416	5.08789	6.33711	4.53252	4.42319	5.72009	Epb41l3	Band 4.1-like protein 3			GO:0030054,GO:0005911,GO:0005856,GO:0005829,GO:0044224,GO:0033270,GO:0005886,GO:0014069,GO:0003779,GO:0106006,GO:0005200,GO:0031032,GO:0006915,GO:0061564,GO:0030866,GO:0030865,GO:0043217,GO:0048812,GO:0030913,GO:1990227,GO:0071205,GO:0002175,GO:0072659,GO:0008360	cell junction|cell-cell junction|cytoskeleton|cytosol|juxtaparanode region of axon|paranode region of axon|plasma membrane|postsynaptic density|actin binding|cytoskeletal protein-membrane anchor activity|structural constituent of cytoskeleton|actomyosin structure organization|apoptotic process|axon development|cortical actin cytoskeleton organization|cortical cytoskeleton organization|myelin main…
evm.TU.Chr01.1299	25.5924	34.0131	17.1718	0.508902	-0.97454	0.0337766	0.141158	Down	0.266119	0.340681	0.507679	0.90865	0.918686	0.630292	APCDD1	Protein APCDD1	ko04310	Wnt signaling pathway	GO:0005886,GO:0042802,GO:0017147,GO:0043615,GO:0001942,GO:0030178,GO:0042487,GO:0016055	plasma membrane|identical protein binding|Wnt-protein binding|astrocyte cell migration|hair follicle development|negative regulation of Wnt signaling pathway|regulation of odontogenesis of dentin-containing tooth|Wnt signaling pathway
evm.TU.Chr01.13	35.5674	27.0735	44.0613	1.62064	0.69656	0.0791141	0.254083	Up	3.03897	2.5142	1.59431	1.72754	1.26942	1.97936	RRAS2	Ras-related protein R-Ras2	ko04010,ko04014,ko04371,ko04072,ko04024,ko04140,ko04137,ko04218,ko04810,ko04625,ko05205	MAPK signaling pathway|Ras signaling pathway|Apelin signaling pathway|Phospholipase D signaling pathway|cAMP signaling pathway|Autophagy - animal|Mitophagy - animal|Cellular senescence|Regulation of actin cytoskeleton|C-type lectin receptor signaling pathway|Proteoglycans in cancer	GO:0005783,GO:0070062,GO:0005925,GO:0000139,GO:0016020,GO:0005886,GO:0019003,GO:0005525,GO:0003924,GO:0001649,GO:1900149,GO:0007265,GO:1901214,GO:0036135	endoplasmic reticulum|extracellular exosome|focal adhesion|Golgi membrane|membrane|plasma membrane|GDP binding|GTP binding|GTPase activity|osteoblast differentiation|positive regulation of Schwann cell migration|Ras protein signal transduction|regulation of neuron death|Schwann cell migration
evm.TU.Chr01.130	5.35024	6.88243	3.81805	0.549029	-0.865045	0.377515	0.633047	Down	0.0381005	0.00558889	0.0222093	0.0386762	0.0241137	0.0709026	EML6	Echinoderm microtubule-associated protein-like 6			GO:0005737,GO:0005874,GO:0008017	cytoplasm|microtubule|microtubule binding
evm.TU.Chr01.1300	946.774	964.156	929.392	0.964021	-0.0528637	0.669676	0.84035	Down	41.5603	43.2171	39.2655	48.0196	48.9396	47.7804	VAPA	Vesicle-associated membrane protein-associated protein A	ko04979	Cholesterol metabolism	GO:0005923,GO:0005783,GO:0005789,GO:0005886,GO:0033149,GO:0008219,GO:0031175,GO:0070972	bicellular tight junction|endoplasmic reticulum|endoplasmic reticulum membrane|plasma membrane|FFAT motif binding|cell death|neuron projection development|protein localization to endoplasmic reticulum
evm.TU.Chr01.1301	512.607	383.326	641.887	1.67363	0.742979	0.000347047	0.00379515	Up	21.0076	10.1736	12.2163	10.5095	8.37342	10.1242	ZNF236	Zinc finger protein 236	ko05168	Herpes simplex virus 1 infection	GO:0005634,GO:0000981,GO:0046872,GO:0000978,GO:0071333,GO:0006357	nucleus|DNA-binding transcription factor activity, RNA polymerase II-specific|metal ion binding|RNA polymerase II cis-regulatory region sequence-specific DNA binding|cellular response to glucose stimulus|regulation of transcription by RNA polymerase II
evm.TU.Chr01.1302	19.2461	22.6862	15.806	0.690961	-0.533324	0.397308	0.650448	Down	0.412524	0.264054	0.114768	0.114206	0.694251	0.471077			ko05168	Herpes simplex virus 1 infection
evm.TU.Chr01.1303	392.946	369.146	416.745	1.12908	0.175154	0.233917	0.486706	Up	6.23882	6.0738	7.1464	5.74931	6.70038	6.92386	NCSTN	Nicastrin	ko04330,ko05010	Notch signaling pathway|Alzheimer disease	GO:0035577,GO:0005769,GO:0005783,GO:0010008,GO:0070062,GO:0005925,GO:0070765,GO:0005794,GO:0005765,GO:0042470,GO:0016020,GO:0005739,GO:0005886,GO:0042734,GO:0042383,GO:0008021,GO:0042500,GO:0051117,GO:0070851,GO:0030674,GO:0030534,GO:0042983,GO:0042987,GO:0042982,GO:0034205,GO:0071277,GO:0022010,GO:0021549,GO:0007212,GO:0050673,GO:0007215,GO:0007611,GO:0006509,GO:0031293,GO:0002262,GO:0051402,GO:…	azurophil granule membrane|early endosome|endoplasmic reticulum|endosome membrane|extracellular exosome|focal adhesion|gamma-secretase complex|Golgi apparatus|lysosomal membrane|melanosome|membrane|mitochondrion|plasma membrane|presynaptic membrane|sarcolemma|synaptic vesicle|aspartic endopeptidase activity, intramembrane cleaving|ATPase binding|growth factor receptor binding|protein-macromolecul…
evm.TU.Chr01.1304	11.6763	13.9176	9.435	0.671251	-0.575075	0.377171	0.632898	Down	0.477609	0.350297	0.174003	0.444423	0.528986	0.703632	aco	1-aminocyclopropane-1-carboxylate oxidase			GO:0009815,GO:0051213,GO:0046872,GO:0009693	1-aminocyclopropane-1-carboxylate oxidase activity|dioxygenase activity|metal ion binding|ethylene biosynthetic process
evm.TU.Chr01.1305	77.5305	87.9642	67.0968	0.761928	-0.392273	0.174639	0.413	Down	10.6166	5.55588	9.78462	10.3401	14.1649	13.4827	FCER1G	High affinity immunoglobulin epsilon receptor subunit gamma	ko04072,ko04071,ko04611,ko04625,ko04650,ko04664,ko05152,ko05310	Phospholipase D signaling pathway|Sphingolipid signaling pathway|Platelet activation|C-type lectin receptor signaling pathway|Natural killer cell mediated cytotoxicity|Fc epsilon RI signaling pathway|Tuberculosis|Asthma	GO:0032998,GO:0019863,GO:0019767,GO:0071404,GO:0045087,GO:0038156,GO:0032753,GO:0031623	Fc-epsilon receptor I complex|IgE binding|IgE receptor activity|cellular response to low-density lipoprotein particle stimulus|innate immune response|interleukin-3-mediated signaling pathway|positive regulation of interleukin-4 production|receptor internalization
evm.TU.Chr01.1306	154.91	156.625	153.194	0.97655	-0.0342346	0.871152	0.946377	Down	3.71897	2.7148	2.54402	3.61971	3.09446	3.60287	nectin4	Nectin-4	ko04520	Adherens junction	GO:0005886,GO:0007155	plasma membrane|cell adhesion
evm.TU.Chr01.1307	14.3644	17.8227	10.906	0.611909	-0.70861	0.216535	0.466683	Down	0.276487	0.395434	0.332409	0.491162	0.689015	0.675313
evm.TU.Chr01.1308	43.2885	48.7499	37.8272	0.773185	-0.371114	0.314156	0.573576	Down	0.763443	1.10543	0.602932	0.899974	1.26251	1.46655
evm.TU.Chr01.1309	50.372	55.4863	45.2577	0.818178	-0.289514	0.420938	0.668806	Down	0.459353	0.258745	0.401645	0.690114	0.479694	0.350479	ARHGAP30	Rho GTPase-activating protein 30			GO:0031410,GO:0005829,GO:0043231,GO:0005096,GO:0051056,GO:0007264	cytoplasmic vesicle|cytosol|intracellular membrane-bounded organelle|GTPase activator activity|regulation of small GTPase mediated signal transduction|small GTPase mediated signal transduction
evm.TU.Chr01.1310	133.216	155.133	111.299	0.716076	-0.481815	0.0295427	0.128045	Down	2.53038	1.87736	1.8285	3.48143	2.73971	3.56084
evm.TU.Chr01.1312	24.537	39.7867	9.28734	0.232232	-2.10636	2.55887e-05	0.000380854	Down	0.201167	0.196725	0.15635	0.862204	0.59415	1.24786	isyna1-a	Inositol-3-phosphate synthase 1-A	ko00562,ko00521	Inositol phosphate metabolism|Streptomycin biosynthesis	GO:0005737,GO:0004512,GO:0006021,GO:0008654	cytoplasm|inositol-3-phosphate synthase activity|inositol biosynthetic process|phospholipid biosynthetic process
evm.TU.Chr01.1314	57.9034	64.049	51.7579	0.809343	-0.305176	0.311116	0.57104	Down	2.57611	3.57996	3.20089	4.129	4.56946	4.35243	plekhj1	Pleckstrin homology domain-containing family J member 1			GO:0005829,GO:0005769,GO:0055037,GO:0005802,GO:0007032,GO:0001881,GO:0042147	cytosol|early endosome|recycling endosome|trans-Golgi network|endosome organization|receptor recycling|retrograde transport, endosome to Golgi
evm.TU.Chr01.1315	324.527	317.611	331.443	1.04309	0.0608692	0.709789	0.864083	Up	14.3256	11.1143	11.3312	12.8609	13.9144	12.7131	SF3A2	Splicing factor 3A subunit 2	ko03040	Spliceosome	GO:0071013,GO:0016607,GO:0005654,GO:0005634,GO:0005681,GO:0005686,GO:0071005,GO:0071004,GO:0005684,GO:0003723,GO:0008270,GO:0000389,GO:0006397,GO:0000398,GO:0010976,GO:0000245,GO:1903241	catalytic step 2 spliceosome|nuclear speck|nucleoplasm|nucleus|spliceosomal complex|U2 snRNP|U2-type precatalytic spliceosome|U2-type prespliceosome|U2-type spliceosomal complex|RNA binding|zinc ion binding|mRNA 3'-splice site recognition|mRNA processing|mRNA splicing, via spliceosome|positive regulation of neuron projection development|spliceosomal complex assembly|U2-type prespliceosome assembly
evm.TU.Chr01.132	374.957	360.244	389.669	1.08197	0.113664	0.441744	0.685056	Up	6.104	5.35798	5.52218	6.2458	5.57848	5.80074	tdrd3	Tudor domain-containing protein 3			GO:0005737,GO:0005634,GO:0003682,GO:0035064,GO:0003723,GO:0003713,GO:0006325,GO:0006397	cytoplasm|nucleus|chromatin binding|methylated histone binding|RNA binding|transcription coactivator activity|chromatin organization|mRNA processing
evm.TU.Chr01.1320	443.346	413.311	473.381	1.14527	0.195691	0.24403	0.499145	Up	14.9754	13.5395	11.1999	15.0423	11.147	12.8241	map2k2	Dual specificity mitogen-activated protein kinase kinase 2	ko04010,ko04012,ko04014,ko04015,ko04370,ko04371,ko04066,ko04068,ko04072,ko04071,ko04024,ko04022,ko04151,ko04150,ko04140,ko04210,ko04218,ko04540,ko04550,ko04810,ko04613,ko04620,ko04650,ko04660,ko04662,ko04664,ko04910,ko04929,ko04912,ko04915,ko04917,ko04921,ko04926,ko04935,ko04919,ko04916,ko04270,ko04720,ko04730,ko04722,ko05200,ko05206,ko05205,ko05207,ko05208,ko05230,ko05231,ko05235,ko05210,ko05225…	MAPK signaling pathway|ErbB signaling pathway|Ras signaling pathway|Rap1 signaling pathway|VEGF signaling pathway|Apelin signaling pathway|HIF-1 signaling pathway|FoxO signaling pathway|Phospholipase D signaling pathway|Sphingolipid signaling pathway|cAMP signaling pathway|cGMP-PKG signaling pathway|PI3K-Akt signaling pathway|mTOR signaling pathway|Autophagy - animal|Apoptosis|Cellular senescence…	GO:0005524,GO:0004708,GO:0106310,GO:0004674,GO:0004713	ATP binding|MAP kinase kinase activity|protein serine kinase activity|protein serine/threonine kinase activity|protein tyrosine kinase activity
evm.TU.Chr01.1321	10.6591	9.64217	11.6759	1.21169	0.277024	0.693346	0.855242	Up	0.140893	0.354298	0.123193	0.245181	0.133757	0.206009	Tcf3	Transcription factor E2-alpha	ko04550,ko05202,ko05166	Signaling pathways regulating pluripotency of stem cells|Transcriptional misregulation in cancer|Human T-cell leukemia virus 1 infection	GO:0000785,GO:0005737,GO:0005829,GO:0000791,GO:0000786,GO:0005634,GO:0032991,GO:0090575,GO:0005667,GO:0043425,GO:0003682,GO:0000987,GO:0003677,GO:0001228,GO:0003700,GO:0000981,GO:0140297,GO:0001227,GO:0070888,GO:0042802,GO:0031435,GO:0030165,GO:0046982,GO:0042803,GO:0000978,GO:0061629,GO:0043565,GO:0030297,GO:0070644,GO:0002326,GO:0048468,GO:0007369,GO:0010467,GO:0043966,GO:0043967,GO:0033152,GO:…	chromatin|cytoplasm|cytosol|euchromatin|nucleosome|nucleus|protein-containing complex|RNA polymerase II transcription regulator complex|transcription regulator complex|bHLH transcription factor binding|chromatin binding|cis-regulatory region sequence-specific DNA binding|DNA binding|DNA-binding transcription activator activity, RNA polymerase II-specific|DNA-binding transcription factor activity|…
evm.TU.Chr01.1322	189.146	187.745	190.547	1.01664	0.023811	0.899945	0.958391	Up	6.76067	6.17339	8.68226	8.02092	7.74198	8.09913	MBD3	Methyl-CpG-binding domain protein 3			GO:0000785,GO:0005737,GO:0000792,GO:0005654,GO:0005634,GO:0016581,GO:0032991,GO:0003682,GO:0003677,GO:0008327,GO:0007568,GO:0007420,GO:0006338,GO:0006346,GO:0048568,GO:0007507,GO:0016573,GO:0016575,GO:0001701,GO:0045892,GO:0000122,GO:0045893,GO:0042659,GO:0044030,GO:2000736,GO:0032355,GO:0031667,GO:0009888	chromatin|cytoplasm|heterochromatin|nucleoplasm|nucleus|NuRD complex|protein-containing complex|chromatin binding|DNA binding|methyl-CpG binding|aging|brain development|chromatin remodeling|DNA methylation-dependent heterochromatin formation|embryonic organ development|heart development|histone acetylation|histone deacetylation|in utero embryonic development|negative regulation of DNA-templated t…
evm.TU.Chr01.1323	41.1351	54.5789	27.6913	0.506557	-0.981202	0.0069567	0.0446931	Down	0.474547	0.562936	0.487091	0.816824	1.29277	1.28626	Mex3d	RNA-binding protein MEX3D			GO:0005634,GO:0048471,GO:0046872,GO:0035925,GO:0003730,GO:0006402,GO:0061157,GO:0050779	nucleus|perinuclear region of cytoplasm|metal ion binding|mRNA 3'-UTR AU-rich region binding|mRNA 3'-UTR binding|mRNA catabolic process|mRNA destabilization|RNA destabilization
evm.TU.Chr01.1325	491.334	485.242	497.425	1.02445	0.0348547	0.79616	0.908722	Up	5.31311	5.1958	5.2031	5.36942	5.40267	6.51467	BTBD2	BTB/POZ domain-containing protein 2			GO:0005829,GO:0000932,GO:0022008	cytosol|P-body|neurogenesis
evm.TU.Chr01.1326	27.8838	24.2127	31.555	1.31167	0.3914	0.419502	0.667518	Up	0.919619	1.04545	1.27314	0.894617	1.45506	0.392185	slc25a42	Mitochondrial coenzyme A transporter SLC25A42			GO:0005743,GO:0005739,GO:0043262,GO:0015217,GO:0080122,GO:0005347,GO:0015228,GO:0015866,GO:0080121,GO:0015867,GO:0035349,GO:1990559,GO:0007006	mitochondrial inner membrane|mitochondrion|ADP phosphatase activity|ADP transmembrane transporter activity|AMP transmembrane transporter activity|ATP transmembrane transporter activity|coenzyme A transmembrane transporter activity|ADP transport|AMP transport|ATP transport|coenzyme A transmembrane transport|mitochondrial coenzyme A transmembrane transport|mitochondrial membrane organization
evm.TU.Chr01.1329	331.471	336.168	326.775	0.970543	-0.0431358	0.80812	0.915711	Down	10.6364	9.33259	8.64199	10.8635	8.54415	13.9165	Tm6sf2	Transmembrane 6 superfamily member 2			GO:0005789,GO:0033116,GO:0042802,GO:0055088,GO:0019216	endoplasmic reticulum membrane|endoplasmic reticulum-Golgi intermediate compartment membrane|identical protein binding|lipid homeostasis|regulation of lipid metabolic process
evm.TU.Chr01.133	72.9555	83.7176	62.1933	0.740328	-0.433764	0.149806	0.377786	Down	5.78354	4.4964	5.8155	5.87093	6.77172	11.9288		Cystatin-2 OS=Crotalus adamanteus OX=8729 PE=2 SV=1			GO:0005576,GO:0004869,GO:0010466	extracellular region|cysteine-type endopeptidase inhibitor activity|negative regulation of peptidase activity
evm.TU.Chr01.1330	247.59	217.204	277.976	1.2798	0.355913	0.0390474	0.156646	Up	1.77348	1.74176	2.1563	1.43713	1.70532	1.84138	Sbno2	Protein strawberry notch homolog 2			GO:0005634,GO:0031490,GO:0042393,GO:0030282,GO:0061430,GO:0071348,GO:0071354,GO:1990830,GO:0071222,GO:0002281,GO:0072674,GO:0045892,GO:0030316,GO:0072675,GO:0045944,GO:0006355,GO:0050727	nucleus|chromatin DNA binding|histone binding|bone mineralization|bone trabecula morphogenesis|cellular response to interleukin-11|cellular response to interleukin-6|cellular response to leukemia inhibitory factor|cellular response to lipopolysaccharide|macrophage activation involved in immune response|multinuclear osteoclast differentiation|negative regulation of DNA-templated transcription|oste…
evm.TU.Chr01.1331	45.5538	41.3578	49.7499	1.20452	0.268454	0.434709	0.679704	Up	0.503829	0.423726	0.567799	0.375057	0.595229	0.416708	Arhgap45	Rho GTPase-activating protein 45	ko04520	Adherens junction	GO:0005829,GO:0016020,GO:0005886,GO:0032587,GO:0005096,GO:0046872,GO:0090630,GO:0007165	cytosol|membrane|plasma membrane|ruffle membrane|GTPase activator activity|metal ion binding|activation of GTPase activity|signal transduction
evm.TU.Chr01.1332	865.747	936.775	794.719	0.848305	-0.237345	0.046564	0.178197	Down	41.1664	42.562	40.494	53.5414	53.7366	57.6192	Polr2e	DNA-directed RNA polymerases I, II, and III subunit RPABC1	ko03020,ko03420,ko04623,ko05016	RNA polymerase|Nucleotide excision repair|Cytosolic DNA-sensing pathway|Huntington disease	GO:0005654,GO:0005634,GO:0005736,GO:0005665,GO:0005666,GO:1990062,GO:0003677,GO:0003899,GO:0006366	nucleoplasm|nucleus|RNA polymerase I complex|RNA polymerase II, core complex|RNA polymerase III complex|RPAP3/R2TP/prefoldin-like complex|DNA binding|DNA-directed 5'-3' RNA polymerase activity|transcription by RNA polymerase II
evm.TU.Chr01.1333	1.2972	2.25033	0.344063	0.163607	-2.61169	0.243251	0.497964	Down	0	0.025254	0	0	0.163441	0.0266984	PGM3	Phosphoacetylglucosamine mutase	ko00520	Amino sugar and nucleotide sugar metabolism	GO:0000287,GO:0004610,GO:0005975,GO:0030097,GO:0006048	magnesium ion binding|phosphoacetylglucosamine mutase activity|carbohydrate metabolic process|hemopoiesis|UDP-N-acetylglucosamine biosynthetic process
evm.TU.Chr01.1334	1727.67	1596.42	1858.93	1.16464	0.219888	0.0412968	0.163193	Up	179.614	181.243	182.062	179.557	166.888	177.894	GPX4	Phospholipid hydroperoxide glutathione peroxidase	ko00590,ko00480,ko04216	Arachidonic acid metabolism|Glutathione metabolism|Ferroptosis	GO:0005829,GO:0005739,GO:0005635,GO:0032991,GO:0004602,GO:0042802,GO:0047066,GO:0019369,GO:0006325,GO:0019372,GO:0110076,GO:0051258,GO:0006979,GO:0007283	cytosol|mitochondrion|nuclear envelope|protein-containing complex|glutathione peroxidase activity|identical protein binding|phospholipid-hydroperoxide glutathione peroxidase activity|arachidonic acid metabolic process|chromatin organization|lipoxygenase pathway|negative regulation of ferroptosis|protein polymerization|response to oxidative stress|spermatogenesis
evm.TU.Chr01.1335	2.5727	2.52704	2.61835	1.04533	0.0639565	0.962584	0.984136	Up	0.0170417	0.0149989	0.0894048	0.0172992	0.0647141	0.0475704	Pip5k1c	Phosphatidylinositol 4-phosphate 5-kinase type-1 gamma	ko00562,ko04011,ko04070,ko04072,ko04144,ko04139,ko04510,ko04810,ko04666,ko05231,ko05135	Inositol phosphate metabolism|MAPK signaling pathway - yeast|Phosphatidylinositol signaling system|Phospholipase D signaling pathway|Endocytosis|Mitophagy - yeast|Focal adhesion|Regulation of actin cytoskeleton|Fc gamma R-mediated phagocytosis|Choline metabolism in cancer|Yersinia infection	GO:0005912,GO:0005829,GO:0010008,GO:0005925,GO:0098978,GO:0005654,GO:0001891,GO:0005886,GO:0014069,GO:0098835,GO:0032587,GO:0001931,GO:0016308,GO:0005524,GO:0007409,GO:0006935,GO:0006897,GO:0006887,GO:0006909,GO:0006661,GO:0046488,GO:0046854,GO:0016310,GO:0070527,GO:0099149,GO:1900242	adherens junction|cytosol|endosome membrane|focal adhesion|glutamatergic synapse|nucleoplasm|phagocytic cup|plasma membrane|postsynaptic density|presynaptic endocytic zone membrane|ruffle membrane|uropod|1-phosphatidylinositol-4-phosphate 5-kinase activity|ATP binding|axonogenesis|chemotaxis|endocytosis|exocytosis|phagocytosis|phosphatidylinositol biosynthetic process|phosphatidylinositol metabol…
evm.TU.Chr01.1336	61.4174	76.0708	46.764	0.616933	-0.696815	0.0205795	0.0996243	Down	1.18764	1.24852	1.70188	2.88	2.06704	2.60916		Ras-related protein Rab-11B OS=Diplobatis ommata OX=1870830 PE=2 SV=1	ko04152,ko04144,ko04962,ko05164	AMPK signaling pathway|Endocytosis|Vasopressin-regulated water reabsorption|Influenza A	GO:0045335,GO:0030670,GO:0055038,GO:0008021,GO:0030672,GO:0019003,GO:0005525,GO:0003924,GO:0071468,GO:0045054,GO:0032456,GO:0035773,GO:0032402,GO:0001881,GO:0045055,GO:0044070,GO:2001135,GO:2000008,GO:0033572	phagocytic vesicle|phagocytic vesicle membrane|recycling endosome membrane|synaptic vesicle|synaptic vesicle membrane|GDP binding|GTP binding|GTPase activity|cellular response to acidic pH|constitutive secretory pathway|endocytic recycling|insulin secretion involved in cellular response to glucose stimulus|melanosome transport|receptor recycling|regulated exocytosis|regulation of anion transport|…
evm.TU.Chr01.1339	27046.5	26067.9	28025.2	1.07511	0.10448	0.402714	0.654238	Up	539.763	469.097	482.185	579.381	516.345	456.421	CERS2	Ceramide synthase 2	ko00600,ko04071	Sphingolipid metabolism|Sphingolipid signaling pathway	GO:0005783,GO:0005789,GO:0016020,GO:0003677,GO:0016410,GO:0050291,GO:0046513,GO:0048681,GO:1900148,GO:1905045,GO:0019216,GO:0030148	endoplasmic reticulum|endoplasmic reticulum membrane|membrane|DNA binding|N-acyltransferase activity|sphingosine N-acyltransferase activity|ceramide biosynthetic process|negative regulation of axon regeneration|negative regulation of Schwann cell migration|negative regulation of Schwann cell proliferation involved in axon regeneration|regulation of lipid metabolic process|sphingolipid biosyntheti…
evm.TU.Chr01.134	116.563	114.894	118.232	1.02801	0.0398605	0.863345	0.942389	Up	8.06987	7.27861	5.71482	8.32719	6.96464	7.75697	Rbbp9	Putative hydrolase RBBP9			GO:0005654,GO:0016787,GO:0010628,GO:0042127,GO:0009624,GO:0060510	nucleoplasm|hydrolase activity|positive regulation of gene expression|regulation of cell population proliferation|response to nematode|type II pneumocyte differentiation
evm.TU.Chr01.1340	129.726	123.493	135.959	1.10336	0.141905	0.539958	0.756635	Up	3.3061	4.25969	4.82786	3.80583	4.88591	3.93248	Homer3	Homer protein homolog 3	ko04068,ko04724	FoxO signaling pathway|Glutamatergic synapse	GO:0045178,GO:0005737,GO:0005829,GO:0030425,GO:0098978,GO:0005886,GO:0014069,GO:0035256,GO:0042802,GO:0008022,GO:0019904,GO:0007216,GO:0070885,GO:0032703,GO:0098962,GO:2001256	basal part of cell|cytoplasm|cytosol|dendrite|glutamatergic synapse|plasma membrane|postsynaptic density|G protein-coupled glutamate receptor binding|identical protein binding|protein C-terminus binding|protein domain specific binding|G protein-coupled glutamate receptor signaling pathway|negative regulation of calcineurin-NFAT signaling cascade|negative regulation of interleukin-2 production|reg…
evm.TU.Chr01.1341	82.0705	75.2656	88.8755	1.18138	0.240478	0.338437	0.599941	Up	12.4869	10.4667	12.4779	11.7701	10.1609	11.757
evm.TU.Chr01.1342	468.367	457.122	479.613	1.04856	0.0684119	0.687649	0.851335	Up	5.00137	4.12109	5.54849	3.90889	5.65654	6.15888	upf1	Regulator of nonsense transcripts 1	ko03013,ko03015	Nucleocytoplasmic transport|mRNA surveillance pathway	GO:0005737,GO:0005634,GO:0000932,GO:0048471,GO:0005524,GO:0003677,GO:0016787,GO:0003723,GO:0003724,GO:0008270,GO:0043009,GO:0000956,GO:0000184	cytoplasm|nucleus|P-body|perinuclear region of cytoplasm|ATP binding|DNA binding|hydrolase activity|RNA binding|RNA helicase activity|zinc ion binding|chordate embryonic development|nuclear-transcribed mRNA catabolic process|nuclear-transcribed mRNA catabolic process, nonsense-mediated decay
evm.TU.Chr01.1343	182.535	191.835	173.235	0.905002	-0.144007	0.494295	0.725311	Down	6.67091	9.7681	10.8914	11.8055	10.4242	11.8648	PGPEP1	Pyroglutamyl-peptidase 1			GO:0005829,GO:0016920,GO:0030163,GO:0006508	cytosol|pyroglutamyl-peptidase activity|protein catabolic process|proteolysis
evm.TU.Chr01.1344	329.938	186.39	473.485	2.53937	1.34447	4.6174e-15	2.73632e-13	Up	16.3793	20.9239	16.9528	7.81154	7.46873	8.88024	Jund	Transcription factor JunD	ko04010,ko04657,ko04928,ko04380	MAPK signaling pathway|IL-17 signaling pathway|Parathyroid hormone synthesis, secretion and action|Osteoclast differentiation	GO:0005654,GO:0005634,GO:0032991,GO:0032993,GO:0090575,GO:0035976,GO:0005667,GO:0017053,GO:0003677,GO:0001228,GO:0003700,GO:0000981,GO:0003690,GO:0019899,GO:0016922,GO:0000978,GO:0043565,GO:1990837,GO:0000976,GO:0003713,GO:0001221,GO:0007568,GO:0071277,GO:0071456,GO:0007623,GO:0000122,GO:0002076,GO:0043032,GO:0045669,GO:0045944,GO:0051726,GO:0042127,GO:0051090,GO:0006355,GO:0006357,GO:0009416,GO:…	nucleoplasm|nucleus|protein-containing complex|protein-DNA complex|RNA polymerase II transcription regulator complex|transcription factor AP-1 complex|transcription regulator complex|transcription repressor complex|DNA binding|DNA-binding transcription activator activity, RNA polymerase II-specific|DNA-binding transcription factor activity|DNA-binding transcription factor activity, RNA polymerase…
evm.TU.Chr01.1345	77.8048	36.3967	119.213	3.27058	1.70955	2.3556e-08	6.50169e-07	Up	2.88862	2.1679	2.09498	1.00015	0.46768	1.0001
evm.TU.Chr01.135	9.69963	7.43403	11.9652	1.6137	0.690372	0.379101	0.634749	Up	0.459097	0.050508	0.426509	0.20389	0.272401	0.16019	Sirt7	NAD-dependent protein deacetylase sirtuin-7	ko00760	Nicotinate and nicotinamide metabolism	GO:0000785,GO:0005737,GO:0016607,GO:0005730,GO:0005731,GO:0005654,GO:0005634,GO:0035861,GO:0003682,GO:0019213,GO:0004407,GO:0046872,GO:0070403,GO:0097372,GO:0034979,GO:0061697,GO:0106231,GO:0036055,GO:0003714,GO:0006974,GO:0006281,GO:0140861,GO:1990258,GO:0070932,GO:0016570,GO:0007129,GO:0031397,GO:0000122,GO:0010529,GO:0001649,GO:0036049,GO:2000234,GO:0045943,GO:0045944,GO:0007072,GO:0006476,GO:…	chromatin|cytoplasm|nuclear speck|nucleolus|nucleolus organizer region|nucleoplasm|nucleus|site of double-strand break|chromatin binding|deacetylase activity|histone deacetylase activity|metal ion binding|NAD+ binding|NAD-dependent histone H3K18 deacetylase activity|NAD-dependent protein deacetylase activity|protein-glutaryllysine deglutarylase activity|protein-propionyllysine depropionylase acti…
evm.TU.Chr01.1351	4349.39	5445.13	3253.64	0.597514	-0.742955	9.94854e-12	4.3695e-10	Down	84.0049	88.4397	81.1281	163.886	143.993	170.631	Calr	Calreticulin	ko04141,ko04145,ko04612,ko05166,ko05170,ko05168,ko05163,ko05169,ko05142	Protein processing in endoplasmic reticulum|Phagosome|Antigen processing and presentation|Human T-cell leukemia virus 1 infection|Human immunodeficiency virus 1 infection|Herpes simplex virus 1 infection|Human cytomegalovirus infection|Epstein-Barr virus infection|Chagas disease	GO:0001669,GO:0009986,GO:0062023,GO:0060473,GO:0044194,GO:0005737,GO:0005829,GO:0005783,GO:0005788,GO:0005789,GO:0044322,GO:0009897,GO:0005615,GO:0005794,GO:0043231,GO:0016020,GO:0042824,GO:0005635,GO:0005634,GO:0048471,GO:0005886,GO:0005844,GO:0032991,GO:0016529,GO:0033018,GO:0005790,GO:0005509,GO:0030246,GO:0042562,GO:0005178,GO:0005506,GO:0003729,GO:0050681,GO:0042277,GO:0031625,GO:0051082,GO:…	acrosomal vesicle|cell surface|collagen-containing extracellular matrix|cortical granule|cytolytic granule|cytoplasm|cytosol|endoplasmic reticulum|endoplasmic reticulum lumen|endoplasmic reticulum membrane|endoplasmic reticulum quality control compartment|external side of plasma membrane|extracellular space|Golgi apparatus|intracellular membrane-bounded organelle|membrane|MHC class I peptide load…
evm.TU.Chr01.1352	43.7749	47.3373	40.2124	0.852293	-0.230579	0.512746	0.739411	Down	0.380125	0.641238	0.678589	0.691347	0.796922	0.766337	Eps15l1	Epidermal growth factor receptor substrate 15-like 1	ko04144	Endocytosis	GO:0030132,GO:0005634,GO:0005509,GO:0006897,GO:0016197	clathrin coat of coated pit|nucleus|calcium ion binding|endocytosis|endosomal transport
evm.TU.Chr01.1353	161.913	190.138	133.688	0.702384	-0.509667	0.0176154	0.0892059	Down	4.6308	3.3778	3.3557	6.98675	4.96835	6.1976	KLF2	Krueppel-like factor 2	ko04371,ko04068,ko05418	Apelin signaling pathway|FoxO signaling pathway|Fluid shear stress and atherosclerosis	GO:0000785,GO:0005634,GO:0003677,GO:0003700,GO:0000981,GO:0046872,GO:0000978,GO:1990837,GO:0000902,GO:0071409,GO:0071498,GO:0070301,GO:0071347,GO:0071499,GO:1901653,GO:0071356,GO:0097533,GO:0040029,GO:0043249,GO:0001701,GO:0035264,GO:0032715,GO:1903671,GO:0000122,GO:0045893,GO:0045429,GO:0051247,GO:0048386,GO:0045944,GO:0036003,GO:0006357,GO:0060509,GO:0042311	chromatin|nucleus|DNA binding|DNA-binding transcription factor activity|DNA-binding transcription factor activity, RNA polymerase II-specific|metal ion binding|RNA polymerase II cis-regulatory region sequence-specific DNA binding|sequence-specific double-stranded DNA binding|cell morphogenesis|cellular response to cycloheximide|cellular response to fluid shear stress|cellular response to hydrogen…
evm.TU.Chr01.1356	337.781	344.521	331.041	0.961487	-0.0566611	0.738624	0.879679	Down	7.91509	9.42498	8.37101	9.45256	11.3265	9.28714	AP1M1	AP-1 complex subunit mu-1	ko04142,ko05170	Lysosome|Human immunodeficiency virus 1 infection	GO:0030131,GO:0030136,GO:0030665,GO:0031410,GO:0005794,GO:0035615,GO:0006886,GO:0016192	clathrin adaptor complex|clathrin-coated vesicle|clathrin-coated vesicle membrane|cytoplasmic vesicle|Golgi apparatus|clathrin adaptor activity|intracellular protein transport|vesicle-mediated transport
evm.TU.Chr01.1357	1049.94	587.344	1512.53	2.57587	1.36506	4.04572e-12	1.80146e-10	Up	41.2774	20.8639	34.4145	13.1256	16.7043	11.7888	LPL	Lipoprotein lipase	ko00561,ko03320,ko04979,ko05010	Glycerolipid metabolism|PPAR signaling pathway|Cholesterol metabolism|Alzheimer disease	GO:1902494,GO:0042627,GO:0005615,GO:0005886,GO:0034361,GO:0052740,GO:0034185,GO:0005509,GO:0043395,GO:0008201,GO:0016298,GO:0004465,GO:0071813,GO:0052739,GO:0008970,GO:0004620,GO:0042803,GO:0005102,GO:0004806,GO:0042632,GO:0034371,GO:0006633,GO:0006631,GO:0016042,GO:0055096,GO:0032722,GO:0010886,GO:0045600,GO:0010890,GO:0019433,GO:0070328,GO:0034372	catalytic complex|chylomicron|extracellular space|plasma membrane|very-low-density lipoprotein particle|1-acyl-2-lysophosphatidylserine acylhydrolase activity|apolipoprotein binding|calcium ion binding|heparan sulfate proteoglycan binding|heparin binding|lipase activity|lipoprotein lipase activity|lipoprotein particle binding|phosphatidylserine 1-acylhydrolase activity|phospholipase A1 activity|p…
evm.TU.Chr01.1358	619.124	576.898	661.349	1.14629	0.196974	0.116076	0.322925	Up	25.802	25.5668	25.2103	24.7856	23.8786	26.5457	TPM3	Tropomyosin alpha-3 chain	ko04814,ko04260,ko04261,ko05410,ko05414	Motor proteins|Cardiac muscle contraction|Adrenergic signaling in cardiomyocytes|Hypertrophic cardiomyopathy|Dilated cardiomyopathy	GO:0005884,GO:0005829,GO:0001725,GO:0051015,GO:0007015,GO:0006936	actin filament|cytosol|stress fiber|actin filament binding|actin filament organization|muscle contraction
evm.TU.Chr01.1359	635.585	607.031	664.138	1.09445	0.130207	0.355536	0.614375	Up	30.8754	38.9253	35.8563	35.8798	34.7437	38.3232	RAB8A	Ras-related protein Rab-8A	ko04152,ko04144,ko04140,ko04530,ko04972,ko05014,ko05022	AMPK signaling pathway|Endocytosis|Autophagy - animal|Tight junction|Pancreatic secretion|Amyotrophic lateral sclerosis|Pathways of neurodegeneration - multiple diseases	GO:0005814,GO:0005813,GO:0036064,GO:0005929,GO:0043197,GO:0005768,GO:0070382,GO:0005794,GO:0043231,GO:0030496,GO:0045335,GO:0030670,GO:0005886,GO:0055038,GO:0008021,GO:0030140,GO:0019003,GO:0005525,GO:0003924,GO:0031267,GO:0006914,GO:0007409,GO:0032869,GO:0060271,GO:0032456,GO:0007030,GO:0048210,GO:0098969,GO:0061512,GO:0072659,GO:0009306,GO:0010506,GO:0017157,GO:0006904	centriole|centrosome|ciliary basal body|cilium|dendritic spine|endosome|exocytic vesicle|Golgi apparatus|intracellular membrane-bounded organelle|midbody|phagocytic vesicle|phagocytic vesicle membrane|plasma membrane|recycling endosome membrane|synaptic vesicle|trans-Golgi network transport vesicle|GDP binding|GTP binding|GTPase activity|small GTPase binding|autophagy|axonogenesis|cellular respon…
evm.TU.Chr01.136	446.988	444.497	449.48	1.01097	0.0157412	0.922092	0.966398	Up	13.3454	10.5145	9.80966	13.7743	11.607	11.9749	SRSF11	Serine/arginine-rich splicing factor 11			GO:0016607,GO:0005654,GO:0005634,GO:0042802,GO:0003723,GO:0006397,GO:0008380	nuclear speck|nucleoplasm|nucleus|identical protein binding|RNA binding|mRNA processing|RNA splicing
evm.TU.Chr01.1361	799.452	819.989	778.915	0.949548	-0.0746869	0.54823	0.761935	Down	15.3932	12.3164	13.4421	15.9259	15.6426	17.0921	SUGP1	SURP and G-patch domain-containing protein 1			GO:0005654,GO:0005681,GO:0003723,GO:0006397,GO:0008380	nucleoplasm|spliceosomal complex|RNA binding|mRNA processing|RNA splicing
evm.TU.Chr01.1362	234.298	200.671	267.925	1.3348	0.416622	0.0156544	0.0817936	Up	4.51448	4.94418	5.17975	3.96061	3.66524	4.75179	mau2	MAU2 chromatid cohesion factor homolog	ko04110	Cell cycle	GO:0000785,GO:0005654,GO:0005634,GO:0090694,GO:0032116,GO:0051301,GO:0034088,GO:0007064	chromatin|nucleoplasm|nucleus|Scc2-Scc4 cohesin loading complex|SMC loading complex|cell division|maintenance of mitotic sister chromatid cohesion|mitotic sister chromatid cohesion
evm.TU.Chr01.1363	244.076	271.396	216.757	0.798056	-0.325439	0.0958358	0.287294	Down	3.46773	3.65908	3.98693	3.7535	5.72931	6.22148	GATAD2A	Transcriptional repressor p66-alpha			GO:0016607,GO:0005654,GO:0005634,GO:0016581,GO:0046872,GO:0030674,GO:0043565,GO:0006338,GO:0006306,GO:0016575,GO:0045892,GO:0000122,GO:0045893,GO:0042659,GO:2000736	nuclear speck|nucleoplasm|nucleus|NuRD complex|metal ion binding|protein-macromolecule adaptor activity|sequence-specific DNA binding|chromatin remodeling|DNA methylation|histone deacetylation|negative regulation of DNA-templated transcription|negative regulation of transcription by RNA polymerase II|positive regulation of DNA-templated transcription|regulation of cell fate specification|regulati…
evm.TU.Chr01.1365	1402.91	1404.32	1401.5	0.997918	-0.00300714	0.980241	0.991647	Down	112.15	108.143	98.5072	115.572	125.776	117.653	NDUFA13	NADH dehydrogenase [ubiquinone] 1 alpha subcomplex subunit 13	ko00190,ko04723,ko04714,ko05208,ko05010,ko05012,ko05014,ko05016,ko05020,ko05022,ko05415,ko04932	Oxidative phosphorylation|Retrograde endocannabinoid signaling|Thermogenesis|Chemical carcinogenesis - reactive oxygen species|Alzheimer disease|Parkinson disease|Amyotrophic lateral sclerosis|Huntington disease|Prion disease|Pathways of neurodegeneration - multiple diseases|Diabetic cardiomyopathy|Non-alcoholic fatty liver disease	GO:0005737,GO:0005746,GO:0005747,GO:0005739,GO:0005654,GO:0008137,GO:0097190,GO:0035458,GO:0071300,GO:0097191,GO:0032981,GO:0030308,GO:0045892,GO:2001243,GO:0043280,GO:0045732,GO:0045039,GO:0072593	cytoplasm|mitochondrial respirasome|mitochondrial respiratory chain complex I|mitochondrion|nucleoplasm|NADH dehydrogenase (ubiquinone) activity|apoptotic signaling pathway|cellular response to interferon-beta|cellular response to retinoic acid|extrinsic apoptotic signaling pathway|mitochondrial respiratory chain complex I assembly|negative regulation of cell growth|negative regulation of DNA-tem…
evm.TU.Chr01.1366	6.18839	6.83841	5.53836	0.810653	-0.302843	0.726114	0.872991	Down	0.298505	0.262723	0.174003	0.505026	0.236154	0.27775	yjefn3	YjeF N-terminal domain-containing 3			GO:0052856,GO:0071425,GO:0006869,GO:0031580,GO:0016525,GO:0010874,GO:0008593,GO:0002040	NADHX epimerase activity|hematopoietic stem cell proliferation|lipid transport|membrane raft distribution|negative regulation of angiogenesis|regulation of cholesterol efflux|regulation of Notch signaling pathway|sprouting angiogenesis
evm.TU.Chr01.1367	5090.9	4916.14	5265.65	1.07108	0.0990716	0.405749	0.656167	Up	327.619	322.138	273.377	339.031	312.395	318.212	cirbp-b	Cold-inducible RNA-binding protein B			GO:0005737,GO:0005654,GO:0005634,GO:0019899,GO:0003730,GO:0003729,GO:0043022,GO:0016477,GO:0009792,GO:0007369,GO:0048255,GO:0060212,GO:0022008,GO:0045727,GO:0048793,GO:0009409	cytoplasm|nucleoplasm|nucleus|enzyme binding|mRNA 3'-UTR binding|mRNA binding|ribosome binding|cell migration|embryo development ending in birth or egg hatching|gastrulation|mRNA stabilization|negative regulation of nuclear-transcribed mRNA poly(A) tail shortening|neurogenesis|positive regulation of translation|pronephros development|response to cold
evm.TU.Chr01.1368	8.18704	3.32474	13.0493	4.01001	2.0036	0.0196183	0.0966466	Up	0.228016	0.178386	0.487351	0.12859	0.0962074	0.0235735	midn	Midnolin			GO:0005829,GO:0005730,GO:0005634	cytosol|nucleolus|nucleus
evm.TU.Chr01.1369	55.367	50.8241	59.91	1.17657	0.234591	0.453601	0.694569	Up	0.875862	0.513914	0.654838	0.670043	0.566382	0.708662	CBARP	Voltage-dependent calcium channel beta subunit-associated regulatory protein			GO:0030426,GO:0005886,GO:0030141,GO:0030672,GO:0044325,GO:1903170,GO:0045955,GO:1901386	growth cone|plasma membrane|secretory granule|synaptic vesicle membrane|transmembrane transporter binding|negative regulation of calcium ion transmembrane transport|negative regulation of calcium ion-dependent exocytosis|negative regulation of voltage-gated calcium channel activity
evm.TU.Chr01.137	168.583	157.74	179.427	1.13769	0.186107	0.359016	0.617492	Up	3.34794	3.83267	4.05324	3.85008	2.93387	4.37864	ankrd13c-a	Ankyrin repeat domain-containing protein 13C-A			GO:0005789	endoplasmic reticulum membrane
evm.TU.Chr01.1370	288.617	248.127	329.108	1.3252	0.406212	0.00931394	0.0560401	Up	8.2698	7.44231	7.71912	6.04638	6.5887	7.24942	STK11	Serine/threonine-protein kinase STK11	ko04068,ko04151,ko04152,ko04150,ko04140,ko04530,ko04920,ko04211	FoxO signaling pathway|PI3K-Akt signaling pathway|AMPK signaling pathway|mTOR signaling pathway|Autophagy - animal|Tight junction|Adipocytokine signaling pathway|Longevity regulating pathway	GO:0005737,GO:0005829,GO:0016020,GO:0005739,GO:0005634,GO:0005524,GO:0000287,GO:0002039,GO:0030295,GO:0019901,GO:0106310,GO:0004674,GO:0032147,GO:0007049,GO:0006974,GO:0009267,GO:0030010,GO:0042593,GO:0072332,GO:0090090,GO:0030308,GO:1901610,GO:0046777,GO:0006470,GO:0006468,GO:0001558,GO:0030111,GO:0010212,GO:0009410,GO:0007165,GO:0001944	cytoplasm|cytosol|membrane|mitochondrion|nucleus|ATP binding|magnesium ion binding|p53 binding|protein kinase activator activity|protein kinase binding|protein serine kinase activity|protein serine/threonine kinase activity|activation of protein kinase activity|cell cycle|cellular response to DNA damage stimulus|cellular response to starvation|establishment of cell polarity|glucose homeostasis|in…
evm.TU.Chr01.1371	188.93	127.874	249.986	1.95818	0.969514	0.000522167	0.00531029	Up	44.15	29.3068	26.1256	29.1236	12.7011	15.0766
evm.TU.Chr01.1372	383.878	174.001	593.756	3.41549	1.77209	6.35912e-27	9.07103e-25	Up	11.9307	10.7197	13.4011	4.48129	3.13786	4.25509	GIMAP8	GTPase IMAP family member 8			GO:0005829,GO:0005783,GO:0005794,GO:0005739,GO:0005525,GO:0070232	cytosol|endoplasmic reticulum|Golgi apparatus|mitochondrion|GTP binding|regulation of T cell apoptotic process
evm.TU.Chr01.1373	25.4202	14.8909	35.9495	2.43302	1.28275	0.00675934	0.043599	Up	0.80327	0.763539	1.54518	0.554476	0.488052	0.388657	GIMAP4	GTPase IMAP family member 4			GO:0005829,GO:0043231,GO:0005525	cytosol|intracellular membrane-bounded organelle|GTP binding
evm.TU.Chr01.1374	1343.89	1077.69	1610.1	1.49415	0.579325	7.49314e-06	0.000130575	Up	52.0559	42.4013	42.68	37.703	31.2454	34.0859	Gimap4	GTPase IMAP family member 4			GO:0005829,GO:0005525	cytosol|GTP binding
evm.TU.Chr01.1375	9.48776	8.619	10.3565	1.20059	0.263746	0.757164	0.88899	Up	1.15671	0.193915	0.192646	0.894617	0.261457	0.256257	GIMAP4	GTPase IMAP family member 4			GO:0005829,GO:0043231,GO:0005525	cytosol|intracellular membrane-bounded organelle|GTP binding
evm.TU.Chr01.1376	27.8147	18.6891	36.9403	1.97722	0.983474	0.0228713	0.107341	Up	1.21406	0.770334	0.814668	0.515889	0.616487	0.446603	Gimap4	GTPase IMAP family member 4			GO:0005829,GO:0005525	cytosol|GTP binding
evm.TU.Chr01.1377	16.8725	10.3924	23.3527	2.23188	1.15826	0.032835	0.13819	Up	0.92642	0.926554	0.773214	0.384716	0.319816	0.626911	PNP	Purine nucleoside phosphorylase	ko00230,ko00760	Purine metabolism|Nicotinate and nicotinamide metabolism	GO:0005737,GO:0047975,GO:0004731,GO:0006166	cytoplasm|guanosine phosphorylase activity|purine-nucleoside phosphorylase activity|purine ribonucleoside salvage
evm.TU.Chr01.1380	396.179	395.893	396.464	1.00142	0.00204708	0.990768	0.996206	Up	8.9422	5.87176	6.5713	8.68973	8.06955	7.08638	NOP9	Nucleolar protein 9			GO:0030686,GO:0005730,GO:0030688,GO:0003723,GO:0000480,GO:0000447,GO:0000472,GO:0000056	90S preribosome|nucleolus|preribosome, small subunit precursor|RNA binding|endonucleolytic cleavage in 5'-ETS of tricistronic rRNA transcript (SSU-rRNA, 5.8S rRNA, LSU-rRNA)|endonucleolytic cleavage in ITS1 to separate SSU-rRNA from 5.8S rRNA and LSU-rRNA from tricistronic rRNA transcript (SSU-rRNA, 5.8S rRNA, LSU-rRNA)|endonucleolytic cleavage to generate mature 5'-end of SSU-rRNA from (SSU-rRNA…
evm.TU.Chr01.1381	186.068	180.073	192.063	1.06878	0.0959662	0.651576	0.829798	Up	2.45193	2.69751	2.92724	2.74425	3.44683	2.26681	TGM1	Protein-glutamine gamma-glutamyltransferase K			GO:0001533,GO:0005829,GO:0070062,GO:0016020,GO:0005886,GO:0042802,GO:0046872,GO:0003810,GO:0043163,GO:0031424,GO:0030216,GO:0018149,GO:0045787,GO:0010838,GO:0036211	cornified envelope|cytosol|extracellular exosome|membrane|plasma membrane|identical protein binding|metal ion binding|protein-glutamine gamma-glutamyltransferase activity|cell envelope organization|keratinization|keratinocyte differentiation|peptide cross-linking|positive regulation of cell cycle|positive regulation of keratinocyte proliferation|protein modification process
evm.TU.Chr01.1382	342.439	335.859	349.018	1.03868	0.0547457	0.752492	0.886818	Up	9.11658	11.6435	11.1777	10.4372	10.0213	14.3823	ABHD4	(Lyso)-N-acylphosphatidylethanolamine lipase			GO:0005811,GO:0005739,GO:0042171,GO:0004622,GO:0016042,GO:0055088,GO:0070292,GO:0006654	lipid droplet|mitochondrion|lysophosphatidic acid acyltransferase activity|lysophospholipase activity|lipid catabolic process|lipid homeostasis|N-acylphosphatidylethanolamine metabolic process|phosphatidic acid biosynthetic process
evm.TU.Chr01.1383	274.863	287.409	262.318	0.913674	-0.130249	0.458636	0.69822	Down	24.3518	27.0528	24.4153	32.4103	33.393	27.3916	dad1	Dolichyl-diphosphooligosaccharide--protein glycosyltransferase subunit dad1	ko00510,ko00513,ko04141	N-Glycan biosynthesis|Various types of N-glycan biosynthesis|Protein processing in endoplasmic reticulum	GO:0008250,GO:0006915,GO:0006486	oligosaccharyltransferase complex|apoptotic process|protein glycosylation
evm.TU.Chr01.1384	4462.28	4849.15	4075.42	0.840307	-0.251012	0.115615	0.322199	Down	205.001	139.229	118.596	209.906	198.522	210.039	Pigr	Polymeric immunoglobulin receptor			GO:0005615,GO:0005886,GO:0043235,GO:0055038,GO:0071751,GO:0030133,GO:0005154,GO:0001792,GO:0004888,GO:0001580,GO:0007173,GO:0038093,GO:0002415,GO:0043113	extracellular space|plasma membrane|receptor complex|recycling endosome membrane|secretory IgA immunoglobulin complex|transport vesicle|epidermal growth factor receptor binding|polymeric immunoglobulin receptor activity|transmembrane signaling receptor activity|detection of chemical stimulus involved in sensory perception of bitter taste|epidermal growth factor receptor signaling pathway|Fc recep…
evm.TU.Chr01.1385	93.2298	145.57	40.8893	0.280007	-1.83646	3.25224e-10	1.15724e-08	Down	6.29763	4.18532	3.59606	21.7877	19.6441	14.47
evm.TU.Chr01.1386	23.7096	30.5744	16.8448	0.548375	-0.866764	0.0839078	0.264265	Down	0.746694	0.281651	0.590707	0.613599	1.31648	1.35646	Pigr	Polymeric immunoglobulin receptor			GO:0005615,GO:0005886,GO:0043235,GO:0055038,GO:0071751,GO:0030133,GO:0005154,GO:0001792,GO:0004888,GO:0001580,GO:0007173,GO:0038093,GO:0002415,GO:0043113	extracellular space|plasma membrane|receptor complex|recycling endosome membrane|secretory IgA immunoglobulin complex|transport vesicle|epidermal growth factor receptor binding|polymeric immunoglobulin receptor activity|transmembrane signaling receptor activity|detection of chemical stimulus involved in sensory perception of bitter taste|epidermal growth factor receptor signaling pathway|Fc recep…
evm.TU.Chr01.1387	3.69632	3.84006	3.55257	0.914903	-0.128309	0.910706	0.962382	Down	0.573871	0.25254	0.0836293	0.485451	0.181601	0.444974
evm.TU.Chr01.1389	255.843	226.447	285.239	1.25829	0.331467	0.0548601	0.199664	Up	14.0306	14.3188	13.2704	10.3633	13.3199	13.563	them6	Protein THEM6			GO:0005576	extracellular region
evm.TU.Chr01.139	39.6145	46.0029	33.2261	0.72288	-0.468171	0.205407	0.452997	Down	0.762847	1.05089	1.13102	1.54875	1.10205	1.97511	RFC4	Replication factor C subunit 4	ko03030,ko03410,ko03420,ko03430	DNA replication|Base excision repair|Nucleotide excision repair|Mismatch repair	GO:0031390,GO:0005663,GO:0031391,GO:0005654,GO:0005634,GO:0005524,GO:0016887,GO:0003677,GO:0032508,GO:0006281,GO:0006271,GO:0006261,GO:1900264	Ctf18 RFC-like complex|DNA replication factor C complex|Elg1 RFC-like complex|nucleoplasm|nucleus|ATP binding|ATP hydrolysis activity|DNA binding|DNA duplex unwinding|DNA repair|DNA strand elongation involved in DNA replication|DNA-templated DNA replication|positive regulation of DNA-directed DNA polymerase activity
evm.TU.Chr01.1390	25.8676	25.8979	25.8373	0.995327	-0.00675781	0.987666	0.994842	Down	1.54228	0.788169	1.13102	1.21206	1.32246	1.34246	them6	Protein THEM6			GO:0005576	extracellular region
evm.TU.Chr01.1391	154.909	179.316	130.501	0.729336	-0.455344	0.0777869	0.251071	Down	1.97069	3.61974	4.37021	4.17488	5.69394	5.55413	TRIM25	E3 ubiquitin/ISG15 ligase TRIM25			GO:0010494,GO:0005829,GO:0016604,GO:0005654,GO:0045296,GO:0016874,GO:0046872,GO:0039552,GO:0003723,GO:0003713,GO:0061630,GO:0004842,GO:1990830,GO:0045087,GO:0046597,GO:0051091,GO:0043123,GO:0051092,GO:0006513,GO:0032880,GO:0046596,GO:0043627,GO:0033280,GO:0044790,GO:0030433,GO:0006511,GO:0019076	cytoplasmic stress granule|cytosol|nuclear body|nucleoplasm|cadherin binding|ligase activity|metal ion binding|RIG-I binding|RNA binding|transcription coactivator activity|ubiquitin protein ligase activity|ubiquitin-protein transferase activity|cellular response to leukemia inhibitory factor|innate immune response|negative regulation of viral entry into host cell|positive regulation of DNA-bindin…
evm.TU.Chr01.1392	18.0305	15.7422	20.3188	1.28319	0.359733	0.519271	0.742995	Up	1.03457	0.303519	0.770584	0.505653	0.472895	0.855676	Trim16	Tripartite motif-containing protein 16			GO:0005737,GO:0005829,GO:0005886,GO:0016605,GO:0003677,GO:0019966,GO:0032089,GO:0016740,GO:0008270	cytoplasm|cytosol|plasma membrane|PML body|DNA binding|interleukin-1 binding|NACHT domain binding|transferase activity|zinc ion binding
evm.TU.Chr01.1393	9715.39	9694.22	9736.56	1.00441	0.00634968	0.953651	0.980769	Up	251.02	251.647	240.861	288.879	279.817	262.453	EEF1D	Elongation factor 1-delta			GO:0005737,GO:0005829,GO:0005853,GO:0001650,GO:0005654,GO:0005634,GO:0045296,GO:0003677,GO:0140297,GO:0005085,GO:0031072,GO:0003746,GO:0008135,GO:0071479,GO:0009299,GO:0043123,GO:0010941,GO:0006414	cytoplasm|cytosol|eukaryotic translation elongation factor 1 complex|fibrillar center|nucleoplasm|nucleus|cadherin binding|DNA binding|DNA-binding transcription factor binding|guanyl-nucleotide exchange factor activity|heat shock protein binding|translation elongation factor activity|translation factor activity, RNA binding|cellular response to ionizing radiation|mRNA transcription|positive regul…
evm.TU.Chr01.1397	116.488	95.1948	137.781	1.44472	0.530793	0.0705915	0.236415	Up	0.88959	1.15741	1.52184	0.510409	0.973044	1.31358	Fyco1	FYVE and coiled-coil domain-containing protein 1	ko05132	Salmonella infection	GO:0005776,GO:0005794,GO:0043231,GO:0005770,GO:0005764,GO:0046872,GO:0072383,GO:1901098	autophagosome|Golgi apparatus|intracellular membrane-bounded organelle|late endosome|lysosome|metal ion binding|plus-end-directed vesicle transport along microtubule|positive regulation of autophagosome maturation
evm.TU.Chr01.1398	12.7551	14.4629	11.0474	0.76619	-0.384225	0.577505	0.782523	Down	0.448036	0.272997	0.301346	0.944596	0.163593	0.384815	XCR1	Chemokine XC receptor 1	ko04060,ko04061,ko04062	Cytokine-cytokine receptor interaction|Viral protein interaction with cytokine and cytokine receptor|Chemokine signaling pathway	GO:0009897,GO:0005886,GO:0019957,GO:0016493,GO:0004950,GO:0019722,GO:0060326,GO:0006935,GO:0007186,GO:0007187,GO:0006955,GO:0006954,GO:0007204,GO:0051209	external side of plasma membrane|plasma membrane|C-C chemokine binding|C-C chemokine receptor activity|chemokine receptor activity|calcium-mediated signaling|cell chemotaxis|chemotaxis|G protein-coupled receptor signaling pathway|G protein-coupled receptor signaling pathway, coupled to cyclic nucleotide second messenger|immune response|inflammatory response|positive regulation of cytosolic calciu…
evm.TU.Chr01.1399	4.0925	4.82295	3.36204	0.701775	-0.51092	0.66153	0.83587	Down	0	0.212331	0.0904037	0.244895	0.0654372	0.192408	Ccr5	C-C chemokine receptor type 5	ko04060,ko04061,ko04062	Cytokine-cytokine receptor interaction|Viral protein interaction with cytokine and cytokine receptor|Chemokine signaling pathway	GO:0009986,GO:0005737,GO:0005768,GO:0009897,GO:0003779,GO:0019957,GO:0016493,GO:0071791,GO:0042802,GO:0019901,GO:0006816,GO:0019722,GO:0060326,GO:0007267,GO:0006952,GO:0007186,GO:0006955,GO:0006954,GO:0030517,GO:0030336,GO:2000110,GO:2000178,GO:0070997,GO:0022409,GO:0007204,GO:0031622,GO:0010628,GO:0050729,GO:0032731,GO:0032755,GO:0045666,GO:0032760,GO:0014808,GO:0070723	cell surface|cytoplasm|endosome|external side of plasma membrane|actin binding|C-C chemokine binding|C-C chemokine receptor activity|chemokine (C-C motif) ligand 5 binding|identical protein binding|protein kinase binding|calcium ion transport|calcium-mediated signaling|cell chemotaxis|cell-cell signaling|defense response|G protein-coupled receptor signaling pathway|immune response|inflammatory re…
evm.TU.Chr01.140	362.401	336.575	388.227	1.15398	0.206618	0.161582	0.395345	Up	3.10354	3.31624	3.43562	3.03482	3.28872	3.28514	SOS1	Son of sevenless homolog 1	ko04010,ko04013,ko04012,ko04014,ko04630,ko04068,ko04072,ko04151,ko04150,ko04510,ko04540,ko04810,ko04650,ko04660,ko04662,ko04664,ko04062,ko04910,ko04912,ko04915,ko04917,ko04926,ko04935,ko04722,ko04320,ko04714,ko05200,ko05206,ko05205,ko05207,ko05208,ko05231,ko05210,ko05225,ko05226,ko05214,ko05221,ko05220,ko05211,ko05215,ko05213,ko05224,ko05223,ko05161,ko05160,ko05163,ko05165,ko05034,ko01521,ko01522	MAPK signaling pathway|MAPK signaling pathway - fly|ErbB signaling pathway|Ras signaling pathway|JAK-STAT signaling pathway|FoxO signaling pathway|Phospholipase D signaling pathway|PI3K-Akt signaling pathway|mTOR signaling pathway|Focal adhesion|Gap junction|Regulation of actin cytoskeleton|Natural killer cell mediated cytotoxicity|T cell receptor signaling pathway|B cell receptor signaling pathw…	GO:0005737,GO:0005829,GO:1905360,GO:0043025,GO:0005886,GO:0014069,GO:0005096,GO:0005085,GO:0046982,GO:0043539,GO:0017124,GO:0007411,GO:0001782,GO:0050853,GO:0048514,GO:0003209,GO:0019221,GO:0007173,GO:0061029,GO:0038095,GO:0008543,GO:0001942,GO:0061384,GO:0008286,GO:0048009,GO:0050900,GO:1904693,GO:0035264,GO:0048011,GO:0003344,GO:0045742,GO:0043547,GO:0051057,GO:0007265,GO:0042127,GO:0043405,GO:…	cytoplasm|cytosol|GTPase complex|neuronal cell body|plasma membrane|postsynaptic density|GTPase activator activity|guanyl-nucleotide exchange factor activity|protein heterodimerization activity|protein serine/threonine kinase activator activity|SH3 domain binding|axon guidance|B cell homeostasis|B cell receptor signaling pathway|blood vessel morphogenesis|cardiac atrium morphogenesis|cytokine-med…
evm.TU.Chr01.1405	85.7122	66.6978	104.727	1.57232	0.652897	0.00878298	0.0536261	Up	16.8086	15.1085	18.293	12.8877	10.6947	12.3122
evm.TU.Chr01.1406	1648.06	1781.11	1515.02	0.850432	-0.233731	0.0583755	0.208289	Down	24.5654	19.876	19.9124	27.5124	29.509	27.8449	CUL1	Cullin-1	ko04141,ko04120,ko04310,ko04340,ko04341,ko04350,ko04110,ko04111,ko04114,ko04710,ko05200,ko05170,ko05131	Protein processing in endoplasmic reticulum|Ubiquitin mediated proteolysis|Wnt signaling pathway|Hedgehog signaling pathway|Hedgehog signaling pathway - fly|TGF-beta signaling pathway|Cell cycle|Cell cycle - yeast|Oocyte meiosis|Circadian rhythm|Pathways in cancer|Human immunodeficiency virus 1 infection|Shigellosis	GO:0031461,GO:0005829,GO:0005654,GO:1990452,GO:0005886,GO:0019005,GO:0030674,GO:0031625,GO:0009887,GO:0008283,GO:0000082,GO:0097193,GO:0070936,GO:0006513,GO:0016567,GO:0031146	cullin-RING ubiquitin ligase complex|cytosol|nucleoplasm|Parkin-FBXW7-Cul1 ubiquitin ligase complex|plasma membrane|SCF ubiquitin ligase complex|protein-macromolecule adaptor activity|ubiquitin protein ligase binding|animal organ morphogenesis|cell population proliferation|G1/S transition of mitotic cell cycle|intrinsic apoptotic signaling pathway|protein K48-linked ubiquitination|protein monoubi…
evm.TU.Chr01.1407	19.6981	14.2343	25.1619	1.77115	0.824684	0.0978452	0.291367	Up	0.384679	0.300948	0.274064	0.21694	0.229937	0.159081	mmcm6	Maternal DNA replication licensing factor mcm6	ko03030,ko04110,ko04111,ko04113	DNA replication|Cell cycle|Cell cycle - yeast|Meiosis - yeast	GO:0000785,GO:0071162,GO:0042555,GO:0005524,GO:0016887,GO:0003677,GO:0003678,GO:0046872,GO:0007049,GO:0006270,GO:0006268,GO:0030174	chromatin|CMG complex|MCM complex|ATP binding|ATP hydrolysis activity|DNA binding|DNA helicase activity|metal ion binding|cell cycle|DNA replication initiation|DNA unwinding involved in DNA replication|regulation of DNA-templated DNA replication initiation
evm.TU.Chr01.1408	12.1845	11.0149	13.3542	1.20695	0.271372	0.697782	0.857304	Up	0.245945	0.25254	0.232967	0.0416101	0.389145	0.247914	AHRR	Aryl hydrocarbon receptor repressor			GO:0034751,GO:0000785,GO:0005829,GO:0005654,GO:0005634,GO:0000981,GO:0004879,GO:0046983,GO:0000976,GO:0006357	aryl hydrocarbon receptor complex|chromatin|cytosol|nucleoplasm|nucleus|DNA-binding transcription factor activity, RNA polymerase II-specific|nuclear receptor activity|protein dimerization activity|transcription cis-regulatory region binding|regulation of transcription by RNA polymerase II
evm.TU.Chr01.1409	939.44	938.899	939.98	1.00135	0.00195181	0.988352	0.994842	Up	13.4722	15.1642	13.8515	14.9643	17.3208	15.4331	Exoc3	Exocyst complex component 3			GO:0000145,GO:0005794,GO:0030426,GO:0016020,GO:0030496,GO:0048471,GO:0042734,GO:0030667,GO:0000149,GO:0051601,GO:0006887,GO:0090148,GO:0000281,GO:0015031,GO:0006904,GO:0090522	exocyst|Golgi apparatus|growth cone|membrane|midbody|perinuclear region of cytoplasm|presynaptic membrane|secretory granule membrane|SNARE binding|exocyst localization|exocytosis|membrane fission|mitotic cytokinesis|protein transport|vesicle docking involved in exocytosis|vesicle tethering involved in exocytosis
evm.TU.Chr01.141	153.139	187.622	118.656	0.631521	-0.663098	0.00250857	0.0194308	Down	9.67849	5.52715	8.39798	12.5246	13.6772	15.605	GEMIN6	Gem-associated protein 6			GO:0005737,GO:0005829,GO:0097504,GO:0016604,GO:0005654,GO:0032797,GO:0034719,GO:0000398,GO:0000245,GO:0000387	cytoplasm|cytosol|Gemini of coiled bodies|nuclear body|nucleoplasm|SMN complex|SMN-Sm protein complex|mRNA splicing, via spliceosome|spliceosomal complex assembly|spliceosomal snRNP assembly
evm.TU.Chr01.1410	180.874	167.632	194.116	1.15428	0.206987	0.34002	0.601425	Up	2.88302	2.04437	2.18631	1.71988	2.24407	2.97497	Zcchc2	Zinc finger CCHC domain-containing protein 2			GO:0003676,GO:0035091,GO:0008270	nucleic acid binding|phosphatidylinositol binding|zinc ion binding
evm.TU.Chr01.1412	42.2454	50.3235	34.1674	0.681124	-0.554012	0.136844	0.357967	Down	1.17837	0.823592	1.18185	2.42753	1.3161	1.48341	CCR3	C-C chemokine receptor type 3			GO:0005886,GO:0019957,GO:0016493,GO:0006935,GO:0006954,GO:0045766,GO:0001938	plasma membrane|C-C chemokine binding|C-C chemokine receptor activity|chemotaxis|inflammatory response|positive regulation of angiogenesis|positive regulation of endothelial cell proliferation
evm.TU.Chr01.1413	19.8354	31.2878	8.38296	0.265672	-1.91228	0.000494196	0.00508357	Down	0.076778	0.0675745	0.026853	0.241608	0.276978	0.20003	HECW1	E3 ubiquitin-protein ligase HECW1			GO:0005737,GO:0005829,GO:0061630,GO:0090090,GO:2000650,GO:0043161,GO:0000209,GO:0016567,GO:0048814	cytoplasm|cytosol|ubiquitin protein ligase activity|negative regulation of canonical Wnt signaling pathway|negative regulation of sodium ion transmembrane transporter activity|proteasome-mediated ubiquitin-dependent protein catabolic process|protein polyubiquitination|protein ubiquitination|regulation of dendrite morphogenesis
evm.TU.Chr01.1414	74.2702	82.9021	65.6384	0.795636	-0.32982	0.310542	0.570506	Down	0.858809	1.78887	2.3779	2.41194	2.4731	2.23746	fuz	Protein fuzzy homolog			GO:0042995,GO:0005737,GO:0005856,GO:0060271,GO:0010172,GO:0048704,GO:0001736,GO:0001843,GO:0015031,GO:0008589,GO:0016192	cell projection|cytoplasm|cytoskeleton|cilium assembly|embryonic body morphogenesis|embryonic skeletal system morphogenesis|establishment of planar polarity|neural tube closure|protein transport|regulation of smoothened signaling pathway|vesicle-mediated transport
evm.TU.Chr01.1415	33479.6	30222.3	36736.9	1.21556	0.281627	0.0087341	0.0534186	Up	676.903	729.413	762.583	611.87	708.201	686.231	gpt2l	Alanine aminotransferase 2-like	ko00710,ko00250,ko00220	Carbon fixation in photosynthetic organisms|Alanine, aspartate and glutamate metabolism|Arginine biosynthesis	GO:0004021,GO:0030170,GO:0006103,GO:0009058,GO:0042853,GO:0042851	L-alanine:2-oxoglutarate aminotransferase activity|pyridoxal phosphate binding|2-oxoglutarate metabolic process|biosynthetic process|L-alanine catabolic process|L-alanine metabolic process
evm.TU.Chr01.1417	673.921	595.325	752.517	1.26398	0.337968	0.00693077	0.0445793	Up	22.8786	22.9285	25.2135	19.4311	20.8496	22.9606	pter	Phosphotriesterase-related protein			GO:0016787,GO:0008270,GO:0009056	hydrolase activity|zinc ion binding|catabolic process
evm.TU.Chr01.1419	33.467	24.6454	42.2886	1.71265	0.776235	0.0879153	0.272626	Up	0.512385	0.360771	0.286729	0.353686	0.0972861	0.31466	Egfr	Epidermal growth factor receptor	ko04010,ko04013,ko04012,ko04014,ko04015,ko04630,ko04066,ko04068,ko04020,ko04072,ko04151,ko04144,ko04214,ko04510,ko04520,ko04540,ko04810,ko04912,ko04915,ko04921,ko04926,ko04928,ko04320,ko05200,ko05206,ko05205,ko05207,ko05208,ko05230,ko05231,ko05235,ko05210,ko05212,ko05225,ko05226,ko05214,ko05218,ko05219,ko05215,ko05213,ko05224,ko05223,ko05160,ko05171,ko05163,ko05165,ko05120,ko05131,ko04934,ko01521…	MAPK signaling pathway|MAPK signaling pathway - fly|ErbB signaling pathway|Ras signaling pathway|Rap1 signaling pathway|JAK-STAT signaling pathway|HIF-1 signaling pathway|FoxO signaling pathway|Calcium signaling pathway|Phospholipase D signaling pathway|PI3K-Akt signaling pathway|Endocytosis|Apoptosis - fly|Focal adhesion|Adherens junction|Gap junction|Regulation of actin cytoskeleton|GnRH signal…	GO:0016324,GO:0009925,GO:0016323,GO:0030054,GO:0009986,GO:0005737,GO:0031901,GO:0030139,GO:0005789,GO:0005768,GO:0010008,GO:0000139,GO:0097708,GO:0016020,GO:0045121,GO:0097489,GO:0031965,GO:0005634,GO:0048471,GO:0005886,GO:0032991,GO:0043235,GO:0032587,GO:0045202,GO:0051015,GO:0005524,GO:0005516,GO:0003682,GO:0019899,GO:0048408,GO:0005006,GO:0042802,GO:0005178,GO:0016301,GO:0019900,GO:0140677,GO:…	apical plasma membrane|basal plasma membrane|basolateral plasma membrane|cell junction|cell surface|cytoplasm|early endosome membrane|endocytic vesicle|endoplasmic reticulum membrane|endosome|endosome membrane|Golgi membrane|intracellular vesicle|membrane|membrane raft|multivesicular body, internal vesicle lumen|nuclear membrane|nucleus|perinuclear region of cytoplasm|plasma membrane|protein-cont…
evm.TU.Chr01.142	191.121	186.922	195.319	1.04267	0.0602782	0.758776	0.890348	Up	8.03722	7.34144	7.3314	6.26232	8.45499	9.82295	SRSF7	Serine/arginine-rich splicing factor 7	ko03040,ko05168,ko05014	Spliceosome|Herpes simplex virus 1 infection|Amyotrophic lateral sclerosis	GO:0005737,GO:0016607,GO:0019904,GO:0003723,GO:0008270,GO:1990830,GO:0000398,GO:0051028,GO:0048025	cytoplasm|nuclear speck|protein domain specific binding|RNA binding|zinc ion binding|cellular response to leukemia inhibitory factor|mRNA splicing, via spliceosome|mRNA transport|negative regulation of mRNA splicing, via spliceosome
evm.TU.Chr01.1420	853.297	750.431	956.163	1.27405	0.349425	0.00814046	0.050565	Up	7.60905	7.79049	9.27227	6.32587	7.2602	8.21815	NPC1	NPC intracellular cholesterol transporter 1	ko04142,ko04979	Lysosome|Cholesterol metabolism	GO:0005783,GO:0070062,GO:0005576,GO:0005794,GO:0031902,GO:0005765,GO:0005764,GO:0016020,GO:0045121,GO:0005635,GO:0048471,GO:0005886,GO:0015485,GO:0038023,GO:0032934,GO:0015248,GO:0004888,GO:0001618,GO:0007628,GO:0006914,GO:0008206,GO:0071404,GO:0071383,GO:0033344,GO:0042632,GO:0008203,GO:0030301,GO:0006897,GO:0090150,GO:0010467,GO:0030299,GO:0032367,GO:0007041,GO:0016236,GO:0031579,GO:0060548,GO:…	endoplasmic reticulum|extracellular exosome|extracellular region|Golgi apparatus|late endosome membrane|lysosomal membrane|lysosome|membrane|membrane raft|nuclear envelope|perinuclear region of cytoplasm|plasma membrane|cholesterol binding|signaling receptor activity|sterol binding|sterol transporter activity|transmembrane signaling receptor activity|virus receptor activity|adult walking behavior…
evm.TU.Chr01.1421	97.159	81.7048	112.613	1.38176	0.466509	0.0803112	0.256344	Up	1.94057	2.2351	3.0584	2.31037	1.43288	2.16231	CABLES1	CDK5 and ABL1 enzyme substrate 1			GO:0005829,GO:0005634,GO:0007049,GO:0051301,GO:0007399,GO:0051726	cytosol|nucleus|cell cycle|cell division|nervous system development|regulation of cell cycle
evm.TU.Chr01.1423	4.06829	4.8039	3.33267	0.700373	-0.513804	0.631823	0.817495	Down	0.0514093	0.180987	0.224754	0.313116	0.146416	0.287008
evm.TU.Chr01.1424	1421.52	1445.43	1397.6	0.966893	-0.0485722	0.690873	0.853609	Down	29.8023	30.9907	35.6077	32.9197	36.876	42.5419	GATA6	Transcription factor GATA-6			GO:0005634,GO:0000981,GO:0000978,GO:0008270,GO:0045165,GO:0030855,GO:0000122,GO:0045893,GO:0045944	nucleus|DNA-binding transcription factor activity, RNA polymerase II-specific|RNA polymerase II cis-regulatory region sequence-specific DNA binding|zinc ion binding|cell fate commitment|epithelial cell differentiation|negative regulation of transcription by RNA polymerase II|positive regulation of DNA-templated transcription|positive regulation of transcription by RNA polymerase II
evm.TU.Chr01.1425	7.1134	5.43388	8.79292	1.60671	0.684108	0.424003	0.67115	Up	1.72735	0.651553	0.539409	0.375739	1.05419	0.574016
evm.TU.Chr01.1426	284.822	271.48	298.163	1.0982	0.135146	0.420143	0.668076	Up	2.96069	2.97804	3.71933	2.91955	3.13195	3.85676	mib1	E3 ubiquitin-protein ligase mib1	ko05417	Lipid and atherosclerosis	GO:0005737,GO:0031410,GO:0030139,GO:0005815,GO:0048471,GO:0005886,GO:0032991,GO:0000151,GO:0042802,GO:0004842,GO:0008270,GO:0048899,GO:0001568,GO:0048514,GO:0007420,GO:0007417,GO:0060216,GO:0007368,GO:0048066,GO:0021536,GO:0048546,GO:0031076,GO:0009880,GO:0006897,GO:0001885,GO:0002064,GO:0021508,GO:0048859,GO:0048699,GO:0010001,GO:0021986,GO:0035315,GO:0007507,GO:0002244,GO:0060218,GO:0030097,GO:…	cytoplasm|cytoplasmic vesicle|endocytic vesicle|microtubule organizing center|perinuclear region of cytoplasm|plasma membrane|protein-containing complex|ubiquitin ligase complex|identical protein binding|ubiquitin-protein transferase activity|zinc ion binding|anterior lateral line development|blood vessel development|blood vessel morphogenesis|brain development|central nervous system development|…
evm.TU.Chr01.1427	319.312	304.023	334.601	1.10185	0.139926	0.448632	0.690358	Up	3.96894	4.98157	6.51817	5.20254	4.70168	5.92481	Yme1l1	ATP-dependent zinc metalloprotease YME1L1	ko04139	Mitophagy - yeast	GO:0005743,GO:0005739,GO:0016604,GO:0005524,GO:0016887,GO:0004176,GO:0046872,GO:0004222,GO:0008283,GO:0035694,GO:0034982,GO:0007005,GO:0043066,GO:0034214,GO:0006515,GO:0006508	mitochondrial inner membrane|mitochondrion|nuclear body|ATP binding|ATP hydrolysis activity|ATP-dependent peptidase activity|metal ion binding|metalloendopeptidase activity|cell population proliferation|mitochondrial protein catabolic process|mitochondrial protein processing|mitochondrion organization|negative regulation of apoptotic process|protein hexamerization|protein quality control for misf…
evm.TU.Chr01.1428	1.56896	2.13194	1.00599	0.470583	-1.08748	0.540073	0.756669	Down	0	0.0254612	0.0126473	0.014683	0.0137318	0.0672938	Ptchd3	Patched domain-containing protein 3			GO:0005783,GO:0005789,GO:0016020,GO:0005886,GO:0097225	endoplasmic reticulum|endoplasmic reticulum membrane|membrane|plasma membrane|sperm midpiece
evm.TU.Chr01.1429	568.66	533.553	603.767	1.13149	0.178218	0.308233	0.568003	Up	25.6946	37.7437	32.9406	25.7789	34.5712	36.0014	rab18b	Ras-related protein Rab-18-B			GO:0016324,GO:0012505,GO:0005794,GO:0005811,GO:0005525,GO:0003924,GO:0007420,GO:0043009,GO:0001654,GO:0006886,GO:0034389	apical plasma membrane|endomembrane system|Golgi apparatus|lipid droplet|GTP binding|GTPase activity|brain development|chordate embryonic development|eye development|intracellular protein transport|lipid droplet organization
evm.TU.Chr01.1432	291.291	288.02	294.562	1.02348	0.0334767	0.842464	0.931327	Up	6.46405	6.81405	6.06029	7.95889	6.53329	6.76927	waca	WW domain-containing adapter protein with coiled-coil			GO:0005634,GO:0003682,GO:0000993,GO:0006974,GO:0006325,GO:0071894,GO:0010390,GO:0031571,GO:0045893,GO:1904263,GO:0010506	nucleus|chromatin binding|RNA polymerase II complex binding|cellular response to DNA damage stimulus|chromatin organization|histone H2B conserved C-terminal lysine ubiquitination|histone monoubiquitination|mitotic G1 DNA damage checkpoint signaling|positive regulation of DNA-templated transcription|positive regulation of TORC1 signaling|regulation of autophagy
evm.TU.Chr01.1433	67.5748	104.505	30.6442	0.294027	-1.76598	2.10659e-09	6.76418e-08	Down	1.3013	1.14531	1.51709	5.23491	5.1703	4.70872	BAMBI	BMP and activin membrane-bound inhibitor homolog	ko04310,ko04350	Wnt signaling pathway|TGF-beta signaling pathway	GO:0005737,GO:0005886,GO:0005109,GO:0016477,GO:0030514,GO:0045668,GO:0030512,GO:0090263,GO:0008284,GO:0045893,GO:0010718,GO:0032092,GO:0008360	cytoplasm|plasma membrane|frizzled binding|cell migration|negative regulation of BMP signaling pathway|negative regulation of osteoblast differentiation|negative regulation of transforming growth factor beta receptor signaling pathway|positive regulation of canonical Wnt signaling pathway|positive regulation of cell population proliferation|positive regulation of DNA-templated transcription|posit…
evm.TU.Chr01.1437	75.1326	65.3944	84.8709	1.2951	0.373068	0.204423	0.451735	Up	0.917815	0.715768	1.01584	0.742987	0.507354	1.05939	Tnk2	Activated CDC42 kinase 1			GO:0005912,GO:0030424,GO:0005905,GO:0030136,GO:0097268,GO:0005737,GO:0030659,GO:0005829,GO:0030425,GO:0005768,GO:0031234,GO:0070436,GO:0030426,GO:0043025,GO:0005634,GO:0005886,GO:0005524,GO:0005154,GO:0042802,GO:0046872,GO:0004715,GO:0106310,GO:0004674,GO:0004712,GO:0004713,GO:0005102,GO:0031625,GO:0050699,GO:0030154,GO:0006897,GO:0045087,GO:0016310,GO:0050731,GO:2000369,GO:0007286,GO:0007169	adherens junction|axon|clathrin-coated pit|clathrin-coated vesicle|cytoophidium|cytoplasm|cytoplasmic vesicle membrane|cytosol|dendrite|endosome|extrinsic component of cytoplasmic side of plasma membrane|Grb2-EGFR complex|growth cone|neuronal cell body|nucleus|plasma membrane|ATP binding|epidermal growth factor receptor binding|identical protein binding|metal ion binding|non-membrane spanning pro…
evm.TU.Chr01.1439	616.968	653.03	580.906	0.889312	-0.169238	0.190972	0.435129	Down	4.25723	3.58341	4.21646	4.6437	5.12914	5.45207	TFRC	Transferrin receptor protein 1	ko04066,ko04144,ko04145,ko04216,ko04640	HIF-1 signaling pathway|Endocytosis|Phagosome|Ferroptosis|Hematopoietic cell lineage	GO:0042470,GO:0005886,GO:0004998,GO:0030890,GO:0045830,GO:0042102,GO:0031623,GO:0033572	melanosome|plasma membrane|transferrin receptor activity|positive regulation of B cell proliferation|positive regulation of isotype switching|positive regulation of T cell proliferation|receptor internalization|transferrin transport
evm.TU.Chr01.144	56.6913	67.071	46.3116	0.68919	-0.537026	0.10471	0.304335	Down	0.787546	0.962697	0.956398	0.910479	1.61992	1.91339	HNRNPLL	Heterogeneous nuclear ribonucleoprotein L-like			GO:0016020,GO:0005634,GO:1990904,GO:0045202,GO:0003729,GO:0003723,GO:0006397,GO:0033120,GO:0043484	membrane|nucleus|ribonucleoprotein complex|synapse|mRNA binding|RNA binding|mRNA processing|positive regulation of RNA splicing|regulation of RNA splicing
evm.TU.Chr01.1440	61.8625	77.2414	46.4836	0.600177	-0.73654	0.0157148	0.0819395	Down	5.95265	3.14346	4.44776	7.5807	8.63082	8.9627	NCBP2AS2	Protein NCBP2AS2
evm.TU.Chr01.1441	742.11	700.307	783.913	1.11891	0.162088	0.242161	0.496488	Up	10.2664	7.72653	9.96367	8.11608	9.64547	10.2693	dlg1	Disks large homolog 1	ko04390,ko04391,ko04530,ko04660,ko05203,ko05166,ko05165	Hippo signaling pathway|Hippo signaling pathway - fly|Tight junction|T cell receptor signaling pathway|Viral carcinogenesis|Human T-cell leukemia virus 1 infection|Human papillomavirus infection	GO:0070161,GO:0016324,GO:0005789	anchoring junction|apical plasma membrane|endoplasmic reticulum membrane
evm.TU.Chr01.1442	2299.64	2357.43	2241.86	0.951023	-0.0724482	0.591276	0.79179	Down	242.88	241.115	199.981	302.099	252.811	253.63	ptmab	Prothymosin alpha-B			GO:0005634,GO:0042393,GO:0006915,GO:0043066,GO:0045944	nucleus|histone binding|apoptotic process|negative regulation of apoptotic process|positive regulation of transcription by RNA polymerase II
evm.TU.Chr01.1443	2467.87	2541.08	2394.66	0.942401	-0.0855873	0.43955	0.683363	Down	83.1613	86.8023	90.0316	93.4816	108.271	108.648	PHB2	Prohibitin-2			GO:0030424,GO:0071944,GO:0009986,GO:0005737,GO:0098982,GO:0098978,GO:0005743,GO:0005741,GO:0035632,GO:0005739,GO:0016363,GO:0005634,GO:0005886,GO:0014069,GO:0048786,GO:0032991,GO:0033218,GO:0042802,GO:0030331,GO:0008022,GO:0046982,GO:0042803,GO:0047485,GO:0046625,GO:0007202,GO:1990051,GO:0140374,GO:0042113,GO:0023035,GO:0016477,GO:0071456,GO:0071300,GO:0030520,GO:0060749,GO:0060744,GO:0033598,GO:…	axon|cell periphery|cell surface|cytoplasm|GABA-ergic synapse|glutamatergic synapse|mitochondrial inner membrane|mitochondrial outer membrane|mitochondrial prohibitin complex|mitochondrion|nuclear matrix|nucleus|plasma membrane|postsynaptic density|presynaptic active zone|protein-containing complex|amide binding|identical protein binding|nuclear estrogen receptor binding|protein C-terminus bindin…
evm.TU.Chr01.1446	75.2266	74.1097	76.3436	1.02836	0.0403449	0.880929	0.949689	Up	2.56896	2.38839	2.43604	2.09356	3.02277	2.96266	GNB2	Guanine nucleotide-binding protein G(I)/G(S)/G(T) subunit beta-2	ko04014,ko04371,ko04151,ko04062,ko04926,ko04724,ko04727,ko04725,ko04728,ko04726,ko04723,ko04713,ko05200,ko05170,ko05163,ko05167,ko05032,ko05034	Ras signaling pathway|Apelin signaling pathway|PI3K-Akt signaling pathway|Chemokine signaling pathway|Relaxin signaling pathway|Glutamatergic synapse|GABAergic synapse|Cholinergic synapse|Dopaminergic synapse|Serotonergic synapse|Retrograde endocannabinoid signaling|Circadian entrainment|Pathways in cancer|Human immunodeficiency virus 1 infection|Human cytomegalovirus infection|Kaposi sarcoma-ass…	GO:0005737,GO:0005834,GO:0048471,GO:0003924,GO:0051020,GO:0044877,GO:0030159,GO:0007186,GO:1901379	cytoplasm|heterotrimeric G-protein complex|perinuclear region of cytoplasm|GTPase activity|GTPase binding|protein-containing complex binding|signaling receptor complex adaptor activity|G protein-coupled receptor signaling pathway|regulation of potassium ion transmembrane transport
evm.TU.Chr01.1449	169.87	200.139	139.601	0.697169	-0.520419	0.0104688	0.0611792	Down	6.71993	6.64158	7.22422	8.6666	12.4453	12.0953	SFT2D3	Vesicle transport protein SFT2C			GO:0016020,GO:0015031,GO:0016192	membrane|protein transport|vesicle-mediated transport
evm.TU.Chr01.145	512.135	431.744	592.525	1.3729	0.457226	0.00179965	0.0149298	Up	17.7955	14.3049	14.9893	13.6687	12.7832	11.9771	IST1	IST1 homolog	ko04144	Endocytosis	GO:0035578,GO:0005813,GO:0005829,GO:0005793,GO:0070062,GO:0005576,GO:0090543,GO:0043231,GO:0030496,GO:0005635,GO:0045296,GO:0042802,GO:0090541,GO:0019904,GO:0044877,GO:0009838,GO:0051301,GO:0048668,GO:0061640,GO:1904903,GO:0045184,GO:0036258,GO:0048672,GO:0045862,GO:0008104,GO:0015031,GO:0046745,GO:0019076	azurophil granule lumen|centrosome|cytosol|endoplasmic reticulum-Golgi intermediate compartment|extracellular exosome|extracellular region|Flemming body|intracellular membrane-bounded organelle|midbody|nuclear envelope|cadherin binding|identical protein binding|MIT domain binding|protein domain specific binding|protein-containing complex binding|abscission|cell division|collateral sprouting|cytos…
evm.TU.Chr01.1450	864.172	933.535	794.81	0.851173	-0.232476	0.0528652	0.194505	Down	8.47084	8.13413	8.24437	9.97464	11.2141	11.6543	Wdr33	pre-mRNA 3' end processing protein WDR33	ko03015	mRNA surveillance pathway	GO:0005581,GO:0001650,GO:0005847,GO:0005654,GO:0005634,GO:0006378	collagen trimer|fibrillar center|mRNA cleavage and polyadenylation specificity factor complex|nucleoplasm|nucleus|mRNA polyadenylation
evm.TU.Chr01.1451	1.67002	3.34005	0	0.0568544	-4.13658	0.0507527	0.189133	Down	0	0	0	0.340807	0.478092	0	DUSP28	Dual specificity phosphatase 28			GO:0017018,GO:0016791,GO:0004725,GO:0008138,GO:0016311,GO:0006470	myosin phosphatase activity|phosphatase activity|protein tyrosine phosphatase activity|protein tyrosine/serine/threonine phosphatase activity|dephosphorylation|protein dephosphorylation
evm.TU.Chr01.1452	30789.2	29876.9	31701.4	1.06108	0.0855349	0.443494	0.686134	Up	379.87	423.522	393.441	410.501	445.345	412.476	PROC	Vitamin K-dependent protein C	ko04610	Complement and coagulation cascades	GO:0005783,GO:0005576,GO:0005794,GO:0005509,GO:0004252,GO:0007596,GO:0043066,GO:0050819,GO:0050728,GO:1903142,GO:0006508	endoplasmic reticulum|extracellular region|Golgi apparatus|calcium ion binding|serine-type endopeptidase activity|blood coagulation|negative regulation of apoptotic process|negative regulation of coagulation|negative regulation of inflammatory response|positive regulation of establishment of endothelial barrier|proteolysis
evm.TU.Chr01.1453	1.96399	1.6013	2.32668	1.46596	0.55185	0.710934	0.864741	Up	0.0565974	0.0996259	0.197948	0.114905	0.0537305	0.105324	Adipoq	Adiponectin			GO:0071944,GO:0009986,GO:0005581,GO:0005783,GO:0005615,GO:0048471,GO:0032991,GO:0005179,GO:0042802,GO:0042803,GO:0033691,GO:0005102,GO:0050873,GO:0071320,GO:0071872,GO:0032869,GO:0071466,GO:0007623,GO:0070994,GO:0006635,GO:0019395,GO:0010467,GO:0042593,GO:0006006,GO:0034383,GO:0045776,GO:0030336,GO:0120163,GO:2000279,GO:0045892,GO:0070373,GO:0045599,GO:0045721,GO:0030853,GO:0034115,GO:0046888,GO:…	cell periphery|cell surface|collagen trimer|endoplasmic reticulum|extracellular space|perinuclear region of cytoplasm|protein-containing complex|hormone activity|identical protein binding|protein homodimerization activity|sialic acid binding|signaling receptor binding|brown fat cell differentiation|cellular response to cAMP|cellular response to epinephrine stimulus|cellular response to insulin st…
evm.TU.Chr01.1462	436.622	419.39	453.855	1.08346	0.11564	0.435775	0.680316	Up	12.2751	12.6645	13.3818	13.902	13.6904	12.0969	Cwc25	Pre-mRNA-splicing factor CWC25 homolog			GO:0016607,GO:0005634,GO:0071006,GO:0005684,GO:0000398	nuclear speck|nucleus|U2-type catalytic step 1 spliceosome|U2-type spliceosomal complex|mRNA splicing, via spliceosome
evm.TU.Chr01.1463	582.744	1146.77	18.7139	0.0163197	-5.93724	0.111455	0.314741	Down	0	4.81494	0.814202	0	0	425.313	sst2	Somatostatin-2			GO:0005576,GO:0005179	extracellular region|hormone activity
evm.TU.Chr01.1464	3.45999	3.76386	3.15612	0.828668	-0.271134	0.830477	0.925435	Down	0.238036	0	0.104066	0.0402722	0.225979	0.184571	zgc:110130	Mitochondrial fission factor homolog A			GO:0005741,GO:0005777,GO:0042803,GO:0000266,GO:0090141,GO:0090314,GO:0006626	mitochondrial outer membrane|peroxisome|protein homodimerization activity|mitochondrial fission|positive regulation of mitochondrial fission|positive regulation of protein targeting to membrane|protein targeting to mitochondrion
evm.TU.Chr01.1465	159.982	178.211	141.752	0.795762	-0.32959	0.145341	0.371095	Down	3.73016	5.30334	4.51598	5.13365	7.66128	6.40762	bpnt2	Inositol monophosphatase 3	ko00920,ko04070	Sulfur metabolism|Phosphatidylinositol signaling system	GO:0012505,GO:0016020,GO:0008254,GO:0008934,GO:0052832,GO:0052833,GO:0046872,GO:0006021,GO:0046855,GO:0046854	endomembrane system|membrane|3'-nucleotidase activity|inositol monophosphate 1-phosphatase activity|inositol monophosphate 3-phosphatase activity|inositol monophosphate 4-phosphatase activity|metal ion binding|inositol biosynthetic process|inositol phosphate dephosphorylation|phosphatidylinositol phosphate biosynthetic process
evm.TU.Chr01.1467	752.358	746.391	758.325	1.01631	0.023334	0.888986	0.953513	Up	21.582	27.7242	31.1504	23.7606	33.9345	31.414	Sdr16c5	Epidermal retinol dehydrogenase 2	ko00830	Retinol metabolism	GO:0000785,GO:0005783,GO:0005789,GO:0005811,GO:0005634,GO:0005886,GO:0017053,GO:0140297,GO:0004745,GO:0016616,GO:0061629,GO:0003714,GO:0043616,GO:0035067,GO:0000122,GO:0031065,GO:0042574,GO:0042572	chromatin|endoplasmic reticulum|endoplasmic reticulum membrane|lipid droplet|nucleus|plasma membrane|transcription repressor complex|DNA-binding transcription factor binding|NAD-retinol dehydrogenase activity|oxidoreductase activity, acting on the CH-OH group of donors, NAD or NADP as acceptor|RNA polymerase II-specific DNA-binding transcription factor binding|transcription corepressor activity|k…
evm.TU.Chr01.147	274.726	257.379	292.073	1.13332	0.180556	0.300011	0.56058	Up	8.90299	6.0217	7.5342	6.94522	6.84858	8.44376	DHODH	Dihydroorotate dehydrogenase (quinone), mitochondrial	ko00240	Pyrimidine metabolism	GO:0005743,GO:0106430,GO:0004152,GO:0006207,GO:0044205,GO:0009220	mitochondrial inner membrane|dihydroorotate dehydrogenase (quinone) activity|dihydroorotate dehydrogenase activity|'de novo' pyrimidine nucleobase biosynthetic process|'de novo' UMP biosynthetic process|pyrimidine ribonucleotide biosynthetic process
evm.TU.Chr01.1471	7.14081	10.1425	4.13909	0.405763	-1.30129	0.132384	0.350106	Down	0.181444	0.0958166	0.12692	0.147349	0.585663	0.371422	LHX8	LIM/homeobox protein Lhx8			GO:0000785,GO:0001674,GO:0005634,GO:0000981,GO:0046872,GO:0000977,GO:1990837,GO:0008585,GO:0021884,GO:0007611,GO:0030182,GO:0042475,GO:0006357	chromatin|female germ cell nucleus|nucleus|DNA-binding transcription factor activity, RNA polymerase II-specific|metal ion binding|RNA polymerase II transcription regulatory region sequence-specific DNA binding|sequence-specific double-stranded DNA binding|female gonad development|forebrain neuron development|learning or memory|neuron differentiation|odontogenesis of dentin-containing tooth|regul…
evm.TU.Chr01.1472	22.3951	32.9368	11.8533	0.361337	-1.46858	0.00222502	0.0176242	Down	0.481962	0.381769	0.674261	1.51666	1.60142	1.65926	tyw3	tRNA wybutosine-synthesizing protein 3 homolog			GO:0005737,GO:0008175,GO:0030488	cytoplasm|tRNA methyltransferase activity|tRNA methylation
evm.TU.Chr01.1473	1405.9	1330.28	1481.52	1.11363	0.155269	0.229237	0.481059	Up	48.6578	46.037	43.0008	42.7249	51.5713	44.4984	CRYZ	Quinone oxidoreductase			GO:0005829,GO:0070062,GO:0042802,GO:0003730,GO:0070402,GO:0003960,GO:0008270,GO:0051289,GO:0007601,GO:0042178	cytosol|extracellular exosome|identical protein binding|mRNA 3'-UTR binding|NADPH binding|NADPH:quinone reductase activity|zinc ion binding|protein homotetramerization|visual perception|xenobiotic catabolic process
evm.TU.Chr01.1474	4.03675	7.43777	0.635733	0.090169	-3.47122	0.0149282	0.0789721	Down	0	0	0.0263126	0.137466	0.0999912	0.0980027	LRRC53	Leucine-rich repeat-containing protein 53			GO:0016020	membrane
evm.TU.Chr01.1475	7.6413	9.69184	5.59076	0.573806	-0.801364	0.321602	0.580829	Down	0.12505	0.146746	0.0364465	0.232721	0.197859	0.174532	fam151a	Protein FAM151A			GO:0005615,GO:0016020	extracellular space|membrane
evm.TU.Chr01.1476	7156.89	6973.85	7339.92	1.05255	0.0738947	0.477258	0.711846	Up	141.847	135.156	143.917	146.991	157.051	144.56	Acot11	Acyl-coenzyme A thioesterase 11			GO:0005737,GO:0005829,GO:0005759,GO:0047617,GO:0052816,GO:0036042,GO:0102991,GO:0016290,GO:0006637,GO:0006631,GO:0035556,GO:0120163,GO:0009409,GO:0009266	cytoplasm|cytosol|mitochondrial matrix|acyl-CoA hydrolase activity|long-chain acyl-CoA hydrolase activity|long-chain fatty acyl-CoA binding|myristoyl-CoA hydrolase activity|palmitoyl-CoA hydrolase activity|acyl-CoA metabolic process|fatty acid metabolic process|intracellular signal transduction|negative regulation of cold-induced thermogenesis|response to cold|response to temperature stimulus
evm.TU.Chr01.1477	119.405	126.317	112.492	0.893252	-0.16286	0.482222	0.716004	Down	2.70995	2.97436	3.93058	3.9807	4.38869	3.70811	SSBP3	Single-stranded DNA-binding protein 3			GO:0005634,GO:0005667,GO:0003697,GO:0003713,GO:0060323,GO:0002244,GO:0048382,GO:0021547,GO:2000744,GO:0008284,GO:0045944,GO:0021501,GO:0065003	nucleus|transcription regulator complex|single-stranded DNA binding|transcription coactivator activity|head morphogenesis|hematopoietic progenitor cell differentiation|mesendoderm development|midbrain-hindbrain boundary initiation|positive regulation of anterior head development|positive regulation of cell population proliferation|positive regulation of transcription by RNA polymerase II|prechord…
evm.TU.Chr01.1478	525.625	523.731	527.519	1.00779	0.0111927	0.934199	0.972887	Up	15.011	14.1963	14.6741	16.9098	16.4045	15.5577	MRPL37	39S ribosomal protein L37, mitochondrial			GO:0005743,GO:0005762,GO:0005739,GO:0003735,GO:0006412	mitochondrial inner membrane|mitochondrial large ribosomal subunit|mitochondrion|structural constituent of ribosome|translation
evm.TU.Chr01.1479	2.85799	3.9528	1.76319	0.435885	-1.19798	0.373902	0.630234	Down	0.0691863	0.0202976	0.0201648	0.0234105	0.0656818	0.193127	Cdcp2	CUB domain-containing protein 2			GO:0005576	extracellular region
evm.TU.Chr01.1480	30.5334	29.2436	31.8233	1.09204	0.127025	0.773467	0.897784	Up	1.28038	2.30502	1.32308	1.83143	2.09955	1.1372	tceanc2	Transcription elongation factor A N-terminal and central domain-containing protein 2			GO:0005634,GO:0006351	nucleus|DNA-templated transcription
evm.TU.Chr01.1481	3.21448	5.03286	1.3961	0.277105	-1.8515	0.165809	0.401122	Down	0.0511959	0.0225295	0.0223821	0.233863	0.121507	0.0238181	Cdc7	Cell division cycle 7-related protein kinase	ko04110,ko04111,ko04113	Cell cycle|Cell cycle - yeast|Meiosis - yeast	GO:0005737,GO:0045171,GO:0072686,GO:0005654,GO:0005634,GO:0005524,GO:0016301,GO:0046872,GO:0004672,GO:0106310,GO:0004674,GO:0044770,GO:0051301,GO:0000727,GO:0018105,GO:0008284,GO:0010971,GO:0010571,GO:0007165	cytoplasm|intercellular bridge|mitotic spindle|nucleoplasm|nucleus|ATP binding|kinase activity|metal ion binding|protein kinase activity|protein serine kinase activity|protein serine/threonine kinase activity|cell cycle phase transition|cell division|double-strand break repair via break-induced replication|peptidyl-serine phosphorylation|positive regulation of cell population proliferation|positi…
evm.TU.Chr01.1482	284.737	324.581	244.893	0.755203	-0.405063	0.0131411	0.0720479	Down	3.99424	4.65658	5.04667	6.64443	6.45222	7.35519	Glmn	Glomulin	ko05131	Shigellosis	GO:0031462,GO:0031463,GO:0031464,GO:0031461,GO:0005737,GO:0005171,GO:0005102,GO:0031625,GO:0055105,GO:0007166,GO:0072359,GO:0040029,GO:0042692,GO:0008285,GO:0042130,GO:0001843,GO:0001819,GO:0032743,GO:0042327,GO:0032434,GO:0001570	Cul2-RING ubiquitin ligase complex|Cul3-RING ubiquitin ligase complex|Cul4A-RING E3 ubiquitin ligase complex|cullin-RING ubiquitin ligase complex|cytoplasm|hepatocyte growth factor receptor binding|signaling receptor binding|ubiquitin protein ligase binding|ubiquitin-protein transferase inhibitor activity|cell surface receptor signaling pathway|circulatory system development|epigenetic regulation…
evm.TU.Chr01.1483	333.572	349.437	317.707	0.908883	-0.137834	0.356162	0.614732	Down	6.37016	5.62519	6.01399	6.91755	7.63471	7.69949	rpap2	Putative RNA polymerase II subunit B1 CTD phosphatase rpap2			GO:0005737,GO:0005634,GO:0016591,GO:0046872,GO:0017018,GO:0043175,GO:0008420,GO:0070940,GO:0009301	cytoplasm|nucleus|RNA polymerase II, holoenzyme|metal ion binding|myosin phosphatase activity|RNA polymerase core enzyme binding|RNA polymerase II CTD heptapeptide repeat phosphatase activity|dephosphorylation of RNA polymerase II C-terminal domain|snRNA transcription
evm.TU.Chr01.1486	17548	16231.2	18864.7	1.16228	0.216958	0.0480986	0.182535	Up	824.884	858.443	804.97	860.092	771.247	774.967	rpl5-a	60S ribosomal protein L5-A	ko03010,ko05171	Ribosome|Coronavirus disease - COVID-19	GO:0005737,GO:0005730,GO:1990904,GO:0005840,GO:0008097,GO:0003735,GO:0006412	cytoplasm|nucleolus|ribonucleoprotein complex|ribosome|5S rRNA binding|structural constituent of ribosome|translation
evm.TU.Chr01.1487	53.2289	62.492	43.9659	0.702171	-0.510107	0.115692	0.322301	Down	1.17918	0.911263	1.30766	1.31377	1.80204	2.32818	dipk1a	Divergent protein kinase domain 1A			GO:0005789	endoplasmic reticulum membrane
evm.TU.Chr01.1488	6.10365	8.31384	3.89346	0.461956	-1.11417	0.22333	0.47456	Down	0.146386	0.0368109	0.0365701	0.191054	0.138971	0.194582	MTF2	Metal-response element-binding transcription factor 2			GO:0005737,GO:0035098,GO:0005925,GO:0005654,GO:0005634,GO:0003682,GO:0003677,GO:0046872,GO:0035064,GO:0000977,GO:0001222,GO:1990830,GO:0006325,GO:0061086,GO:0000122,GO:0061087,GO:0045944,GO:0006355,GO:0007379,GO:0048863,GO:0019827	cytoplasm|ESC/E(Z) complex|focal adhesion|nucleoplasm|nucleus|chromatin binding|DNA binding|metal ion binding|methylated histone binding|RNA polymerase II transcription regulatory region sequence-specific DNA binding|transcription corepressor binding|cellular response to leukemia inhibitory factor|chromatin organization|negative regulation of histone H3-K27 methylation|negative regulation of tran…
evm.TU.Chr01.1489	565.208	650.758	479.658	0.737764	-0.438768	0.00248674	0.0193175	Down	2.14604	2.63806	2.79655	3.75079	3.91751	3.90012	GSN	Gelsolin			GO:0015629,GO:0005737,GO:0005615,GO:0051015,GO:0046872,GO:0005546,GO:0051014,GO:0008154,GO:0051016,GO:0030031,GO:0007417,GO:0060271	actin cytoskeleton|cytoplasm|extracellular space|actin filament binding|metal ion binding|phosphatidylinositol-4,5-bisphosphate binding|actin filament severing|actin polymerization or depolymerization|barbed-end actin filament capping|cell projection assembly|central nervous system development|cilium assembly
evm.TU.Chr01.149	85053.6	54538.2	115569	2.11903	1.0834	2.68494e-12	1.22602e-10	Up	5686.1	4100.19	3328.13	2283.92	2114.83	2574.87	HP	Haptoglobin			GO:0005576,GO:0016209,GO:0030492,GO:0006953,GO:0042742,GO:0002376	extracellular region|antioxidant activity|hemoglobin binding|acute-phase response|defense response to bacterium|immune system process
evm.TU.Chr01.1490	69.5408	70.9408	68.1408	0.961049	-0.0573175	0.831815	0.925808	Down	1.40878	1.3999	1.33114	1.63766	1.63942	1.56454	WLS	Protein wntless homolog			GO:0030659,GO:0012505,GO:0000139,GO:0031090,GO:0017147,GO:0006886,GO:0061357,GO:0030177,GO:0061355,GO:0016055	cytoplasmic vesicle membrane|endomembrane system|Golgi membrane|organelle membrane|Wnt-protein binding|intracellular protein transport|positive regulation of Wnt protein secretion|positive regulation of Wnt signaling pathway|Wnt protein secretion|Wnt signaling pathway
evm.TU.Chr01.1492	11.7049	13.362	10.0477	0.752287	-0.410645	0.524097	0.746045	Down	1.88501	1.65905	1.04885	2.95721	2.27758	1.59449	GNG12	Guanine nucleotide-binding protein G(I)/G(S)/G(O) subunit gamma-12	ko04010,ko04014,ko04371,ko04151,ko04810,ko04062,ko04926,ko04724,ko04727,ko04725,ko04728,ko04726,ko04723,ko04713,ko05200,ko05170,ko05163,ko05167,ko05032,ko05034	MAPK signaling pathway|Ras signaling pathway|Apelin signaling pathway|PI3K-Akt signaling pathway|Regulation of actin cytoskeleton|Chemokine signaling pathway|Relaxin signaling pathway|Glutamatergic synapse|GABAergic synapse|Cholinergic synapse|Dopaminergic synapse|Serotonergic synapse|Retrograde endocannabinoid signaling|Circadian entrainment|Pathways in cancer|Human immunodeficiency virus 1 infe…	GO:0005834,GO:0031681,GO:0030165,GO:0007186	heterotrimeric G-protein complex|G-protein beta-subunit binding|PDZ domain binding|G protein-coupled receptor signaling pathway
evm.TU.Chr01.1493	50.8137	51.5799	50.0474	0.97365	-0.0385241	0.904224	0.959984	Down	2.79356	3.20996	4.41026	4.09611	3.83075	4.11559	GADD45A	Growth arrest and DNA damage-inducible protein GADD45 alpha	ko04010,ko04064,ko04068,ko04110,ko04210,ko04115,ko04218,ko05200,ko05202,ko05210,ko05212,ko05225,ko05226,ko05214,ko05216,ko05220,ko05217,ko05218,ko05213,ko05224,ko05222,ko05223,ko05169	MAPK signaling pathway|NF-kappa B signaling pathway|FoxO signaling pathway|Cell cycle|Apoptosis|p53 signaling pathway|Cellular senescence|Pathways in cancer|Transcriptional misregulation in cancer|Colorectal cancer|Pancreatic cancer|Hepatocellular carcinoma|Gastric cancer|Glioma|Thyroid cancer|Chronic myeloid leukemia|Basal cell carcinoma|Melanoma|Endometrial cancer|Breast cancer|Small cell lung …	GO:0005737,GO:0016607,GO:0019900,GO:1990841,GO:0046982,GO:0042803,GO:0047485,GO:0071479,GO:0071260,GO:0007098,GO:0016525,GO:0043537,GO:0033140,GO:0071901,GO:0000122,GO:0043065,GO:0046330,GO:1900745,GO:2000379,GO:0051726,GO:0042770	cytoplasm|nuclear speck|kinase binding|promoter-specific chromatin binding|protein heterodimerization activity|protein homodimerization activity|protein N-terminus binding|cellular response to ionizing radiation|cellular response to mechanical stimulus|centrosome cycle|negative regulation of angiogenesis|negative regulation of blood vessel endothelial cell migration|negative regulation of peptidy…
evm.TU.Chr01.1496	101.226	115.591	86.8603	0.751507	-0.412141	0.086784	0.270209	Down	2.71697	2.08182	2.65512	3.27717	4.21798	3.59875	nsun4	5-methylcytosine rRNA methyltransferase NSUN4			GO:0005739,GO:0008168,GO:0003723,GO:0001510,GO:0006364	mitochondrion|methyltransferase activity|RNA binding|RNA methylation|rRNA processing
evm.TU.Chr01.1497	25.5295	28.5583	22.5007	0.785681	-0.347984	0.437647	0.681777	Down	2.95603	3.05416	1.68565	4.17488	3.05033	3.82677	UQCRH	Cytochrome b-c1 complex subunit 6, mitochondrial	ko00190,ko04260,ko04714,ko05208,ko05010,ko05012,ko05014,ko05016,ko05020,ko05022,ko05415,ko04932	Oxidative phosphorylation|Cardiac muscle contraction|Thermogenesis|Chemical carcinogenesis - reactive oxygen species|Alzheimer disease|Parkinson disease|Amyotrophic lateral sclerosis|Huntington disease|Prion disease|Pathways of neurodegeneration - multiple diseases|Diabetic cardiomyopathy|Non-alcoholic fatty liver disease	GO:0005743,GO:0005746,GO:0005750,GO:0005739,GO:0008121,GO:0009060,GO:0045333,GO:0006122,GO:0006119	mitochondrial inner membrane|mitochondrial respirasome|mitochondrial respiratory chain complex III|mitochondrion|ubiquinol-cytochrome-c reductase activity|aerobic respiration|cellular respiration|mitochondrial electron transport, ubiquinol to cytochrome c|oxidative phosphorylation
evm.TU.Chr01.150	2.59477	3.47557	1.71397	0.49103	-1.02612	0.435265	0.680052	Down	0.0938268	0.0412898	0.0820394	0.142867	0.133611	0.218257	Sult2b1	Sulfotransferase 2B1			GO:0005737,GO:0005829,GO:0005783,GO:0043231,GO:0005634,GO:0015485,GO:0051922,GO:0003676,GO:0036094,GO:1990239,GO:0050294,GO:0008146,GO:0050427,GO:0008203,GO:0008285,GO:0045606,GO:0008202,GO:0000103,GO:0051923	cytoplasm|cytosol|endoplasmic reticulum|intracellular membrane-bounded organelle|nucleus|cholesterol binding|cholesterol sulfotransferase activity|nucleic acid binding|small molecule binding|steroid hormone binding|steroid sulfotransferase activity|sulfotransferase activity|3'-phosphoadenosine 5'-phosphosulfate metabolic process|cholesterol metabolic process|negative regulation of cell population…
evm.TU.Chr01.1500	22.4458	21.8573	23.0343	1.05822	0.0816405	0.859919	0.940496	Up	0.790912	1.20658	1.24479	1.17753	1.20136	1.07935	ARTN	Artemin	ko04010	MAPK signaling pathway	GO:0005576,GO:0005615,GO:0030116,GO:0008083,GO:0030971,GO:0005102,GO:0007411,GO:0050930,GO:0097021,GO:0007405,GO:0007422,GO:0061146,GO:0007165	extracellular region|extracellular space|glial cell-derived neurotrophic factor receptor binding|growth factor activity|receptor tyrosine kinase binding|signaling receptor binding|axon guidance|induction of positive chemotaxis|lymphocyte migration into lymphoid organs|neuroblast proliferation|peripheral nervous system development|Peyer's patch morphogenesis|signal transduction
evm.TU.Chr01.1501	908.689	815.725	1001.65	1.22726	0.295443	0.018973	0.0941583	Up	27.4731	21.3806	24.8128	20.5682	21.9428	24.925	St3gal3	CMP-N-acetylneuraminate-beta-1,4-galactoside alpha-2,3-sialyltransferase	ko00513,ko00515,ko00514,ko00533,ko00601	Various types of N-glycan biosynthesis|Mannose type O-glycan biosynthesis|Other types of O-glycan biosynthesis|Glycosaminoglycan biosynthesis - keratan sulfate|Glycosphingolipid biosynthesis - lacto and neolacto series	GO:0032580,GO:0003836,GO:0008118,GO:0008373,GO:0010706,GO:0006486	Golgi cisterna membrane|beta-galactoside (CMP) alpha-2,3-sialyltransferase activity|N-acetyllactosaminide alpha-2,3-sialyltransferase activity|sialyltransferase activity|ganglioside biosynthetic process via lactosylceramide|protein glycosylation
evm.TU.Chr01.1502	165.676	147.682	183.67	1.24034	0.310735	0.140368	0.363552	Up	2.31949	1.97732	1.66707	1.71351	1.49874	2.21471	KDM4A	Lysine-specific demethylase 4A			GO:0005829,GO:0001650,GO:0005654,GO:0005634,GO:0005721,GO:0032452,GO:0051864,GO:0140681,GO:0032454,GO:0140684,GO:0035064,GO:0031625,GO:0008270,GO:0014898,GO:0006338,GO:0070076,GO:0048712,GO:0010507,GO:0060548,GO:0045892,GO:0010629,GO:0010628,GO:0045666,GO:0031667	cytosol|fibrillar center|nucleoplasm|nucleus|pericentric heterochromatin|histone demethylase activity|histone H3K36 demethylase activity|histone H3K36me2/H3K36me3 demethylase activity|histone H3K9 demethylase activity|histone H3K9me2/H3K9me3 demethylase activity|methylated histone binding|ubiquitin protein ligase binding|zinc ion binding|cardiac muscle hypertrophy in response to stress|chromatin …
evm.TU.Chr01.1503	271.743	269.413	274.074	1.01761	0.0251826	0.884604	0.951318	Up	5.70097	3.95547	5.67607	5.53365	5.64922	5.6724	ptprf	Receptor-type tyrosine-protein phosphatase F	ko04514,ko04520,ko04910,ko04931	Cell adhesion molecules|Adherens junction|Insulin signaling pathway|Insulin resistance	GO:0016020,GO:0008201,GO:0004725,GO:0035335,GO:0006470,GO:0097374,GO:0099560	membrane|heparin binding|protein tyrosine phosphatase activity|peptidyl-tyrosine dephosphorylation|protein dephosphorylation|sensory neuron axon guidance|synaptic membrane adhesion
evm.TU.Chr01.1504	141.3	129.135	153.465	1.1889	0.249625	0.240871	0.494472	Up	1.43558	1.1269	1.43333	1.12249	1.43653	1.20038	ptprf	Receptor-type tyrosine-protein phosphatase F	ko04514,ko04520,ko04910,ko04931	Cell adhesion molecules|Adherens junction|Insulin signaling pathway|Insulin resistance	GO:0016020,GO:0008201,GO:0004725,GO:0035335,GO:0006470,GO:0097374,GO:0099560	membrane|heparin binding|protein tyrosine phosphatase activity|peptidyl-tyrosine dephosphorylation|protein dephosphorylation|sensory neuron axon guidance|synaptic membrane adhesion
evm.TU.Chr01.1510	9979.09	12786.1	7172.12	0.560958	-0.834034	4.60492e-10	1.61363e-08	Down	162.81	199.874	223.187	332.616	399.671	445.743	Glul	Glutamine synthetase	ko00630,ko00910,ko00250,ko00220,ko02020,ko04217,ko04724,ko04727	Glyoxylate and dicarboxylate metabolism|Nitrogen metabolism|Alanine, aspartate and glutamate metabolism|Arginine biosynthesis|Two-component system|Necroptosis|Glutamatergic synapse|GABAergic synapse	GO:0043679,GO:0044297,GO:0042995,GO:0005737,GO:0005829,GO:0097386,GO:0043231,GO:0005739,GO:0043209,GO:0043005,GO:0043204,GO:0005886,GO:0032991,GO:0005791,GO:0005524,GO:0045503,GO:0016595,GO:0004356,GO:0042802,GO:0000287,GO:0030145,GO:0019706,GO:0019676,GO:0001525,GO:0008283,GO:0009267,GO:0006536,GO:0006542,GO:0050679,GO:0032024,GO:0051968,GO:0018345,GO:0010594,GO:1904749,GO:1903670,GO:0009749,GO:…	axon terminus|cell body|cell projection|cytoplasm|cytosol|glial cell projection|intracellular membrane-bounded organelle|mitochondrion|myelin sheath|neuron projection|perikaryon|plasma membrane|protein-containing complex|rough endoplasmic reticulum|ATP binding|dynein light chain binding|glutamate binding|glutamate-ammonia ligase activity|identical protein binding|magnesium ion binding|manganese i…
evm.TU.Chr01.1515	228.632	286.316	170.947	0.597813	-0.742235	0.000386023	0.00413992	Down	3.27396	4.92951	4.11654	7.19618	9.0675	6.94861	CDC20	Cell division cycle protein 20 homolog	ko04120,ko04110,ko04111,ko04113,ko04114,ko05203,ko05166	Ubiquitin mediated proteolysis|Cell cycle|Cell cycle - yeast|Meiosis - yeast|Oocyte meiosis|Viral carcinogenesis|Human T-cell leukemia virus 1 infection	GO:0005680,GO:0005813,GO:0005829,GO:0033597,GO:0005654,GO:0048471,GO:0005819,GO:0000922,GO:0010997,GO:0019899,GO:0042826,GO:0008022,GO:1990757,GO:0031145,GO:0030154,GO:0051301,GO:0007064,GO:0090307,GO:0007094,GO:0051444,GO:0007399,GO:1905786,GO:0008284,GO:0090129,GO:0031915,GO:1904668,GO:0016567,GO:0050773,GO:0051445,GO:0040020,GO:0007346	anaphase-promoting complex|centrosome|cytosol|mitotic checkpoint complex|nucleoplasm|perinuclear region of cytoplasm|spindle|spindle pole|anaphase-promoting complex binding|enzyme binding|histone deacetylase binding|protein C-terminus binding|ubiquitin ligase activator activity|anaphase-promoting complex-dependent catabolic process|cell differentiation|cell division|mitotic sister chromatid cohes…
evm.TU.Chr01.1516	239.874	216.785	262.963	1.21289	0.278455	0.146716	0.372838	Up	2.81749	2.9381	3.65444	2.22299	3.27058	3.23039	Cc2d1b	Coiled-coil and C2 domain-containing protein 1B			GO:0043231,GO:0005654,GO:0005634,GO:0000981,GO:0001227,GO:0000978,GO:0000122,GO:0006357	intracellular membrane-bounded organelle|nucleoplasm|nucleus|DNA-binding transcription factor activity, RNA polymerase II-specific|DNA-binding transcription repressor activity, RNA polymerase II-specific|RNA polymerase II cis-regulatory region sequence-specific DNA binding|negative regulation of transcription by RNA polymerase II|regulation of transcription by RNA polymerase II
evm.TU.Chr01.1517	574.798	575.69	573.907	0.99659	-0.00492837	0.973272	0.989305	Down	36.6967	31.3462	29.6397	40.35	31.336	38.5833			ko04630,ko04060,ko04640	JAK-STAT signaling pathway|Cytokine-cytokine receptor interaction|Hematopoietic cell lineage
evm.TU.Chr01.1518	34.9996	19.0041	50.9951	2.66125	1.4121	0.00066419	0.00652412	Up	0.59959	0.492535	0.733969	0.162306	0.202389	0.409126	CLCN2	Chloride channel protein 2	ko04978	Mineral absorption	GO:0034707,GO:0030425,GO:0043204,GO:0005886,GO:0005247,GO:0090425,GO:0060689,GO:0006821,GO:0030324,GO:0032347,GO:0034765,GO:0060041	chloride channel complex|dendrite|perikaryon|plasma membrane|voltage-gated chloride channel activity|acinar cell differentiation|cell differentiation involved in salivary gland development|chloride transport|lung development|regulation of aldosterone biosynthetic process|regulation of ion transmembrane transport|retina development in camera-type eye
evm.TU.Chr01.1519	3.67084	3.2026	4.13909	1.28981	0.367159	0.73746	0.879679	Up	0.219541	0.115935	0.153568	0.178287	0.0833683	0.163421	Fam131a	Protein FAM131A
evm.TU.Chr01.1520	3773.42	3746.42	3800.43	1.01436	0.0205747	0.84192	0.931215	Up	26.68	23.2225	25.093	25.954	28.5454	28.5192	Eif4g1	Eukaryotic translation initiation factor 4 gamma 1	ko05416	Viral myocarditis	GO:0005737,GO:0010494,GO:0005829,GO:0016281,GO:0005634,GO:0005844,GO:0098794,GO:0005524,GO:0008190,GO:0042802,GO:0003729,GO:0008135,GO:0003743,GO:0001662,GO:0034645,GO:0031669,GO:0097009,GO:0030324,GO:0035278,GO:0010507,GO:0010801,GO:0030182,GO:0010942,GO:0030307,GO:1905537,GO:1900087,GO:1905612,GO:0045666,GO:0033138,GO:0051247,GO:0036493,GO:1905696,GO:1905606,GO:0006446,GO:0045471,GO:0006412,GO:…	cytoplasm|cytoplasmic stress granule|cytosol|eukaryotic translation initiation factor 4F complex|nucleus|polysome|postsynapse|ATP binding|eukaryotic initiation factor 4E binding|identical protein binding|mRNA binding|translation factor activity, RNA binding|translation initiation factor activity|behavioral fear response|cellular macromolecule biosynthetic process|cellular response to nutrient lev…
evm.TU.Chr01.1521	5224.2	4671.1	5777.3	1.23681	0.306628	0.0062625	0.0409209	Up	90.5463	90.5675	97.4243	73.9594	91.3805	87.7867	tf2	Serotransferrin-2	ko04066,ko04216,ko04978	HIF-1 signaling pathway|Ferroptosis|Mineral absorption	GO:0005615,GO:0046872,GO:0006811,GO:0055072	extracellular space|metal ion binding|ion transport|iron ion homeostasis
evm.TU.Chr01.1522	428453	292060	564846	1.93401	0.951594	9.9539e-10	3.35663e-08	Up	6717.59	10543.7	10364	4788.84	5234.31	6134.28	tf2	Serotransferrin-2	ko04066,ko04216,ko04978	HIF-1 signaling pathway|Ferroptosis|Mineral absorption	GO:0005615,GO:0046872,GO:0006811,GO:0055072	extracellular space|metal ion binding|ion transport|iron ion homeostasis
evm.TU.Chr01.1523	418.649	431.606	405.692	0.940396	-0.0886595	0.560013	0.770018	Down	7.88008	9.6927	8.51254	10.4209	10.3177	10.5386	UBXN7	UBX domain-containing protein 7			GO:0005829,GO:0016604,GO:0005654,GO:0005634,GO:0034098,GO:0061629,GO:0043130,GO:0031625,GO:0043161	cytosol|nuclear body|nucleoplasm|nucleus|VCP-NPL4-UFD1 AAA ATPase complex|RNA polymerase II-specific DNA-binding transcription factor binding|ubiquitin binding|ubiquitin protein ligase binding|proteasome-mediated ubiquitin-dependent protein catabolic process
evm.TU.Chr01.1524	2.12839	2.78844	1.46834	0.513258	-0.962244	0.586087	0.788243	Down	0.340365	0	0	0.25913	0	0.475048	COL11A1	Collagen alpha-1(XI) chain	ko04974	Protein digestion and absorption	GO:0005592,GO:0062023,GO:0005788,GO:0031012,GO:0005576,GO:0005615,GO:0050840,GO:0005201,GO:1904399,GO:0008201,GO:0046872,GO:0030674,GO:0001502,GO:0002063,GO:0030199,GO:0050910,GO:0048704,GO:0035987,GO:0030198,GO:0042472,GO:0001503,GO:0006029,GO:0007605,GO:0035989,GO:0055010,GO:0007601	collagen type XI trimer|collagen-containing extracellular matrix|endoplasmic reticulum lumen|extracellular matrix|extracellular region|extracellular space|extracellular matrix binding|extracellular matrix structural constituent|heparan sulfate binding|heparin binding|metal ion binding|protein-macromolecule adaptor activity|cartilage condensation|chondrocyte development|collagen fibril organizatio…
evm.TU.Chr01.1528	3.34861	6.69723	0	0.028206	-5.14785	0.00141743	0.0123367	Down	0	0	0	0.230869	0.107956	0.238071	G2E3	G2/M phase-specific E3 ubiquitin-protein ligase			GO:0005737,GO:0005730,GO:0005634,GO:0046872,GO:0004842,GO:0006915	cytoplasm|nucleolus|nucleus|metal ion binding|ubiquitin-protein transferase activity|apoptotic process
evm.TU.Chr01.1530	313.026	247.193	378.859	1.53554	0.618747	0.000384018	0.00412116	Up	10.1273	11.7694	14.2803	8.9772	9.24196	8.22867	ppp1r7	Protein phosphatase 1 regulatory subunit 7			GO:0005737,GO:0005634	cytoplasm|nucleus
evm.TU.Chr01.1531	5374.59	4994.96	5754.22	1.15192	0.204038	0.0560142	0.202624	Up	129.686	121.516	125.1	108.084	128.637	130.739	gk5	Putative glycerol kinase 5			GO:0005739,GO:0005524,GO:0004370,GO:0019563,GO:0006071,GO:0046167,GO:0016310,GO:0006641	mitochondrion|ATP binding|glycerol kinase activity|glycerol catabolic process|glycerol metabolic process|glycerol-3-phosphate biosynthetic process|phosphorylation|triglyceride metabolic process
evm.TU.Chr01.1532	532.519	458.091	606.946	1.32529	0.406304	0.00589906	0.0389541	Up	4.38048	3.6721	4.04475	3.20099	3.84793	3.16937	Xrn1	5'-3' exoribonuclease 1	ko03008,ko03018	Ribosome biogenesis in eukaryotes|RNA degradation	GO:0005737,GO:0005829,GO:0030425,GO:0043025,GO:0005634,GO:0000932,GO:0005886,GO:0045202,GO:0004534,GO:0051880,GO:0002151,GO:0003723,GO:0071044,GO:0051321,GO:0017148,GO:0071028,GO:0000956,GO:0090503,GO:0006396,GO:0016075,GO:0000723	cytoplasm|cytosol|dendrite|neuronal cell body|nucleus|P-body|plasma membrane|synapse|5'-3' exoribonuclease activity|G-quadruplex DNA binding|G-quadruplex RNA binding|RNA binding|histone mRNA catabolic process|meiotic cell cycle|negative regulation of translation|nuclear mRNA surveillance|nuclear-transcribed mRNA catabolic process|RNA phosphodiester bond hydrolysis, exonucleolytic|RNA processing|r…
evm.TU.Chr01.1539	12.6065	12.5834	12.6295	1.0067	0.00963337	0.98784	0.994842	Up	0.286935	0.721543	0.358411	0.582541	0.505888	0.457687	ZFYVE9	Zinc finger FYVE domain-containing protein 9	ko04350,ko04144	TGF-beta signaling pathway|Endocytosis	GO:0005829,GO:0005769,GO:0031901,GO:0043231,GO:0032991,GO:0005545,GO:0046872,GO:0019904,GO:0006897,GO:0016197,GO:0007179	cytosol|early endosome|early endosome membrane|intracellular membrane-bounded organelle|protein-containing complex|1-phosphatidylinositol binding|metal ion binding|protein domain specific binding|endocytosis|endosomal transport|transforming growth factor beta receptor signaling pathway
evm.TU.Chr01.154	10.2994	4.81921	15.7796	3.28841	1.71739	0.0372499	0.151242	Up	0.723119	0.0795547	1.146	0.229389	0.214528	0.210262	NQO1	NAD(P)H dehydrogenase [quinone] 1	ko00130,ko05200,ko05208,ko05225,ko05418	Ubiquinone and other terpenoid-quinone biosynthesis|Pathways in cancer|Chemical carcinogenesis - reactive oxygen species|Hepatocellular carcinoma|Fluid shear stress and atherosclerosis	GO:0005829,GO:0050136,GO:0008753,GO:0034599,GO:0042177,GO:0019430,GO:0006743,GO:0042360,GO:0042373	cytosol|NADH dehydrogenase (quinone) activity|NADPH dehydrogenase (quinone) activity|cellular response to oxidative stress|negative regulation of protein catabolic process|removal of superoxide radicals|ubiquinone metabolic process|vitamin E metabolic process|vitamin K metabolic process
evm.TU.Chr01.1541	1.8929	2.14725	1.63855	0.764978	-0.386511	0.820075	0.920575	Down	0.160237	0	0.560425	0	0.45636	0.59638
evm.TU.Chr01.1545	1.82437	0.345435	3.3033	9.64577	3.2699	0.0858021	0.268241	Up	0.0448663	0.019744	0.137304	0.0227721	0	0	grk7a	Rhodopsin kinase grk7a	ko04144,ko04062,ko04744	Endocytosis|Chemokine signaling pathway|Phototransduction	GO:0005737,GO:0016020,GO:0005524,GO:0009881,GO:0004672,GO:0050254,GO:0036368,GO:0007603,GO:0006468,GO:0009966,GO:0007601	cytoplasm|membrane|ATP binding|photoreceptor activity|protein kinase activity|rhodopsin kinase activity|cone photoresponse recovery|phototransduction, visible light|protein phosphorylation|regulation of signal transduction|visual perception
evm.TU.Chr01.1547	113.608	127.401	99.8141	0.784834	-0.349541	0.127154	0.342743	Down	2.81124	2.69419	2.84043	4.21716	4.27015	3.42956	AGFG1	Arf-GAP domain and FG repeat-containing protein 1			GO:0005737,GO:0031410,GO:0005829,GO:0043231,GO:0005643,GO:0003677,GO:0005096,GO:0046872,GO:0003723,GO:0001675,GO:0045109,GO:0006406,GO:0007289	cytoplasm|cytoplasmic vesicle|cytosol|intracellular membrane-bounded organelle|nuclear pore|DNA binding|GTPase activator activity|metal ion binding|RNA binding|acrosome assembly|intermediate filament organization|mRNA export from nucleus|spermatid nucleus differentiation
evm.TU.Chr01.1548	234.087	237.753	230.422	0.969899	-0.0440939	0.796086	0.908722	Down	6.68767	7.61719	7.72371	8.16824	8.65762	8.75166	si:dkeyp-13a3.3	Probable flap endonuclease 1 homolog	ko03030,ko03410,ko03450	DNA replication|Base excision repair|Non-homologous end-joining	GO:0005739,GO:0005730,GO:0005654,GO:0005634,GO:0008409,GO:0017108,GO:0003677,GO:0000287,GO:0030145,GO:0004523,GO:0006281,GO:0006260	mitochondrion|nucleolus|nucleoplasm|nucleus|5'-3' exonuclease activity|5'-flap endonuclease activity|DNA binding|magnesium ion binding|manganese ion binding|RNA-DNA hybrid ribonuclease activity|DNA repair|DNA replication
evm.TU.Chr01.1549	74.0952	90.4347	57.7557	0.640614	-0.642472	0.0223255	0.105718	Down	0.23995	0.202739	0.302119	0.51638	0.359917	0.42867	ATR	Serine/threonine-protein kinase ATR	ko03460,ko04110,ko04214,ko04115,ko04218,ko05166,ko05170,ko05165	Fanconi anemia pathway|Cell cycle|Apoptosis - fly|p53 signaling pathway|Cellular senescence|Human T-cell leukemia virus 1 infection|Human immunodeficiency virus 1 infection|Human papillomavirus infection	GO:0070310,GO:0005694,GO:0005794,GO:0005654,GO:0005634,GO:0016605,GO:0005524,GO:0003677,GO:0032405,GO:0032407,GO:0004672,GO:0106310,GO:0004674,GO:0006974,GO:0071480,GO:0034644,GO:0000077,GO:0006281,GO:0006260,GO:0097695,GO:0097694,GO:0036297,GO:0008156,GO:0006139,GO:0018105,GO:0043517,GO:1904884,GO:0032212,GO:0046777,GO:0070198,GO:0006468,GO:1900034,GO:2000779,GO:0031297,GO:0090399,GO:0046685,GO:…	ATR-ATRIP complex|chromosome|Golgi apparatus|nucleoplasm|nucleus|PML body|ATP binding|DNA binding|MutLalpha complex binding|MutSalpha complex binding|protein kinase activity|protein serine kinase activity|protein serine/threonine kinase activity|cellular response to DNA damage stimulus|cellular response to gamma radiation|cellular response to UV|DNA damage checkpoint signaling|DNA repair|DNA repl…
evm.TU.Chr01.155	34.3798	37.6435	31.1161	0.82428	-0.278794	0.458849	0.698346	Down	0.660555	0.643663	0.66008	0.742378	0.806266	1.14145	Matcap	Microtubule-associated tyrosine carboxypeptidase			GO:0005737,GO:0005874,GO:0046872,GO:0004181,GO:0106423,GO:0007420,GO:0006508	cytoplasm|microtubule|metal ion binding|metallocarboxypeptidase activity|tubulin-tyrosine carboxypeptidase|brain development|proteolysis
evm.TU.Chr01.1551	5.95476	5.84021	6.06931	1.04719	0.0665215	0.942554	0.97633	Up	0.02691	0.00789474	0.0392155	0.0409748	0.0127734	0.0250389	ARHGEF4	Rho guanine nucleotide exchange factor 4			GO:0005829,GO:0032587,GO:0005085,GO:0019904,GO:0046847,GO:0035556,GO:0030032,GO:0051056	cytosol|ruffle membrane|guanyl-nucleotide exchange factor activity|protein domain specific binding|filopodium assembly|intracellular signal transduction|lamellipodium assembly|regulation of small GTPase mediated signal transduction
evm.TU.Chr01.1552	185.887	169.307	202.467	1.19324	0.254883	0.175956	0.41526	Up	6.83558	5.8357	5.85729	5.10006	5.48349	6.90091	SH3GLB1	Endophilin-B1	ko04144,ko04140	Endocytosis|Autophagy - animal	GO:0000139,GO:0016020,GO:0005741,GO:0008289,GO:0006915,GO:0061024	Golgi membrane|membrane|mitochondrial outer membrane|lipid binding|apoptotic process|membrane organization
evm.TU.Chr01.1554	423.679	509.288	338.069	0.663834	-0.591106	0.479763	0.713675	Down	6.66216	1.96863	13.522	10.4738	5.73105	21.3941		Alpha-amylase OS=Oryzias latipes OX=8090 PE=1 SV=1	ko00500,ko04970,ko04972,ko04973	Starch and sucrose metabolism|Salivary secretion|Pancreatic secretion|Carbohydrate digestion and absorption	GO:0005576,GO:0004556,GO:0046872,GO:0005975	extracellular region|alpha-amylase activity|metal ion binding|carbohydrate metabolic process
evm.TU.Chr01.1555	3.89194	4.16271	3.62117	0.879866	-0.184644	0.869507	0.945594	Down	0.0136863	0.00602286	0.0478677	0.0208397	0.0389792	0.0254694	Col11a1	Collagen alpha-1(XI) chain	ko04974	Protein digestion and absorption	GO:0005581,GO:0005592,GO:0062023,GO:0031012,GO:0005615,GO:0005201,GO:1904399,GO:0008201,GO:0046872,GO:0001502,GO:0051216,GO:0002063,GO:0030199,GO:0050910,GO:0048704,GO:0035987,GO:0030198,GO:0003007,GO:0042472,GO:0001503,GO:0006029,GO:0007605,GO:0048705,GO:0035989,GO:0055010,GO:0007601	collagen trimer|collagen type XI trimer|collagen-containing extracellular matrix|extracellular matrix|extracellular space|extracellular matrix structural constituent|heparan sulfate binding|heparin binding|metal ion binding|cartilage condensation|cartilage development|chondrocyte development|collagen fibril organization|detection of mechanical stimulus involved in sensory perception of sound|embr…
evm.TU.Chr01.1559	332.598	345.588	319.608	0.92357	-0.114707	0.456247	0.697012	Down	3.13529	2.77732	2.76802	3.21356	3.30398	4.06909	arhgap29	Rho GTPase-activating protein 29	ko04520	Adherens junction	GO:0005737,GO:0005096,GO:0046872,GO:0090630,GO:0048513,GO:0048468,GO:0007165	cytoplasm|GTPase activator activity|metal ion binding|activation of GTPase activity|animal organ development|cell development|signal transduction
evm.TU.Chr01.156	335.902	336.918	334.886	0.995296	-0.00680304	0.965084	0.985505	Down	9.52302	10.0639	11.5783	11.7485	12.0102	11.4156		Casein kinase II subunit alpha' OS=Gallus gallus OX=9031 PE=2 SV=1	ko03008,ko04310,ko04064,ko04137,ko04139,ko04520,ko04712,ko05235,ko05162,ko05010,ko05020,ko05022	Ribosome biogenesis in eukaryotes|Wnt signaling pathway|NF-kappa B signaling pathway|Mitophagy - animal|Mitophagy - yeast|Adherens junction|Circadian rhythm - plant|PD-L1 expression and PD-1 checkpoint pathway in cancer|Measles|Alzheimer disease|Prion disease|Pathways of neurodegeneration - multiple diseases	GO:0005829,GO:0005634,GO:0031519,GO:0005956,GO:0005524,GO:0047485,GO:0106310,GO:0004674,GO:2000059,GO:0018105,GO:0018107,GO:0051726,GO:1905818,GO:0016055	cytosol|nucleus|PcG protein complex|protein kinase CK2 complex|ATP binding|protein N-terminus binding|protein serine kinase activity|protein serine/threonine kinase activity|negative regulation of ubiquitin-dependent protein catabolic process|peptidyl-serine phosphorylation|peptidyl-threonine phosphorylation|regulation of cell cycle|regulation of chromosome separation|Wnt signaling pathway
evm.TU.Chr01.1560	488.29	503.077	473.503	0.940832	-0.0879904	0.581365	0.784778	Down	20.6033	14.3397	15.2832	20.2723	20.5357	18.9131	F3	Tissue factor	ko04610,ko04933	Complement and coagulation cascades|AGE-RAGE signaling pathway in diabetic complications	GO:0009986,GO:0062023,GO:0031012,GO:0005615,GO:0005886,GO:1905286,GO:0004896,GO:0005543,GO:0002020,GO:0004252,GO:0006919,GO:0002541,GO:0007596,GO:0019221,GO:0045766,GO:0001938,GO:0032757,GO:0010641,GO:0051897	cell surface|collagen-containing extracellular matrix|extracellular matrix|extracellular space|plasma membrane|serine-type peptidase complex|cytokine receptor activity|phospholipid binding|protease binding|serine-type endopeptidase activity|activation of cysteine-type endopeptidase activity involved in apoptotic process|activation of plasma proteins involved in acute inflammatory response|blood c…
evm.TU.Chr01.1561	2722.06	2672.39	2771.73	1.03714	0.0526087	0.649283	0.82888	Up	29.3225	31.3047	34.3118	30.1683	34.2406	38.7639	ACTN4	Alpha-actinin-4	ko04510,ko04520,ko04530,ko04810,ko04670,ko05203,ko05131,ko05146,ko05322	Focal adhesion|Adherens junction|Tight junction|Regulation of actin cytoskeleton|Leukocyte transendothelial migration|Viral carcinogenesis|Shigellosis|Amoebiasis|Systemic lupus erythematosus	GO:0070161,GO:0005737,GO:0005856,GO:0005634,GO:0048471,GO:1990904,GO:0003779,GO:0005509,GO:0030374,GO:0035357,GO:0015031,GO:0048384	anchoring junction|cytoplasm|cytoskeleton|nucleus|perinuclear region of cytoplasm|ribonucleoprotein complex|actin binding|calcium ion binding|nuclear receptor coactivator activity|peroxisome proliferator activated receptor signaling pathway|protein transport|retinoic acid receptor signaling pathway
evm.TU.Chr01.1562	3.29347	0.910431	5.6765	6.0437	2.59543	0.0893288	0.27563	Up	0.44596	0	0.129978	0	0.0352809	0.0691585	Gpr4	G-protein coupled receptor 4			GO:0005886,GO:0004930,GO:0007189,GO:0060055,GO:0007186,GO:0072144,GO:0016525,GO:0007200,GO:0051482,GO:0050729,GO:0035025,GO:0030155,GO:0043114,GO:0010447	plasma membrane|G protein-coupled receptor activity|adenylate cyclase-activating G protein-coupled receptor signaling pathway|angiogenesis involved in wound healing|G protein-coupled receptor signaling pathway|glomerular mesangial cell development|negative regulation of angiogenesis|phospholipase C-activating G protein-coupled receptor signaling pathway|positive regulation of cytosolic calcium io…
evm.TU.Chr01.1563	2892.62	3091.85	2693.4	0.871104	-0.199083	0.0921586	0.280178	Down	101.309	86.0767	84.6888	119.195	119.783	111.257	eif3k	Eukaryotic translation initiation factor 3 subunit K			GO:0016282,GO:0033290,GO:0005852,GO:0005634,GO:0043022,GO:0003723,GO:0003743,GO:0048856,GO:0001732,GO:0006446,GO:0006413	eukaryotic 43S preinitiation complex|eukaryotic 48S preinitiation complex|eukaryotic translation initiation factor 3 complex|nucleus|ribosome binding|RNA binding|translation initiation factor activity|anatomical structure development|formation of cytoplasmic translation initiation complex|regulation of translational initiation|translational initiation
evm.TU.Chr01.1564	1.0908	2.18161	0	0.0863124	-3.53429	0.142703	0.366964	Down	0	0	0	0	0.0638324	0.0469223	Ngef	Ephexin-1	ko04360	Axon guidance	GO:0005829,GO:0098978,GO:0030426,GO:0016020,GO:0098794,GO:0046875,GO:0005085,GO:0090630,GO:0030154,GO:0048013,GO:0061002,GO:0007399,GO:0043087,GO:1905806	cytosol|glutamatergic synapse|growth cone|membrane|postsynapse|ephrin receptor binding|guanyl-nucleotide exchange factor activity|activation of GTPase activity|cell differentiation|ephrin receptor signaling pathway|negative regulation of dendritic spine morphogenesis|nervous system development|regulation of GTPase activity|regulation of synapse pruning
evm.TU.Chr01.1567	2.6336	2.81907	2.44814	0.85684	-0.222902	0.866137	0.943648	Down	0.0678857	0.014937	0.0296786	0.0172278	0.0644471	0.0631654	KCNV2	Potassium voltage-gated channel subfamily V member 2			GO:0016020,GO:0005886,GO:0008076,GO:0005249,GO:0071805,GO:0051260,GO:0034765	membrane|plasma membrane|voltage-gated potassium channel complex|voltage-gated potassium channel activity|potassium ion transmembrane transport|protein homooligomerization|regulation of ion transmembrane transport
evm.TU.Chr01.1568	3127.89	4513.37	1742.41	0.386004	-1.37331	3.25134e-22	3.51734e-20	Down	43.6475	50.7588	36.0507	127.871	129.193	124.008	ANGPTL4	Angiopoietin-related protein 4	ko03320,ko04979	PPAR signaling pathway|Cholesterol metabolism	GO:0062023,GO:0005615,GO:0004857,GO:0042802,GO:0005102,GO:0001525,GO:0072577,GO:0006629,GO:2000352,GO:0051005,GO:0043335,GO:0070328	collagen-containing extracellular matrix|extracellular space|enzyme inhibitor activity|identical protein binding|signaling receptor binding|angiogenesis|endothelial cell apoptotic process|lipid metabolic process|negative regulation of endothelial cell apoptotic process|negative regulation of lipoprotein lipase activity|protein unfolding|triglyceride homeostasis
evm.TU.Chr01.157	18.9869	26.0619	11.912	0.458566	-1.1248	0.0284527	0.124695	Down	0.16844	0.277966	0.220918	0.61982	0.499712	0.528957	ZNF319	Zinc finger protein 319			GO:0005634,GO:0001228,GO:0046872,GO:0000978,GO:0006357	nucleus|DNA-binding transcription activator activity, RNA polymerase II-specific|metal ion binding|RNA polymerase II cis-regulatory region sequence-specific DNA binding|regulation of transcription by RNA polymerase II
evm.TU.Chr01.159	13.7751	18.3415	9.20875	0.505012	-0.98561	0.108984	0.311196	Down	0.308456	0.211151	0.329639	0.869767	0.618199	0.382677	PSMD13	26S proteasome non-ATPase regulatory subunit 13	ko03050,ko05169,ko05010,ko05012,ko05014,ko05016,ko05017,ko05020,ko05022	Proteasome|Epstein-Barr virus infection|Alzheimer disease|Parkinson disease|Amyotrophic lateral sclerosis|Huntington disease|Spinocerebellar ataxia|Prion disease|Pathways of neurodegeneration - multiple diseases	GO:0005829,GO:0005634,GO:0022624,GO:0008541,GO:0005198,GO:0006511	cytosol|nucleus|proteasome accessory complex|proteasome regulatory particle, lid subcomplex|structural molecule activity|ubiquitin-dependent protein catabolic process
evm.TU.Chr01.160	219.76	223.074	216.447	0.971579	-0.0415974	0.819711	0.920575	Down	5.58647	7.20931	7.01231	7.65395	7.64615	7.68543	SIRT3	NAD-dependent protein deacetylase sirtuin-3, mitochondrial	ko00760,ko05230	Nicotinate and nicotinamide metabolism|Central carbon metabolism in cancer	GO:0005759,GO:0005739,GO:0005654,GO:0005634,GO:0032991,GO:0070403,GO:0017136,GO:0034979,GO:0043565,GO:0016740,GO:0008270,GO:0009060,GO:0034983,GO:1902553,GO:2000304,GO:1901671,GO:0006476	mitochondrial matrix|mitochondrion|nucleoplasm|nucleus|protein-containing complex|NAD+ binding|NAD-dependent histone deacetylase activity|NAD-dependent protein deacetylase activity|sequence-specific DNA binding|transferase activity|zinc ion binding|aerobic respiration|peptidyl-lysine deacetylation|positive regulation of catalase activity|positive regulation of ceramide biosynthetic process|positi…
evm.TU.Chr01.163	8.96479	11.9	6.02961	0.511196	-0.968052	0.207441	0.455674	Down	0.0565974	0.199252	0.197948	0.45962	0.188057	0.368634	Rxfp3	Relaxin-3 receptor 1	ko04080,ko04926	Neuroactive ligand-receptor interaction|Relaxin signaling pathway	GO:0016020,GO:0005886,GO:0008528,GO:0007218,GO:0032467,GO:0051482	membrane|plasma membrane|G protein-coupled peptide receptor activity|neuropeptide signaling pathway|positive regulation of cytokinesis|positive regulation of cytosolic calcium ion concentration involved in phospholipase C-activating G protein-coupled signaling pathway
evm.TU.Chr01.164	114.135	118.089	110.182	0.935057	-0.096874	0.665241	0.837871	Down	0.642694	0.743241	0.816791	0.93309	0.837168	0.883101	ADAMTS7	A disintegrin and metalloproteinase with thrombospondin motifs 7			GO:0009986,GO:0005788,GO:0031012,GO:0005576,GO:0046872,GO:0004222,GO:0008237,GO:0071773,GO:0071347,GO:0071356,GO:0002062,GO:0030199,GO:0030198,GO:0032331,GO:0043931,GO:0006029,GO:0051603	cell surface|endoplasmic reticulum lumen|extracellular matrix|extracellular region|metal ion binding|metalloendopeptidase activity|metallopeptidase activity|cellular response to BMP stimulus|cellular response to interleukin-1|cellular response to tumor necrosis factor|chondrocyte differentiation|collagen fibril organization|extracellular matrix organization|negative regulation of chondrocyte diff…
evm.TU.Chr01.165	10.4949	9.59841	11.3914	1.17349	0.230807	0.74153	0.88082	Up	0.300932	0.203738	0.202405	0.164489	0.10988	0.409242	CHRNA7	Neuronal acetylcholine receptor subunit alpha-7	ko04020,ko04080,ko04725,ko05207,ko05010,ko05022,ko05033	Calcium signaling pathway|Neuroactive ligand-receptor interaction|Cholinergic synapse|Chemical carcinogenesis - receptor activation|Alzheimer disease|Pathways of neurodegeneration - multiple diseases|Nicotine addiction	GO:0005892,GO:0030424,GO:0005737,GO:0030425,GO:0043204,GO:0005886,GO:0045211,GO:0042166,GO:0015464,GO:0022848,GO:0001540,GO:0017081,GO:0042803,GO:0015643,GO:0006816,GO:0006874,GO:0050890,GO:0051899,GO:0032720,GO:0045766,GO:0008284,GO:0043410,GO:0080164,GO:0001666,GO:0035094,GO:0007165	acetylcholine-gated channel complex|axon|cytoplasm|dendrite|perikaryon|plasma membrane|postsynaptic membrane|acetylcholine binding|acetylcholine receptor activity|acetylcholine-gated cation-selective channel activity|amyloid-beta binding|chloride channel regulator activity|protein homodimerization activity|toxic substance binding|calcium ion transport|cellular calcium ion homeostasis|cognition|me…
evm.TU.Chr01.166	96.4017	98.421	94.3824	0.960306	-0.0584345	0.81575	0.91868	Down	1.48495	2.19106	1.81394	2.12808	2.19753	2.13351	TRIP4	Activating signal cointegrator 1			GO:0099053,GO:0005737,GO:0005829,GO:0005815,GO:0031594,GO:0016604,GO:0005654,GO:0005634,GO:0032991,GO:0035035,GO:0030331,GO:0016922,GO:0002020,GO:0019901,GO:0003713,GO:0044389,GO:0008270,GO:0030520,GO:0045893,GO:0006355,GO:0045661,GO:0072344,GO:0032790,GO:1990116,GO:1901998	activating signal cointegrator 1 complex|cytoplasm|cytosol|microtubule organizing center|neuromuscular junction|nuclear body|nucleoplasm|nucleus|protein-containing complex|histone acetyltransferase binding|nuclear estrogen receptor binding|nuclear receptor binding|protease binding|protein kinase binding|transcription coactivator activity|ubiquitin-like protein ligase binding|zinc ion binding|intr…
evm.TU.Chr01.167	173.263	151.52	195.005	1.28922	0.366501	0.0801544	0.255995	Up	1.6061	1.25833	2.00503	1.34765	1.55119	1.32166	ZNF609	Zinc finger protein 609			GO:0005654,GO:0005634,GO:0046872,GO:1990841,GO:0007517,GO:2001224,GO:0045944,GO:2000291,GO:0006357	nucleoplasm|nucleus|metal ion binding|promoter-specific chromatin binding|muscle organ development|positive regulation of neuron migration|positive regulation of transcription by RNA polymerase II|regulation of myoblast proliferation|regulation of transcription by RNA polymerase II
evm.TU.Chr01.168	4.23617	3.94314	4.5292	1.15135	0.203322	0.848064	0.934314	Up	0.2518	0.0633191	0.12581	0.182575	0.170747	0.0669406	Gramd2a	GRAM domain-containing protein 2A			GO:0005789,GO:0031234,GO:0044232,GO:0035091,GO:0005546,GO:0061817,GO:2001256	endoplasmic reticulum membrane|extrinsic component of cytoplasmic side of plasma membrane|organelle membrane contact site|phosphatidylinositol binding|phosphatidylinositol-4,5-bisphosphate binding|endoplasmic reticulum-plasma membrane tethering|regulation of store-operated calcium entry
evm.TU.Chr01.169	163.003	174.762	151.244	0.866856	-0.206136	0.305137	0.565652	Down	6.83526	7.13751	9.52196	9.46698	10.2835	10.7257	Senp8	Sentrin-specific protease 8			GO:0005634,GO:0019784,GO:0016929,GO:0016926	nucleus|deNEDDylase activity|deSUMOylase activity|protein desumoylation
evm.TU.Chr01.170	40.4433	30.4785	50.4081	1.65961	0.730845	0.041355	0.163357	Up	0.189969	0.184345	0.285356	0.148338	0.152601	0.145034	myo9aa	Unconventional myosin-IXAa	ko04814	Motor proteins	GO:0005884,GO:0044295,GO:0005737,GO:0016020,GO:0016459,GO:0045202,GO:0051015,GO:0005524,GO:0005096,GO:0046872,GO:0000146,GO:0061564,GO:0048675,GO:0045198,GO:0035556,GO:0007626,GO:0098529,GO:0043547,GO:0036269	actin filament|axonal growth cone|cytoplasm|membrane|myosin complex|synapse|actin filament binding|ATP binding|GTPase activator activity|metal ion binding|microfilament motor activity|axon development|axon extension|establishment of epithelial cell apical/basal polarity|intracellular signal transduction|locomotory behavior|neuromuscular junction development, skeletal muscle fiber|positive regulat…
evm.TU.Chr01.171	43.2242	42.6442	43.8042	1.02789	0.0396898	0.91325	0.963385	Up	1.02502	1.47017	1.95847	1.2332	1.58579	2.08412	SCAMP2	Secretory carrier-associated membrane protein 2			GO:0070062,GO:0005794,GO:0043231,GO:0016020,GO:0055038,GO:0032588,GO:0006892,GO:0015031	extracellular exosome|Golgi apparatus|intracellular membrane-bounded organelle|membrane|recycling endosome membrane|trans-Golgi network membrane|post-Golgi vesicle-mediated transport|protein transport
evm.TU.Chr01.172	40.7843	37.8075	43.761	1.15792	0.211538	0.58719	0.789009	Up	0.198586	0.471149	0.332176	0.315526	0.270495	0.401691		Neogenin (Fragment) OS=Gallus gallus OX=9031 PE=2 SV=1	ko04350,ko04514,ko04360	TGF-beta signaling pathway|Cell adhesion molecules|Axon guidance	GO:0005886,GO:0007155	plasma membrane|cell adhesion
evm.TU.Chr01.173	27519.4	28002.7	27036.2	0.965499	-0.0506529	0.675942	0.844286	Down	2374.37	2171.28	2115.29	2771.59	2661.97	2294.26	rps17	40S ribosomal protein S17	ko03010,ko05171	Ribosome|Coronavirus disease - COVID-19	GO:1990904,GO:0005840,GO:0003735,GO:0006412	ribonucleoprotein complex|ribosome|structural constituent of ribosome|translation
evm.TU.Chr01.174	22.0318	14.9883	29.0752	1.93236	0.950367	0.0473841	0.180393	Up	0.980521	0.551351	0.595374	0.387075	0.387856	0.456172	Csnk1g1	Casein kinase I isoform gamma-1	ko04340,ko04341	Hedgehog signaling pathway|Hedgehog signaling pathway - fly	GO:0005829,GO:0005634,GO:0005886,GO:0005524,GO:0106310,GO:0004674,GO:0006897,GO:0018105,GO:0090263,GO:0046777,GO:0006468,GO:0007165,GO:0016055	cytosol|nucleus|plasma membrane|ATP binding|protein serine kinase activity|protein serine/threonine kinase activity|endocytosis|peptidyl-serine phosphorylation|positive regulation of canonical Wnt signaling pathway|protein autophosphorylation|protein phosphorylation|signal transduction|Wnt signaling pathway
evm.TU.Chr01.175	121.5	102.403	140.597	1.37192	0.456198	0.0388667	0.156116	Up	16.451	17.1646	16.2403	11.4473	15.1139	14.3195
evm.TU.Chr01.176	2878.24	2564.02	3192.46	1.24511	0.316273	0.0038511	0.0276138	Up	85.3229	80.3383	75.3938	74.0301	71.2445	72.3496	Pacsin3	Protein kinase C and casein kinase II substrate protein 3			GO:0005737,GO:0005829,GO:0005768,GO:0005886,GO:0019855,GO:0008092,GO:0042802,GO:0008289,GO:0005543,GO:0007010,GO:0006897,GO:0051926,GO:0045806,GO:0097320,GO:0051044,GO:0030100	cytoplasm|cytosol|endosome|plasma membrane|calcium channel inhibitor activity|cytoskeletal protein binding|identical protein binding|lipid binding|phospholipid binding|cytoskeleton organization|endocytosis|negative regulation of calcium ion transport|negative regulation of endocytosis|plasma membrane tubulation|positive regulation of membrane protein ectodomain proteolysis|regulation of endocytos…
evm.TU.Chr01.177	645.452	573.913	716.991	1.24968	0.321558	0.0190733	0.0945112	Up	46.8583	41.7754	40.7357	42.5017	36.2919	37.4522	FADD	FAS-associated death domain protein	ko04668,ko04210,ko04215,ko04217,ko04620,ko04624,ko04621,ko04622,ko04623,ko04657,ko05200,ko05170,ko05161,ko05160,ko05164,ko05162,ko05168,ko05163,ko05167,ko05169,ko05165,ko05130,ko05132,ko05152,ko05142,ko05010,ko05022,ko04936,ko01524	TNF signaling pathway|Apoptosis|Apoptosis - multiple species|Necroptosis|Toll-like receptor signaling pathway|Toll and Imd signaling pathway|NOD-like receptor signaling pathway|RIG-I-like receptor signaling pathway|Cytosolic DNA-sensing pathway|IL-17 signaling pathway|Pathways in cancer|Human immunodeficiency virus 1 infection|Hepatitis B|Hepatitis C|Influenza A|Measles|Herpes simplex virus 1 inf…	GO:0031265,GO:0044297,GO:0005737,GO:0005829,GO:0031264,GO:0045121,GO:0043005,GO:0005634,GO:0005886,GO:0097342,GO:0089720,GO:0035877,GO:0005123,GO:0042802,GO:0002020,GO:0044877,GO:0033612,GO:0005164,GO:0032813,GO:0097202,GO:0006915,GO:0097190,GO:0048148,GO:0071260,GO:0071550,GO:0051607,GO:0097191,GO:0097192,GO:0008625,GO:0045087,GO:0001822,GO:0048535,GO:0097049,GO:0097527,GO:0070236,GO:0060546,GO:…	CD95 death-inducing signaling complex|cell body|cytoplasm|cytosol|death-inducing signaling complex|membrane raft|neuron projection|nucleus|plasma membrane|ripoptosome|caspase binding|death effector domain binding|death receptor binding|identical protein binding|protease binding|protein-containing complex binding|receptor serine/threonine kinase binding|tumor necrosis factor receptor binding|tumor…
evm.TU.Chr01.179	194.783	207.164	182.403	0.882284	-0.180684	0.337551	0.599111	Down	8.9076	9.5879	10.8934	12.769	13.1988	11.4243	BAX	Apoptosis regulator BAX	ko04141,ko04071,ko04210,ko04215,ko04217,ko04115,ko04722,ko04211,ko05200,ko05202,ko05203,ko05210,ko05212,ko05225,ko05226,ko05214,ko05216,ko05220,ko05217,ko05218,ko05213,ko05224,ko05222,ko05223,ko05166,ko05170,ko05161,ko05160,ko05164,ko05162,ko05168,ko05163,ko05167,ko05169,ko05165,ko05130,ko05132,ko05131,ko05152,ko05012,ko05014,ko05016,ko05020,ko05022,ko05417,ko04932,ko04933,ko01521,ko01524,ko01522	Protein processing in endoplasmic reticulum|Sphingolipid signaling pathway|Apoptosis|Apoptosis - multiple species|Necroptosis|p53 signaling pathway|Neurotrophin signaling pathway|Longevity regulating pathway|Pathways in cancer|Transcriptional misregulation in cancer|Viral carcinogenesis|Colorectal cancer|Pancreatic cancer|Hepatocellular carcinoma|Gastric cancer|Glioma|Thyroid cancer|Chronic myelo…	GO:0097144,GO:0097136,GO:0005737,GO:0005829,GO:0005783,GO:0005789,GO:0005741,GO:0005757,GO:0005739,GO:0005634,GO:0046930,GO:0051434,GO:0015267,GO:0008289,GO:0046982,GO:0042803,GO:0006919,GO:0008635,GO:0008637,GO:0097190,GO:0001783,GO:0010248,GO:0097192,GO:0097193,GO:0008630,GO:0070059,GO:0043653,GO:0008053,GO:0010917,GO:0032091,GO:0043065,GO:1900103,GO:2001244,GO:0043525,GO:0031334,GO:0090200,GO:…	BAX complex|Bcl-2 family protein complex|cytoplasm|cytosol|endoplasmic reticulum|endoplasmic reticulum membrane|mitochondrial outer membrane|mitochondrial permeability transition pore complex|mitochondrion|nucleus|pore complex|BH3 domain binding|channel activity|lipid binding|protein heterodimerization activity|protein homodimerization activity|activation of cysteine-type endopeptidase activity i…
evm.TU.Chr01.18	2.87215	3.07673	2.66757	0.864627	-0.209851	0.870169	0.945866	Down	0.0306159	0.013473	0.0669242	0.0155393	0.0435977	0.0854614	Stk33	Serine/threonine-protein kinase 33			GO:0005737,GO:0005634,GO:0048471,GO:0005524,GO:0106310,GO:0004674,GO:0044773,GO:0046777	cytoplasm|nucleus|perinuclear region of cytoplasm|ATP binding|protein serine kinase activity|protein serine/threonine kinase activity|mitotic DNA damage checkpoint signaling|protein autophosphorylation
evm.TU.Chr01.182	17.506	14.5798	20.4322	1.41356	0.499334	0.364161	0.622207	Up	0.623143	1.15174	1.63457	1.01209	1.00568	0.695777	FGF19	Fibroblast growth factor 19	ko04010,ko04014,ko04015,ko04020,ko04151,ko04810,ko05200,ko05226,ko05218,ko05224	MAPK signaling pathway|Ras signaling pathway|Rap1 signaling pathway|Calcium signaling pathway|PI3K-Akt signaling pathway|Regulation of actin cytoskeleton|Pathways in cancer|Gastric cancer|Melanoma|Breast cancer	GO:0005737,GO:0005576,GO:0005615,GO:0005104,GO:0008083,GO:0009887,GO:0015721,GO:0030154,GO:0008543,GO:0007507,GO:0070858,GO:0010629,GO:0007399,GO:0001755,GO:0008284,GO:0070374,GO:0010628,GO:0046326,GO:0046330,GO:0001934,GO:0030334,GO:0009617,GO:0045471,GO:0014070	cytoplasm|extracellular region|extracellular space|fibroblast growth factor receptor binding|growth factor activity|animal organ morphogenesis|bile acid and bile salt transport|cell differentiation|fibroblast growth factor receptor signaling pathway|heart development|negative regulation of bile acid biosynthetic process|negative regulation of gene expression|nervous system development|neural cres…
evm.TU.Chr01.183	77.805	80.4624	75.1475	0.934512	-0.0977153	0.711942	0.86538	Down	6.16911	5.73125	5.31917	8.00185	6.01931	6.69685	Lto1	Protein LTO1 homolog			GO:0005634,GO:0106035,GO:0042273,GO:0000723,GO:0006413	nucleus|protein maturation by [4Fe-4S] cluster transfer|ribosomal large subunit biogenesis|telomere maintenance|translational initiation
evm.TU.Chr01.184	91.9879	75.5404	108.435	1.43612	0.522172	0.0377154	0.152671	Up	2.72773	2.98698	3.49437	2.51137	1.897	2.83319	ccnd1	G1/S-specific cyclin-D1	ko04310,ko04340,ko04390,ko04371,ko04630,ko04068,ko04151,ko04152,ko04110,ko04115,ko04218,ko04510,ko04530,ko04917,ko04921,ko04919,ko05200,ko05206,ko05205,ko05207,ko05203,ko05210,ko05212,ko05225,ko05226,ko05214,ko05216,ko05221,ko05220,ko05218,ko05219,ko05215,ko05213,ko05224,ko05222,ko05223,ko05166,ko05160,ko05162,ko05163,ko05167,ko05169,ko05165,ko05416,ko04936,ko04933,ko04934,ko01522	Wnt signaling pathway|Hedgehog signaling pathway|Hippo signaling pathway|Apelin signaling pathway|JAK-STAT signaling pathway|FoxO signaling pathway|PI3K-Akt signaling pathway|AMPK signaling pathway|Cell cycle|p53 signaling pathway|Cellular senescence|Focal adhesion|Tight junction|Prolactin signaling pathway|Oxytocin signaling pathway|Thyroid hormone signaling pathway|Pathways in cancer|MicroRNAs …	GO:0000307,GO:0005737,GO:0005634,GO:0017053,GO:0016538,GO:0003714,GO:0048593,GO:0051301,GO:0006974,GO:0000082,GO:0044772,GO:0031571,GO:0000122,GO:0070050,GO:1900087,GO:0010971,GO:0000079,GO:0061074	cyclin-dependent protein kinase holoenzyme complex|cytoplasm|nucleus|transcription repressor complex|cyclin-dependent protein serine/threonine kinase regulator activity|transcription corepressor activity|camera-type eye morphogenesis|cell division|cellular response to DNA damage stimulus|G1/S transition of mitotic cell cycle|mitotic cell cycle phase transition|mitotic G1 DNA damage checkpoint sig…
evm.TU.Chr01.188	57.7357	67.4846	47.9868	0.708397	-0.497369	0.108879	0.311062	Down	0.742149	0.748442	0.486685	0.941702	1.0128	1.19407	tpcn2	Two pore channel protein 2	ko04020,ko04972	Calcium signaling pathway|Pancreatic secretion	GO:0031902,GO:0005765,GO:0005764,GO:0042802,GO:0097682,GO:0015280,GO:0072345,GO:0080025,GO:0005245,GO:0019722,GO:0075509,GO:0034765,GO:2000290,GO:0014866,GO:0006939,GO:0035725	late endosome membrane|lysosomal membrane|lysosome|identical protein binding|intracellular phosphatidylinositol-3,5-bisphosphate-sensitive cation channel activity|ligand-gated sodium channel activity|NAADP-sensitive calcium-release channel activity|phosphatidylinositol-3,5-bisphosphate binding|voltage-gated calcium channel activity|calcium-mediated signaling|endocytosis involved in viral entry in…
evm.TU.Chr01.189	1004.01	973.714	1034.31	1.06274	0.0877886	0.47365	0.708958	Up	16.2401	15.1751	17.2887	16.9671	18.0704	16.3374	NADSYN1	Glutamine-dependent NAD(+) synthetase	ko00760	Nicotinate and nicotinamide metabolism	GO:0005737,GO:0005524,GO:0004359,GO:0003952,GO:0034627,GO:0009435	cytoplasm|ATP binding|glutaminase activity|NAD+ synthase (glutamine-hydrolyzing) activity|'de novo' NAD biosynthetic process|NAD biosynthetic process
evm.TU.Chr01.19	14.0839	19.3324	8.83532	0.457064	-1.12953	0.0732025	0.242151	Down	0.11695	0.0308793	0.132935	0.154332	0.266463	0.261164	Trim66	Tripartite motif-containing protein 66			GO:0016235,GO:0010369,GO:0005654,GO:0005634,GO:0003682,GO:0042802,GO:0008270,GO:0045892	aggresome|chromocenter|nucleoplasm|nucleus|chromatin binding|identical protein binding|zinc ion binding|negative regulation of DNA-templated transcription
evm.TU.Chr01.190	4843.2	3228.12	6458.29	2.00078	1.00056	2.86908e-10	1.0277e-08	Up	96.1795	158.104	133.58	71.0264	73.1489	74.8634	dhcr7	7-dehydrocholesterol reductase	ko00100	Steroid biosynthesis	GO:0005789,GO:0047598,GO:0050661,GO:0016627,GO:0016628,GO:0009918,GO:0016132,GO:0006695,GO:0016126	endoplasmic reticulum membrane|7-dehydrocholesterol reductase activity|NADP binding|oxidoreductase activity, acting on the CH-CH group of donors|oxidoreductase activity, acting on the CH-CH group of donors, NAD or NADP as acceptor|sterol delta7 reductase activity|brassinosteroid biosynthetic process|cholesterol biosynthetic process|sterol biosynthetic process
evm.TU.Chr01.191	91.5383	89.4543	93.6224	1.04752	0.0669765	0.792232	0.907217	Up	1.33981	1.7424	1.92334	1.76604	1.51874	2.12116	MMP15	Matrix metalloproteinase-15	ko04928	Parathyroid hormone synthesis, secretion and action	GO:0031012,GO:0005886,GO:0008047,GO:0070006,GO:0004222,GO:0008270,GO:0030574,GO:0035987,GO:0022617,GO:0030198,GO:0036211,GO:0006508,GO:0032355	extracellular matrix|plasma membrane|enzyme activator activity|metalloaminopeptidase activity|metalloendopeptidase activity|zinc ion binding|collagen catabolic process|endodermal cell differentiation|extracellular matrix disassembly|extracellular matrix organization|protein modification process|proteolysis|response to estradiol
evm.TU.Chr01.194	20.8377	17.8301	23.8452	1.33248	0.41411	0.426959	0.673531	Up	0.870003	0.255238	0.576291	0.481717	0.375425	0.564204	Adgrg3	Adhesion G protein-coupled receptor G3			GO:0005886,GO:0004930,GO:0007189,GO:0030183,GO:0007166,GO:0007186,GO:0032792,GO:1901223,GO:0030334	plasma membrane|G protein-coupled receptor activity|adenylate cyclase-activating G protein-coupled receptor signaling pathway|B cell differentiation|cell surface receptor signaling pathway|G protein-coupled receptor signaling pathway|negative regulation of CREB transcription factor activity|negative regulation of NIK/NF-kappaB signaling|regulation of cell migration
evm.TU.Chr01.197	187.078	178.774	195.382	1.09303	0.128337	0.542318	0.758493	Up	1.20312	1.61391	1.50904	1.17076	1.72509	1.56725	DENND5A	DENN domain-containing protein 5A			GO:0005829,GO:0000139,GO:0005802,GO:0005085,GO:0031267,GO:0010977,GO:0042147	cytosol|Golgi membrane|trans-Golgi network|guanyl-nucleotide exchange factor activity|small GTPase binding|negative regulation of neuron projection development|retrograde transport, endosome to Golgi
evm.TU.Chr01.198	116.312	90.6065	142.018	1.57118	0.651848	0.00529495	0.0357858	Up	5.95035	4.54393	6.19746	4.70784	3.48905	3.70464	tmem41b	Transmembrane protein 41B			GO:0005789,GO:0044233,GO:0017128,GO:0000045,GO:0008045	endoplasmic reticulum membrane|mitochondria-associated endoplasmic reticulum membrane|phospholipid scramblase activity|autophagosome assembly|motor neuron axon guidance
evm.TU.Chr01.199	2217.1	2371.65	2062.54	0.869833	-0.20119	0.107906	0.309657	Down	18.7802	22.7522	23.8792	25.9766	29.0917	29.617	IPO7	Importin-7	ko03013,ko04013	Nucleocytoplasmic transport|MAPK signaling pathway - fly	GO:0005829,GO:0016020,GO:0005635,GO:0005643,GO:0005654,GO:0030695,GO:0042393,GO:0046332,GO:0031267,GO:0045087,GO:0045736,GO:0006606	cytosol|membrane|nuclear envelope|nuclear pore|nucleoplasm|GTPase regulator activity|histone binding|SMAD binding|small GTPase binding|innate immune response|negative regulation of cyclin-dependent protein serine/threonine kinase activity|protein import into nucleus
evm.TU.Chr01.20	908.999	916.881	901.118	0.982343	-0.0257016	0.866083	0.943648	Down	11.0383	7.14575	8.47642	10.59	8.6699	11.2036	DENND2B	DENN domain-containing protein 2B			GO:0005938,GO:0005886,GO:0055037,GO:0005085,GO:0070374	cell cortex|plasma membrane|recycling endosome|guanyl-nucleotide exchange factor activity|positive regulation of ERK1 and ERK2 cascade
evm.TU.Chr01.201	37.0147	30.8202	43.2092	1.40244	0.487941	0.181416	0.422491	Up	1.04561	0.736218	0.914252	0.68402	0.794119	0.670226	BCO1	Beta,beta-carotene 15,15'-dioxygenase	ko00830	Retinol metabolism	GO:0005829,GO:0003834,GO:0010436,GO:0046872,GO:0004497,GO:1901810,GO:0016121,GO:0032526,GO:0042574,GO:0001523,GO:0042572	cytosol|beta-carotene 15,15'-dioxygenase activity|carotenoid dioxygenase activity|metal ion binding|monooxygenase activity|beta-carotene metabolic process|carotene catabolic process|response to retinoic acid|retinal metabolic process|retinoid metabolic process|retinol metabolic process
evm.TU.Chr01.202	193.939	182.958	204.92	1.11833	0.161347	0.415974	0.664397	Up	5.16591	3.93774	3.54901	4.448	3.67818	4.59213	BCO1	Beta,beta-carotene 15,15'-dioxygenase	ko00830	Retinol metabolism	GO:0005829,GO:0003834,GO:0010436,GO:0046872,GO:0004497,GO:1901810,GO:0016121,GO:0032526,GO:0042574,GO:0001523,GO:0042572	cytosol|beta-carotene 15,15'-dioxygenase activity|carotenoid dioxygenase activity|metal ion binding|monooxygenase activity|beta-carotene metabolic process|carotene catabolic process|response to retinoic acid|retinal metabolic process|retinoid metabolic process|retinol metabolic process
evm.TU.Chr01.203	52.3364	53.3474	51.3254	0.961721	-0.0563095	0.859454	0.940116	Down	4.65593	6.55651	4.68166	6.02601	5.96713	6.7149	BOLA3	BolA-like protein 3			GO:0005829,GO:1990229,GO:0005759,GO:0005739,GO:0016604,GO:0045454,GO:0055072,GO:0016226,GO:0106035	cytosol|iron-sulfur cluster assembly complex|mitochondrial matrix|mitochondrion|nuclear body|cell redox homeostasis|iron ion homeostasis|iron-sulfur cluster assembly|protein maturation by [4Fe-4S] cluster transfer
evm.TU.Chr01.206	740.92	743.603	738.237	0.992774	-0.0104621	0.932584	0.972022	Down	5.81276	6.05281	6.41787	6.37977	6.81003	7.55307	USP47	Ubiquitin carboxyl-terminal hydrolase 47			GO:0005737,GO:0005829,GO:0005654,GO:0005634,GO:0019005,GO:0004843,GO:0004197,GO:0101005,GO:0071987,GO:0006284,GO:0006974,GO:0034644,GO:0008630,GO:0035520,GO:0043066,GO:0043154,GO:0045892,GO:0010972,GO:1902230,GO:0090263,GO:0030307,GO:0016579,GO:0031647,GO:0009410,GO:0006511	cytoplasm|cytosol|nucleoplasm|nucleus|SCF ubiquitin ligase complex|cysteine-type deubiquitinase activity|cysteine-type endopeptidase activity|deubiquitinase activity|WD40-repeat domain binding|base-excision repair|cellular response to DNA damage stimulus|cellular response to UV|intrinsic apoptotic signaling pathway in response to DNA damage|monoubiquitinated protein deubiquitination|negative regu…
evm.TU.Chr01.208	669.93	713.41	626.451	0.878385	-0.187074	0.229908	0.482006	Down	6.5151	6.90623	8.49355	7.58105	10.5729	9.87672	mical2b	[F-actin]-monooxygenase mical2b			GO:0005737,GO:0005634,GO:0003779,GO:0071949,GO:0046872,GO:0004497,GO:0016491,GO:0030042,GO:0007010,GO:0007507,GO:0001947,GO:0045944	cytoplasm|nucleus|actin binding|FAD binding|metal ion binding|monooxygenase activity|oxidoreductase activity|actin filament depolymerization|cytoskeleton organization|heart development|heart looping|positive regulation of transcription by RNA polymerase II
evm.TU.Chr01.21	296.436	281.606	311.265	1.10517	0.144274	0.363877	0.62202	Up	17.1185	18.762	17.8485	18.2952	16.3127	20.2558	Tmem9b	Transmembrane protein 9B			GO:0031901,GO:0005765	early endosome membrane|lysosomal membrane
evm.TU.Chr01.210	10.8	6.20095	15.3991	2.51331	1.32959	0.0624198	0.217906	Up	0.363862	0.262019	0.751991	0.302203	0.157014	0.153892	PARVA	Alpha-parvin	ko04510	Focal adhesion	GO:0015629,GO:0005737,GO:0005829,GO:0005925,GO:0030027,GO:0005634,GO:0005886,GO:0030018,GO:0003779,GO:0045296,GO:0004860,GO:0031532,GO:0070252,GO:0030031,GO:0060271,GO:0007163,GO:0034113,GO:0003148,GO:0050821,GO:0008360,GO:0071670,GO:0002040,GO:0034446	actin cytoskeleton|cytoplasm|cytosol|focal adhesion|lamellipodium|nucleus|plasma membrane|Z disc|actin binding|cadherin binding|protein kinase inhibitor activity|actin cytoskeleton reorganization|actin-mediated cell contraction|cell projection assembly|cilium assembly|establishment or maintenance of cell polarity|heterotypic cell-cell adhesion|outflow tract septum morphogenesis|protein stabilizat…
evm.TU.Chr01.213	68.9862	70.4728	67.4996	0.960821	-0.0576607	0.856939	0.938702	Down	1.82413	1.13721	1.63927	2.23746	1.92415	1.1551	TEAD1	Transcriptional enhancer factor TEF-1	ko04011,ko04390,ko04391,ko04392	MAPK signaling pathway - yeast|Hippo signaling pathway|Hippo signaling pathway - fly|Hippo signaling pathway - multiple species	GO:0000785,GO:0005654,GO:0005634,GO:0140552,GO:0005667,GO:0003677,GO:0003700,GO:0000981,GO:0000978,GO:1990837,GO:0048568,GO:0035329,GO:0030307,GO:0045893,GO:1902895,GO:0045944,GO:0065003,GO:0006357	chromatin|nucleoplasm|nucleus|TEAD-YAP complex|transcription regulator complex|DNA binding|DNA-binding transcription factor activity|DNA-binding transcription factor activity, RNA polymerase II-specific|RNA polymerase II cis-regulatory region sequence-specific DNA binding|sequence-specific double-stranded DNA binding|embryonic organ development|hippo signaling|positive regulation of cell growth|p…
evm.TU.Chr01.216	91.8044	97.652	85.9569	0.882061	-0.18105	0.484061	0.717544	Down	1.09847	1.62284	1.78374	1.77217	1.91807	2.08069	BMAL1	Basic helix-loop-helix ARNT-like protein 1	ko04728,ko04710,ko04711	Dopaminergic synapse|Circadian rhythm|Circadian rhythm - fly	GO:0034751,GO:0005737,GO:0005634,GO:0016605,GO:0005667,GO:0003677,GO:0000981,GO:0046983,GO:0000978,GO:0007623,GO:0045893,GO:1901985,GO:0006357,GO:0051775	aryl hydrocarbon receptor complex|cytoplasm|nucleus|PML body|transcription regulator complex|DNA binding|DNA-binding transcription factor activity, RNA polymerase II-specific|protein dimerization activity|RNA polymerase II cis-regulatory region sequence-specific DNA binding|circadian rhythm|positive regulation of DNA-templated transcription|positive regulation of protein acetylation|regulation of…
evm.TU.Chr01.217	1552.52	1397.05	1707.99	1.22239	0.2897	0.00897411	0.0545451	Up	47.937	42.089	42.0916	39.9498	39.6111	41.9153	Btbd10	BTB/POZ domain-containing protein 10			GO:0005737,GO:0001650,GO:0005654,GO:1901215,GO:0042327	cytoplasm|fibrillar center|nucleoplasm|negative regulation of neuron death|positive regulation of phosphorylation
evm.TU.Chr01.218	133.307	124.159	142.455	1.14757	0.19858	0.347908	0.608763	Up	2.01335	2.02948	2.52777	1.88656	2.14008	2.41775	ZNF710	Zinc finger protein 710			GO:0005634,GO:0003700,GO:0046872,GO:0000978,GO:0006357	nucleus|DNA-binding transcription factor activity|metal ion binding|RNA polymerase II cis-regulatory region sequence-specific DNA binding|regulation of transcription by RNA polymerase II
evm.TU.Chr01.219	511.268	592.675	429.862	0.725589	-0.462775	0.00257924	0.0198637	Down	25.1579	17.7456	26.681	35.2523	35.9397	36.065	Tmed3	Transmembrane emp24 domain-containing protein 3			GO:0030126,GO:0030134,GO:0005783,GO:0005789,GO:0005793,GO:0033116,GO:0005794,GO:0032580,GO:0006888,GO:0007030,GO:0006886	COPI vesicle coat|COPII-coated ER to Golgi transport vesicle|endoplasmic reticulum|endoplasmic reticulum membrane|endoplasmic reticulum-Golgi intermediate compartment|endoplasmic reticulum-Golgi intermediate compartment membrane|Golgi apparatus|Golgi cisterna membrane|endoplasmic reticulum to Golgi vesicle-mediated transport|Golgi organization|intracellular protein transport
evm.TU.Chr01.227	23.2336	34.4463	12.0208	0.349215	-1.51781	0.00283977	0.0215105	Down	0.218763	0.0770157	0.178528	0.577377	0.567664	0.352823	NLRC3	NLR family CARD domain-containing protein 3			GO:0034451,GO:0005737,GO:0005829,GO:0043231,GO:0048471,GO:0005524,GO:0036312,GO:0007249,GO:0035556,GO:1900016,GO:0050680,GO:0048147,GO:0043124,GO:0050728,GO:0045824,GO:0032687,GO:0032688,GO:0032715,GO:0032088,GO:1901223,GO:1900226,GO:0014067,GO:0032720,GO:0042110	centriolar satellite|cytoplasm|cytosol|intracellular membrane-bounded organelle|perinuclear region of cytoplasm|ATP binding|phosphatidylinositol 3-kinase regulatory subunit binding|I-kappaB kinase/NF-kappaB signaling|intracellular signal transduction|negative regulation of cytokine production involved in inflammatory response|negative regulation of epithelial cell proliferation|negative regulatio…
evm.TU.Chr01.228	372.873	326.734	419.013	1.28296	0.359473	0.021697	0.103563	Up	19.1928	23.1349	24.4428	19.1197	17.8245	21.796	RALB	Ras-related protein Ral-B	ko04014,ko04015,ko04072,ko05200,ko05210,ko05212	Ras signaling pathway|Rap1 signaling pathway|Phospholipase D signaling pathway|Pathways in cancer|Colorectal cancer|Pancreatic cancer	GO:0030496,GO:0005886,GO:0003925,GO:0005525,GO:0003924,GO:0006915,GO:0007049,GO:0051301,GO:0001928,GO:0060178,GO:0007165	midbody|plasma membrane|G protein activity|GTP binding|GTPase activity|apoptotic process|cell cycle|cell division|regulation of exocyst assembly|regulation of exocyst localization|signal transduction
evm.TU.Chr01.229	1.68896	2.71598	0.66193	0.245123	-2.02842	0.26785	0.527293	Down	0	0.0279157	0.0277331	0.032197	0.0301112	0.206587	INHBB	Inhibin beta B chain	ko04350,ko04060,ko04550	TGF-beta signaling pathway|Cytokine-cytokine receptor interaction|Signaling pathways regulating pluripotency of stem cells	GO:0005576,GO:0048471,GO:0008083,GO:0005179,GO:0042803,GO:0032924,GO:0032869,GO:0009267,GO:0045444,GO:0046882,GO:0032686,GO:0046676,GO:1900164,GO:0046881,GO:0060279,GO:0009611	extracellular region|perinuclear region of cytoplasm|growth factor activity|hormone activity|protein homodimerization activity|activin receptor signaling pathway|cellular response to insulin stimulus|cellular response to starvation|fat cell differentiation|negative regulation of follicle-stimulating hormone secretion|negative regulation of hepatocyte growth factor production|negative regulation o…
evm.TU.Chr01.23	339.071	348.098	330.044	0.94677	-0.078914	0.614251	0.807859	Down	13.4962	10.6484	11.1722	12.6868	13.457	15.7901	slc7a6os	Probable RNA polymerase II nuclear localization protein SLC7A6OS			GO:0005737,GO:0005634,GO:0007417,GO:0032502,GO:0021552,GO:0015031,GO:0061053	cytoplasm|nucleus|central nervous system development|developmental process|midbrain-hindbrain boundary structural organization|protein transport|somite development
evm.TU.Chr01.230	3.84902	4.27327	3.42476	0.805904	-0.31132	0.792068	0.907158	Down	0.0418529	0	0.0365949	0.0594793	0.0238397	0.0233656	GLI2	Zinc finger protein GLI2	ko04340,ko04390,ko05200,ko05217	Hedgehog signaling pathway|Hippo signaling pathway|Pathways in cancer|Basal cell carcinoma	GO:0097546,GO:0097542,GO:0005929,GO:0005829,GO:1990788,GO:0005730,GO:0005654,GO:0005634,GO:0003700,GO:0000981,GO:1990841,GO:0000978,GO:0043565,GO:1990837,GO:0008270,GO:0007411,GO:0048754,GO:0098586,GO:0021696,GO:0048589,GO:0048566,GO:0009913,GO:0021508,GO:0031069,GO:0007507,GO:0030902,GO:0007442,GO:0001822,GO:0030324,GO:0030879,GO:1990787,GO:0000122,GO:0048666,GO:0042475,GO:0002076,GO:0001649,GO:…	ciliary base|ciliary tip|cilium|cytosol|GLI-SUFU complex|nucleolus|nucleoplasm|nucleus|DNA-binding transcription factor activity|DNA-binding transcription factor activity, RNA polymerase II-specific|promoter-specific chromatin binding|RNA polymerase II cis-regulatory region sequence-specific DNA binding|sequence-specific DNA binding|sequence-specific double-stranded DNA binding|zinc ion binding|a…
evm.TU.Chr01.232	16.1793	13.0015	19.3571	1.48395	0.569443	0.36025	0.618805	Up	0.0571971	0.158214	0.20719	0.0663557	0.0698141	0.190071	clasp1b	CLIP-associating protein 1-B			GO:0005794,GO:0000776,GO:0005874,GO:0005815,GO:0005819,GO:0007049,GO:0051301,GO:0034453,GO:0007020,GO:0031023,GO:0051128	Golgi apparatus|kinetochore|microtubule|microtubule organizing center|spindle|cell cycle|cell division|microtubule anchoring|microtubule nucleation|microtubule organizing center organization|regulation of cellular component organization
evm.TU.Chr01.235	140.133	151.063	129.202	0.854005	-0.227683	0.302661	0.563218	Down	1.68467	1.92049	1.93598	1.93814	2.26954	3.13507	CLCN4	H(+)/Cl(-) exchange transporter 4	ko04613	Neutrophil extracellular trap formation	GO:0097546,GO:0005769,GO:0031901,GO:0005789,GO:0010008,GO:0005794,GO:0031902,GO:0005765,GO:0005886,GO:0055037,GO:0055038,GO:0008021,GO:0015297,GO:0005524,GO:0005254,GO:0015299,GO:0005247,GO:0006821,GO:0034220,GO:1905515	ciliary base|early endosome|early endosome membrane|endoplasmic reticulum membrane|endosome membrane|Golgi apparatus|late endosome membrane|lysosomal membrane|plasma membrane|recycling endosome|recycling endosome membrane|synaptic vesicle|antiporter activity|ATP binding|chloride channel activity|solute:proton antiporter activity|voltage-gated chloride channel activity|chloride transport|ion trans…
evm.TU.Chr01.237	21.0893	28.9061	13.2724	0.457446	-1.12833	0.0334491	0.140082	Down	0.614548	0.374456	0.702678	0.767794	1.16684	2.24328	CLDN34	Claudin-34	ko04514,ko04530,ko04670,ko05160,ko05130	Cell adhesion molecules|Tight junction|Leukocyte transendothelial migration|Hepatitis C|Pathogenic Escherichia coli infection	GO:0005923,GO:0005886,GO:0005198,GO:0070830,GO:0007155	bicellular tight junction|plasma membrane|structural molecule activity|bicellular tight junction assembly|cell adhesion
evm.TU.Chr01.238	18.08	7.06171	29.0982	4.1192	2.04236	0.000509919	0.00520736	Up	0.333466	0.174509	0.197008	0.0914875	0.0256682	0.0754732	Shroom2	Protein Shroom2			GO:0005912,GO:0043296,GO:0016324,GO:0005923,GO:0005938,GO:0005911,GO:0030864,GO:0005737,GO:0005856,GO:0005874,GO:0043025,GO:0005886,GO:0003779,GO:0051015,GO:0008013,GO:0019904,GO:0007015,GO:0045176,GO:0007420,GO:0043010,GO:0048593,GO:0016477,GO:0045217,GO:0043482,GO:0043583,GO:0032401,GO:0008057,GO:0002089,GO:0032438,GO:0030835	adherens junction|apical junction complex|apical plasma membrane|bicellular tight junction|cell cortex|cell-cell junction|cortical actin cytoskeleton|cytoplasm|cytoskeleton|microtubule|neuronal cell body|plasma membrane|actin binding|actin filament binding|beta-catenin binding|protein domain specific binding|actin filament organization|apical protein localization|brain development|camera-type eye…
evm.TU.Chr01.239	416.549	363.098	470	1.29416	0.372019	0.0157704	0.082107	Up	12.3063	12.5428	15.3042	9.9032	11.683	13.3492	gnb1	Guanine nucleotide-binding protein G(I)/G(S)/G(T) subunit beta-1	ko04014,ko04371,ko04151,ko04062,ko04926,ko04724,ko04727,ko04725,ko04728,ko04726,ko04723,ko04713,ko05200,ko05170,ko05163,ko05167,ko05032,ko05034	Ras signaling pathway|Apelin signaling pathway|PI3K-Akt signaling pathway|Chemokine signaling pathway|Relaxin signaling pathway|Glutamatergic synapse|GABAergic synapse|Cholinergic synapse|Dopaminergic synapse|Serotonergic synapse|Retrograde endocannabinoid signaling|Circadian entrainment|Pathways in cancer|Human immunodeficiency virus 1 infection|Human cytomegalovirus infection|Kaposi sarcoma-ass…	GO:0007165	signal transduction
evm.TU.Chr01.24	48.4476	39.7255	57.1697	1.43945	0.525521	0.103119	0.30168	Up	1.4341	1.02281	1.34041	1.05418	0.868518	1.0353	slc7a6	Y+L amino acid transporter 2			GO:0016323,GO:0034618,GO:0015179,GO:0061459,GO:0031460,GO:1903826,GO:0015804,GO:0006809	basolateral plasma membrane|arginine binding|L-amino acid transmembrane transporter activity|L-arginine transmembrane transporter activity|glycine betaine transport|L-arginine transmembrane transport|neutral amino acid transport|nitric oxide biosynthetic process
evm.TU.Chr01.240	598.297	542.01	654.584	1.20688	0.271277	0.0505117	0.18869	Up	10.5097	8.31234	9.07819	8.66718	7.5472	9.79378	Mfn1	Mitofusin-1	ko04137,ko04621,ko05012,ko05022	Mitophagy - animal|NOD-like receptor signaling pathway|Parkinson disease|Pathways of neurodegeneration - multiple diseases	GO:0016020,GO:0005743,GO:0005741,GO:0005739,GO:0098799,GO:0005525,GO:0003924,GO:0042802,GO:0071549,GO:0071333,GO:0071456,GO:0090650,GO:0046039,GO:0048312,GO:0008584,GO:0008053,GO:0051646,GO:0070584,GO:0090258,GO:0061003,GO:0010636,GO:0010918,GO:0051592,GO:0051412,GO:0051602,GO:0045471,GO:1905395,GO:1902617,GO:1990910,GO:0010042,GO:0014850,GO:0031667	membrane|mitochondrial inner membrane|mitochondrial outer membrane|mitochondrion|outer mitochondrial membrane protein complex|GTP binding|GTPase activity|identical protein binding|cellular response to dexamethasone stimulus|cellular response to glucose stimulus|cellular response to hypoxia|cellular response to oxygen-glucose deprivation|GTP metabolic process|intracellular distribution of mitochon…
evm.TU.Chr01.241	248.334	219.539	277.13	1.26168	0.335348	0.0712953	0.238277	Up	2.18134	2.4084	2.63105	1.65084	2.37593	2.41929	TRAPPC10	Trafficking protein particle complex subunit 10			GO:0005737,GO:0005829,GO:0030008,GO:1990071,GO:0034498,GO:0006888,GO:0006891,GO:0006901,GO:0099022	cytoplasm|cytosol|TRAPP complex|TRAPPII protein complex|early endosome to Golgi transport|endoplasmic reticulum to Golgi vesicle-mediated transport|intra-Golgi vesicle-mediated transport|vesicle coating|vesicle tethering
evm.TU.Chr01.242	289.134	289.397	288.87	0.997618	-0.00344113	0.984447	0.993574	Down	3.04618	2.87847	3.21064	3.51169	2.61166	4.2186	CCP110	Centriolar coiled-coil protein of 110 kDa			GO:0005814,GO:0005813,GO:0005929,GO:0005829,GO:0032991,GO:0007099,GO:0051298,GO:0032053,GO:1903723,GO:1902018,GO:0045724,GO:0032465	centriole|centrosome|cilium|cytosol|protein-containing complex|centriole replication|centrosome duplication|ciliary basal body organization|negative regulation of centriole elongation|negative regulation of cilium assembly|positive regulation of cilium assembly|regulation of cytokinesis
evm.TU.Chr01.243	3.07778	1.83991	4.31564	2.326	1.21785	0.371423	0.628074	Up	0	0.447144	0.380759	0.0736744	0.0689015	0.270125	MAFK	Transcription factor MafK			GO:0005634,GO:0003700,GO:0000981,GO:0000978,GO:0043565,GO:0000976,GO:0006357	nucleus|DNA-binding transcription factor activity|DNA-binding transcription factor activity, RNA polymerase II-specific|RNA polymerase II cis-regulatory region sequence-specific DNA binding|sequence-specific DNA binding|transcription cis-regulatory region binding|regulation of transcription by RNA polymerase II
evm.TU.Chr01.244	6256.78	4993.98	7519.58	1.50573	0.590466	2.46911e-05	0.000369884	Up	96.1772	136.356	127.2	80.9733	87.9345	101.237	PYCR2	Pyrroline-5-carboxylate reductase 2	ko00330	Arginine and proline metabolism	GO:0005739,GO:0004735,GO:0034599,GO:0055129,GO:0006561	mitochondrion|pyrroline-5-carboxylate reductase activity|cellular response to oxidative stress|L-proline biosynthetic process|proline biosynthetic process
evm.TU.Chr01.245	332.462	342.92	322.004	0.938592	-0.0914292	0.577899	0.782523	Down	5.83482	6.36575	5.20808	6.35487	7.48186	7.05031	Aspscr1	Tether containing UBX domain for GLUT4	ko05202	Transcriptional misregulation in cancer	GO:0005737,GO:0009898,GO:0030659,GO:0005829,GO:0012505,GO:0033116,GO:0043231,GO:0005654,GO:0005634,GO:0048471,GO:0005886,GO:0012506,GO:0042593,GO:0006886,GO:0031401,GO:0046324	cytoplasm|cytoplasmic side of plasma membrane|cytoplasmic vesicle membrane|cytosol|endomembrane system|endoplasmic reticulum-Golgi intermediate compartment membrane|intracellular membrane-bounded organelle|nucleoplasm|nucleus|perinuclear region of cytoplasm|plasma membrane|vesicle membrane|glucose homeostasis|intracellular protein transport|positive regulation of protein modification process|regu…
evm.TU.Chr01.247	166.806	163.841	169.771	1.03695	0.0523488	0.810101	0.916705	Up	1.70341	2.60675	2.64337	2.2588	2.41841	2.91292	TMC6	Transmembrane channel-like protein 6			GO:0005737,GO:0005783,GO:0005789,GO:0070062,GO:0005794,GO:0031965,GO:0005886,GO:0035579,GO:0070821,GO:0008381	cytoplasm|endoplasmic reticulum|endoplasmic reticulum membrane|extracellular exosome|Golgi apparatus|nuclear membrane|plasma membrane|specific granule membrane|tertiary granule membrane|mechanosensitive ion channel activity
evm.TU.Chr01.248	122.79	114.932	130.648	1.13544	0.183254	0.404928	0.65531	Up	2.14257	1.98327	2.34174	2.00619	1.78855	2.62947	TMC7	Transmembrane channel-like protein 7			GO:0005886,GO:0006811	plasma membrane|ion transport
evm.TU.Chr01.249	63.7423	61.2221	66.2624	1.08599	0.119016	0.685646	0.850214	Up	1.3805	1.54408	2.18781	1.86848	1.61091	1.81972	Hmcn2	Hemicentin-2			GO:0005604,GO:0005938,GO:0030054,GO:0032154,GO:0062023,GO:0031012,GO:0005576,GO:0005615,GO:0005509,GO:0050896	basement membrane|cell cortex|cell junction|cleavage furrow|collagen-containing extracellular matrix|extracellular matrix|extracellular region|extracellular space|calcium ion binding|response to stimulus
evm.TU.Chr01.25	12.1978	3.71419	20.6815	5.47965	2.45408	0.000542221	0.00548999	Up	0.325915	0.471249	0.488521	0.0472628	0.0663014	0.151627	Ripk2	Receptor-interacting serine/threonine-protein kinase 2			GO:0005737,GO:0005856,GO:0005829,GO:0032991,GO:0031982,GO:0005524,GO:0050700,GO:0089720,GO:0042802,GO:0004706,GO:0030274,GO:0004715,GO:0042803,GO:0106310,GO:0004674,GO:0005102,GO:0097202,GO:0002250,GO:0006915,GO:0035739,GO:0071222,GO:0071223,GO:0071225,GO:0071224,GO:0019221,GO:0050830,GO:0070371,GO:0007249,GO:0033080,GO:0045087,GO:0007254,GO:0031663,GO:0070427,GO:0070431,GO:0043065,GO:2000563,GO:…	cytoplasm|cytoskeleton|cytosol|protein-containing complex|vesicle|ATP binding|CARD domain binding|caspase binding|identical protein binding|JUN kinase kinase kinase activity|LIM domain binding|non-membrane spanning protein tyrosine kinase activity|protein homodimerization activity|protein serine kinase activity|protein serine/threonine kinase activity|signaling receptor binding|activation of cyst…
evm.TU.Chr01.250	396.403	293.612	499.194	1.699	0.764689	1.91786e-05	0.000294419	Up	12.5063	8.91555	10.7462	7.67561	5.19576	8.44272	FCRL5	Fc receptor-like protein 5			GO:0009986,GO:0005886,GO:0043235,GO:0004888,GO:0007166	cell surface|plasma membrane|receptor complex|transmembrane signaling receptor activity|cell surface receptor signaling pathway
evm.TU.Chr01.251	1096.13	1038	1154.25	1.11241	0.153691	0.20795	0.45631	Up	49.0431	50.7975	59.7638	50.5702	54.9886	55.6723	SYNGR2	Synaptogyrin-2			GO:0031594,GO:0030672,GO:0045055,GO:0048499	neuromuscular junction|synaptic vesicle membrane|regulated exocytosis|synaptic vesicle membrane organization
evm.TU.Chr01.252	3.95581	2.96025	4.95138	1.69815	0.763966	0.529737	0.750073	Up	0	0.327649	0.372006	0.161957	0.252441	0.0494841	TK1	Thymidine kinase, cytosolic	ko00240,ko00983	Pyrimidine metabolism|Drug metabolism - other enzymes	GO:0005737,GO:0005524,GO:0042802,GO:0004797,GO:0008270,GO:0071897,GO:0016310,GO:0051289,GO:0046104	cytoplasm|ATP binding|identical protein binding|thymidine kinase activity|zinc ion binding|DNA biosynthetic process|phosphorylation|protein homotetramerization|thymidine metabolic process
evm.TU.Chr01.253	537.946	623.925	451.966	0.723778	-0.466382	0.000852746	0.00806182	Down	21.2035	17.0932	17.0213	27.2759	28.7625	29.7638	afmid	Kynurenine formamidase	ko00630,ko00380	Glyoxylate and dicarboxylate metabolism|Tryptophan metabolism	GO:0005829,GO:0005634,GO:0004061,GO:0034354,GO:0019441	cytosol|nucleus|arylformamidase activity|'de novo' NAD biosynthetic process from tryptophan|tryptophan catabolic process to kynurenine
evm.TU.Chr01.254	215.854	247.775	183.932	0.743361	-0.427866	0.0205998	0.0996243	Down	3.66079	4.55849	5.12142	6.30361	6.69329	7.24143	Cant1	Soluble calcium-activated nucleotidase 1	ko00230,ko00240	Purine metabolism|Pyrimidine metabolism	GO:0005789,GO:0032580,GO:0016020,GO:0043262,GO:0005509,GO:0004382,GO:0042803,GO:0045134,GO:0030166	endoplasmic reticulum membrane|Golgi cisterna membrane|membrane|ADP phosphatase activity|calcium ion binding|GDP phosphatase activity|protein homodimerization activity|UDP phosphatase activity|proteoglycan biosynthetic process
evm.TU.Chr01.255	1343.52	1614.69	1072.36	0.664332	-0.590023	7.76035e-07	1.65462e-05	Down	16.3729	16.7089	18.6313	27.0423	31.07	29.3125	Oga	Protein O-GlcNAcase	ko04931	Insulin resistance	GO:0005829,GO:0005739,GO:0005634,GO:0102167,GO:0102571,GO:0102166,GO:0016231,GO:0004402,GO:0042802,GO:0046060,GO:0009100,GO:0006044,GO:0070265,GO:0010616,GO:0060051,GO:0051928,GO:0010524,GO:0031343,GO:0051054,GO:0046326,GO:0060124,GO:0032024,GO:0051901,GO:0043243,GO:0045862,GO:0006517,GO:0006612	cytosol|mitochondrion|nucleus|[protein]-3-O-(N-acetyl-D-glucosaminyl)-L-serine O-N-acetyl-alpha-D-glucosaminase activity|[protein]-3-O-(N-acetyl-D-glucosaminyl)-L-serine/L-threonine O-N-acetyl-alpha-D-glucosaminase activity|[protein]-3-O-(N-acetyl-D-glucosaminyl)-L-threonine O-N-acetyl-alpha-D-glucosaminase activity|beta-N-acetylglucosaminidase activity|histone acetyltransferase activity|identica…
evm.TU.Chr01.256	799.2	651.975	946.426	1.45073	0.536777	0.000104797	0.00134599	Up	11.8541	8.82247	9.28093	7.69456	6.97191	8.54707	Pprc1	Peroxisome proliferator-activated receptor gamma coactivator-related protein 1			GO:0005654,GO:0005634,GO:0030374,GO:0003723,GO:0051091,GO:0045944	nucleoplasm|nucleus|nuclear receptor coactivator activity|RNA binding|positive regulation of DNA-binding transcription factor activity|positive regulation of transcription by RNA polymerase II
evm.TU.Chr01.257	207.298	195.453	219.144	1.12051	0.164156	0.360325	0.618842	Up	6.06455	5.10094	6.39976	5.57999	5.21849	6.83815	LDB1	LIM domain-binding protein 1	ko05202	Transcriptional misregulation in cancer	GO:0005634,GO:0032991,GO:0005667,GO:0030274,GO:0042803,GO:0009948,GO:0045647,GO:0000122,GO:0007399,GO:0030182,GO:0045944,GO:0016055	nucleus|protein-containing complex|transcription regulator complex|LIM domain binding|protein homodimerization activity|anterior/posterior axis specification|negative regulation of erythrocyte differentiation|negative regulation of transcription by RNA polymerase II|nervous system development|neuron differentiation|positive regulation of transcription by RNA polymerase II|Wnt signaling pathway
evm.TU.Chr01.258	41.9083	38.4716	45.345	1.18069	0.239636	0.505935	0.733708	Up	0.777368	0.982417	0.644851	0.849814	0.813683	0.630583	orc2	Origin recognition complex subunit 2	ko04110,ko04111,ko04113	Cell cycle|Cell cycle - yeast|Meiosis - yeast	GO:0005634,GO:0000808,GO:0003682,GO:0006260	nucleus|origin recognition complex|chromatin binding|DNA replication
evm.TU.Chr01.259	83.5011	69.7961	97.2061	1.39094	0.476059	0.064137	0.221518	Up	4.6578	3.8378	4.41925	2.81679	3.90442	3.68846	CFAP410	Cilia- and flagella-associated protein 410			GO:0036064,GO:0005737,GO:0005829,GO:0043231,GO:0005739,GO:0032391,GO:0001750,GO:0005886,GO:0006974,GO:0060271,GO:0007010,GO:0008360,GO:0007224	ciliary basal body|cytoplasm|cytosol|intracellular membrane-bounded organelle|mitochondrion|photoreceptor connecting cilium|photoreceptor outer segment|plasma membrane|cellular response to DNA damage stimulus|cilium assembly|cytoskeleton organization|regulation of cell shape|smoothened signaling pathway
evm.TU.Chr01.26	7.32329	8.41692	6.22966	0.739565	-0.435252	0.59399	0.793579	Down	0.0968463	0.170474	0.0508077	0.176957	0.183882	0.126157	Adgrg1	Adhesion G-protein coupled receptor G1			GO:0005576,GO:0097451,GO:0045121,GO:0005886,GO:0005518,GO:0050840,GO:0004930,GO:0008201,GO:0007189,GO:0001525,GO:0007420,GO:0007155,GO:0016477,GO:0007166,GO:0021801,GO:0021796,GO:0061484,GO:0021819,GO:0008285,GO:2001223,GO:0061351,GO:0045785,GO:2000179,GO:0035025,GO:0070528,GO:0007266,GO:0072520,GO:0010573	extracellular region|glial limiting end-foot|membrane raft|plasma membrane|collagen binding|extracellular matrix binding|G protein-coupled receptor activity|heparin binding|adenylate cyclase-activating G protein-coupled receptor signaling pathway|angiogenesis|brain development|cell adhesion|cell migration|cell surface receptor signaling pathway|cerebral cortex radial glia-guided migration|cerebra…
evm.TU.Chr01.260	926.602	943.672	909.531	0.964199	-0.0525978	0.750282	0.88502	Down	10.2475	13.7308	14.5135	12.5086	17.5323	14.8551	Pfkl	ATP-dependent 6-phosphofructokinase, liver type	ko00010,ko00030,ko00051,ko00052,ko00680,ko03018,ko04066,ko04152,ko04922,ko04919,ko05230	Glycolysis / Gluconeogenesis|Pentose phosphate pathway|Fructose and mannose metabolism|Galactose metabolism|Methane metabolism|RNA degradation|HIF-1 signaling pathway|AMPK signaling pathway|Glucagon signaling pathway|Thyroid hormone signaling pathway|Central carbon metabolism in cancer	GO:0005945,GO:0005829,GO:0016020,GO:0003872,GO:0016208,GO:0005524,GO:0070061,GO:0070095,GO:0042802,GO:0019900,GO:0046872,GO:0048029,GO:0061621,GO:0005975,GO:0030388,GO:0006002,GO:0006096,GO:0061615,GO:0046676,GO:0009749	6-phosphofructokinase complex|cytosol|membrane|6-phosphofructokinase activity|AMP binding|ATP binding|fructose binding|fructose-6-phosphate binding|identical protein binding|kinase binding|metal ion binding|monosaccharide binding|canonical glycolysis|carbohydrate metabolic process|fructose 1,6-bisphosphate metabolic process|fructose 6-phosphate metabolic process|glycolytic process|glycolytic proc…
evm.TU.Chr01.261	29672	28566.8	30777.2	1.0774	0.107554	0.421533	0.669296	Up	3754.8	3621.02	3546.53	4316.83	3853.41	3174	rpl37a	60S ribosomal protein L37a	ko03010,ko05171	Ribosome|Coronavirus disease - COVID-19	GO:0022625,GO:0046872,GO:0003735,GO:0006412	cytosolic large ribosomal subunit|metal ion binding|structural constituent of ribosome|translation
evm.TU.Chr01.262	2818.26	2733.01	2903.51	1.06225	0.0871235	0.482568	0.716125	Up	93.6735	68.5972	73.7678	85.6107	78.2802	85.4113	eif4a3	Eukaryotic initiation factor 4A-III	ko03040,ko03013,ko03015	Spliceosome|Nucleocytoplasmic transport|mRNA surveillance pathway	GO:0005737,GO:0016607,GO:0005634,GO:0071006,GO:0005524,GO:0016887,GO:0003723,GO:0003724,GO:0000398,GO:0051028,GO:0000184,GO:0000381,GO:0006417	cytoplasm|nuclear speck|nucleus|U2-type catalytic step 1 spliceosome|ATP binding|ATP hydrolysis activity|RNA binding|RNA helicase activity|mRNA splicing, via spliceosome|mRNA transport|nuclear-transcribed mRNA catabolic process, nonsense-mediated decay|regulation of alternative mRNA splicing, via spliceosome|regulation of translation
evm.TU.Chr01.264	27.9654	30.1961	25.7348	0.856168	-0.224033	0.619175	0.81077	Down	0.25116	0.248684	0.590193	0.414301	0.461973	0.555028	STRN	Striatin	ko04013	MAPK signaling pathway - fly	GO:0005923,GO:0005829,GO:0030425,GO:0043197,GO:0090443,GO:0016020,GO:0043025,GO:0014069,GO:0045211,GO:0070016,GO:0005516,GO:0030331,GO:0051721,GO:0044877,GO:0070830,GO:0016358,GO:0007626,GO:0008285,GO:0016055	bicellular tight junction|cytosol|dendrite|dendritic spine|FAR/SIN/STRIPAK complex|membrane|neuronal cell body|postsynaptic density|postsynaptic membrane|armadillo repeat domain binding|calmodulin binding|nuclear estrogen receptor binding|protein phosphatase 2A binding|protein-containing complex binding|bicellular tight junction assembly|dendrite development|locomotory behavior|negative regulatio…
evm.TU.Chr01.266	2945.52	2616	3275.03	1.25185	0.324067	0.00230766	0.0181818	Up	75.5358	61.0305	73.5101	60.0503	61.6762	66.6348	irf2bp2b	Interferon regulatory factor 2-binding protein 2-B			GO:0005634,GO:0001227,GO:0046872,GO:0000978,GO:0003714,GO:0045650,GO:0006357	nucleus|DNA-binding transcription repressor activity, RNA polymerase II-specific|metal ion binding|RNA polymerase II cis-regulatory region sequence-specific DNA binding|transcription corepressor activity|negative regulation of macrophage differentiation|regulation of transcription by RNA polymerase II
evm.TU.Chr01.268	1.50827	0.637458	2.37907	3.73385	1.90066	0.304582	0.565227	Up	0.0785874	0.276668	0.137429	0.0797748	0	0.073123
evm.TU.Chr01.269	1394.14	1440.01	1348.27	0.936701	-0.0943388	0.448071	0.690084	Down	89.7249	105.859	106.854	122.435	121.435	119.333	tomm20b	Mitochondrial import receptor subunit TOM20 homolog B			GO:0005741,GO:0005742,GO:0030943,GO:0030150,GO:0016031	mitochondrial outer membrane|mitochondrial outer membrane translocase complex|mitochondrion targeting sequence binding|protein import into mitochondrial matrix|tRNA import into mitochondrion
evm.TU.Chr01.27	5.17464	4.56529	5.78399	1.27696	0.352714	0.707299	0.862794	Up	0.083791	0.129057	0.109897	0.14885	0.05966	0.0779648	Swap70	Switch-associated protein 70			GO:0015629,GO:0005737,GO:0030027,GO:0005634,GO:0005886,GO:0005524,GO:0003677,GO:0051017,GO:0045190,GO:0030835,GO:0033633,GO:1902309,GO:0032233,GO:0007204,GO:0060754,GO:0008064,GO:0032880,GO:0016444	actin cytoskeleton|cytoplasm|lamellipodium|nucleus|plasma membrane|ATP binding|DNA binding|actin filament bundle assembly|isotype switching|negative regulation of actin filament depolymerization|negative regulation of cell-cell adhesion mediated by integrin|negative regulation of peptidyl-serine dephosphorylation|positive regulation of actin filament bundle assembly|positive regulation of cytosol…
evm.TU.Chr01.270	208.298	221.597	195	0.879726	-0.184874	0.356733	0.615322	Down	5.64916	4.30411	4.74286	7.33219	4.72266	6.72082	Rbm34	RNA-binding protein 34			GO:0005730,GO:0003723	nucleolus|RNA binding
evm.TU.Chr01.271	81.0394	73.6686	88.4101	1.19623	0.2585	0.327017	0.587109	Up	2.01016	1.89121	1.5556	1.40726	1.73286	1.99938	tbce	Tubulin-specific chaperone E			GO:0005737,GO:0005856,GO:0043014,GO:0000226,GO:0007023,GO:0007021	cytoplasm|cytoskeleton|alpha-tubulin binding|microtubule cytoskeleton organization|post-chaperonin tubulin folding pathway|tubulin complex assembly
evm.TU.Chr01.272	5800.29	6602.73	4997.86	0.756981	-0.40167	0.00496748	0.0338866	Down	35.4773	47.6435	48.4262	55.0104	70.4853	70.4682	NID1	Nidogen-1			GO:0005604,GO:0062023,GO:0070062,GO:0005576,GO:0005886,GO:0098637,GO:0005509,GO:0005518,GO:0005201,GO:0043236,GO:0043237,GO:0043394,GO:0071711,GO:0007160,GO:0032836,GO:0045785,GO:0010811,GO:2001046,GO:0051149,GO:0110011	basement membrane|collagen-containing extracellular matrix|extracellular exosome|extracellular region|plasma membrane|protein complex involved in cell-matrix adhesion|calcium ion binding|collagen binding|extracellular matrix structural constituent|laminin binding|laminin-1 binding|proteoglycan binding|basement membrane organization|cell-matrix adhesion|glomerular basement membrane development|pos…
evm.TU.Chr01.274	1779.55	1758.8	1800.31	1.02379	0.0339172	0.804816	0.913892	Up	32.4971	38.0073	46.593	38.5848	41.8495	48.4298	Ero1b	ERO1-like protein beta	ko04141	Protein processing in endoplasmic reticulum	GO:0005788,GO:0005789,GO:0016020,GO:0015036,GO:0071949,GO:0015035,GO:0016972,GO:0045454,GO:0006888,GO:0030198,GO:0042593,GO:0030070,GO:0018401,GO:0034975,GO:0022417	endoplasmic reticulum lumen|endoplasmic reticulum membrane|membrane|disulfide oxidoreductase activity|FAD binding|protein-disulfide reductase activity|thiol oxidase activity|cell redox homeostasis|endoplasmic reticulum to Golgi vesicle-mediated transport|extracellular matrix organization|glucose homeostasis|insulin processing|peptidyl-proline hydroxylation to 4-hydroxy-L-proline|protein folding i…
evm.TU.Chr01.275	143.76	92.3495	195.17	2.10959	1.07696	3.516e-05	0.000506926	Up	3.53348	1.58045	2.50711	1.35243	1.09984	1.59	Mctp2	Multiple C2 and transmembrane domain-containing protein 2			GO:0005829,GO:0016020,GO:0005654,GO:0030672,GO:0005509,GO:0046928	cytosol|membrane|nucleoplasm|synaptic vesicle membrane|calcium ion binding|regulation of neurotransmitter secretion
evm.TU.Chr01.276	2.05428	2.78471	1.32386	0.478091	-1.06464	0.491724	0.723382	Down	0	0.0500425	0.0497151	0.0288586	0.0809672	0.132262	MEF2A	Myocyte-specific enhancer factor 2A	ko04013,ko04371,ko04022,ko04928,ko05418	MAPK signaling pathway - fly|Apelin signaling pathway|cGMP-PKG signaling pathway|Parathyroid hormone synthesis, secretion and action|Fluid shear stress and atherosclerosis	GO:0005634,GO:0003682,GO:0000981,GO:0140297,GO:0035035,GO:0042826,GO:0046983,GO:0000978,GO:0000977,GO:0046332,GO:0006915,GO:0061337,GO:0071277,GO:0048813,GO:0070375,GO:0000165,GO:0000002,GO:0048311,GO:0000122,GO:0045944,GO:0006357,GO:0055005	nucleus|chromatin binding|DNA-binding transcription factor activity, RNA polymerase II-specific|DNA-binding transcription factor binding|histone acetyltransferase binding|histone deacetylase binding|protein dimerization activity|RNA polymerase II cis-regulatory region sequence-specific DNA binding|RNA polymerase II transcription regulatory region sequence-specific DNA binding|SMAD binding|apoptot…
evm.TU.Chr01.277	130.171	133.959	126.382	0.942935	-0.0847696	0.682467	0.847707	Down	4.19162	3.39165	3.87192	4.49515	4.30021	4.84375	LRRC28	Leucine-rich repeat-containing protein 28
evm.TU.Chr01.278	1.3188	2.6376	0	0.0719677	-3.79651	0.0757811	0.247381	Down	0	0	0	0.0460804	0.00861902	0.0168952	IGF1R	Insulin-like growth factor 1 receptor	ko04010,ko04014,ko04015,ko04066,ko04068,ko04151,ko04152,ko04150,ko04144,ko04140,ko04114,ko04510,ko04520,ko04550,ko04913,ko04914,ko04730,ko04211,ko04213,ko05200,ko05202,ko05205,ko05225,ko05214,ko05218,ko05215,ko05224,ko01521,ko01522	MAPK signaling pathway|Ras signaling pathway|Rap1 signaling pathway|HIF-1 signaling pathway|FoxO signaling pathway|PI3K-Akt signaling pathway|AMPK signaling pathway|mTOR signaling pathway|Endocytosis|Autophagy - animal|Oocyte meiosis|Focal adhesion|Adherens junction|Signaling pathways regulating pluripotency of stem cells|Ovarian steroidogenesis|Progesterone-mediated oocyte maturation|Long-term d…	GO:0035867,GO:0030424,GO:0005901,GO:0005737,GO:0005899,GO:0043231,GO:0016020,GO:0043025,GO:0005634,GO:0005886,GO:1902911,GO:0043235,GO:0030315,GO:0005524,GO:0001965,GO:0042802,GO:0043559,GO:0005009,GO:0005158,GO:0043560,GO:0005520,GO:0031994,GO:0005010,GO:0043548,GO:0140318,GO:0004713,GO:0005198,GO:0004714,GO:0007568,GO:0097242,GO:0007409,GO:0003230,GO:1904045,GO:1904646,GO:1904385,GO:0071549,GO:…	alphav-beta3 integrin-IGF-1-IGF1R complex|axon|caveola|cytoplasm|insulin receptor complex|intracellular membrane-bounded organelle|membrane|neuronal cell body|nucleus|plasma membrane|protein kinase complex|receptor complex|T-tubule|ATP binding|G-protein alpha-subunit binding|identical protein binding|insulin binding|insulin receptor activity|insulin receptor binding|insulin receptor substrate bin…
evm.TU.Chr01.279	9.90803	11.1541	8.66194	0.769648	-0.37773	0.651093	0.82948	Down	0.179558	0.0112882	0.112143	0.0390581	0.170463	0.226742	ANPEP	Aminopeptidase N	ko00480,ko04640,ko04614	Glutathione metabolism|Hematopoietic cell lineage|Renin-angiotensin system	GO:0005737,GO:0005886,GO:0070006,GO:0042277,GO:0001618,GO:0008270,GO:0001525,GO:0030154,GO:0043171,GO:0006508,GO:0008217,GO:0007165	cytoplasm|plasma membrane|metalloaminopeptidase activity|peptide binding|virus receptor activity|zinc ion binding|angiogenesis|cell differentiation|peptide catabolic process|proteolysis|regulation of blood pressure|signal transduction
evm.TU.Chr01.282	45.5193	54.2957	36.7429	0.679355	-0.557763	0.0994755	0.29448	Down	0.572207	0.503616	0.687942	1.1254	0.950641	0.831907	SV2B	Synaptic vesicle glycoprotein 2B	ko04512	ECM-receptor interaction	GO:0001669,GO:0016020,GO:0043005,GO:0005886,GO:0008021,GO:0030672,GO:0022857,GO:0007268,GO:0006836,GO:0099509,GO:2000300	acrosomal vesicle|membrane|neuron projection|plasma membrane|synaptic vesicle|synaptic vesicle membrane|transmembrane transporter activity|chemical synaptic transmission|neurotransmitter transport|regulation of presynaptic cytosolic calcium ion concentration|regulation of synaptic vesicle exocytosis
evm.TU.Chr01.283	889.841	1068.01	711.673	0.666449	-0.585433	2.57592e-06	4.91376e-05	Down	3.63141	2.89956	3.68491	5.57556	5.75762	5.84715	AKAP13	A-kinase anchor protein 13	ko04928,ko05163	Parathyroid hormone synthesis, secretion and action|Human cytomegalovirus infection	GO:0005938,GO:0005829,GO:0016020,GO:0005634,GO:0048471,GO:0005085,GO:0005078,GO:0046872,GO:0060090,GO:0051018,GO:0031267,GO:0086023,GO:0071875,GO:0060348,GO:0055007,GO:0061049,GO:0007186,GO:0007507,GO:0051168,GO:0043123,GO:0043406,GO:0035025,GO:0035023,GO:0060297,GO:0051056	cell cortex|cytosol|membrane|nucleus|perinuclear region of cytoplasm|guanyl-nucleotide exchange factor activity|MAP-kinase scaffold activity|metal ion binding|molecular adaptor activity|protein kinase A binding|small GTPase binding|adenylate cyclase-activating adrenergic receptor signaling pathway involved in heart process|adrenergic receptor signaling pathway|bone development|cardiac muscle cell…
evm.TU.Chr01.285	153.95	162.649	145.251	0.893502	-0.162458	0.40182	0.653395	Down	5.51745	5.23843	6.15382	7.05614	6.55777	7.68049	MRPL46	39S ribosomal protein L46, mitochondrial			GO:0030054,GO:0005743,GO:0005762,GO:0005654,GO:0003735	cell junction|mitochondrial inner membrane|mitochondrial large ribosomal subunit|nucleoplasm|structural constituent of ribosome
evm.TU.Chr01.286	130.509	148.171	112.848	0.75932	-0.397219	0.0735488	0.242768	Down	7.11119	5.77732	5.4738	8.2675	7.7896	11.1976	MRPS11	28S ribosomal protein S11, mitochondrial	ko03010	Ribosome	GO:0005743,GO:0005763,GO:0003735,GO:0032543,GO:0043043	mitochondrial inner membrane|mitochondrial small ribosomal subunit|structural constituent of ribosome|mitochondrial translation|peptide biosynthetic process
evm.TU.Chr01.287	192.722	197.792	187.651	0.948182	-0.0767636	0.672646	0.842323	Down	1.65479	1.47244	1.43895	1.88285	1.61413	1.92044	kif7	Kinesin-like protein kif7	ko04340,ko04814,ko05200,ko05217	Hedgehog signaling pathway|Motor proteins|Pathways in cancer|Basal cell carcinoma	GO:0005929,GO:0005737,GO:0035301,GO:0005871,GO:0005874,GO:0005524,GO:0016887,GO:0008017,GO:0003777,GO:0007368,GO:0007018,GO:0045879,GO:0035845	cilium|cytoplasm|Hedgehog signaling complex|kinesin complex|microtubule|ATP binding|ATP hydrolysis activity|microtubule binding|microtubule motor activity|determination of left/right symmetry|microtubule-based movement|negative regulation of smoothened signaling pathway|photoreceptor cell outer segment organization
evm.TU.Chr01.29	175.733	188.357	163.109	0.864156	-0.210636	0.281482	0.542275	Down	3.39779	2.80358	3.08234	3.55691	3.56841	4.97941	znf143	Zinc finger protein 143			GO:0005634,GO:0000981,GO:0046872,GO:0000978,GO:0007417,GO:0045893,GO:0006357	nucleus|DNA-binding transcription factor activity, RNA polymerase II-specific|metal ion binding|RNA polymerase II cis-regulatory region sequence-specific DNA binding|central nervous system development|positive regulation of DNA-templated transcription|regulation of transcription by RNA polymerase II
evm.TU.Chr01.290	68.3941	68.9937	67.7944	0.983034	-0.0246868	0.931171	0.971233	Down	1.20663	0.777795	1.11448	1.32837	0.984171	1.21761	FES	Tyrosine-protein kinase Fes/Fps	ko04360	Axon guidance	GO:0005737,GO:0031410,GO:0005829,GO:0031234,GO:0005925,GO:0005794,GO:0015630,GO:0005524,GO:0034987,GO:0008017,GO:0004715,GO:0035091,GO:0004713,GO:0005102,GO:0060038,GO:0007155,GO:0030154,GO:0071305,GO:0007098,GO:0006935,GO:0045087,GO:0001578,GO:0051450,GO:0018108,GO:2000251,GO:0031116,GO:0045657,GO:0045639,GO:0010976,GO:0046777,GO:0030155,GO:0045595,GO:2000145,GO:0042127,GO:0008360,GO:0043304,GO:…	cytoplasm|cytoplasmic vesicle|cytosol|extrinsic component of cytoplasmic side of plasma membrane|focal adhesion|Golgi apparatus|microtubule cytoskeleton|ATP binding|immunoglobulin receptor binding|microtubule binding|non-membrane spanning protein tyrosine kinase activity|phosphatidylinositol binding|protein tyrosine kinase activity|signaling receptor binding|cardiac muscle cell proliferation|cell…
evm.TU.Chr01.291	2.29661	1.82086	2.77236	1.49308	0.578291	0.696639	0.856727	Up	0.304647	0.670322	0.133187	0	0.289216	0.566929	FES	Tyrosine-protein kinase Fes/Fps	ko04360	Axon guidance	GO:0005737,GO:0031410,GO:0005829,GO:0031234,GO:0005925,GO:0005794,GO:0015630,GO:0005524,GO:0034987,GO:0004715,GO:0035091,GO:0004713,GO:0005102,GO:0007155,GO:0030154,GO:0006935,GO:0045087,GO:0018108,GO:2000251,GO:0031116,GO:0045639,GO:0010976,GO:0030155,GO:0045595,GO:2000145,GO:0042127,GO:0008360,GO:0043304,GO:0007169	cytoplasm|cytoplasmic vesicle|cytosol|extrinsic component of cytoplasmic side of plasma membrane|focal adhesion|Golgi apparatus|microtubule cytoskeleton|ATP binding|immunoglobulin receptor binding|non-membrane spanning protein tyrosine kinase activity|phosphatidylinositol binding|protein tyrosine kinase activity|signaling receptor binding|cell adhesion|cell differentiation|chemotaxis|innate immun…
evm.TU.Chr01.292	8274.35	8158.49	8390.21	1.02843	0.0404483	0.783439	0.902919	Up	88.1909	121.324	131.172	105.627	128.514	139.687	furin	Furin-1	ko03250	Viral life cycle - HIV-1	GO:0010008,GO:0005576,GO:0005794,GO:0005886,GO:0046872,GO:0004252,GO:1901394,GO:0006508	endosome membrane|extracellular region|Golgi apparatus|plasma membrane|metal ion binding|serine-type endopeptidase activity|positive regulation of transforming growth factor beta1 activation|proteolysis
evm.TU.Chr01.294	45.7597	49.1962	42.3232	0.861548	-0.214997	0.567368	0.775956	Down	1.22927	1.44255	2.50795	2.07974	1.556	3.17721	slc39a1	Zinc transporter ZIP1	ko05010,ko05012	Alzheimer disease|Parkinson disease	GO:0016020,GO:0005886,GO:0008270,GO:0005385,GO:0071577,GO:0006829	membrane|plasma membrane|zinc ion binding|zinc ion transmembrane transporter activity|zinc ion transmembrane transport|zinc ion transport
evm.TU.Chr01.296	81.3119	78.2648	84.359	1.07482	0.104101	0.699452	0.857738	Up	1.85327	1.92159	1.95341	1.44317	2.00041	2.5748	abhd2a	Monoacylglycerol lipase ABHD2			GO:0036126,GO:0097524,GO:0008126,GO:0047372,GO:0042562,GO:0033878,GO:0003707,GO:0034338,GO:0004806,GO:0046464,GO:0044255,GO:0051792,GO:0051793,GO:0032570,GO:0048240,GO:0043401	sperm flagellum|sperm plasma membrane|acetylesterase activity|acylglycerol lipase activity|hormone binding|hormone-sensitive lipase activity|nuclear steroid receptor activity|short-chain carboxylesterase activity|triglyceride lipase activity|acylglycerol catabolic process|cellular lipid metabolic process|medium-chain fatty acid biosynthetic process|medium-chain fatty acid catabolic process|respon…
evm.TU.Chr01.297	21268	19002.1	23533.8	1.23849	0.308583	0.00693367	0.0445793	Up	778.772	941.402	908.84	738.402	780.619	876.551			ko04976	Bile secretion
evm.TU.Chr01.300	14.3552	16.7785	11.9319	0.710062	-0.493982	0.386661	0.641411	Down	0.325547	0.343827	0.370043	0.528745	0.401774	0.726986	UBAP1L	Ubiquitin-associated protein 1-like			GO:0000813,GO:0043130,GO:0043162	ESCRT I complex|ubiquitin binding|ubiquitin-dependent protein catabolic process via the multivesicular body sorting pathway
evm.TU.Chr01.301	75.5321	78.2149	72.8493	0.931205	-0.102829	0.700741	0.858713	Down	1.28428	1.59457	1.58414	1.53648	1.80706	2.06987	Pdcd7	Programmed cell death protein 7			GO:0005689,GO:0006915,GO:2001235,GO:0070234,GO:0051384	U12-type spliceosomal complex|apoptotic process|positive regulation of apoptotic signaling pathway|positive regulation of T cell apoptotic process|response to glucocorticoid
evm.TU.Chr01.302	1342.82	1133.96	1551.67	1.36856	0.452664	0.000879292	0.0082788	Up	22.8632	30.0797	28.6938	20.8077	22.5658	23.9326	Clpx	ATP-dependent Clp protease ATP-binding subunit clpX-like, mitochondrial	ko04112	Cell cycle - Caulobacter	GO:0009368,GO:0009841,GO:0005759,GO:0042645,GO:0005739,GO:0005524,GO:0016887,GO:0140662,GO:0016504,GO:0046983,GO:0051082,GO:0008270,GO:0046034,GO:0006508,GO:0051603	endopeptidase Clp complex|mitochondrial endopeptidase Clp complex|mitochondrial matrix|mitochondrial nucleoid|mitochondrion|ATP binding|ATP hydrolysis activity|ATP-dependent protein folding chaperone|peptidase activator activity|protein dimerization activity|unfolded protein binding|zinc ion binding|ATP metabolic process|proteolysis|proteolysis involved in protein catabolic process
evm.TU.Chr01.303	241.797	293.29	190.305	0.649701	-0.622153	0.00116622	0.0104843	Down	5.10138	7.48312	7.50331	10.5175	11.9385	12.4738	spg21	Maspardin	ko04144	Endocytosis	GO:0005829,GO:0030140,GO:0042609	cytosol|trans-Golgi network transport vesicle|CD4 receptor binding
evm.TU.Chr01.304	36.6533	43.3401	29.9664	0.693595	-0.527834	0.196429	0.443225	Down	0.800858	0.352429	0.875308	1.39727	0.879088	0.978039	ANKDD1A	Ankyrin repeat and death domain-containing protein 1A			GO:0007165	signal transduction
evm.TU.Chr01.305	159.371	197.402	121.341	0.616008	-0.698979	0.0009008	0.00843695	Down	1.79683	1.73205	2.03494	4.06486	2.92425	3.15271	PLEKHO2	Pleckstrin homology domain-containing family O member 2			GO:0071888	macrophage apoptotic process
evm.TU.Chr01.306	3682.61	3876.8	3488.43	0.899909	-0.152149	0.298375	0.559472	Down	32.6265	47.7996	45.6159	47.5964	54.0275	56.5068	Pcsk6	Proprotein convertase subtilisin/kexin type 6			GO:0009986,GO:0062023,GO:0005615,GO:0016020,GO:0004175,GO:0008201,GO:0048406,GO:0004252,GO:0007368,GO:0009100,GO:0032902,GO:0016486,GO:0016485,GO:0032940,GO:0007354	cell surface|collagen-containing extracellular matrix|extracellular space|membrane|endopeptidase activity|heparin binding|nerve growth factor binding|serine-type endopeptidase activity|determination of left/right symmetry|glycoprotein metabolic process|nerve growth factor production|peptide hormone processing|protein processing|secretion by cell|zygotic determination of anterior/posterior axis, e…
evm.TU.Chr01.307	758.537	710.843	806.231	1.13387	0.181254	0.152131	0.381369	Up	28.6291	25.0022	26.1306	27.1492	23.181	28.8383	Snrpa1	U2 small nuclear ribonucleoprotein A'	ko03040	Spliceosome	GO:0071013,GO:0016604,GO:0016607,GO:0005654,GO:0005634,GO:0005681,GO:0005686,GO:0071007,GO:0071005,GO:0030620,GO:0000398,GO:0007283	catalytic step 2 spliceosome|nuclear body|nuclear speck|nucleoplasm|nucleus|spliceosomal complex|U2 snRNP|U2-type catalytic step 2 spliceosome|U2-type precatalytic spliceosome|U2 snRNA binding|mRNA splicing, via spliceosome|spermatogenesis
evm.TU.Chr01.308	4.55334	2.49642	6.61025	2.61559	1.38714	0.2142	0.463993	Up	0.346579	0.0915103	0.181823	0.105545	0	0.16124
evm.TU.Chr01.31	1193.16	1178.96	1207.35	1.02386	0.0340168	0.788755	0.905229	Up	45.2024	40.6141	35.9936	45.6939	43.2352	44.8329	PSMD7	26S proteasome non-ATPase regulatory subunit 7	ko03050,ko05169,ko05010,ko05012,ko05014,ko05016,ko05017,ko05020,ko05022	Proteasome|Epstein-Barr virus infection|Alzheimer disease|Parkinson disease|Amyotrophic lateral sclerosis|Huntington disease|Spinocerebellar ataxia|Prion disease|Pathways of neurodegeneration - multiple diseases	GO:0005829,GO:0070062,GO:0005576,GO:1904813,GO:0016020,GO:0005654,GO:0005634,GO:0000502,GO:0005838,GO:0034774,GO:0042803,GO:0043161	cytosol|extracellular exosome|extracellular region|ficolin-1-rich granule lumen|membrane|nucleoplasm|nucleus|proteasome complex|proteasome regulatory particle|secretory granule lumen|protein homodimerization activity|proteasome-mediated ubiquitin-dependent protein catabolic process
evm.TU.Chr01.310	1.67038	1.01725	2.32351	2.34558	1.22995	0.500009	0.729181	Up	0.031596	0	0.0690664	0.0320733	0.0149978	0
evm.TU.Chr01.311	1492.31	1449.39	1535.22	1.0592	0.0829756	0.496614	0.726864	Up	84.6702	97.5606	85.278	90.3232	95.3174	99.1316	vimp	Selenoprotein S	ko04141	Protein processing in endoplasmic reticulum	GO:0005881,GO:0036513,GO:0036502,GO:0005789,GO:0030968,GO:0030970,GO:0030433	cytoplasmic microtubule|Derlin-1 retrotranslocation complex|Derlin-1-VIMP complex|endoplasmic reticulum membrane|endoplasmic reticulum unfolded protein response|retrograde protein transport, ER to cytosol|ubiquitin-dependent ERAD pathway
evm.TU.Chr01.312	83.2943	78.3365	88.2521	1.12853	0.174448	0.528104	0.749043	Up	1.21385	1.37938	1.02105	1.32577	1.3274	0.943588	CHSY1	Chondroitin sulfate synthase 1	ko00532	Glycosaminoglycan biosynthesis - chondroitin sulfate / dermatan sulfate	GO:0005576,GO:0032580,GO:0000139,GO:0016020,GO:0008376,GO:0047238,GO:0046872,GO:0050510,GO:0060349,GO:0002063,GO:0030206,GO:0030279,GO:0045880,GO:0009954,GO:0031667,GO:0051923	extracellular region|Golgi cisterna membrane|Golgi membrane|membrane|acetylgalactosaminyltransferase activity|glucuronosyl-N-acetylgalactosaminyl-proteoglycan 4-beta-N-acetylgalactosaminyltransferase activity|metal ion binding|N-acetylgalactosaminyl-proteoglycan 3-beta-glucuronosyltransferase activity|bone morphogenesis|chondrocyte development|chondroitin sulfate biosynthetic process|negative reg…
evm.TU.Chr01.313	9.59298	10.5145	8.67146	0.819935	-0.286418	0.678501	0.845582	Down	0.0669894	0.0375195	0.037274	0.0618195	0.0578147	0.0736644	LRRK1	Leucine-rich repeat serine/threonine-protein kinase 1			GO:0005737,GO:0005829,GO:0043231,GO:0005739,GO:0005524,GO:0005525,GO:0042802,GO:0046872,GO:0106310,GO:0004674,GO:0004722,GO:0045453,GO:0035556,GO:0050732,GO:0036035,GO:0018108,GO:0090263,GO:1902533,GO:0050731,GO:0007165	cytoplasm|cytosol|intracellular membrane-bounded organelle|mitochondrion|ATP binding|GTP binding|identical protein binding|metal ion binding|protein serine kinase activity|protein serine/threonine kinase activity|protein serine/threonine phosphatase activity|bone resorption|intracellular signal transduction|negative regulation of peptidyl-tyrosine phosphorylation|osteoclast development|peptidyl-t…
evm.TU.Chr01.314	1.4667	0.292023	2.64137	7.70838	2.94643	0.16609	0.40156	Up	0.0483852	0	0.12692	0	0	0.0225104	ALDH1A3	Aldehyde dehydrogenase family 1 member A3	ko00830	Retinol metabolism	GO:0005737,GO:0005829,GO:0070062,GO:0004029,GO:0004030,GO:0070403,GO:0042803,GO:0001758,GO:0070324,GO:0006915,GO:0031076,GO:0048048,GO:0060324,GO:0070384,GO:0042472,GO:0007626,GO:0050885,GO:0021768,GO:0060166,GO:0002072,GO:0043065,GO:0051289,GO:0042574,GO:0002138,GO:0042573,GO:0042572,GO:0060013	cytoplasm|cytosol|extracellular exosome|aldehyde dehydrogenase (NAD+) activity|aldehyde dehydrogenase [NAD(P)+] activity|NAD+ binding|protein homodimerization activity|retinal dehydrogenase activity|thyroid hormone binding|apoptotic process|embryonic camera-type eye development|embryonic eye morphogenesis|face development|Harderian gland development|inner ear morphogenesis|locomotory behavior|neu…
evm.TU.Chr01.315	42.3964	43.1821	41.6108	0.960209	-0.058579	0.873342	0.946986	Down	1.75804	0.815848	1.00615	1.42768	1.24415	1.48709	Asb7	Ankyrin repeat and SOCS box protein 7			GO:0035556,GO:0016567	intracellular signal transduction|protein ubiquitination
evm.TU.Chr01.316	4.526	2.69102	6.36098	2.41295	1.2708	0.274958	0.534496	Up	0.197412	0.0289579	0.345222	0.200394	0.0312353	0.0306142	CERS2	Ceramide synthase 2	ko00600,ko04071	Sphingolipid metabolism|Sphingolipid signaling pathway	GO:0005783,GO:0005789,GO:0003677,GO:0016410,GO:0050291,GO:0046513,GO:0019216	endoplasmic reticulum|endoplasmic reticulum membrane|DNA binding|N-acyltransferase activity|sphingosine N-acyltransferase activity|ceramide biosynthetic process|regulation of lipid metabolic process
evm.TU.Chr01.32	567.471	501.123	633.819	1.26449	0.338557	0.0173114	0.087998	Up	6.49174	4.71541	5.41973	4.94237	4.80782	4.98511	NFAT5	Nuclear factor of activated T-cells 5			GO:0000785,GO:0005829,GO:0005654,GO:0005634,GO:0005667,GO:0003682,GO:0001228,GO:0003700,GO:0000981,GO:0000978,GO:1990837,GO:0033173,GO:0071474,GO:0071345,GO:0006974,GO:0010628,GO:1904996,GO:1901224,GO:0045944,GO:0062176,GO:0070884,GO:0006357,GO:0007165,GO:0006366	chromatin|cytosol|nucleoplasm|nucleus|transcription regulator complex|chromatin binding|DNA-binding transcription activator activity, RNA polymerase II-specific|DNA-binding transcription factor activity|DNA-binding transcription factor activity, RNA polymerase II-specific|RNA polymerase II cis-regulatory region sequence-specific DNA binding|sequence-specific double-stranded DNA binding|calcineuri…
evm.TU.Chr01.320	1783.57	1819.9	1747.25	0.96024	-0.0585335	0.677453	0.844889	Down	77.9776	98.8732	111.442	99.5709	112.096	126.972	MTHFS	5-formyltetrahydrofolate cyclo-ligase	ko00670	One carbon pool by folate	GO:0005737,GO:0005829,GO:0005759,GO:0005739,GO:0030272,GO:0005524,GO:0005542,GO:0046872,GO:0046657,GO:0046655,GO:0009396,GO:0015942,GO:0006536,GO:0035999,GO:0046653	cytoplasm|cytosol|mitochondrial matrix|mitochondrion|5-formyltetrahydrofolate cyclo-ligase activity|ATP binding|folic acid binding|metal ion binding|folic acid catabolic process|folic acid metabolic process|folic acid-containing compound biosynthetic process|formate metabolic process|glutamate metabolic process|tetrahydrofolate interconversion|tetrahydrofolate metabolic process
evm.TU.Chr01.321	377.203	323.27	431.136	1.33413	0.415897	0.00635326	0.0413771	Up	21.0622	24.6252	26.1532	19.04	19.5812	22.0909	ZFAND6	AN1-type zinc finger protein 6			GO:0005829,GO:0003677,GO:0031593,GO:0008270,GO:0006915,GO:0071356,GO:0043066,GO:0006625,GO:0043122	cytosol|DNA binding|polyubiquitin modification-dependent protein binding|zinc ion binding|apoptotic process|cellular response to tumor necrosis factor|negative regulation of apoptotic process|protein targeting to peroxisome|regulation of I-kappaB kinase/NF-kappaB signaling
evm.TU.Chr01.322	12991.1	12287.1	13695.2	1.11463	0.156563	0.103937	0.302904	Up	326.355	319.48	343.994	317.309	340.453	339.988	FAH	Fumarylacetoacetase	ko00350,ko00643	Tyrosine metabolism|Styrene degradation	GO:0005829,GO:0070062,GO:0004334,GO:0046872,GO:0006527,GO:1902000,GO:0006559,GO:0006629,GO:0006572	cytosol|extracellular exosome|fumarylacetoacetase activity|metal ion binding|arginine catabolic process|homogentisate catabolic process|L-phenylalanine catabolic process|lipid metabolic process|tyrosine catabolic process
evm.TU.Chr01.324	7.72171	7.00456	8.43886	1.2065	0.270822	0.766276	0.894979	Up	0.173371	0	0.227385	0.123193	0.0987534	0.145184	arnt2	Aryl hydrocarbon receptor nuclear translocator 2	ko05200,ko05202,ko05211	Pathways in cancer|Transcriptional misregulation in cancer|Renal cell carcinoma	GO:0034751,GO:0005737,GO:0005634,GO:0005667,GO:0003700,GO:0000981,GO:0046982,GO:0000978,GO:0007411,GO:0007420,GO:0003208,GO:0098609,GO:0021536,GO:0071542,GO:0021979,GO:0072576,GO:0045893,GO:0006355,GO:0006357,GO:0001666,GO:0007165,GO:0048798,GO:0021591	aryl hydrocarbon receptor complex|cytoplasm|nucleus|transcription regulator complex|DNA-binding transcription factor activity|DNA-binding transcription factor activity, RNA polymerase II-specific|protein heterodimerization activity|RNA polymerase II cis-regulatory region sequence-specific DNA binding|axon guidance|brain development|cardiac ventricle morphogenesis|cell-cell adhesion|diencephalon d…
evm.TU.Chr01.325	24.8303	26.5662	23.0944	0.862994	-0.212577	0.658734	0.833979	Down	1.19955	0.60329	0.861556	0.608837	1.17946	1.67421	abhd17c	Alpha/beta hydrolase domain-containing protein 17C			GO:0043197,GO:0010008,GO:0005886,GO:0098839,GO:0055038,GO:0008474,GO:0002084,GO:0099175	dendritic spine|endosome membrane|plasma membrane|postsynaptic density membrane|recycling endosome membrane|palmitoyl-(protein) hydrolase activity|protein depalmitoylation|regulation of postsynapse organization
evm.TU.Chr01.326	180.038	227.199	132.878	0.583987	-0.775992	8.33835e-05	0.0010963	Down	1.23474	1.08673	0.927671	1.96829	2.23151	2.04246	CEMIP	Cell migration-inducing and hyaluronan-binding protein			GO:0045334,GO:0005905,GO:0030665,GO:0005737,GO:0005783,GO:0005576,GO:0005634,GO:0005886,GO:0032050,GO:0046923,GO:0005540,GO:0004415,GO:0030213,GO:0030214,GO:0030335,GO:0010800,GO:1900020,GO:0090314,GO:0051281,GO:0007605	clathrin-coated endocytic vesicle|clathrin-coated pit|clathrin-coated vesicle membrane|cytoplasm|endoplasmic reticulum|extracellular region|nucleus|plasma membrane|clathrin heavy chain binding|ER retention sequence binding|hyaluronic acid binding|hyalurononglucosaminidase activity|hyaluronan biosynthetic process|hyaluronan catabolic process|positive regulation of cell migration|positive regulatio…
evm.TU.Chr01.327	416.729	385.284	448.174	1.16368	0.218693	0.142739	0.366964	Up	21.6213	25.7002	22.9634	22.9022	21.8647	23.3433	mesd	LRP chaperone MESD			GO:0005783,GO:1904395,GO:0006457,GO:0016055	endoplasmic reticulum|positive regulation of skeletal muscle acetylcholine-gated channel clustering|protein folding|Wnt signaling pathway
evm.TU.Chr01.328	112.443	107.055	117.83	1.10075	0.138485	0.544039	0.759515	Up	4.29758	3.14185	3.51525	3.90515	3.71797	3.51504	TLNRD1	Talin rod domain-containing protein 1			GO:0001725,GO:0003779,GO:0042802	stress fiber|actin binding|identical protein binding
evm.TU.Chr01.329	32.6594	27.9342	37.3845	1.34044	0.422703	0.30733	0.567204	Up	0.186085	0.26347	0.360785	0.238173	0.153616	0.293595	Il16	Pro-interleukin-16	ko04060	Cytokine-cytokine receptor interaction	GO:0062023,GO:0005829,GO:0005615,GO:0090543,GO:0005925,GO:0016607,GO:0005886,GO:0042609,GO:0005125,GO:0019221,GO:0050930,GO:0030595,GO:0032722,GO:0010628,GO:0050729,GO:0032730,GO:0032735,GO:0032755,GO:1902565,GO:0051924	collagen-containing extracellular matrix|cytosol|extracellular space|Flemming body|focal adhesion|nuclear speck|plasma membrane|CD4 receptor binding|cytokine activity|cytokine-mediated signaling pathway|induction of positive chemotaxis|leukocyte chemotaxis|positive regulation of chemokine production|positive regulation of gene expression|positive regulation of inflammatory response|positive regul…
evm.TU.Chr01.33	2763.62	2547.37	2979.87	1.1699	0.226391	0.0481058	0.182535	Up	51.0422	60.0551	59.1573	52.4212	54.0799	57.4812	Kars1	Lysine--tRNA ligase	ko00970	Aminoacyl-tRNA biosynthesis	GO:0017101,GO:0005737,GO:0005829,GO:0005615,GO:0005739,GO:0005634,GO:0005886,GO:0016597,GO:0003877,GO:0005524,GO:0042802,GO:0004824,GO:0042803,GO:0097110,GO:0000049,GO:0002276,GO:0015966,GO:0070371,GO:0006430,GO:0045893,GO:0002863,GO:0043032,GO:0010165	aminoacyl-tRNA synthetase multienzyme complex|cytoplasm|cytosol|extracellular space|mitochondrion|nucleus|plasma membrane|amino acid binding|ATP adenylyltransferase activity|ATP binding|identical protein binding|lysine-tRNA ligase activity|protein homodimerization activity|scaffold protein binding|tRNA binding|basophil activation involved in immune response|diadenosine tetraphosphate biosynthetic…
evm.TU.Chr01.330	8.33767	7.73571	8.93963	1.1549	0.207762	0.799018	0.910847	Up	0.17626	0.413685	0.821956	0.178923	0.446219	0.765354	Stard5	StAR-related lipid transfer protein 5			GO:0015485,GO:0120020,GO:0070508	cholesterol binding|cholesterol transfer activity|cholesterol import
evm.TU.Chr01.332	3.69243	5.34985	2.03501	0.380456	-1.3942	0.222489	0.473627	Down	0.0230621	0.0608928	0.0403296	0.0936422	0.10947	0.171668	mex3b	RNA-binding protein MEX3B			GO:0005634,GO:0000932,GO:0046872,GO:0003723	nucleus|P-body|metal ion binding|RNA binding
evm.TU.Chr01.333	176.467	178.286	174.649	0.981271	-0.0272768	0.908274	0.961165	Down	1.10105	1.91913	2.01039	2.08196	1.54742	2.17955	EFL1	Elongation factor-like GTPase 1	ko03008	Ribosome biogenesis in eukaryotes	GO:1990904,GO:0005525,GO:0003924,GO:0043022,GO:0003746,GO:0042256,GO:0046039	ribonucleoprotein complex|GTP binding|GTPase activity|ribosome binding|translation elongation factor activity|cytosolic ribosome assembly|GTP metabolic process
evm.TU.Chr01.335	4.06333	2.78471	5.34196	1.88059	0.911184	0.4277	0.673712	Up	0.0672586	0.0328868	0.00653433	0.00758609	0.0212839	0.0347678	ADAMTSL3	ADAMTS-like protein 3			GO:0031012,GO:0005576,GO:0043231,GO:0030198	extracellular matrix|extracellular region|intracellular membrane-bounded organelle|extracellular matrix organization
evm.TU.Chr01.337	49.411	38.8691	59.9529	1.53521	0.618432	0.0828708	0.26192	Up	0.936093	0.480598	0.682076	0.329943	0.580108	0.616961	lmna	Lamin-A	ko04210,ko04214	Apoptosis|Apoptosis - fly	GO:0005882,GO:0005635	intermediate filament|nuclear envelope
evm.TU.Chr01.338	45.3725	28.1385	62.6065	2.21649	1.14828	0.00131898	0.0116306	Up	1.64684	1.17335	1.57708	0.742987	0.471508	1.02155	SH3GL3	Endophilin-A3	ko04144	Endocytosis	GO:0005737,GO:0031901,GO:0098978,GO:0098793,GO:0008289,GO:0016191	cytoplasm|early endosome membrane|glutamatergic synapse|presynapse|lipid binding|synaptic vesicle uncoating
evm.TU.Chr01.339	934.384	889.049	979.72	1.10221	0.140399	0.340586	0.601796	Up	24.4097	29.496	33.5017	25.1508	31.6258	32.5482	RNF13	E3 ubiquitin-protein ligase RNF13			GO:0005829,GO:0005783,GO:0005789,GO:0031902,GO:0005765,GO:0005637,GO:0005654,GO:0008432,GO:0046872,GO:0061630,GO:0004842,GO:0051640,GO:0070304,GO:0051865,GO:0006511	cytosol|endoplasmic reticulum|endoplasmic reticulum membrane|late endosome membrane|lysosomal membrane|nuclear inner membrane|nucleoplasm|JUN kinase binding|metal ion binding|ubiquitin protein ligase activity|ubiquitin-protein transferase activity|organelle localization|positive regulation of stress-activated protein kinase signaling cascade|protein autoubiquitination|ubiquitin-dependent protein …
evm.TU.Chr01.34	2572.85	2489.65	2656.04	1.06701	0.0935737	0.508925	0.736353	Up	162.109	145.375	201.047	155.001	205.964	172.072	GCSH	Glycine cleavage system H protein, mitochondrial	ko00630,ko00260	Glyoxylate and dicarboxylate metabolism|Glycine, serine and threonine metabolism	GO:0005737,GO:0005960,GO:0005759,GO:0005739,GO:0004047,GO:0006546,GO:0019464,GO:0009249	cytoplasm|glycine cleavage complex|mitochondrial matrix|mitochondrion|aminomethyltransferase activity|glycine catabolic process|glycine decarboxylation via glycine cleavage system|protein lipoylation
evm.TU.Chr01.340	294.874	317.536	272.212	0.855467	-0.225216	0.236865	0.489427	Down	10.7451	6.98093	7.02417	9.15262	11.134	12.1742	SRF	Serum response factor	ko04010,ko04022,ko05203,ko05166	MAPK signaling pathway|cGMP-PKG signaling pathway|Viral carcinogenesis|Human T-cell leukemia virus 1 infection	GO:0000785,GO:0005737,GO:0005654,GO:0005634,GO:0031490,GO:0001228,GO:0003700,GO:0000981,GO:0140297,GO:0042826,GO:0070878,GO:0042803,GO:0000978,GO:0061629,GO:1990837,GO:0010736,GO:0030036,GO:0060055,GO:0008306,GO:0048675,GO:0070830,GO:0001569,GO:0060532,GO:0060379,GO:0055003,GO:0060947,GO:0002042,GO:0007160,GO:0071333,GO:0090398,GO:0035912,GO:0090136,GO:0010669,GO:0048821,GO:0061029,GO:0060324,GO:…	chromatin|cytoplasm|nucleoplasm|nucleus|chromatin DNA binding|DNA-binding transcription activator activity, RNA polymerase II-specific|DNA-binding transcription factor activity|DNA-binding transcription factor activity, RNA polymerase II-specific|DNA-binding transcription factor binding|histone deacetylase binding|primary miRNA binding|protein homodimerization activity|RNA polymerase II cis-regul…
evm.TU.Chr01.341	527.748	533.502	521.994	0.9773	-0.0331272	0.826708	0.923793	Down	7.85287	5.69402	6.01108	6.66657	7.54795	8.25595	RUBCN	Run domain Beclin-1-interacting and cysteine-rich domain-containing protein	ko04140	Autophagy - animal	GO:0005829,GO:0005769,GO:0043231,GO:0005770,GO:0005764,GO:0005654,GO:1901981,GO:0006914,GO:0006897,GO:0002376,GO:0071985,GO:1901097,GO:0010507,GO:0045806,GO:0043553,GO:0006909	cytosol|early endosome|intracellular membrane-bounded organelle|late endosome|lysosome|nucleoplasm|phosphatidylinositol phosphate binding|autophagy|endocytosis|immune system process|multivesicular body sorting pathway|negative regulation of autophagosome maturation|negative regulation of autophagy|negative regulation of endocytosis|negative regulation of phosphatidylinositol 3-kinase activity|pha…
evm.TU.Chr01.342	1.80643	2.29217	1.32069	0.586616	-0.769511	0.640649	0.823297	Down	0.0264769	0	0.0694518	0.107508	0.0251357	0.0492717	Htr3a	5-hydroxytryptamine receptor 3A	ko04726,ko04742	Serotonergic synapse|Taste transduction	GO:0030424,GO:0032154,GO:0005737,GO:0098978,GO:0043005,GO:0043025,GO:0005886,GO:0045211,GO:0042734,GO:1904602,GO:0045202,GO:0005231,GO:0042802,GO:0099507,GO:0030594,GO:0051378,GO:0022850,GO:1904315,GO:0071363,GO:0007268,GO:0098662,GO:0034220,GO:0050877,GO:0032414,GO:0042391,GO:0099505,GO:0042220,GO:0045471,GO:0007210,GO:0007165	axon|cleavage furrow|cytoplasm|glutamatergic synapse|neuron projection|neuronal cell body|plasma membrane|postsynaptic membrane|presynaptic membrane|serotonin-activated cation-selective channel complex|synapse|excitatory extracellular ligand-gated ion channel activity|identical protein binding|ligand-gated ion channel activity involved in regulation of presynaptic membrane potential|neurotransmit…
evm.TU.Chr01.343	96.262	5.53287	186.991	34.2429	5.09773	1.56923e-31	2.8105e-29	Up	15.994	11.9988	10.1222	0.773126	0.072304	0.425197	Rtp3	Receptor-transporting protein 3			GO:0005737,GO:0016020,GO:0031849,GO:0001580,GO:0051205,GO:0006612	cytoplasm|membrane|olfactory receptor binding|detection of chemical stimulus involved in sensory perception of bitter taste|protein insertion into membrane|protein targeting to membrane
evm.TU.Chr01.344	1.36583	0.326385	2.40527	6.97761	2.80273	0.176749	0.416014	Up	0.0398007	0.175149	0.0348006	0	0.0377847	0			ko04514,ko04660,ko05235	Cell adhesion molecules|T cell receptor signaling pathway|PD-L1 expression and PD-1 checkpoint pathway in cancer
evm.TU.Chr01.345	6.36414	5.54818	7.18009	1.30273	0.381535	0.657137	0.833194	Up	0.592235	0.69499	0.604138	0.901774	0.281118	0.459213	dynlt2b	Dynein light chain Tctex-type protein 2B			GO:0005929,GO:0005737,GO:0005868,GO:0120293,GO:0045505,GO:0035721,GO:0007018	cilium|cytoplasm|cytoplasmic dynein complex|dynein axonemal particle|dynein intermediate chain binding|intraciliary retrograde transport|microtubule-based movement
evm.TU.Chr01.348	1622.86	1887.88	1357.84	0.719141	-0.475653	0.000126582	0.00157924	Down	31.599	27.6454	26.3116	43.7645	47.0989	42.5911	hykk	Hydroxylysine kinase	ko00310	Lysine degradation	GO:0005737,GO:0019202,GO:0047992,GO:0016310	cytoplasm|amino acid kinase activity|hydroxylysine kinase activity|phosphorylation
evm.TU.Chr01.349	734.716	883.051	586.38	0.664099	-0.590529	7.32758e-05	0.000983458	Down	18.3663	20.3533	16.4288	31.7768	33.1318	28.4384	Prdm9	Histone-lysine N-methyltransferase PRDM9	ko05168	Herpes simplex virus 1 infection	GO:0000785,GO:0005634,GO:0046975,GO:0140955,GO:0042800,GO:0140949,GO:0140944,GO:0140941,GO:0018024,GO:0046872,GO:0042803,GO:0010844,GO:0043565,GO:0000976,GO:0006325,GO:1990918,GO:0007292,GO:0097676,GO:0097198,GO:0044648,GO:0051568,GO:0097692,GO:0080182,GO:0051567,GO:0034968,GO:0016571,GO:0016570,GO:0007129,GO:0048232,GO:0007127,GO:0006311,GO:0043066,GO:1905516,GO:2001255,GO:0060903,GO:0010845,GO:…	chromatin|nucleus|histone H3K36 methyltransferase activity|histone H3K36 trimethyltransferase activity|histone H3K4 methyltransferase activity|histone H3K9 trimethyltransferase activity|histone H4K20 monomethyltransferase activity|histone H4K20me methyltransferase activity|histone lysine N-methyltransferase activity|metal ion binding|protein homodimerization activity|recombination hotspot binding…
evm.TU.Chr01.35	2557.24	815.289	4299.18	5.27241	2.39846	6.11018e-100	8.95364e-97	Up	74.1225	68.9282	71.4431	13.5652	16.349	15.7984	aste1	Protein asteroid homolog 1
evm.TU.Chr01.350	9.84824	10.5108	9.18573	0.874235	-0.193907	0.774302	0.898203	Down	0.107993	0.0950479	0.129836	0.109625	0.1666	0.150726	EPHB3	Ephrin type-B receptor 3 (Fragment)	ko04360	Axon guidance	GO:0030425,GO:0043005,GO:0005886,GO:0043235,GO:0005524,GO:0005003,GO:0004714,GO:0005005,GO:0007411,GO:0007413,GO:0016477,GO:0060996,GO:0060997,GO:0048013,GO:0033674,GO:0051965,GO:0046777,GO:0050770,GO:0022407,GO:0043087,GO:0034446,GO:0007169	dendrite|neuron projection|plasma membrane|receptor complex|ATP binding|ephrin receptor activity|transmembrane receptor protein tyrosine kinase activity|transmembrane-ephrin receptor activity|axon guidance|axonal fasciculation|cell migration|dendritic spine development|dendritic spine morphogenesis|ephrin receptor signaling pathway|positive regulation of kinase activity|positive regulation of syn…
evm.TU.Chr01.351	48.0061	57.7065	38.3057	0.663342	-0.592176	0.0717404	0.23907	Down	0.817275	1.04416	0.82986	1.5522	1.27644	1.7662	MFSD8	Major facilitator superfamily domain-containing protein 8	ko04142	Lysosome	GO:0005765,GO:0016020,GO:0022857,GO:0097352,GO:0007040,GO:0048666,GO:0010506,GO:1905165,GO:0038202	lysosomal membrane|membrane|transmembrane transporter activity|autophagosome maturation|lysosome organization|neuron development|regulation of autophagy|regulation of lysosomal protein catabolic process|TORC1 signaling
evm.TU.Chr01.352	120.727	143.028	98.4258	0.688105	-0.539299	0.0344044	0.143003	Down	7.72041	6.22341	5.0471	12.8909	9.6583	8.32491	POLR2H	DNA-directed RNA polymerases I, II, and III subunit RPABC3	ko03020,ko03420,ko04623,ko05016	RNA polymerase|Nucleotide excision repair|Cytosolic DNA-sensing pathway|Huntington disease	GO:0005829,GO:0005654,GO:0005634,GO:0032993,GO:0005736,GO:0005665,GO:0005666,GO:0003697,GO:0006366	cytosol|nucleoplasm|nucleus|protein-DNA complex|RNA polymerase I complex|RNA polymerase II, core complex|RNA polymerase III complex|single-stranded DNA binding|transcription by RNA polymerase II
evm.TU.Chr01.353	53.9189	65.2451	42.5928	0.652869	-0.615135	0.0754167	0.246498	Down	0.635172	0.475178	0.708104	1.20894	0.602999	1.32977	armc9	LisH domain-containing protein ARMC9			GO:0005814,GO:0036064,GO:0097542,GO:0005929,GO:0005737,GO:0060271,GO:0045880	centriole|ciliary basal body|ciliary tip|cilium|cytoplasm|cilium assembly|positive regulation of smoothened signaling pathway
evm.TU.Chr01.354	268.037	344.561	191.513	0.55521	-0.848896	4.11609e-07	9.20212e-06	Down	7.92034	5.81494	6.71651	13.0499	13.7536	14.48	B3GNT7	UDP-GlcNAc:betaGal beta-1,3-N-acetylglucosaminyltransferase 7	ko00533	Glycosaminoglycan biosynthesis - keratan sulfate	GO:0000139,GO:0008375,GO:0016757,GO:0008532,GO:0008499,GO:0008194,GO:0018146,GO:0016266,GO:0030311	Golgi membrane|acetylglucosaminyltransferase activity|glycosyltransferase activity|N-acetyllactosaminide beta-1,3-N-acetylglucosaminyltransferase activity|UDP-galactose:beta-N-acetylglucosamine beta-1,3-galactosyltransferase activity|UDP-glycosyltransferase activity|keratan sulfate biosynthetic process|O-glycan processing|poly-N-acetyllactosamine biosynthetic process
evm.TU.Chr01.355	156.002	138.256	173.747	1.2553	0.328034	0.12123	0.332162	Up	2.03201	2.35455	2.40305	1.55816	2.15113	2.394	ACAP2	Arf-GAP with coiled-coil, ANK repeat and PH domain-containing protein 2	ko04144	Endocytosis	GO:0010008,GO:0005096,GO:0046872,GO:1990090,GO:0032456	endosome membrane|GTPase activator activity|metal ion binding|cellular response to nerve growth factor stimulus|endocytic recycling
evm.TU.Chr01.359	34.5717	26.0887	43.0547	1.657	0.728575	0.062289	0.217624	Up	2.27122	1.78286	3.05933	1.55779	1.8648	1.37078	Ppp1r2	Protein phosphatase inhibitor 2			GO:0005737,GO:0043197,GO:0030426,GO:0140678,GO:0019904,GO:0004864,GO:0005977,GO:0032091,GO:0043666,GO:0009966	cytoplasm|dendritic spine|growth cone|molecular function inhibitor activity|protein domain specific binding|protein phosphatase inhibitor activity|glycogen metabolic process|negative regulation of protein binding|regulation of phosphoprotein phosphatase activity|regulation of signal transduction
evm.TU.Chr01.36	54738.5	59311.3	50165.6	0.845807	-0.241599	0.0274415	0.121552	Down	2558.18	2414.61	2387.4	3372.64	3357.17	3028.71	rpl13	60S ribosomal protein L13	ko03010,ko05171	Ribosome|Coronavirus disease - COVID-19	GO:0005737,GO:1990904,GO:0005840,GO:0003735,GO:0006412	cytoplasm|ribonucleoprotein complex|ribosome|structural constituent of ribosome|translation
evm.TU.Chr01.360	3134.66	3128.64	3140.69	1.0038	0.00546866	0.961047	0.983411	Up	56.3475	43.2338	49.9826	56.2618	53.6619	57.1868	ncl	Nucleolin	ko05130	Pathogenic Escherichia coli infection	GO:0005730,GO:0003677,GO:0003723	nucleolus|DNA binding|RNA binding
evm.TU.Chr01.361	1392.55	1403.37	1381.73	0.984563	-0.0224443	0.851264	0.935729	Down	16.0043	16.0441	14.6348	17.2599	18.53	17.5145	PSMD1	26S proteasome non-ATPase regulatory subunit 1	ko03050,ko05169,ko05010,ko05012,ko05014,ko05016,ko05017,ko05020,ko05022	Proteasome|Epstein-Barr virus infection|Alzheimer disease|Parkinson disease|Amyotrophic lateral sclerosis|Huntington disease|Spinocerebellar ataxia|Prion disease|Pathways of neurodegeneration - multiple diseases	GO:0022624,GO:0030234,GO:0031625,GO:0042176	proteasome accessory complex|enzyme regulator activity|ubiquitin protein ligase binding|regulation of protein catabolic process
evm.TU.Chr01.362	234.804	232.527	237.08	1.0181	0.0258755	0.88105	0.949689	Up	10.0597	9.00521	8.1945	9.73169	9.18286	11.2403
evm.TU.Chr01.367	905.999	1030.17	781.824	0.758605	-0.398579	0.0212127	0.101673	Down	16.1918	9.50562	10.5918	20.0149	15.8966	17.6064	TTC14	Tetratricopeptide repeat protein 14			GO:0003676	nucleic acid binding
evm.TU.Chr01.369	951.684	962.812	940.556	0.977379	-0.0330104	0.789612	0.905697	Down	89.0039	81.3977	95.4339	101.161	106.521	97.1411	dnajc19	Mitochondrial import inner membrane translocase subunit TIM14			GO:0098800,GO:0099617,GO:0001405,GO:0001671,GO:0030150,GO:1900208	inner mitochondrial membrane protein complex|matrix side of mitochondrial inner membrane|PAM complex, Tim23 associated import motor|ATPase activator activity|protein import into mitochondrial matrix|regulation of cardiolipin metabolic process
evm.TU.Chr01.370	189.938	152.69	227.186	1.48731	0.57271	0.00231892	0.0182513	Up	4.19654	3.94881	3.60169	3.18024	2.53359	3.18498	Fxr1	RNA-binding protein FXR1			GO:0030424,GO:0043034,GO:0005737,GO:0036464,GO:0005829,GO:0030425,GO:1902737,GO:0043197,GO:0044326,GO:0098978,GO:0030426,GO:0016020,GO:0043025,GO:0005634,GO:0048471,GO:0005844,GO:0098794,GO:0014069,GO:0098793,GO:0035770,GO:0003730,GO:0046982,GO:0042803,GO:0033592,GO:0045182,GO:0030154,GO:0007517,GO:0017148,GO:2000637,GO:0001934,GO:2001022,GO:0045727,GO:0000381,GO:0051489,GO:0043488,GO:0060538	axon|costamere|cytoplasm|cytoplasmic ribonucleoprotein granule|cytosol|dendrite|dendritic filopodium|dendritic spine|dendritic spine neck|glutamatergic synapse|growth cone|membrane|neuronal cell body|nucleus|perinuclear region of cytoplasm|polysome|postsynapse|postsynaptic density|presynapse|ribonucleoprotein granule|mRNA 3'-UTR binding|protein heterodimerization activity|protein homodimerization…
evm.TU.Chr01.371	346.202	312.202	380.203	1.21814	0.284681	0.0567088	0.204266	Up	3.56846	3.35008	4.10348	3.27112	3.19266	3.71274	ATP11B	Phospholipid-transporting ATPase IF			GO:0035577,GO:0031901,GO:0005783,GO:0016020,GO:0005637,GO:1990531,GO:0005886,GO:0055037,GO:0055038,GO:0005802,GO:0005524,GO:0016887,GO:0140326,GO:0015075,GO:0000287,GO:0090555,GO:0090556,GO:0015917,GO:0034220,GO:0006811,GO:0045332	azurophil granule membrane|early endosome membrane|endoplasmic reticulum|membrane|nuclear inner membrane|phospholipid-translocating ATPase complex|plasma membrane|recycling endosome|recycling endosome membrane|trans-Golgi network|ATP binding|ATP hydrolysis activity|ATPase-coupled intramembrane lipid transporter activity|ion transmembrane transporter activity|magnesium ion binding|phosphatidyletha…
evm.TU.Chr01.372	1013.06	992.632	1033.5	1.04066	0.0574999	0.650537	0.829457	Up	17.7273	16.7569	14.4772	17.1674	16.8294	19.0184	Mccc1	Methylcrotonoyl-CoA carboxylase subunit alpha, mitochondrial	ko00280	Valine, leucine and isoleucine degradation	GO:0002169,GO:1905202,GO:0005743,GO:0005759,GO:0005739,GO:0005524,GO:0046872,GO:0004485,GO:0006552	3-methylcrotonyl-CoA carboxylase complex, mitochondrial|methylcrotonoyl-CoA carboxylase complex|mitochondrial inner membrane|mitochondrial matrix|mitochondrion|ATP binding|metal ion binding|methylcrotonoyl-CoA carboxylase activity|leucine catabolic process
evm.TU.Chr01.373	98.8307	65.7456	131.916	2.00454	1.00327	8.58018e-05	0.00112169	Up	7.26057	4.71958	4.81319	3.2275	3.01842	3.13501	LAMP3	Lysosome-associated membrane glycoprotein 3	ko04142	Lysosome	GO:0097233,GO:0009986,GO:0005769,GO:0031901,GO:0043231,GO:0031902,GO:0005765,GO:0048471,GO:0005886,GO:0031982,GO:0002250,GO:0072594,GO:0043154,GO:1901799,GO:0010628,GO:0010506,GO:1903900,GO:0035455	alveolar lamellar body membrane|cell surface|early endosome|early endosome membrane|intracellular membrane-bounded organelle|late endosome membrane|lysosomal membrane|perinuclear region of cytoplasm|plasma membrane|vesicle|adaptive immune response|establishment of protein localization to organelle|negative regulation of cysteine-type endopeptidase activity involved in apoptotic process|negative r…
evm.TU.Chr01.374	167044	152133	181955	1.19603	0.25825	0.011968	0.0674519	Up	5768.14	5374.4	5223.09	5350.89	4984.87	5034.07	LOC106584303	Kininogen	ko04071,ko04022,ko04080,ko04810,ko04610,ko04750,ko05200,ko05142,ko05143	Sphingolipid signaling pathway|cGMP-PKG signaling pathway|Neuroactive ligand-receptor interaction|Regulation of actin cytoskeleton|Complement and coagulation cascades|Inflammatory mediator regulation of TRP channels|Pathways in cancer|Chagas disease|African trypanosomiasis	GO:0005737,GO:0005773,GO:0004869,GO:0010466	cytoplasm|vacuole|cysteine-type endopeptidase inhibitor activity|negative regulation of peptidase activity
evm.TU.Chr01.375	827.384	697.571	957.197	1.37157	0.455832	0.000268875	0.00305426	Up	31.1244	26.4425	31.9074	22.5019	22.8971	27.9873	CERS1	Ceramide synthase 1	ko00600,ko04071	Sphingolipid metabolism|Sphingolipid signaling pathway	GO:0005783,GO:0005789,GO:0043231,GO:0016020,GO:0016410,GO:0050291,GO:0072721,GO:0036146,GO:0071492,GO:0071466,GO:0046513,GO:0051974,GO:1901526,GO:0030148	endoplasmic reticulum|endoplasmic reticulum membrane|intracellular membrane-bounded organelle|membrane|N-acyltransferase activity|sphingosine N-acyltransferase activity|cellular response to dithiothreitol|cellular response to mycotoxin|cellular response to UV-A|cellular response to xenobiotic stimulus|ceramide biosynthetic process|negative regulation of telomerase activity|positive regulation of …
evm.TU.Chr01.376	341.416	298.776	384.056	1.28557	0.362404	0.0223748	0.105889	Up	8.36453	7.32321	6.87218	7.13147	6.12757	6.45512	ncln	BOS complex subunit ncln			GO:0005789,GO:0005886,GO:0043022,GO:0048484,GO:1900176,GO:0009966	endoplasmic reticulum membrane|plasma membrane|ribosome binding|enteric nervous system development|negative regulation of nodal signaling pathway involved in determination of lateral mesoderm left/right asymmetry|regulation of signal transduction
evm.TU.Chr01.377	38.7405	43.9244	33.5566	0.765147	-0.386191	0.319712	0.579299	Down	0.610485	1.24429	1.01139	1.50035	1.03711	1.73401	S1PR1	Sphingosine 1-phosphate receptor 1	ko04068,ko04071,ko04080	FoxO signaling pathway|Sphingolipid signaling pathway|Neuroactive ligand-receptor interaction	GO:0005737,GO:0005768,GO:0009897,GO:0043231,GO:0045121,GO:0005654,GO:0005886,GO:0004930,GO:0001664,GO:0046625,GO:0038036,GO:0031532,GO:0007189,GO:0007193,GO:0001525,GO:0001955,GO:0007420,GO:0003245,GO:0007155,GO:0016477,GO:0008283,GO:0006935,GO:0045446,GO:0007186,GO:0061384,GO:0030032,GO:0030595,GO:0051497,GO:0030182,GO:0030335,GO:0051482,GO:0043547,GO:0050927,GO:0048661,GO:0045944,GO:0030500,GO:…	cytoplasm|endosome|external side of plasma membrane|intracellular membrane-bounded organelle|membrane raft|nucleoplasm|plasma membrane|G protein-coupled receptor activity|G protein-coupled receptor binding|sphingolipid binding|sphingosine-1-phosphate receptor activity|actin cytoskeleton reorganization|adenylate cyclase-activating G protein-coupled receptor signaling pathway|adenylate cyclase-inhi…
evm.TU.Chr01.379	195.727	180.557	210.897	1.16903	0.225312	0.255936	0.513609	Up	1.2632	0.827369	1.24321	1.14511	1.00399	1.0387	MYO9B	Unconventional myosin-IXb	ko04814	Motor proteins	GO:0015629,GO:0005884,GO:0005938,GO:0005737,GO:0005829,GO:0030027,GO:0016020,GO:0016459,GO:0048471,GO:0001726,GO:0003779,GO:0051015,GO:0043531,GO:0005524,GO:0016887,GO:0043008,GO:0005516,GO:0005096,GO:0000146,GO:0048495,GO:0031267,GO:0008270,GO:0030048,GO:0072673,GO:0035023,GO:0051056,GO:0007266,GO:0035385	actin cytoskeleton|actin filament|cell cortex|cytoplasm|cytosol|lamellipodium|membrane|myosin complex|perinuclear region of cytoplasm|ruffle|actin binding|actin filament binding|ADP binding|ATP binding|ATP hydrolysis activity|ATP-dependent protein binding|calmodulin binding|GTPase activator activity|microfilament motor activity|Roundabout binding|small GTPase binding|zinc ion binding|actin filame…
evm.TU.Chr01.380	83.7869	82.9326	84.6412	1.02042	0.0291688	0.906571	0.960485	Up	4.04183	3.69775	4.32457	4.37283	3.93808	4.9979	use1	Vesicle transport protein USE1	ko04130	SNARE interactions in vesicular transport	GO:0005783,GO:0005789,GO:0031201,GO:0005484,GO:0015031,GO:0006890	endoplasmic reticulum|endoplasmic reticulum membrane|SNARE complex|SNAP receptor activity|protein transport|retrograde vesicle-mediated transport, Golgi to endoplasmic reticulum
evm.TU.Chr01.381	201.44	168.765	234.115	1.38964	0.474707	0.0260212	0.117588	Up	2.14817	1.89067	1.70973	1.9197	1.49902	1.21295	Insr	Insulin receptor	ko04010,ko04014,ko04015,ko04066,ko04068,ko04072,ko04022,ko04151,ko04152,ko04150,ko04520,ko04910,ko04923,ko04913,ko04960,ko04361,ko04211,ko04212,ko04213,ko05010,ko05415,ko04930,ko04932,ko04931	MAPK signaling pathway|Ras signaling pathway|Rap1 signaling pathway|HIF-1 signaling pathway|FoxO signaling pathway|Phospholipase D signaling pathway|cGMP-PKG signaling pathway|PI3K-Akt signaling pathway|AMPK signaling pathway|mTOR signaling pathway|Adherens junction|Insulin signaling pathway|Regulation of lipolysis in adipocytes|Ovarian steroidogenesis|Aldosterone-regulated sodium reabsorption|Ax…	GO:0030424,GO:0005901,GO:0044297,GO:0031410,GO:0005829,GO:0030425,GO:0032590,GO:0005768,GO:0009897,GO:0005899,GO:0043231,GO:0005770,GO:0005764,GO:0016020,GO:0043025,GO:0032809,GO:0005635,GO:0031981,GO:0005634,GO:0005886,GO:0043235,GO:0055038,GO:0045202,GO:0060417,GO:0046935,GO:0043423,GO:0001540,GO:0005524,GO:0038024,GO:0005525,GO:0042802,GO:0043559,GO:0005009,GO:0043560,GO:0031994,GO:0031995,GO:…	axon|caveola|cell body|cytoplasmic vesicle|cytosol|dendrite|dendrite membrane|endosome|external side of plasma membrane|insulin receptor complex|intracellular membrane-bounded organelle|late endosome|lysosome|membrane|neuronal cell body|neuronal cell body membrane|nuclear envelope|nuclear lumen|nucleus|plasma membrane|receptor complex|recycling endosome membrane|synapse|yolk|1-phosphatidylinosito…
evm.TU.Chr01.382	143.588	161.507	125.669	0.777325	-0.36341	0.0896501	0.276093	Down	1.10103	0.813702	0.918612	1.48453	1.10111	1.50933	Arhgef18	Rho guanine nucleotide exchange factor 18	ko04530	Tight junction	GO:0045177,GO:0016324,GO:0005856,GO:0005829,GO:0005886,GO:0005085,GO:0046872,GO:0030036,GO:0051497,GO:0150105,GO:0008360,GO:0035023,GO:0007264	apical part of cell|apical plasma membrane|cytoskeleton|cytosol|plasma membrane|guanyl-nucleotide exchange factor activity|metal ion binding|actin cytoskeleton organization|negative regulation of stress fiber assembly|protein localization to cell-cell junction|regulation of cell shape|regulation of Rho protein signal transduction|small GTPase mediated signal transduction
evm.TU.Chr01.383	38.7855	45.685	31.886	0.694673	-0.525593	0.196158	0.44284	Down	0.564631	0.699407	0.511981	0.488249	1.05221	1.36207	Enc1	Ectoderm-neural cortex protein 1			GO:0000785,GO:0031463,GO:0005737,GO:0005856,GO:0043025,GO:0016363,GO:0005730,GO:0005654,GO:0005634,GO:0003779,GO:0017148,GO:0010976,GO:0010499,GO:0016567	chromatin|Cul3-RING ubiquitin ligase complex|cytoplasm|cytoskeleton|neuronal cell body|nuclear matrix|nucleolus|nucleoplasm|nucleus|actin binding|negative regulation of translation|positive regulation of neuron projection development|proteasomal ubiquitin-independent protein catabolic process|protein ubiquitination
evm.TU.Chr01.384	257.583	258.485	256.682	0.992801	-0.0104242	0.953753	0.980769	Down	41.4873	32.7134	31.8251	45.0887	35.4326	39.3201	timm13-a	Mitochondrial import inner membrane translocase subunit Tim13-A			GO:0005743,GO:0046872,GO:0015031	mitochondrial inner membrane|metal ion binding|protein transport
evm.TU.Chr01.386	435.403	474.76	396.046	0.834513	-0.260994	0.0913642	0.278868	Down	39.862	46.7782	38.6922	59.2512	55.3001	54.6419	LSM7	U6 snRNA-associated Sm-like protein LSm7	ko03040,ko03018	Spliceosome|RNA degradation	GO:0071013,GO:0005829,GO:1990726,GO:0120115,GO:0005654,GO:0005634,GO:1990904,GO:0097526,GO:0005689,GO:0071005,GO:0071004,GO:0046540,GO:0005688,GO:0017070,GO:0000398,GO:0000956	catalytic step 2 spliceosome|cytosol|Lsm1-7-Pat1 complex|Lsm2-8 complex|nucleoplasm|nucleus|ribonucleoprotein complex|spliceosomal tri-snRNP complex|U12-type spliceosomal complex|U2-type precatalytic spliceosome|U2-type prespliceosome|U4/U6 x U5 tri-snRNP complex|U6 snRNP|U6 snRNA binding|mRNA splicing, via spliceosome|nuclear-transcribed mRNA catabolic process
evm.TU.Chr01.387	242.082	211.611	272.554	1.28787	0.364983	0.0307163	0.131575	Up	4.53667	4.14321	5.19492	3.66105	3.96449	4.48615	sass6	Spindle assembly abnormal protein 6 homolog			GO:0005814,GO:0005813,GO:0005737,GO:0098536,GO:0120099,GO:0007099,GO:0051298,GO:0040016,GO:0007052,GO:0000280,GO:0046601,GO:1900087,GO:0110028,GO:1905832,GO:0007283	centriole|centrosome|cytoplasm|deuterosome|procentriole replication complex|centriole replication|centrosome duplication|embryonic cleavage|mitotic spindle organization|nuclear division|positive regulation of centriole replication|positive regulation of G1/S transition of mitotic cell cycle|positive regulation of mitotic spindle organization|positive regulation of spindle assembly|spermatogenesis
evm.TU.Chr01.388	277.697	234.365	321.03	1.37108	0.455316	0.0210829	0.101312	Up	5.76292	8.89294	7.03673	5.7469	6.50736	5.59843	Mfsd14a	Hippocampus abundant transcript 1 protein			GO:0016020,GO:0022857,GO:0001675,GO:0030382,GO:0007286,GO:0007289,GO:0007283	membrane|transmembrane transporter activity|acrosome assembly|sperm mitochondrion organization|spermatid development|spermatid nucleus differentiation|spermatogenesis
evm.TU.Chr01.389	255.89	171.568	340.213	1.98183	0.986834	2.03013e-07	4.79819e-06	Up	14.1008	8.56456	10.9166	6.37415	5.99607	6.59435	IFI44	Interferon-induced protein 44			GO:0005737,GO:0006955,GO:0009617,GO:0009615	cytoplasm|immune response|response to bacterium|response to virus
evm.TU.Chr01.390	31.8046	28.3599	35.2492	1.24402	0.315015	0.472802	0.708014	Up	0.336242	0.131527	0.424667	0.255992	0.239408	0.304172	MAP1S	Microtubule-associated protein 1S	ko03250	Viral life cycle - HIV-1	GO:0005829,GO:0030425,GO:0005874,GO:0005875,GO:0043025,GO:0005634,GO:0005819,GO:0045202,GO:0003779,GO:0003677,GO:0008017,GO:0006915,GO:0007409,GO:0016358,GO:0000226,GO:0031114	cytosol|dendrite|microtubule|microtubule associated complex|neuronal cell body|nucleus|spindle|synapse|actin binding|DNA binding|microtubule binding|apoptotic process|axonogenesis|dendrite development|microtubule cytoskeleton organization|regulation of microtubule depolymerization
evm.TU.Chr01.391	92.837	80.7507	104.923	1.3031	0.381946	0.136442	0.357496	Up	1.16902	0.928234	1.48879	1.16088	0.928857	0.993148	OSBPL1A	Oxysterol-binding protein-related protein 1			GO:0005829,GO:0005768,GO:0070062,GO:0043231,GO:0005770,GO:0016020,GO:0044232,GO:0015485,GO:0005543,GO:0032934,GO:0015248,GO:0006699,GO:0008203,GO:0016192	cytosol|endosome|extracellular exosome|intracellular membrane-bounded organelle|late endosome|membrane|organelle membrane contact site|cholesterol binding|phospholipid binding|sterol binding|sterol transporter activity|bile acid biosynthetic process|cholesterol metabolic process|vesicle-mediated transport
evm.TU.Chr01.392	65.0168	70.2952	59.7385	0.849669	-0.235026	0.428335	0.673865	Down	1.49953	1.43555	1.26514	2.24322	1.34865	1.98274	Trmt13	tRNA:m(4)X modification enzyme TRM13 homolog			GO:0046872,GO:0106050,GO:0008175,GO:0030488	metal ion binding|tRNA 2'-O-methyltransferase activity|tRNA methyltransferase activity|tRNA methylation
evm.TU.Chr01.395	505.805	445.47	566.139	1.2716	0.346641	0.0119995	0.0675945	Up	13.2854	11.3199	13.2291	11.968	10.2461	11.1788	Dbt	Lipoamide acyltransferase component of branched-chain alpha-keto acid dehydrogenase complex, mitochondrial	ko00640,ko00280	Propanoate metabolism|Valine, leucine and isoleucine degradation	GO:0005737,GO:0005829,GO:0015630,GO:0005947,GO:0042645,GO:0005739,GO:0016407,GO:0043754,GO:0031405,GO:0031625,GO:0009083	cytoplasm|cytosol|microtubule cytoskeleton|mitochondrial alpha-ketoglutarate dehydrogenase complex|mitochondrial nucleoid|mitochondrion|acetyltransferase activity|dihydrolipoyllysine-residue (2-methylpropanoyl)transferase activity|lipoic acid binding|ubiquitin protein ligase binding|branched-chain amino acid catabolic process
evm.TU.Chr01.396	168.811	141.46	196.163	1.38641	0.471351	0.0149034	0.0789232	Up	6.79447	5.41473	5.55665	5.00986	4.55694	4.8123	RTCA	RNA 3'-terminal phosphate cyclase			GO:0005654,GO:0005634,GO:0005524,GO:0003963,GO:0006396	nucleoplasm|nucleus|ATP binding|RNA-3'-phosphate cyclase activity|RNA processing
evm.TU.Chr01.397	35.1147	25.5203	44.7091	1.74734	0.805159	0.0437471	0.170411	Up	0.666385	0.764233	0.988769	0.307479	0.594289	0.657629	cdc14ab	Dual specificity protein phosphatase CDC14AB	ko04110,ko04111,ko04113	Cell cycle|Cell cycle - yeast|Meiosis - yeast	GO:0005813,GO:0005737,GO:1902636,GO:0072686,GO:0005730,GO:0000922,GO:0017018,GO:0004722,GO:0004725,GO:0008138,GO:0007049,GO:0051301,GO:0060271,GO:0000226,GO:0032467,GO:0006470,GO:0007096	centrosome|cytoplasm|kinociliary basal body|mitotic spindle|nucleolus|spindle pole|myosin phosphatase activity|protein serine/threonine phosphatase activity|protein tyrosine phosphatase activity|protein tyrosine/serine/threonine phosphatase activity|cell cycle|cell division|cilium assembly|microtubule cytoskeleton organization|positive regulation of cytokinesis|protein dephosphorylation|regulatio…
evm.TU.Chr01.398	1.89449	2.14725	1.64173	0.766381	-0.383867	0.818155	0.919975	Down	0	0.0644464	0.0960372	0	0.104272	0.136265	GPR88	Probable G-protein coupled receptor 88			GO:0005929,GO:0005737,GO:0005634,GO:0005886,GO:0003774,GO:0008020,GO:0071482,GO:0007186,GO:0007626,GO:0061743,GO:0050885,GO:0019228,GO:0007602	cilium|cytoplasm|nucleus|plasma membrane|cytoskeletal motor activity|G protein-coupled photoreceptor activity|cellular response to light stimulus|G protein-coupled receptor signaling pathway|locomotory behavior|motor learning|neuromuscular process controlling balance|neuronal action potential|phototransduction
evm.TU.Chr01.399	443.539	307.96	579.117	1.88165	0.911997	1.13628e-06	2.34907e-05	Up	11.2026	7.35242	11.4446	7.09274	4.5318	6.23268	Vcam1	Vascular cell adhesion protein 1	ko04064,ko04668,ko04514,ko04670,ko05144,ko05143,ko05417,ko05418,ko04933	NF-kappa B signaling pathway|TNF signaling pathway|Cell adhesion molecules|Leukocyte transendothelial migration|Malaria|African trypanosomiasis|Lipid and atherosclerosis|Fluid shear stress and atherosclerosis|AGE-RAGE signaling pathway in diabetic complications	GO:0071065,GO:0045177,GO:0016324,GO:0071944,GO:0009986,GO:0005769,GO:0005783,GO:0009897,GO:0005615,GO:0030175,GO:0005794,GO:0005902,GO:0005886,GO:0002102,GO:0042383,GO:0050839,GO:0005178,GO:0008131,GO:0009308,GO:0035584,GO:0060945,GO:0007155,GO:0060326,GO:0140039,GO:0007160,GO:1904646,GO:0071333,GO:0060710,GO:0060669,GO:0007507,GO:0007157,GO:0034113,GO:0060384,GO:0007159,GO:0050901,GO:0042102,GO:…	alpha9-beta1 integrin-vascular cell adhesion molecule-1 complex|apical part of cell|apical plasma membrane|cell periphery|cell surface|early endosome|endoplasmic reticulum|external side of plasma membrane|extracellular space|filopodium|Golgi apparatus|microvillus|plasma membrane|podosome|sarcolemma|cell adhesion molecule binding|integrin binding|primary amine oxidase activity|amine metabolic proc…
evm.TU.Chr01.400	1345.06	1386.79	1303.33	0.940009	-0.0892531	0.463406	0.70098	Down	32.5856	37.7567	39.9162	41.7488	42.408	48.0701	slc30a7	Zinc transporter 7			GO:0031410,GO:0005794,GO:0016020,GO:0046873,GO:0005385,GO:0006882,GO:0030001,GO:1904257,GO:0006829	cytoplasmic vesicle|Golgi apparatus|membrane|metal ion transmembrane transporter activity|zinc ion transmembrane transporter activity|cellular zinc ion homeostasis|metal ion transport|zinc ion import into Golgi lumen|zinc ion transport
evm.TU.Chr01.401	161.723	191.144	132.301	0.691451	-0.532302	0.0162541	0.0838608	Down	5.97699	5.26052	3.84492	8.84092	8.34924	7.26954	DPH5	Diphthine methyl ester synthase			GO:0005829,GO:0004164,GO:0032259,GO:0017183	cytosol|diphthine synthase activity|methylation|peptidyl-diphthamide biosynthetic process from peptidyl-histidine
evm.TU.Chr01.402	17.8327	7.94743	27.7179	3.44135	1.78297	0.00675242	0.0435717	Up	0.809064	0.53406	1.17904	0.205322	0.0320034	0.595973	s1pr1	Sphingosine 1-phosphate receptor 1	ko04068,ko04071,ko04080	FoxO signaling pathway|Sphingolipid signaling pathway|Neuroactive ligand-receptor interaction	GO:0005737,GO:0016020,GO:0005886,GO:0004930,GO:0070915,GO:0038036,GO:0007189,GO:0001525,GO:0042074,GO:0006935,GO:0007186,GO:0007507,GO:0008078,GO:0016525,GO:0030335,GO:0060312,GO:0019222,GO:0003376,GO:0002040,GO:0001944	cytoplasm|membrane|plasma membrane|G protein-coupled receptor activity|lysophosphatidic acid receptor activity|sphingosine-1-phosphate receptor activity|adenylate cyclase-activating G protein-coupled receptor signaling pathway|angiogenesis|cell migration involved in gastrulation|chemotaxis|G protein-coupled receptor signaling pathway|heart development|mesodermal cell migration|negative regulation…
evm.TU.Chr01.404	105349	94619.2	116078	1.2268	0.294902	0.00355072	0.025851	Up	788.11	866.19	854.422	760.737	759.949	780.27	RC3H1	Roquin-1			GO:0010494,GO:0000932,GO:1905762,GO:0003725,GO:0035198,GO:0003730,GO:0003729,GO:0003723,GO:0035613,GO:0061630,GO:0004842,GO:0008270,GO:0061158,GO:0001782,GO:0071347,GO:0048535,GO:0046007,GO:0030889,GO:0002635,GO:2000320,GO:0045623,GO:0000956,GO:0000288,GO:0033962,GO:0061014,GO:1901224,GO:0010608,GO:0000209,GO:0002634,GO:2000628,GO:0043488,GO:1900151,GO:0050856,GO:0048536,GO:0043029,GO:0042098,GO:…	cytoplasmic stress granule|P-body|CCR4-NOT complex binding|double-stranded RNA binding|miRNA binding|mRNA 3'-UTR binding|mRNA binding|RNA binding|RNA stem-loop binding|ubiquitin protein ligase activity|ubiquitin-protein transferase activity|zinc ion binding|3'-UTR-mediated mRNA destabilization|B cell homeostasis|cellular response to interleukin-1|lymph node development|negative regulation of acti…
evm.TU.Chr01.405	65.0654	82.0187	48.1121	0.585866	-0.771358	0.0157117	0.0819395	Down	0.527621	0.250048	0.541183	0.720991	0.741711	1.0574	stil	SCL-interrupting locus protein homolog			GO:0005814,GO:0005813,GO:0005737,GO:0120099,GO:0010171,GO:0051298,GO:0007052,GO:0070050,GO:0046601,GO:1900087,GO:0110028,GO:1905832,GO:0071539,GO:0046599,GO:0007224,GO:0051225	centriole|centrosome|cytoplasm|procentriole replication complex|body morphogenesis|centrosome duplication|mitotic spindle organization|neuron cellular homeostasis|positive regulation of centriole replication|positive regulation of G1/S transition of mitotic cell cycle|positive regulation of mitotic spindle organization|positive regulation of spindle assembly|protein localization to centrosome|reg…
evm.TU.Chr01.406	35.059	30.4212	39.6968	1.29663	0.374763	0.381791	0.637088	Up	0.675697	0.309244	0.460831	0.370389	0.243759	0.641288	EPS15L1	Epidermal growth factor receptor substrate 15-like 1	ko04144	Endocytosis	GO:0030132,GO:0005829,GO:0016020,GO:0005634,GO:0005886,GO:0045296,GO:0005509,GO:0006897,GO:0016197	clathrin coat of coated pit|cytosol|membrane|nucleus|plasma membrane|cadherin binding|calcium ion binding|endocytosis|endosomal transport
evm.TU.Chr01.407	132.424	162.823	102.026	0.626152	-0.675416	0.0011912	0.0106869	Down	2.92718	2.88102	2.77961	5.14405	4.60163	5.71087	KLF2	Krueppel-like factor 2	ko04371,ko04068,ko05418	Apelin signaling pathway|FoxO signaling pathway|Fluid shear stress and atherosclerosis	GO:0000785,GO:0005634,GO:0003677,GO:0003700,GO:0000981,GO:0046872,GO:0000978,GO:1990837,GO:0000902,GO:0071409,GO:0071498,GO:0070301,GO:0071347,GO:0071499,GO:1901653,GO:0071356,GO:0097533,GO:0040029,GO:0043249,GO:0001701,GO:0035264,GO:0032715,GO:1903671,GO:0000122,GO:0045893,GO:0045429,GO:0051247,GO:0048386,GO:0045944,GO:0036003,GO:0006357,GO:0060509,GO:0042311	chromatin|nucleus|DNA binding|DNA-binding transcription factor activity|DNA-binding transcription factor activity, RNA polymerase II-specific|metal ion binding|RNA polymerase II cis-regulatory region sequence-specific DNA binding|sequence-specific double-stranded DNA binding|cell morphogenesis|cellular response to cycloheximide|cellular response to fluid shear stress|cellular response to hydrogen…
evm.TU.Chr01.408	594.02	607.841	580.199	0.95448	-0.0672132	0.649919	0.828998	Down	63.9841	55.4493	50.0266	70.936	66.4442	61.7702	fam32al	Protein FAM32A-like			GO:0005730,GO:0006915,GO:0007049	nucleolus|apoptotic process|cell cycle
evm.TU.Chr01.409	314.678	342.325	287.032	0.837264	-0.256245	0.123063	0.335191	Down	22.521	18.3168	16.2473	24.9738	24.4144	27.2485	mrpl54	39S ribosomal protein L54, mitochondrial			GO:0005762,GO:0003735	mitochondrial large ribosomal subunit|structural constituent of ribosome
evm.TU.Chr01.41	1114.72	1027.42	1202.03	1.17	0.226504	0.13234	0.350104	Up	7.46194	10.6912	9.65777	8.08553	8.70669	10.0998	DHX38	Pre-mRNA-splicing factor ATP-dependent RNA helicase PRP16	ko03040	Spliceosome	GO:0071013,GO:0016020,GO:0005654,GO:0005634,GO:0005681,GO:0005524,GO:0016887,GO:0003723,GO:0003724,GO:0000398	catalytic step 2 spliceosome|membrane|nucleoplasm|nucleus|spliceosomal complex|ATP binding|ATP hydrolysis activity|RNA binding|RNA helicase activity|mRNA splicing, via spliceosome
evm.TU.Chr01.410	55.1212	51.7289	58.5136	1.12587	0.171034	0.59801	0.796823	Up	1.04669	0.823514	0.610128	0.788827	0.662446	1.03293	MALT1	Mucosa-associated lymphoid tissue lymphoma translocation protein 1	ko04064,ko04625,ko04660,ko04662,ko05131,ko05152	NF-kappa B signaling pathway|C-type lectin receptor signaling pathway|T cell receptor signaling pathway|B cell receptor signaling pathway|Shigellosis|Tuberculosis	GO:0032449,GO:0005737,GO:0005829,GO:0001650,GO:0005634,GO:0048471,GO:0002096,GO:0032991,GO:0004197,GO:0004175,GO:0042802,GO:0008233,GO:0002020,GO:0043621,GO:0036094,GO:0004842,GO:0007250,GO:0042113,GO:0001923,GO:0006952,GO:0045087,GO:0031663,GO:0043066,GO:0051168,GO:0043280,GO:0043123,GO:0032731,GO:0032743,GO:0051092,GO:0031398,GO:0002726,GO:2000321,GO:0006508,GO:0051603,GO:0042981,GO:0050856,GO:…	CBM complex|cytoplasm|cytosol|fibrillar center|nucleus|perinuclear region of cytoplasm|polkadots|protein-containing complex|cysteine-type endopeptidase activity|endopeptidase activity|identical protein binding|peptidase activity|protease binding|protein self-association|small molecule binding|ubiquitin-protein transferase activity|activation of NF-kappaB-inducing kinase activity|B cell activation…
evm.TU.Chr01.411	1574.85	1737.76	1411.93	0.812179	-0.300131	0.0226171	0.106536	Down	22.6398	16.133	17.1114	25.0043	25.304	26.8881	SAFB2	Scaffold attachment factor B2			GO:0005737,GO:0070062,GO:0043231,GO:0016604,GO:0005654,GO:0005634,GO:0042802,GO:0003723,GO:0043565,GO:0060765,GO:0050684,GO:0006357,GO:0060008	cytoplasm|extracellular exosome|intracellular membrane-bounded organelle|nuclear body|nucleoplasm|nucleus|identical protein binding|RNA binding|sequence-specific DNA binding|regulation of androgen receptor signaling pathway|regulation of mRNA processing|regulation of transcription by RNA polymerase II|Sertoli cell differentiation
evm.TU.Chr01.412	63.2367	48.3146	78.1587	1.62138	0.69722	0.0215704	0.103142	Up	1.24123	1.28811	1.34447	0.789842	1.16077	0.723984	ADAM10	Disintegrin and metalloproteinase domain-containing protein 10	ko04361,ko05120,ko05010	Axon regeneration|Epithelial cell signaling in Helicobacter pylori infection|Alzheimer disease	GO:0005912,GO:0030424,GO:0009986,GO:0030136,GO:0005737,GO:0030425,GO:0098978,GO:0005794,GO:0000139,GO:0005798,GO:0005634,GO:0097038,GO:0005886,GO:0046930,GO:0014069,GO:0097060,GO:0097197,GO:0004175,GO:0046872,GO:0070573,GO:0004222,GO:1902945,GO:0008237,GO:0042803,GO:0019901,GO:0017124,GO:0034332,GO:0042987,GO:0090102,GO:0051089,GO:0038004,GO:0001701,GO:0006509,GO:0042117,GO:0007162,GO:0010629,GO:…	adherens junction|axon|cell surface|clathrin-coated vesicle|cytoplasm|dendrite|glutamatergic synapse|Golgi apparatus|Golgi membrane|Golgi-associated vesicle|nucleus|perinuclear endoplasmic reticulum|plasma membrane|pore complex|postsynaptic density|synaptic membrane|tetraspanin-enriched microdomain|endopeptidase activity|metal ion binding|metallodipeptidase activity|metalloendopeptidase activity|…
evm.TU.Chr01.413	7762.56	7101.24	8423.87	1.18638	0.246569	0.0313445	0.133662	Up	163.908	185.586	207.872	180.039	171.45	176.438	LPL	Lipoprotein lipase	ko00561,ko03320,ko04979,ko05010	Glycerolipid metabolism|PPAR signaling pathway|Cholesterol metabolism|Alzheimer disease	GO:1902494,GO:0009986,GO:0042627,GO:0005576,GO:0005615,GO:0005886,GO:0034361,GO:0052740,GO:0034185,GO:0005509,GO:0043395,GO:0008201,GO:0016298,GO:0004465,GO:0071813,GO:0052739,GO:0008970,GO:0004620,GO:0042803,GO:0043495,GO:0005102,GO:0017129,GO:0004806,GO:0071398,GO:0031670,GO:0042632,GO:0034371,GO:0006633,GO:0006631,GO:0016042,GO:0055096,GO:1900077,GO:0006644,GO:2000343,GO:0032722,GO:0010886,GO:…	catalytic complex|cell surface|chylomicron|extracellular region|extracellular space|plasma membrane|very-low-density lipoprotein particle|1-acyl-2-lysophosphatidylserine acylhydrolase activity|apolipoprotein binding|calcium ion binding|heparan sulfate proteoglycan binding|heparin binding|lipase activity|lipoprotein lipase activity|lipoprotein particle binding|phosphatidylserine 1-acylhydrolase ac…
evm.TU.Chr01.414	10245.2	9871.11	10619.3	1.07587	0.105507	0.322365	0.581926	Up	210.643	225.43	250.197	233.9	243.709	238.84	LPL	Lipoprotein lipase	ko00561,ko03320,ko04979,ko05010	Glycerolipid metabolism|PPAR signaling pathway|Cholesterol metabolism|Alzheimer disease	GO:1902494,GO:0042627,GO:0005615,GO:0005886,GO:0034361,GO:0052740,GO:0034185,GO:0005509,GO:0043395,GO:0008201,GO:0016298,GO:0004465,GO:0071813,GO:0052739,GO:0008970,GO:0004620,GO:0042803,GO:0005102,GO:0004806,GO:0042632,GO:0034371,GO:0006633,GO:0006631,GO:0016042,GO:0055096,GO:0032722,GO:0010886,GO:0045600,GO:0010890,GO:0019433,GO:0070328,GO:0034372	catalytic complex|chylomicron|extracellular space|plasma membrane|very-low-density lipoprotein particle|1-acyl-2-lysophosphatidylserine acylhydrolase activity|apolipoprotein binding|calcium ion binding|heparan sulfate proteoglycan binding|heparin binding|lipase activity|lipoprotein lipase activity|lipoprotein particle binding|phosphatidylserine 1-acylhydrolase activity|phospholipase A1 activity|p…
evm.TU.Chr01.415	361.613	277.591	445.636	1.60773	0.685022	0.000362277	0.003935	Up	18.7454	17.5272	15.2927	14.7659	11.9187	9.22454	TPM3	Tropomyosin alpha-3 chain	ko04814,ko04260,ko04261,ko05410,ko05414	Motor proteins|Cardiac muscle contraction|Adrenergic signaling in cardiomyocytes|Hypertrophic cardiomyopathy|Dilated cardiomyopathy	GO:0005884,GO:0005829,GO:0001725,GO:0051015,GO:0007015,GO:0006936	actin filament|cytosol|stress fiber|actin filament binding|actin filament organization|muscle contraction
evm.TU.Chr01.418	3.73004	3.41625	4.04382	1.20757	0.272112	0.825668	0.9235	Up	0.0443024	0.0974795	0.0968418	0.179887	0.0420584	0	gpc1	Glypican-1	ko05205,ko05418	Proteoglycans in cancer|Fluid shear stress and atherosclerosis	GO:0009986,GO:0062023,GO:0005615,GO:0005886,GO:0045202,GO:0017134,GO:0016477,GO:0061009,GO:0035622,GO:0040037,GO:1905475	cell surface|collagen-containing extracellular matrix|extracellular space|plasma membrane|synapse|fibroblast growth factor binding|cell migration|common bile duct development|intrahepatic bile duct development|negative regulation of fibroblast growth factor receptor signaling pathway|regulation of protein localization to membrane
evm.TU.Chr01.42	3.26374	4.20081	2.32668	0.561515	-0.832604	0.48121	0.714831	Down	0.00828069	0.0145761	0.0289615	0.042029	0.031445	0.0308196	PMFBP1	Polyamine-modulated factor 1-binding protein 1			GO:0005737,GO:0097224,GO:0007283	cytoplasm|sperm connecting piece|spermatogenesis
evm.TU.Chr01.420	14.5602	12.6562	16.4643	1.30414	0.383097	0.553151	0.765146	Up	1.31608	1.15832	1.15074	0.584483	2.0303	0.459213	Aqp12	Aquaporin-12			GO:0005737,GO:0016020,GO:0015267	cytoplasm|membrane|channel activity
evm.TU.Chr01.421	198.605	213.949	183.261	0.856518	-0.223444	0.227853	0.479255	Down	14.4737	10.3023	14.1768	16.7798	16.2183	17.9564	Rpp21	Ribonuclease P protein subunit p21			GO:0030681,GO:0005655,GO:0046872,GO:0004526,GO:0033204,GO:0009410,GO:0001682,GO:0008033	multimeric ribonuclease P complex|nucleolar ribonuclease P complex|metal ion binding|ribonuclease P activity|ribonuclease P RNA binding|response to xenobiotic stimulus|tRNA 5'-leader removal|tRNA processing
evm.TU.Chr01.423	114.753	123.446	106.06	0.86167	-0.214792	0.358298	0.616766	Down	2.13368	1.83709	2.63621	3.29596	2.64209	2.65428	PAK2	Serine/threonine-protein kinase PAK 2	ko04010,ko04012,ko04014,ko04510,ko04810,ko04660,ko04360,ko05211,ko05170,ko05130	MAPK signaling pathway|ErbB signaling pathway|Ras signaling pathway|Focal adhesion|Regulation of actin cytoskeleton|T cell receptor signaling pathway|Axon guidance|Renal cell carcinoma|Human immunodeficiency virus 1 infection|Pathogenic Escherichia coli infection	GO:0005911,GO:0005737,GO:0005829,GO:0098978,GO:0005634,GO:0048471,GO:0005886,GO:0014069,GO:0030141,GO:0005524,GO:0045296,GO:0042802,GO:0004672,GO:0019901,GO:0106310,GO:0004674,GO:0030296,GO:0031267,GO:0034333,GO:0006915,GO:0070830,GO:0003300,GO:0071407,GO:0071560,GO:0060996,GO:0035556,GO:0051179,GO:0043066,GO:2001271,GO:0006469,GO:0051497,GO:0018105,GO:0016310,GO:2001238,GO:0050731,GO:0046777,GO:…	cell-cell junction|cytoplasm|cytosol|glutamatergic synapse|nucleus|perinuclear region of cytoplasm|plasma membrane|postsynaptic density|secretory granule|ATP binding|cadherin binding|identical protein binding|protein kinase activity|protein kinase binding|protein serine kinase activity|protein serine/threonine kinase activity|protein tyrosine kinase activator activity|small GTPase binding|adheren…
evm.TU.Chr01.424	97.154	91.5044	102.804	1.12106	0.164866	0.489141	0.721228	Up	5.18205	4.30025	4.09951	4.05798	4.59159	4.9595	PIGX	Phosphatidylinositol-glycan biosynthesis class X protein	ko00563	Glycosylphosphatidylinositol (GPI)-anchor biosynthesis	GO:0005789,GO:0006506	endoplasmic reticulum membrane|GPI anchor biosynthetic process
evm.TU.Chr01.425	287.814	288.625	287.003	0.993254	-0.00976504	0.954556	0.981138	Down	14.2756	13.9106	10.8773	14.6983	13.7461	15.8922	Ing5	Inhibitor of growth protein 5			GO:0000123,GO:0070776,GO:0005654,GO:0005634,GO:0003682,GO:0046872,GO:0035064,GO:0097190,GO:0140889,GO:0048144,GO:0043983,GO:0043981,GO:0043982,GO:0016570,GO:0008285,GO:0048147,GO:0045926,GO:0043065,GO:2001235,GO:0045893,GO:0006473,GO:0051726,GO:0001558,GO:0050793,GO:2000278,GO:0006275,GO:0006355,GO:1903706	histone acetyltransferase complex|MOZ/MORF histone acetyltransferase complex|nucleoplasm|nucleus|chromatin binding|metal ion binding|methylated histone binding|apoptotic signaling pathway|DNA replication-dependent chromatin disassembly|fibroblast proliferation|histone H4-K12 acetylation|histone H4-K5 acetylation|histone H4-K8 acetylation|histone modification|negative regulation of cell population…
evm.TU.Chr01.426	46.5326	47.8564	45.2089	0.941785	-0.0865305	0.802252	0.912726	Down	2.13913	1.04222	1.4696	1.74492	1.74067	2.02594	impact	Protein IMPACT			GO:0005737,GO:0005844,GO:0071468,GO:0034198,GO:0072755,GO:0042149,GO:0070301,GO:1990253,GO:0071494,GO:0140469,GO:0060548,GO:0031953,GO:0001933,GO:0031333,GO:0000122,GO:0097201,GO:1990138,GO:0045666,GO:0071264,GO:0006446	cytoplasm|polysome|cellular response to acidic pH|cellular response to amino acid starvation|cellular response to benomyl|cellular response to glucose starvation|cellular response to hydrogen peroxide|cellular response to leucine starvation|cellular response to UV-C|GCN2-mediated signaling|negative regulation of cell death|negative regulation of protein autophosphorylation|negative regulation of …
evm.TU.Chr01.428	42.4612	31.2668	53.6556	1.71758	0.780375	0.0228323	0.107267	Up	0.858858	0.995582	1.15391	0.616663	0.636374	0.721174	LMNB2	Lamin-B2	ko04210,ko04214	Apoptosis|Apoptosis - fly	GO:0005882,GO:0005635,GO:0005652,GO:0005200,GO:0031507,GO:0006998,GO:0007097,GO:0051664,GO:0090435	intermediate filament|nuclear envelope|nuclear lamina|structural constituent of cytoskeleton|heterochromatin formation|nuclear envelope organization|nuclear migration|nuclear pore localization|protein localization to nuclear envelope
evm.TU.Chr01.429	16714.6	17710.7	15718.5	0.887482	-0.17221	0.0824204	0.260804	Down	1493.32	1327.52	1332.38	1638.62	1744.06	1882.86	rpl36	60S ribosomal protein L36	ko03010,ko05171	Ribosome|Coronavirus disease - COVID-19	GO:0005829,GO:1990904,GO:0005840,GO:0003735,GO:0006412	cytosol|ribonucleoprotein complex|ribosome|structural constituent of ribosome|translation
evm.TU.Chr01.430	544.962	610.924	479	0.783584	-0.35184	0.0133151	0.0726315	Down	6.15685	4.60923	4.98658	7.68161	7.04425	7.82853	LONP1	Lon protease homolog, mitochondrial			GO:0005829,GO:0016020,GO:0005759,GO:0042645,GO:0005739,GO:0005654,GO:0043531,GO:0005524,GO:0016887,GO:0004176,GO:0070182,GO:0051880,GO:0042802,GO:0043560,GO:0001018,GO:0042731,GO:0043565,GO:0004252,GO:0003697,GO:0003727,GO:0007568,GO:0034599,GO:0051131,GO:0032042,GO:0000002,GO:0007005,GO:0046627,GO:0070407,GO:0006515,GO:0051603,GO:0050730,GO:0010044,GO:0009725,GO:0001666	cytosol|membrane|mitochondrial matrix|mitochondrial nucleoid|mitochondrion|nucleoplasm|ADP binding|ATP binding|ATP hydrolysis activity|ATP-dependent peptidase activity|DNA polymerase binding|G-quadruplex DNA binding|identical protein binding|insulin receptor substrate binding|mitochondrial promoter sequence-specific DNA binding|PH domain binding|sequence-specific DNA binding|serine-type endopepti…
evm.TU.Chr01.431	655.351	622.899	687.803	1.10411	0.14288	0.302204	0.562562	Up	8.09962	6.74279	7.61456	8.20964	6.34805	8.31841	FTSJ3	pre-rRNA 2'-O-ribose RNA methyltransferase FTSJ3			GO:0005730,GO:0030687,GO:0030688,GO:0062105,GO:0008173,GO:0016435,GO:0008650,GO:0000453,GO:0000466,GO:0000463,GO:0001510,GO:0031167	nucleolus|preribosome, large subunit precursor|preribosome, small subunit precursor|RNA 2'-O-methyltransferase activity|RNA methyltransferase activity|rRNA (guanine) methyltransferase activity|rRNA (uridine-2'-O-)-methyltransferase activity|enzyme-directed rRNA 2'-O-methylation|maturation of 5.8S rRNA from tricistronic rRNA transcript (SSU-rRNA, 5.8S rRNA, LSU-rRNA)|maturation of LSU-rRNA from tr…
evm.TU.Chr01.432	134.629	131.245	138.012	1.05309	0.0746237	0.726256	0.872991	Up	4.26711	3.95939	3.99134	4.70094	4.4906	3.81651	Gramd2b	GRAM domain-containing protein 2B			GO:0005881,GO:0042802	cytoplasmic microtubule|identical protein binding
evm.TU.Chr01.433	4.66312	6.60945	2.71679	0.410756	-1.28365	0.220706	0.471128	Down	0.110822	0.0325126	0.1292	0.262492	0.105209	0.378094	GIPC3	PDZ domain-containing protein GIPC3
evm.TU.Chr01.434	357.154	349.812	364.496	1.04161	0.0588126	0.703967	0.860748	Up	10.9747	10.1567	11.3407	9.89143	12.692	12.4396	TBXA2R	Thromboxane A2 receptor	ko04020,ko04080,ko04611	Calcium signaling pathway|Neuroactive ligand-receptor interaction|Platelet activation	GO:0016607,GO:0005886,GO:0004961,GO:0007189,GO:0006954,GO:0090051,GO:0045777,GO:0007204,GO:0045987,GO:0045907,GO:0032496,GO:0019932,GO:0006939	nuclear speck|plasma membrane|thromboxane A2 receptor activity|adenylate cyclase-activating G protein-coupled receptor signaling pathway|inflammatory response|negative regulation of cell migration involved in sprouting angiogenesis|positive regulation of blood pressure|positive regulation of cytosolic calcium ion concentration|positive regulation of smooth muscle contraction|positive regulation o…
evm.TU.Chr01.435	318.101	310.223	325.979	1.05051	0.0710862	0.654511	0.831827	Up	1.99379	1.57818	2.09424	1.82678	2.00957	2.21656	PTPRS	Receptor-type tyrosine-protein phosphatase S	ko04514	Cell adhesion molecules	GO:0030424,GO:0005829,GO:0070062,GO:0098978,GO:0030426,GO:0043204,GO:0005886,GO:0098839,GO:0042734,GO:0098685,GO:0030672,GO:0035374,GO:0043395,GO:0008201,GO:0004721,GO:0004725,GO:0021549,GO:0021987,GO:0022038,GO:0090557,GO:0021766,GO:0050804,GO:0030517,GO:0048681,GO:0048671,GO:0061000,GO:0032687,GO:0032688,GO:0010977,GO:0034164,GO:0035335,GO:0006470,GO:0099151,GO:0021510,GO:0099560,GO:0099537	axon|cytosol|extracellular exosome|glutamatergic synapse|growth cone|perikaryon|plasma membrane|postsynaptic density membrane|presynaptic membrane|Schaffer collateral - CA1 synapse|synaptic vesicle membrane|chondroitin sulfate binding|heparan sulfate proteoglycan binding|heparin binding|phosphoprotein phosphatase activity|protein tyrosine phosphatase activity|cerebellum development|cerebral corte…
evm.TU.Chr01.438	202.312	186.781	217.842	1.16739	0.223289	0.34067	0.601796	Up	1.51522	1.92418	2.88631	1.53811	2.27073	2.28599	Kdm4b	Lysine-specific demethylase 4B			GO:0005829,GO:0005654,GO:0005634,GO:0005721,GO:0032452,GO:0051864,GO:0032454,GO:0140684,GO:0046872,GO:0007420,GO:0006338	cytosol|nucleoplasm|nucleus|pericentric heterochromatin|histone demethylase activity|histone H3K36 demethylase activity|histone H3K9 demethylase activity|histone H3K9me2/H3K9me3 demethylase activity|metal ion binding|brain development|chromatin remodeling
evm.TU.Chr01.439	20.5842	23.7966	17.3718	0.731866	-0.450349	0.351062	0.610905	Down	0.221172	0.250276	0.262452	0.33677	0.464931	0.323389	uhrf1	E3 ubiquitin-protein ligase UHRF1			GO:0000785,GO:0005737,GO:0000791,GO:0000792,GO:0005634,GO:0005657,GO:0044729,GO:0042393,GO:0035064,GO:0061630,GO:0004842,GO:0008270,GO:0031100,GO:0007049,GO:0006325,GO:0010390,GO:0016574,GO:0044027,GO:0006954,GO:0060729,GO:0002088,GO:0001889,GO:0010216,GO:0000122,GO:0051865,GO:0016567,GO:0006511	chromatin|cytoplasm|euchromatin|heterochromatin|nucleus|replication fork|hemi-methylated DNA-binding|histone binding|methylated histone binding|ubiquitin protein ligase activity|ubiquitin-protein transferase activity|zinc ion binding|animal organ regeneration|cell cycle|chromatin organization|histone monoubiquitination|histone ubiquitination|hypermethylation of CpG island|inflammatory response|in…
evm.TU.Chr01.440	437.92	449.043	426.798	0.951508	-0.071713	0.656944	0.833145	Down	8.05712	7.91686	11.5873	10.6447	10.2748	11.6146	TICAM1	TIR domain-containing adapter molecule 1	ko04064,ko04217,ko04620,ko04621,ko05235,ko05161,ko05160,ko05164,ko05168,ko05167,ko05165,ko05135,ko05133,ko05142,ko05417,ko04936	NF-kappa B signaling pathway|Necroptosis|Toll-like receptor signaling pathway|NOD-like receptor signaling pathway|PD-L1 expression and PD-1 checkpoint pathway in cancer|Hepatitis B|Hepatitis C|Influenza A|Herpes simplex virus 1 infection|Kaposi sarcoma-associated herpesvirus infection|Human papillomavirus infection|Yersinia infection|Pertussis|Chagas disease|Lipid and atherosclerosis|Alcoholic li…	GO:0005776,GO:0031410,GO:0005829,GO:0005739,GO:0019901,GO:0006915,GO:0051607,GO:0006954,GO:0045087,GO:0031663,GO:1900017,GO:0043123,GO:0002735,GO:0032816,GO:0051092,GO:0043330,GO:0035666	autophagosome|cytoplasmic vesicle|cytosol|mitochondrion|protein kinase binding|apoptotic process|defense response to virus|inflammatory response|innate immune response|lipopolysaccharide-mediated signaling pathway|positive regulation of cytokine production involved in inflammatory response|positive regulation of I-kappaB kinase/NF-kappaB signaling|positive regulation of myeloid dendritic cell cyt…
evm.TU.Chr01.441	241.754	259.045	224.464	0.865729	-0.208012	0.228095	0.479472	Down	5.25854	4.22748	4.19982	6.14678	5.40279	6.20615	Timm44	Mitochondrial import inner membrane translocase subunit TIM44			GO:0001650,GO:0005743,GO:0005759,GO:0005739,GO:0005524,GO:0051087,GO:0019899,GO:0006886,GO:0030150	fibrillar center|mitochondrial inner membrane|mitochondrial matrix|mitochondrion|ATP binding|chaperone binding|enzyme binding|intracellular protein transport|protein import into mitochondrial matrix
evm.TU.Chr01.443	120.68	98.9156	142.445	1.44131	0.527378	0.0552359	0.200664	Up	0.426475	0.382786	0.812251	0.364338	0.380821	0.518618	FBN2	Fibrillin-2			GO:0062023,GO:0031012,GO:0005576,GO:0005615,GO:0001527,GO:0005509,GO:0030023,GO:0005201,GO:0005179,GO:0009653,GO:0060346,GO:0043010,GO:0048048,GO:0030326,GO:0042593,GO:0001890,GO:0030501,GO:0045669,GO:1901163,GO:0035583	collagen-containing extracellular matrix|extracellular matrix|extracellular region|extracellular space|microfibril|calcium ion binding|extracellular matrix constituent conferring elasticity|extracellular matrix structural constituent|hormone activity|anatomical structure morphogenesis|bone trabecula formation|camera-type eye development|embryonic eye morphogenesis|embryonic limb morphogenesis|glu…
evm.TU.Chr01.446	1112.44	972.608	1252.27	1.28697	0.36398	0.00154451	0.0131725	Up	30.9785	28.1778	30.0162	24.3475	24.1586	29.542	Rad23b	UV excision repair protein RAD23 homolog B	ko04141,ko03420	Protein processing in endoplasmic reticulum|Nucleotide excision repair	GO:0005737,GO:0005829,GO:0005654,GO:0005634,GO:0000502,GO:0071942,GO:0003684,GO:0140612,GO:0140677,GO:0031593,GO:0070628,GO:0000978,GO:0061629,GO:0000976,GO:0043130,GO:0006974,GO:0098761,GO:0048568,GO:0006289,GO:0043161,GO:0032434,GO:0007283	cytoplasm|cytosol|nucleoplasm|nucleus|proteasome complex|XPC complex|damaged DNA binding|DNA damage sensor activity|molecular function activator activity|polyubiquitin modification-dependent protein binding|proteasome binding|RNA polymerase II cis-regulatory region sequence-specific DNA binding|RNA polymerase II-specific DNA-binding transcription factor binding|transcription cis-regulatory region…
evm.TU.Chr01.447	5874.14	4708.58	7039.7	1.49516	0.580301	2.70287e-07	6.21506e-06	Up	174.611	198.793	177.428	142.68	131.656	140.763	CALR	Calreticulin	ko04141,ko04145,ko04612,ko05166,ko05170,ko05168,ko05163,ko05169,ko05142	Protein processing in endoplasmic reticulum|Phagosome|Antigen processing and presentation|Human T-cell leukemia virus 1 infection|Human immunodeficiency virus 1 infection|Herpes simplex virus 1 infection|Human cytomegalovirus infection|Epstein-Barr virus infection|Chagas disease	GO:0009986,GO:0060473,GO:0044194,GO:0005829,GO:0005789,GO:0005576,GO:0033018,GO:0005509,GO:0030246,GO:0051082,GO:0006457,GO:0050821,GO:0030433	cell surface|cortical granule|cytolytic granule|cytosol|endoplasmic reticulum membrane|extracellular region|sarcoplasmic reticulum lumen|calcium ion binding|carbohydrate binding|unfolded protein binding|protein folding|protein stabilization|ubiquitin-dependent ERAD pathway
evm.TU.Chr01.448	71.0893	97.4532	44.7254	0.458393	-1.12534	0.000192027	0.00228266	Down	0.693159	0.906387	0.761926	1.86965	1.3913	2.59827	C19orf44	Uncharacterized protein C19orf44
evm.TU.Chr01.449	738.611	740.162	737.06	0.995443	-0.00658915	0.95865	0.982258	Down	9.97273	8.02021	8.55533	9.97333	9.53137	10.4423	Cherp	Calcium homeostasis endoplasmic reticulum protein	ko03040	Spliceosome	GO:0005737,GO:0048471,GO:0033017,GO:0003723,GO:0044325,GO:0006874,GO:0008285,GO:0070886,GO:0051209,GO:0006396	cytoplasm|perinuclear region of cytoplasm|sarcoplasmic reticulum membrane|RNA binding|transmembrane transporter binding|cellular calcium ion homeostasis|negative regulation of cell population proliferation|positive regulation of calcineurin-NFAT signaling cascade|release of sequestered calcium ion into cytosol|RNA processing
evm.TU.Chr01.451	23.2555	15.4558	31.0551	2.0053	1.00382	0.0439895	0.171148	Up	1.22565	0.503407	0.547744	0.442371	0.43957	0.380143	MATK	Megakaryocyte-associated tyrosine-protein kinase	ko04722	Neurotrophin signaling pathway	GO:0005829,GO:0016020,GO:0005524,GO:0004715,GO:0004713,GO:0008284,GO:0006468	cytosol|membrane|ATP binding|non-membrane spanning protein tyrosine kinase activity|protein tyrosine kinase activity|positive regulation of cell population proliferation|protein phosphorylation
evm.TU.Chr01.452	143.698	141.073	146.323	1.03653	0.0517597	0.820259	0.920575	Up	1.56418	1.33262	2.02415	1.5624	1.47307	2.31702	ZFR2	Zinc finger RNA-binding protein 2			GO:0003725,GO:0003727,GO:0008270	double-stranded RNA binding|single-stranded RNA binding|zinc ion binding
evm.TU.Chr01.454	1260.43	1013.73	1507.12	1.48645	0.571871	1.81424e-05	0.000281732	Up	88.5054	68.4883	90.2041	62.8092	52.3037	71.8941	NMRK2	Nicotinamide riboside kinase 2	ko00760	Nicotinate and nicotinamide metabolism	GO:0005737,GO:0005829,GO:0043231,GO:0005654,GO:0005886,GO:0005524,GO:0046872,GO:0050262,GO:0061769,GO:0009435,GO:0019674,GO:0045662,GO:0016310	cytoplasm|cytosol|intracellular membrane-bounded organelle|nucleoplasm|plasma membrane|ATP binding|metal ion binding|ribosylnicotinamide kinase activity|ribosylnicotinate kinase activity|NAD biosynthetic process|NAD metabolic process|negative regulation of myoblast differentiation|phosphorylation
evm.TU.Chr01.455	518.419	548.113	488.725	0.891824	-0.165169	0.221753	0.47262	Down	32.7072	30.5215	32.3007	42.6875	35.6942	42.1171	Mydgf	Myeloid-derived growth factor			GO:0005783,GO:0005793,GO:0005576,GO:0005615,GO:0005794,GO:0001525,GO:0006915,GO:0043066,GO:0045766,GO:0001938,GO:0043410,GO:0014068,GO:0051897,GO:0001934,GO:0045944	endoplasmic reticulum|endoplasmic reticulum-Golgi intermediate compartment|extracellular region|extracellular space|Golgi apparatus|angiogenesis|apoptotic process|negative regulation of apoptotic process|positive regulation of angiogenesis|positive regulation of endothelial cell proliferation|positive regulation of MAPK cascade|positive regulation of phosphatidylinositol 3-kinase signaling|positi…
evm.TU.Chr01.456	13.642	11.8525	15.4316	1.29905	0.37746	0.543203	0.759005	Up	0.259449	0.355208	0.579738	0.263369	0.218939	0.563287
evm.TU.Chr01.457	72.1185	74.3457	69.8913	0.937573	-0.0929975	0.750556	0.885279	Down	0.670873	0.53911	0.612095	0.720488	0.489206	0.986095	tnfaip8l1	Tumor necrosis factor alpha-induced protein 8-like protein 1			GO:0005737,GO:0032007,GO:0042981	cytoplasm|negative regulation of TOR signaling|regulation of apoptotic process
evm.TU.Chr01.459	62.1264	55.5577	68.6951	1.23561	0.305226	0.309059	0.568794	Up	3.70726	2.60009	4.40644	2.82245	3.02455	3.88067	mpv17l2	Mpv17-like protein 2	ko04146	Peroxisome	GO:0005737,GO:0005743,GO:0005739,GO:0061668	cytoplasm|mitochondrial inner membrane|mitochondrion|mitochondrial ribosome assembly
evm.TU.Chr01.460	193.766	202.305	185.227	0.916225	-0.126227	0.509921	0.737365	Down	1.2299	0.880944	1.14403	1.46099	1.24213	1.27221	adgrl4	Adhesion G protein-coupled receptor L4			GO:0005886,GO:0005509,GO:0004930,GO:0007189,GO:0009653,GO:0007166,GO:0048731	plasma membrane|calcium ion binding|G protein-coupled receptor activity|adenylate cyclase-activating G protein-coupled receptor signaling pathway|anatomical structure morphogenesis|cell surface receptor signaling pathway|system development
evm.TU.Chr01.463	8.31991	13.2611	3.37872	0.255616	-1.96795	0.0153494	0.0807232	Down	0.0399295	0.0234287	0.0581886	0.121598	0.189535	0.222919	TTLL7	Tubulin polyglutamylase TTLL7			GO:0005929,GO:0005829,GO:0030425,GO:0005874,GO:0043204,GO:0043014,GO:0005524,GO:0048487,GO:0046872,GO:0015631,GO:0070740,GO:0030154,GO:0000226,GO:0007399,GO:0018095	cilium|cytosol|dendrite|microtubule|perikaryon|alpha-tubulin binding|ATP binding|beta-tubulin binding|metal ion binding|tubulin binding|tubulin-glutamic acid ligase activity|cell differentiation|microtubule cytoskeleton organization|nervous system development|protein polyglutamylation
evm.TU.Chr01.464	43.2247	38.8136	47.6358	1.22907	0.29757	0.39894	0.651321	Up	1.14991	1.03942	1.7935	1.00954	1.26869	1.35913	PRKACB	cAMP-dependent protein kinase catalytic subunit beta	ko04010,ko04014,ko04310,ko04340,ko04341,ko04371,ko04020,ko04024,ko04140,ko04138,ko04113,ko04114,ko04530,ko04540,ko04611,ko04062,ko04911,ko04910,ko04922,ko04923,ko04912,ko04913,ko04915,ko04914,ko04921,ko04926,ko04935,ko04918,ko04919,ko04928,ko04916,ko04924,ko04925,ko04927,ko04261,ko04270,ko04970,ko04971,ko04976,ko04962,ko04961,ko04724,ko04727,ko04725,ko04728,ko04726,ko04720,ko04723,ko04740,ko04742…	MAPK signaling pathway|Ras signaling pathway|Wnt signaling pathway|Hedgehog signaling pathway|Hedgehog signaling pathway - fly|Apelin signaling pathway|Calcium signaling pathway|cAMP signaling pathway|Autophagy - animal|Autophagy - yeast|Meiosis - yeast|Oocyte meiosis|Tight junction|Gap junction|Platelet activation|Chemokine signaling pathway|Insulin secretion|Insulin signaling pathway|Glucagon s…	GO:0005737,GO:0005634,GO:0005886,GO:0004679,GO:0005524,GO:0004691,GO:0000287,GO:0106310,GO:0006468	cytoplasm|nucleus|plasma membrane|AMP-activated protein kinase activity|ATP binding|cAMP-dependent protein kinase activity|magnesium ion binding|protein serine kinase activity|protein phosphorylation
evm.TU.Chr01.465	101.078	113.09	89.066	0.787449	-0.344741	0.149208	0.37703	Down	11.331	8.42143	10.3478	15.7197	11.9523	15.229	SAMD13	Sterile alpha motif domain-containing protein 13			GO:0005634,GO:0003682,GO:0042393,GO:0045892	nucleus|chromatin binding|histone binding|negative regulation of DNA-templated transcription
evm.TU.Chr01.466	6237.37	5342.55	7132.18	1.33494	0.41678	1.21158e-05	0.000199077	Up	260.588	253.757	273.565	210.406	212.484	241.547	uox	Uricase	ko00230,ko00232	Purine metabolism|Caffeine metabolism	GO:0005777,GO:0004846,GO:0051289,GO:0006145,GO:0019628	peroxisome|urate oxidase activity|protein homotetramerization|purine nucleobase catabolic process|urate catabolic process
evm.TU.Chr01.467	140.464	192.546	88.383	0.459197	-1.12281	5.54645e-08	1.44199e-06	Down	3.06357	3.472	3.37589	7.75335	7.80883	8.78596	DNASE2B	Deoxyribonuclease-2-beta	ko04142,ko04623	Lysosome|Cytosolic DNA-sensing pathway	GO:0005576,GO:0005764,GO:0004531,GO:0006309	extracellular region|lysosome|deoxyribonuclease II activity|apoptotic DNA fragmentation
evm.TU.Chr01.468	446.351	492.465	400.237	0.812096	-0.300278	0.0440297	0.171224	Down	9.23164	6.88397	7.53246	11.138	9.83077	11.7263	rpf1	Ribosome production factor 1			GO:0005730,GO:0030687,GO:0003723,GO:0042134,GO:0000460,GO:0000470,GO:0006364	nucleolus|preribosome, large subunit precursor|RNA binding|rRNA primary transcript binding|maturation of 5.8S rRNA|maturation of LSU-rRNA|rRNA processing
evm.TU.Chr01.469	1287.53	1219.66	1355.41	1.1111	0.151994	0.239791	0.49301	Up	44.8019	41.8644	35.43	42.6728	39.3002	41.6867	CTBS	Di-N-acetylchitobiase			GO:0005615,GO:0005764,GO:0008061,GO:0004568,GO:0006032,GO:0009313	extracellular space|lysosome|chitin binding|chitinase activity|chitin catabolic process|oligosaccharide catabolic process
evm.TU.Chr01.47	13.883	11.1903	16.5757	1.46513	0.551025	0.433366	0.678658	Up	0.048046	0.0281911	0.067216	0.0130059	0.0152041	0.0834499	ZFHX3	Zinc finger homeobox protein 3	ko04550	Signaling pathways regulating pluripotency of stem cells	GO:0000785,GO:0005737,GO:0016604,GO:0005654,GO:0005634,GO:0005667,GO:0003700,GO:0000981,GO:0001227,GO:0019899,GO:0000978,GO:0000976,GO:0008270,GO:0007420,GO:0032922,GO:0007517,GO:0045662,GO:0000122,GO:0045785,GO:0045893,GO:0045663,GO:0045944,GO:0051726,GO:0006355,GO:1904059,GO:0045664,GO:0006357,GO:0071559	chromatin|cytoplasm|nuclear body|nucleoplasm|nucleus|transcription regulator complex|DNA-binding transcription factor activity|DNA-binding transcription factor activity, RNA polymerase II-specific|DNA-binding transcription repressor activity, RNA polymerase II-specific|enzyme binding|RNA polymerase II cis-regulatory region sequence-specific DNA binding|transcription cis-regulatory region binding|…
evm.TU.Chr01.470	1553.75	3107.49	0	6.0807e-05	-14.0054	2.29047e-17	1.67951e-15	Down	0	0	0	27.41	53.1253	8.42916	vtg1	Vitellogenin			GO:0005829,GO:0005615,GO:0060417,GO:0005319,GO:0045735,GO:0005102,GO:0034605,GO:0032355,GO:0032868,GO:1903165	cytosol|extracellular space|yolk|lipid transporter activity|nutrient reservoir activity|signaling receptor binding|cellular response to heat|response to estradiol|response to insulin|response to polycyclic arene
evm.TU.Chr01.471	1396.18	2791.72	0.635733	0.000242325	-12.0108	5.25464e-24	6.51536e-22	Down	0	0	0.0160658	25.0213	36.6312	14.4637	vtg1	Vitellogenin			GO:0005829,GO:0005615,GO:0060417,GO:0005319,GO:0045735,GO:0005102,GO:0034605,GO:0032355,GO:0032868,GO:1903165	cytosol|extracellular space|yolk|lipid transporter activity|nutrient reservoir activity|signaling receptor binding|cellular response to heat|response to estradiol|response to insulin|response to polycyclic arene
evm.TU.Chr01.472	204.821	407.237	2.40527	0.00589165	-7.40711	6.954e-19	5.66119e-17	Down	0.00929083	0.0408856	0.00812363	4.04599	5.17747	1.99695	vtg1	Vitellogenin			GO:0005829,GO:0005615,GO:0060417,GO:0005319,GO:0045735,GO:0005102,GO:0034605,GO:0032355,GO:0032868,GO:1903165	cytosol|extracellular space|yolk|lipid transporter activity|nutrient reservoir activity|signaling receptor binding|cellular response to heat|response to estradiol|response to insulin|response to polycyclic arene
evm.TU.Chr01.473	1940.41	3873.16	7.64879	0.00195667	-8.99738	3.43636e-74	3.07726e-71	Down	0.0735513	0.0809182	0.0321555	32.7395	47.0712	26.3996	vtg1	Vitellogenin			GO:0005829,GO:0005615,GO:0060417,GO:0005319,GO:0045735,GO:0005102,GO:0034605,GO:0032355,GO:0032868,GO:1903165	cytosol|extracellular space|yolk|lipid transporter activity|nutrient reservoir activity|signaling receptor binding|cellular response to heat|response to estradiol|response to insulin|response to polycyclic arene
evm.TU.Chr01.474	134.822	134.453	135.19	1.00813	0.011677	0.956962	0.981654	Up	1.30301	1.20771	1.67368	1.61533	1.59826	1.43772	PIK3CA	Phosphatidylinositol 4,5-bisphosphate 3-kinase catalytic subunit alpha isoform	ko00562,ko04012,ko04014,ko04015,ko04370,ko04630,ko04668,ko04066,ko04068,ko04070,ko04072,ko04071,ko04024,ko04151,ko04152,ko04150,ko04140,ko04210,ko04218,ko04510,ko04550,ko04810,ko04611,ko04613,ko04620,ko04625,ko04650,ko04660,ko04662,ko04664,ko04666,ko04670,ko04062,ko04910,ko04923,ko04929,ko04915,ko04914,ko04917,ko04926,ko04935,ko04919,ko04973,ko04960,ko04725,ko04722,ko04750,ko04360,ko04361,ko04380…	Inositol phosphate metabolism|ErbB signaling pathway|Ras signaling pathway|Rap1 signaling pathway|VEGF signaling pathway|JAK-STAT signaling pathway|TNF signaling pathway|HIF-1 signaling pathway|FoxO signaling pathway|Phosphatidylinositol signaling system|Phospholipase D signaling pathway|Sphingolipid signaling pathway|cAMP signaling pathway|PI3K-Akt signaling pathway|AMPK signaling pathway|mTOR s…	GO:0005737,GO:0016020,GO:0048471,GO:0005942,GO:0005943,GO:0005944,GO:0005886,GO:0016303,GO:0035005,GO:0005524,GO:0035004,GO:0052742,GO:0052812,GO:0046934,GO:0106310,GO:0004674,GO:0001525,GO:0016477,GO:2000811,GO:0006909,GO:0014065,GO:0046854,GO:0036092,GO:0048015,GO:0016310,GO:0010592,GO:0051897,GO:0038084	cytoplasm|membrane|perinuclear region of cytoplasm|phosphatidylinositol 3-kinase complex|phosphatidylinositol 3-kinase complex, class IA|phosphatidylinositol 3-kinase complex, class IB|plasma membrane|1-phosphatidylinositol-3-kinase activity|1-phosphatidylinositol-4-phosphate 3-kinase activity|ATP binding|phosphatidylinositol 3-kinase activity|phosphatidylinositol kinase activity|phosphatidylinos…
evm.TU.Chr01.477	816.023	732.345	899.702	1.22815	0.296488	0.0139528	0.0750685	Up	17.5533	15.6731	17.8876	14.9349	14.3497	17.5558	Tbl1xr1	F-box-like/WD repeat-containing protein TBL1XR1	ko04013,ko04310	MAPK signaling pathway - fly|Wnt signaling pathway	GO:0000118,GO:0072686,GO:0005654,GO:0005634,GO:0017053,GO:0008013,GO:0003677,GO:0042393,GO:0047485,GO:0000976,GO:0003714,GO:0060612,GO:0001835,GO:0006325,GO:0060613,GO:0016575,GO:0016042,GO:0035264,GO:0045892,GO:0000122,GO:0090263,GO:0045893,GO:0045944,GO:0043161,GO:0010468,GO:0006357,GO:0090207,GO:0002021,GO:0050872	histone deacetylase complex|mitotic spindle|nucleoplasm|nucleus|transcription repressor complex|beta-catenin binding|DNA binding|histone binding|protein N-terminus binding|transcription cis-regulatory region binding|transcription corepressor activity|adipose tissue development|blastocyst hatching|chromatin organization|fat pad development|histone deacetylation|lipid catabolic process|multicellula…
evm.TU.Chr01.48	5.53739	6.20469	4.87009	0.784681	-0.349821	0.728439	0.87455	Down	0.783379	0.0861843	0.428102	1.09342	0.185925	0.546682
evm.TU.Chr01.486	1266.85	1358.52	1175.18	0.864814	-0.209538	0.0626333	0.218384	Down	11.3456	11.2256	10.9748	13.4672	14.3579	15.8698	phka2	Phosphorylase b kinase regulatory subunit alpha, liver isoform	ko04020,ko04910,ko04922	Calcium signaling pathway|Insulin signaling pathway|Glucagon signaling pathway	GO:0005886,GO:0005516,GO:0005977	plasma membrane|calmodulin binding|glycogen metabolic process
evm.TU.Chr01.487	48.392	51.1049	45.679	0.894347	-0.161093	0.616898	0.80895	Down	5.02137	6.56604	5.89586	6.69923	7.62723	7.74254	Phka1	Phosphorylase b kinase regulatory subunit alpha, skeletal muscle isoform	ko04020,ko04910,ko04922	Calcium signaling pathway|Insulin signaling pathway|Glucagon signaling pathway	GO:0005964,GO:0005886,GO:0005516,GO:0005977,GO:0046777	phosphorylase kinase complex|plasma membrane|calmodulin binding|glycogen metabolic process|protein autophosphorylation
evm.TU.Chr01.488	203.415	207.581	199.249	0.958939	-0.0604894	0.738606	0.879679	Down	14.6563	13.1627	12.0304	16.0923	13.9139	16.7682	ncbp2	Nuclear cap-binding protein subunit 2	ko03040,ko03013,ko03015	Spliceosome|Nucleocytoplasmic transport|mRNA surveillance pathway	GO:0005737,GO:0005846,GO:0005634,GO:0003729,GO:0000340,GO:0000339,GO:0017069,GO:0045292,GO:0000398,GO:0051028,GO:0000184,GO:0046833,GO:0006417,GO:0008380,GO:0031047,GO:0006408	cytoplasm|nuclear cap binding complex|nucleus|mRNA binding|RNA 7-methylguanosine cap binding|RNA cap binding|snRNA binding|mRNA cis splicing, via spliceosome|mRNA splicing, via spliceosome|mRNA transport|nuclear-transcribed mRNA catabolic process, nonsense-mediated decay|positive regulation of RNA export from nucleus|regulation of translation|RNA splicing|RNA-mediated gene silencing|snRNA export …
evm.TU.Chr01.489	31.3796	33.2226	29.5366	0.892389	-0.164255	0.702584	0.859853	Down	0.615727	0.47939	0.786853	1.10582	0.449645	0.815301	Senp5	Sentrin-specific protease 5			GO:0005730,GO:0005634,GO:0016929,GO:0070139,GO:0007049,GO:0051301,GO:0016926	nucleolus|nucleus|deSUMOylase activity|SUMO-specific endopeptidase activity|cell cycle|cell division|protein desumoylation
evm.TU.Chr01.491	3025.23	2819.12	3231.33	1.14642	0.197141	0.105929	0.306494	Up	86.8919	106.654	108.248	96.0459	100.011	100.266	FETUB	Fetuin-B			GO:0070062,GO:0005576,GO:0004869,GO:0004866,GO:0008191,GO:0007339,GO:0010951,GO:0007338	extracellular exosome|extracellular region|cysteine-type endopeptidase inhibitor activity|endopeptidase inhibitor activity|metalloendopeptidase inhibitor activity|binding of sperm to zona pellucida|negative regulation of endopeptidase activity|single fertilization
evm.TU.Chr01.492	252132	222391	281873	1.26747	0.341948	0.000324231	0.0035772	Up	3771.75	3960.33	4135.01	3460.09	3353.41	3726.46	FETUB	Fetuin-B			GO:0070062,GO:0005576,GO:0004869,GO:0004866,GO:0008191,GO:0007339,GO:0010951,GO:0007338	extracellular exosome|extracellular region|cysteine-type endopeptidase inhibitor activity|endopeptidase inhibitor activity|metalloendopeptidase inhibitor activity|binding of sperm to zona pellucida|negative regulation of endopeptidase activity|single fertilization
evm.TU.Chr01.493	2797.41	2537.9	3056.92	1.20474	0.268722	0.00915922	0.0553344	Up	99.6521	94.85	103.426	94.803	91.1491	91.6732	FETUB	Fetuin-B			GO:0005576,GO:0005615,GO:0004869,GO:0004866,GO:0008191,GO:0007339,GO:0010951,GO:0007338	extracellular region|extracellular space|cysteine-type endopeptidase inhibitor activity|endopeptidase inhibitor activity|metalloendopeptidase inhibitor activity|binding of sperm to zona pellucida|negative regulation of endopeptidase activity|single fertilization
evm.TU.Chr01.494	379.636	390.607	368.664	0.944721	-0.0820399	0.645595	0.826294	Down	3.00152	4.60136	4.49597	4.67021	4.68297	5.11635	HPS3	BLOC-2 complex member HPS3			GO:0031084,GO:0005737,GO:0005829,GO:0005769,GO:0046907,GO:1903232,GO:0006996,GO:0060155	BLOC-2 complex|cytoplasm|cytosol|early endosome|intracellular transport|melanosome assembly|organelle organization|platelet dense granule organization
evm.TU.Chr01.495	114886	92861.1	136911	1.47436	0.560092	6.13634e-07	1.33125e-05	Up	1383.62	1172.87	1137.94	995.289	895.815	922.083	CP	Ceruloplasmin	ko00860,ko04216	Porphyrin metabolism|Ferroptosis	GO:0072562,GO:0005788,GO:0070062,GO:0005576,GO:0005615,GO:0005765,GO:0005886,GO:0051087,GO:0005507,GO:0004322,GO:0016491,GO:0006879,GO:0006825,GO:0055072,GO:0006826	blood microparticle|endoplasmic reticulum lumen|extracellular exosome|extracellular region|extracellular space|lysosomal membrane|plasma membrane|chaperone binding|copper ion binding|ferroxidase activity|oxidoreductase activity|cellular iron ion homeostasis|copper ion transport|iron ion homeostasis|iron ion transport
evm.TU.Chr01.496	1212.06	1364.94	1059.17	0.77582	-0.366206	0.00129917	0.0114936	Down	20.9344	19.7611	19.9123	27.0246	30.085	30.7402	GGT1	Glutathione hydrolase 1 proenzyme	ko00430,ko00460,ko00480	Taurine and hypotaurine metabolism|Cyanoamino acid metabolism|Glutathione metabolism	GO:0005886,GO:0036374,GO:0102953,GO:0103068,GO:0002951,GO:0006536,GO:0006750,GO:0006751,GO:0031638	plasma membrane|glutathione hydrolase activity|hypoglycin A gamma-glutamyl transpeptidase activity|leukotriene C4 gamma-glutamyl transferase activity|leukotriene-C(4) hydrolase|glutamate metabolic process|glutathione biosynthetic process|glutathione catabolic process|zymogen activation
evm.TU.Chr01.497	4149.12	3197.49	5100.74	1.5953	0.673826	2.56817e-08	7.04019e-07	Up	315.971	282.67	255.74	215.843	190.742	195.107	TM4SF4	Transmembrane 4 L6 family member 4			GO:0016020,GO:0042246	membrane|tissue regeneration
evm.TU.Chr01.498	103.541	94.6161	112.467	1.19204	0.253435	0.350184	0.610378	Up	2.77834	2.36642	3.8921	3.60879	1.9853	2.91872	WWTR1	WW domain-containing transcription regulator protein 1	ko04390,ko04392	Hippo signaling pathway|Hippo signaling pathway - multiple species	GO:0005737,GO:0005829,GO:0016604,GO:0005654,GO:0005634,GO:0005886,GO:0005667,GO:0042803,GO:0003713,GO:0003714,GO:0060271,GO:0032835,GO:0003015,GO:0035329,GO:0060993,GO:0048762,GO:0035264,GO:0090090,GO:0045599,GO:0006469,GO:0001933,GO:0000122,GO:0001649,GO:0008284,GO:0010718,GO:0045669,GO:1900182,GO:0045944,GO:0016567,GO:0006355,GO:0072307,GO:0060390,GO:0031146,GO:0017145,GO:0001894	cytoplasm|cytosol|nuclear body|nucleoplasm|nucleus|plasma membrane|transcription regulator complex|protein homodimerization activity|transcription coactivator activity|transcription corepressor activity|cilium assembly|glomerulus development|heart process|hippo signaling|kidney morphogenesis|mesenchymal cell differentiation|multicellular organism growth|negative regulation of canonical Wnt signal…
evm.TU.Chr01.499	215.339	246.511	184.166	0.747026	-0.420771	0.0159622	0.0827847	Down	5.9058	6.45594	6.15058	9.24074	8.46354	10.2553	COMMD2	COMM domain-containing protein 2			GO:0005737	cytoplasm
evm.TU.Chr01.500	82.4835	95.1276	69.8394	0.73318	-0.447761	0.123254	0.335595	Down	0.865042	0.601064	0.666797	0.820341	1.44795	0.974344	PEX6	Peroxisomal ATPase PEX6	ko04146	Peroxisome	GO:0005829,GO:0005778,GO:0001750,GO:0005524,GO:0016887,GO:0008022,GO:0140318,GO:0044877,GO:0140036,GO:0016558,GO:0016562,GO:0016561,GO:0050821,GO:0043335	cytosol|peroxisomal membrane|photoreceptor outer segment|ATP binding|ATP hydrolysis activity|protein C-terminus binding|protein transporter activity|protein-containing complex binding|ubiquitin-dependent protein binding|protein import into peroxisome matrix|protein import into peroxisome matrix, receptor recycling|protein import into peroxisome matrix, translocation|protein stabilization|protein …
evm.TU.Chr01.502	4.36513	5.24676	3.48351	0.655065	-0.61029	0.577862	0.782523	Down	0.0689286	0.121332	0.0200897	0.0932934	0.0436248	0.235165	RCOR3	REST corepressor 3			GO:0005829,GO:0000118,GO:0005654,GO:0005667,GO:0003714,GO:0016575,GO:0045892,GO:0006357	cytosol|histone deacetylase complex|nucleoplasm|transcription regulator complex|transcription corepressor activity|histone deacetylation|negative regulation of DNA-templated transcription|regulation of transcription by RNA polymerase II
evm.TU.Chr01.503	11.0078	4.86323	17.1524	3.44999	1.78659	0.0152157	0.0802031	Up	0.358279	0.354748	0.313268	0.0227307	0.0850327	0.22919	Traf5	TNF receptor-associated factor 5	ko04064,ko04668,ko04217,ko04621,ko04657,ko05200,ko05203,ko05222,ko05170,ko05168,ko05163,ko05169,ko05131	NF-kappa B signaling pathway|TNF signaling pathway|Necroptosis|NOD-like receptor signaling pathway|IL-17 signaling pathway|Pathways in cancer|Viral carcinogenesis|Small cell lung cancer|Human immunodeficiency virus 1 infection|Herpes simplex virus 1 infection|Human cytomegalovirus infection|Epstein-Barr virus infection|Shigellosis	GO:0035631,GO:0005813,GO:0009898,GO:0005829,GO:0042802,GO:0031996,GO:0005164,GO:0031625,GO:0008270,GO:0006915,GO:0097400,GO:0048255,GO:0008284,GO:0051091,GO:0043123,GO:0046330,GO:0051092,GO:0070534,GO:0042981,GO:0043122,GO:0007165,GO:0023019,GO:0033209	CD40 receptor complex|centrosome|cytoplasmic side of plasma membrane|cytosol|identical protein binding|thioesterase binding|tumor necrosis factor receptor binding|ubiquitin protein ligase binding|zinc ion binding|apoptotic process|interleukin-17-mediated signaling pathway|mRNA stabilization|positive regulation of cell population proliferation|positive regulation of DNA-binding transcription facto…
evm.TU.Chr01.505	10.975	12.8947	9.05522	0.693818	-0.52737	0.497072	0.727135	Down	0.233974	0.0274569	0.122748	0.0950036	0.133273	0.391869	MARK1	Serine/threonine-protein kinase MARK1			GO:0005737,GO:0005856,GO:0030425,GO:0015630,GO:0005886,GO:0005524,GO:0000287,GO:0070300,GO:0005546,GO:0001786,GO:0106310,GO:0004674,GO:0048156,GO:0050321,GO:0007010,GO:0051654,GO:0035556,GO:0000226,GO:0010719,GO:0010629,GO:0001764,GO:0018105,GO:0010628,GO:0006468,GO:0050773,GO:0010975,GO:0016055	cytoplasm|cytoskeleton|dendrite|microtubule cytoskeleton|plasma membrane|ATP binding|magnesium ion binding|phosphatidic acid binding|phosphatidylinositol-4,5-bisphosphate binding|phosphatidylserine binding|protein serine kinase activity|protein serine/threonine kinase activity|tau protein binding|tau-protein kinase activity|cytoskeleton organization|establishment of mitochondrion localization|int…
evm.TU.Chr01.506	189.172	172.048	206.296	1.19612	0.258358	0.183252	0.42538	Up	2.53541	2.04639	1.86954	1.80279	1.91893	2.34825	PTK7	Inactive tyrosine-protein kinase 7			GO:0005911,GO:0005886,GO:0005524,GO:0050839,GO:0004713,GO:0007155,GO:0060828,GO:0016055	cell-cell junction|plasma membrane|ATP binding|cell adhesion molecule binding|protein tyrosine kinase activity|cell adhesion|regulation of canonical Wnt signaling pathway|Wnt signaling pathway
evm.TU.Chr01.507	35.4884	21.3114	49.6654	2.33762	1.22504	0.00183404	0.0151372	Up	2.23579	1.27541	2.02731	1.0087	0.864737	0.770491	HEBP1	Heme-binding protein 1			GO:0005737,GO:0020037	cytoplasm|heme binding
evm.TU.Chr01.508	7.72207	7.94935	7.49478	0.942262	-0.0858003	0.909607	0.961818	Down	0.13998	0.1056	0.157364	0.142095	0.151874	0.186067	KLC4	Kinesin light chain 4	ko04814,ko05132,ko05010,ko05012,ko05014,ko05016,ko05020,ko05022	Motor proteins|Salmonella infection|Alzheimer disease|Parkinson disease|Amyotrophic lateral sclerosis|Huntington disease|Prion disease|Pathways of neurodegeneration - multiple diseases	GO:0005737,GO:0005871,GO:0005874,GO:0019894,GO:0007018	cytoplasm|kinesin complex|microtubule|kinesin binding|microtubule-based movement
evm.TU.Chr01.509	6.92355	8.43971	5.40738	0.645032	-0.632557	0.471079	0.706513	Down	0.0795159	0.011664	0.10429	0.161435	0.0754882	0.0986493	PACS1	Phosphofurin acidic cluster sorting protein 1			GO:0030137,GO:0005829,GO:0005794,GO:0044325,GO:0034067,GO:0072659	COPI-coated vesicle|cytosol|Golgi apparatus|transmembrane transporter binding|protein localization to Golgi apparatus|protein localization to plasma membrane
evm.TU.Chr01.510	4.38979	5.00441	3.77518	0.748933	-0.417091	0.680516	0.846523	Down	0.046153	0.0677009	0.0403548	0.0468503	0.0730253	0.114517	esg1	Transducin-like enhancer protein 1	ko04013,ko04310,ko04330	MAPK signaling pathway - fly|Wnt signaling pathway|Notch signaling pathway	GO:0005634,GO:0006355	nucleus|regulation of DNA-templated transcription
evm.TU.Chr01.511	2.00942	2.67197	1.34688	0.512483	-0.964425	0.527229	0.749022	Down	0.0161919	0.0142509	0.0283154	0.0821827	0.0307434	0.015066	tle4	Transducin-like enhancer protein 4	ko04013,ko04310,ko04330	MAPK signaling pathway - fly|Wnt signaling pathway|Notch signaling pathway	GO:0005654,GO:0017053,GO:0003714,GO:0001707,GO:0000122	nucleoplasm|transcription repressor complex|transcription corepressor activity|mesoderm formation|negative regulation of transcription by RNA polymerase II
[truncated: 15,466 more rows]
