# Supplementary material for: Comparative Transcriptomic Analysis of the Liver and Spleen in Ussuri Catfish (Pseudobagrus ussuriensis) Challenged with Polyriboinosinic Polyribocytidylic Acid (Poly(I:C))
Source: Animals (Basel). 2025 Aug 21;15(16):2454. doi: 10.3390/ani15162454 (PMC12382895; doi:10.3390/ani15162454)
Supplement: Supplementary file 1 [file animals-15-02454-s001.zip › animals-3730838-Supplementary Material 2.xlsx]

## Sheet: Sheet1
gene_id	BaseMean_DESeq2	BaseMean_control_pbs-3S	BaseMean_case_IC-3S	FoldChange	log2FoldChange	p-value	q-value	Regulation	FPKM_S3h-IC-1	FPKM_S3h-IC-2	FPKM_S3h-IC-3	FPKM_pbs-3s-1	FPKM_pbs-3s-2	FPKM_pbs-3s-3	symbol	description	pathway	pathway_description	GO_ID	GO_term
evm.TU.Chr01.10	153.274	223.078	83.4696	0.373355	-1.42138	1.8785e-05	8.57195e-05	Down	4.16384	2.25729	3.16504	13.1618	6.91575	5.30097	CYP2R1	Vitamin D 25-hydroxylase	ko00100	Steroid biosynthesis	GO:0005737,GO:0005789,GO:0043231,GO:1902271,GO:0020037,GO:0005506,GO:0016712,GO:0042803,GO:0008395,GO:0030343,GO:0036378,GO:0006082,GO:0042359,GO:0006766,GO:0006805	cytoplasm|endoplasmic reticulum membrane|intracellular membrane-bounded organelle|D3 vitamins binding|heme binding|iron ion binding|oxidoreductase activity, acting on paired donors, with incorporation or reduction of molecular oxygen, reduced flavin or flavoprotein as one donor, and incorporation of one atom of oxygen|protein homodimerization activity|steroid hydroxylase activity|vitamin D3 25-hy…
evm.TU.Chr01.1000	595.559	681.313	509.804	0.748253	-0.418402	0.00866708	0.0213577	Down	23.4596	21.6008	22.9037	30.4375	31.865	28.4313	zgc:55781	UPF0415 protein C7orf25 homolog
evm.TU.Chr01.1001	61.2524	90.9729	31.532	0.346664	-1.52839	4.3331e-05	0.000184499	Down	1.10172	0.99061	1.64536	3.8671	3.71304	3.20786	fbxl7	F-box/LRR-repeat protein 7			GO:0005737,GO:0005815,GO:0019005,GO:0016567,GO:0031146	cytoplasm|microtubule organizing center|SCF ubiquitin ligase complex|protein ubiquitination|SCF-dependent proteasomal ubiquitin-dependent protein catabolic process
evm.TU.Chr01.1002	387.989	345.418	430.56	1.24882	0.320563	0.0788456	0.140597	Up	25.4956	22.126	25.0703	17.6602	20.8775	19.5121	IMPA1	Inositol monophosphatase 1	ko00562,ko00521,ko04070	Inositol phosphate metabolism|Streptomycin biosynthesis|Phosphatidylinositol signaling system	GO:0005737,GO:0008934,GO:0052832,GO:0052833,GO:0052834,GO:0031403,GO:0000287,GO:0030145,GO:0006021,GO:0006020,GO:0046855,GO:0046854,GO:0007165	cytoplasm|inositol monophosphate 1-phosphatase activity|inositol monophosphate 3-phosphatase activity|inositol monophosphate 4-phosphatase activity|inositol monophosphate phosphatase activity|lithium ion binding|magnesium ion binding|manganese ion binding|inositol biosynthetic process|inositol metabolic process|inositol phosphate dephosphorylation|phosphatidylinositol phosphate biosynthetic proce…
evm.TU.Chr01.1003	1466.99	1504.15	1429.82	0.950943	-0.0725698	0.616595	0.711047	Down	39.2155	27.3889	29.6195	33.135	33.492	33.4174	RNF31	E3 ubiquitin-protein ligase RNF31	ko04217,ko04621,ko05131	Necroptosis|NOD-like receptor signaling pathway|Shigellosis	GO:0035631,GO:0009898,GO:0005829,GO:0071797,GO:0042802,GO:0036435,GO:0070530,GO:1990450,GO:0046872,GO:0043130,GO:0061630,GO:0031625,GO:0004842,GO:0023035,GO:0042742,GO:0060546,GO:0043123,GO:0051092,GO:1903955,GO:1904417,GO:0097039,GO:0000209,GO:0050852	CD40 receptor complex|cytoplasmic side of plasma membrane|cytosol|LUBAC complex|identical protein binding|K48-linked polyubiquitin modification-dependent protein binding|K63-linked polyubiquitin modification-dependent protein binding|linear polyubiquitin binding|metal ion binding|ubiquitin binding|ubiquitin protein ligase activity|ubiquitin protein ligase binding|ubiquitin-protein transferase act…
evm.TU.Chr01.1004	5.72972	6.50671	4.95272	0.763416	-0.389459	0.728003	0.801415	Down	0.212245	0.0436204	0.121718	0.220738	0.20197	0.0581635	CDH7	Cadherin-7			GO:0005912,GO:0016342,GO:0005886,GO:0045296,GO:0005509,GO:0034332,GO:0016339,GO:0001502,GO:0016477,GO:0000902,GO:0098742,GO:0007043,GO:0060591,GO:0007156,GO:0060173,GO:0036032,GO:0001841,GO:0042060	adherens junction|catenin complex|plasma membrane|cadherin binding|calcium ion binding|adherens junction organization|calcium-dependent cell-cell adhesion via plasma membrane cell adhesion molecules|cartilage condensation|cell migration|cell morphogenesis|cell-cell adhesion via plasma-membrane adhesion molecules|cell-cell junction assembly|chondroblast differentiation|homophilic cell adhesion via…
evm.TU.Chr01.1006	1289.26	1780.75	797.764	0.447818	-1.15902	4.55737e-16	9.63381e-15	Down	13.1986	12.2764	11.8999	28.1893	27.1477	27.9287	Dsel	Dermatan-sulfate epimerase-like protein			GO:0016020,GO:0047757,GO:0008146,GO:0030204,GO:0030205	membrane|chondroitin-glucuronate 5-epimerase activity|sulfotransferase activity|chondroitin sulfate metabolic process|dermatan sulfate metabolic process
evm.TU.Chr01.1007	1.33434	2.3406	0.328075	0.130522	-2.93763	0.229234	0.333554	Down	0	0.0427942	0	0.216557	0.0660481	0.0570619	tmx3	Protein disulfide-isomerase TMX3			GO:0005789,GO:0003756	endoplasmic reticulum membrane|protein disulfide isomerase activity
evm.TU.Chr01.1008	793.349	728.328	858.369	1.17889	0.237434	0.14392	0.230763	Up	30.0891	27.8818	33.9638	26.1153	28.1784	23.705	TESK2	Dual specificity testis-specific protein kinase 2			GO:0005737,GO:0016604,GO:0005654,GO:0005634,GO:0005524,GO:0046872,GO:0004672,GO:0106310,GO:0004674,GO:0004712,GO:0004713,GO:0030036,GO:0048041,GO:0006468,GO:0007283	cytoplasm|nuclear body|nucleoplasm|nucleus|ATP binding|metal ion binding|protein kinase activity|protein serine kinase activity|protein serine/threonine kinase activity|protein serine/threonine/tyrosine kinase activity|protein tyrosine kinase activity|actin cytoskeleton organization|focal adhesion assembly|protein phosphorylation|spermatogenesis
evm.TU.Chr01.1009	1511.91	2338.25	685.57	0.292883	-1.7716	4.34249e-20	1.33679e-18	Down	26.807	30.441	22.314	102.802	73.4064	96.3839	TOE1	Target of EGR1 protein 1			GO:0015030,GO:0005737,GO:0016604,GO:0016607,GO:0005730,GO:0005654,GO:0000175,GO:0046872,GO:0004535,GO:0003723,GO:0017069,GO:0090503,GO:0034472	Cajal body|cytoplasm|nuclear body|nuclear speck|nucleolus|nucleoplasm|3'-5'-exoribonuclease activity|metal ion binding|poly(A)-specific ribonuclease activity|RNA binding|snRNA binding|RNA phosphodiester bond hydrolysis, exonucleolytic|snRNA 3'-end processing
evm.TU.Chr01.101	175.115	101.774	248.455	2.4477	1.29142	1.11976e-07	7.71752e-07	Up	12.9511	11.4665	13.9635	4.75389	5.04622	5.83334	GFOD2	Glucose-fructose oxidoreductase domain-containing protein 2			GO:0031012,GO:0005576,GO:0000166,GO:0016491,GO:0030198	extracellular matrix|extracellular region|nucleotide binding|oxidoreductase activity|extracellular matrix organization
evm.TU.Chr01.1011	2.8971	1.92595	3.86826	1.95007	0.963525	0.596532	0.69456	Up	0.778565	0.218195	0	0.368054	0.112253	0	sepp1b	Selenoprotein Pb			GO:0005576,GO:0008430,GO:0001887	extracellular region|selenium binding|selenium compound metabolic process
evm.TU.Chr01.1013	38.3733	11.9175	64.8292	5.59727	2.48472	3.2276e-05	0.000141179	Up	1.74044	0.557065	0.995384	0.0593471	0.203629	0.312755	ZSWIM5	Zinc finger SWIM domain-containing protein 5			GO:0031462,GO:0005615,GO:0008270	Cul2-RING ubiquitin ligase complex|extracellular space|zinc ion binding
evm.TU.Chr01.1014	667.851	794.383	541.32	0.681349	-0.553533	0.00108685	0.00339997	Down	28.9836	28.3058	26.3281	38.8358	39.482	44.1463	urod	Uroporphyrinogen decarboxylase	ko00860	Porphyrin metabolism	GO:0005829,GO:0004853,GO:0006783,GO:0006787,GO:0006778,GO:0006782	cytosol|uroporphyrinogen decarboxylase activity|heme biosynthetic process|porphyrin-containing compound catabolic process|porphyrin-containing compound metabolic process|protoporphyrinogen IX biosynthetic process
evm.TU.Chr01.1015	1331.59	725.281	1937.91	2.6763	1.42024	2.05154e-13	3.22126e-12	Up	70.2139	50.3545	77.6847	21.2627	31.1147	21.2626	LYN	Tyrosine-protein kinase Lyn	ko04064,ko04611,ko04662,ko04664,ko04666,ko04062,ko04730,ko05203,ko05167,ko05169,ko05120,ko05417	NF-kappa B signaling pathway|Platelet activation|B cell receptor signaling pathway|Fc epsilon RI signaling pathway|Fc gamma R-mediated phagocytosis|Chemokine signaling pathway|Long-term depression|Viral carcinogenesis|Kaposi sarcoma-associated herpesvirus infection|Epstein-Barr virus infection|Epithelial cell signaling in Helicobacter pylori infection|Lipid and atherosclerosis	GO:0005912,GO:0005737,GO:0005829,GO:0030666,GO:0070062,GO:0031234,GO:0098978,GO:0005794,GO:0034666,GO:0043231,GO:0005765,GO:0045121,GO:0030061,GO:0005758,GO:0005634,GO:0048471,GO:0005886,GO:0014069,GO:0099091,GO:0005524,GO:0019899,GO:0046875,GO:0043015,GO:0043208,GO:0005178,GO:0016301,GO:0004715,GO:0051219,GO:0140031,GO:0005161,GO:0004713,GO:0097110,GO:0017124,GO:0005102,GO:0044325,GO:0031625,GO:…	adherens junction|cytoplasm|cytosol|endocytic vesicle membrane|extracellular exosome|extrinsic component of cytoplasmic side of plasma membrane|glutamatergic synapse|Golgi apparatus|integrin alpha2-beta1 complex|intracellular membrane-bounded organelle|lysosomal membrane|membrane raft|mitochondrial crista|mitochondrial intermembrane space|nucleus|perinuclear region of cytoplasm|plasma membrane|po…
evm.TU.Chr01.1016	343.287	370.822	315.751	0.852235	-0.230676	0.203526	0.303808	Down	8.658	6.60914	7.29016	8.79004	9.31774	8.19124	TGS1	Trimethylguanosine synthase			GO:0015030,GO:0005737,GO:0005829,GO:0005615,GO:0005730,GO:0005654,GO:0005634,GO:0030532,GO:0008173,GO:0071164,GO:0036261,GO:0009452,GO:0022613,GO:0000387	Cajal body|cytoplasm|cytosol|extracellular space|nucleolus|nucleoplasm|nucleus|small nuclear ribonucleoprotein complex|RNA methyltransferase activity|RNA trimethylguanosine synthase activity|7-methylguanosine cap hypermethylation|7-methylguanosine RNA capping|ribonucleoprotein complex biogenesis|spliceosomal snRNP assembly
evm.TU.Chr01.1017	11.627	11.1824	12.0716	1.09375	0.129277	0.867105	0.905538	Up	4.0631	3.19282	2.74131	1.73999	3.79059	3.60234
evm.TU.Chr01.1018	109.216	93.7949	124.637	1.32402	0.404921	0.163616	0.255763	Up	8.13932	6.17728	8.64396	6.69454	4.55604	5.90425	TMEM68	Transmembrane protein 68			GO:0016020,GO:0016746	membrane|acyltransferase activity
evm.TU.Chr01.102	189.059	240.203	137.914	0.57254	-0.804552	0.00149821	0.00452136	Down	3.50542	3.00862	2.96975	6.35924	3.98012	6.08578	CENPT	Centromere protein T			GO:0000776,GO:0005634,GO:0003677,GO:0046982,GO:0051301,GO:0007059,GO:0051382,GO:0000278	kinetochore|nucleus|DNA binding|protein heterodimerization activity|cell division|chromosome segregation|kinetochore assembly|mitotic cell cycle
evm.TU.Chr01.1021	2384.63	3036.57	1732.69	0.570474	-0.809766	1.93244e-07	1.27882e-06	Down	35.8267	30.5788	28.6702	57.485	47.3714	60.6928	RNF31	E3 ubiquitin-protein ligase RNF31	ko04217,ko04621,ko05131	Necroptosis|NOD-like receptor signaling pathway|Shigellosis	GO:0035631,GO:0009898,GO:0005829,GO:0071797,GO:0042802,GO:0036435,GO:0070530,GO:1990450,GO:0046872,GO:0043130,GO:0061630,GO:0031625,GO:0004842,GO:0023035,GO:0042742,GO:0060546,GO:0043123,GO:0051092,GO:1903955,GO:1904417,GO:0097039,GO:0000209,GO:0050852	CD40 receptor complex|cytoplasmic side of plasma membrane|cytosol|LUBAC complex|identical protein binding|K48-linked polyubiquitin modification-dependent protein binding|K63-linked polyubiquitin modification-dependent protein binding|linear polyubiquitin binding|metal ion binding|ubiquitin binding|ubiquitin protein ligase activity|ubiquitin protein ligase binding|ubiquitin-protein transferase act…
evm.TU.Chr01.1022	258.521	476.14	40.9008	0.0859147	-3.54095	0.342093	0.455421	Down	4.04507	0	0	43.6873	0	0	buc	Bucky ball			GO:0032154,GO:0005737,GO:0016333,GO:0060832,GO:0007314,GO:0007315,GO:0007283	cleavage furrow|cytoplasm|morphogenesis of follicular epithelium|oocyte animal/vegetal axis specification|oocyte anterior/posterior axis specification|pole plasm assembly|spermatogenesis
evm.TU.Chr01.1023	1.06636	0	2.13272	10.0724	3.33234	0.228668	0.332949	Up	0.0931719	0.382972	0.178108	0	0	0	rnf152	E3 ubiquitin-protein ligase rnf152	ko04150	mTOR signaling pathway	GO:0005765,GO:0005764,GO:0031090,GO:0046872,GO:0061630,GO:0004842,GO:0006915,GO:0034198,GO:0001654,GO:0030902,GO:0030917,GO:1904262,GO:0010508,GO:0070936,GO:0070534	lysosomal membrane|lysosome|organelle membrane|metal ion binding|ubiquitin protein ligase activity|ubiquitin-protein transferase activity|apoptotic process|cellular response to amino acid starvation|eye development|hindbrain development|midbrain-hindbrain boundary development|negative regulation of TORC1 signaling|positive regulation of autophagy|protein K48-linked ubiquitination|protein K63-link…
evm.TU.Chr01.1024	766.869	697.247	836.492	1.19912	0.261973	0.194634	0.293538	Up	36.3959	21.9436	29.8506	26.6379	18.299	27.3145	GAD1	Glutamate decarboxylase 1	ko00650,ko00250,ko00410,ko00430,ko02024,ko04727,ko04940	Butanoate metabolism|Alanine, aspartate and glutamate metabolism|beta-Alanine metabolism|Taurine and hypotaurine metabolism|Quorum sensing|GABAergic synapse|Type I diabetes mellitus	GO:0004351,GO:0042802,GO:0030170,GO:0006538,GO:0042136	glutamate decarboxylase activity|identical protein binding|pyridoxal phosphate binding|glutamate catabolic process|neurotransmitter biosynthetic process
evm.TU.Chr01.1025	5.66662	4.11368	7.21955	1.80414	0.851313	0.470491	0.582338	Up	0.389178	0.0999794	0.743953	0.101188	0.385768	0.199969	mc4r	Melanocortin receptor 4	ko04080	Neuroactive ligand-receptor interaction	GO:0005737,GO:0005886,GO:0004930,GO:0004977,GO:0004980,GO:0007189,GO:0097009,GO:0006112,GO:2000252,GO:0040008,GO:0019222	cytoplasm|plasma membrane|G protein-coupled receptor activity|melanocortin receptor activity|melanocyte-stimulating hormone receptor activity|adenylate cyclase-activating G protein-coupled receptor signaling pathway|energy homeostasis|energy reserve metabolic process|negative regulation of feeding behavior|regulation of growth|regulation of metabolic process
evm.TU.Chr01.1026	13.23	12.3706	14.0894	1.13112	0.177757	0.823456	0.873357	Up	3.40584	2.76302	2.56998	2.79641	0.568588	4.17544
evm.TU.Chr01.1027	198.346	229.516	167.176	0.730344	-0.453351	0.0700223	0.127311	Down	8.93441	5.12603	7.68556	8.86603	8.91516	11.4768	zgc:56556	UPF0489 protein C5orf22 homolog
evm.TU.Chr01.103	64.0006	81.9368	46.0644	0.564756	-0.8243	0.0288664	0.0602262	Down	5.31981	5.02929	6.50839	7.08183	10.462	12.2459	thap11	THAP domain-containing protein 11			GO:0005654,GO:0003677,GO:0000978,GO:0008270,GO:0006357	nucleoplasm|DNA binding|RNA polymerase II cis-regulatory region sequence-specific DNA binding|zinc ion binding|regulation of transcription by RNA polymerase II
evm.TU.Chr01.1032	5.40625	6.69576	4.11673	0.616829	-0.697058	0.52576	0.632512	Down	0.110829	0.136665	0.0635585	0.115264	0.210928	0.18223	CDH6	Cadherin-6			GO:0005912,GO:0016342,GO:0098978,GO:0005654,GO:0045296,GO:0005509,GO:0034332,GO:0016339,GO:0000902,GO:0098742,GO:0007043,GO:0007156,GO:0007219,GO:0099560	adherens junction|catenin complex|glutamatergic synapse|nucleoplasm|cadherin binding|calcium ion binding|adherens junction organization|calcium-dependent cell-cell adhesion via plasma membrane cell adhesion molecules|cell morphogenesis|cell-cell adhesion via plasma-membrane adhesion molecules|cell-cell junction assembly|homophilic cell adhesion via plasma membrane adhesion molecules|Notch signali…
evm.TU.Chr01.104	3412	4185.64	2638.35	0.630237	-0.666033	6.63607e-06	3.30735e-05	Down	66.9832	65.2158	60.0718	100.924	93.3245	110.194	cog4	Conserved oligomeric Golgi complex subunit 4			GO:0005829,GO:0000139,GO:0017119,GO:0007030,GO:0048213,GO:0015031,GO:0006029,GO:0006890,GO:0001501	cytosol|Golgi membrane|Golgi transport complex|Golgi organization|Golgi vesicle prefusion complex stabilization|protein transport|proteoglycan metabolic process|retrograde vesicle-mediated transport, Golgi to endoplasmic reticulum|skeletal system development
evm.TU.Chr01.1042	4.60248	6.99079	2.21417	0.313106	-1.67528	0.21106	0.312559	Down	0.0847888	0.0217821	0.0607809	0.396817	0.0336183	0.0871331	CDH10	Cadherin-10			GO:0098978,GO:0005886,GO:0005509,GO:0007156,GO:0099560	glutamatergic synapse|plasma membrane|calcium ion binding|homophilic cell adhesion via plasma membrane adhesion molecules|synaptic membrane adhesion
evm.TU.Chr01.1047	3.01866	4.92268	1.11463	0.226774	-2.14067	0.18396	0.280623	Down	0.06351	0.0217542	0	0.176137	0.0671503	0.116028	CDH18	Cadherin-18			GO:0005912,GO:0016342,GO:0005886,GO:0045296,GO:0005509,GO:0034332,GO:0016339,GO:0000902,GO:0098742,GO:0007043,GO:0007156	adherens junction|catenin complex|plasma membrane|cadherin binding|calcium ion binding|adherens junction organization|calcium-dependent cell-cell adhesion via plasma membrane cell adhesion molecules|cell morphogenesis|cell-cell adhesion via plasma-membrane adhesion molecules|cell-cell junction assembly|homophilic cell adhesion via plasma membrane adhesion molecules
evm.TU.Chr01.1048	1.8185	3.637	0	0.0432238	-4.53203	0.0502698	0.0961723	Down	0	0	0	0.484843	0.0924207	0.159693	CDH18	Cadherin-18			GO:0005912,GO:0016342,GO:0005886,GO:0045296,GO:0005509,GO:0034332,GO:0016339,GO:0000902,GO:0098742,GO:0007043,GO:0007156	adherens junction|catenin complex|plasma membrane|cadherin binding|calcium ion binding|adherens junction organization|calcium-dependent cell-cell adhesion via plasma membrane cell adhesion molecules|cell morphogenesis|cell-cell adhesion via plasma-membrane adhesion molecules|cell-cell junction assembly|homophilic cell adhesion via plasma membrane adhesion molecules
evm.TU.Chr01.105	2.2937	4.30827	0.27912	0.0711781	-3.81242	0.0861188	0.150979	Down	0	0	0.028922	0.314703	0.143973	0	dnaaf1	Dynein axonemal assembly factor 1			GO:0005930,GO:0070840,GO:0035082,GO:0003305,GO:0060271,GO:0060027,GO:0061371,GO:0007368,GO:0003143,GO:0007369,GO:0003146,GO:0001947,GO:0003314,GO:0048793,GO:0007283	axoneme|dynein complex binding|axoneme assembly|cell migration involved in heart jogging|cilium assembly|convergent extension involved in gastrulation|determination of heart left/right asymmetry|determination of left/right symmetry|embryonic heart tube morphogenesis|gastrulation|heart jogging|heart looping|heart rudiment morphogenesis|pronephros development|spermatogenesis
evm.TU.Chr01.1050	24799.8	27468.5	22131	0.805743	-0.311608	0.0660534	0.121002	Down	1886.47	1320.85	1650.72	1548.15	2192.42	2204.76	cahz	Carbonic anhydrase	ko00910,ko04971,ko04972,ko04976,ko04964,ko04966	Nitrogen metabolism|Gastric acid secretion|Pancreatic secretion|Bile secretion|Proximal tubule bicarbonate reclamation|Collecting duct acid secretion	GO:0005737,GO:0004089,GO:0016836,GO:0008270,GO:0015670,GO:0042539,GO:0006730	cytoplasm|carbonate dehydratase activity|hydro-lyase activity|zinc ion binding|carbon dioxide transport|hypotonic salinity response|one-carbon metabolic process
evm.TU.Chr01.1051	61.0836	56.27	65.8972	1.17398	0.231408	0.522278	0.629336	Up	1.11271	1.27995	1.34926	0.932699	1.15894	1.11503	dlgap1	Disks large-associated protein 1	ko04724	Glutamatergic synapse	GO:0098978,GO:0005886,GO:0014069,GO:0099572,GO:0060090,GO:0098962,GO:0023052	glutamatergic synapse|plasma membrane|postsynaptic density|postsynaptic specialization|molecular adaptor activity|regulation of postsynaptic neurotransmitter receptor activity|signaling
evm.TU.Chr01.1054	48.2998	62.0626	34.5369	0.554494	-0.850757	0.0741816	0.133668	Down	0.336168	0.217136	0.596717	0.968944	0.441757	0.644863	SRCIN1	SRC kinase signaling inhibitor 1			GO:0015629,GO:0030424,GO:0005737,GO:0030425,GO:0030175,GO:0098978,GO:0030027,GO:0043025,GO:0014069,GO:0098793,GO:0045202,GO:0019904,GO:0019901,GO:0006887,GO:0050709,GO:0061099,GO:0061098,GO:0098974,GO:0030334,GO:0061001,GO:0034446	actin cytoskeleton|axon|cytoplasm|dendrite|filopodium|glutamatergic synapse|lamellipodium|neuronal cell body|postsynaptic density|presynapse|synapse|protein domain specific binding|protein kinase binding|exocytosis|negative regulation of protein secretion|negative regulation of protein tyrosine kinase activity|positive regulation of protein tyrosine kinase activity|postsynaptic actin cytoskeleton…
evm.TU.Chr01.1058	43.4931	57.5509	29.4353	0.506464	-0.981468	0.101555	0.172808	Down	3.64917	2.30761	1.27442	9.77989	2.00337	2.30773	cnpy1	Protein canopy-1			GO:0005783,GO:0007368,GO:0008543,GO:0070121,GO:0030917,GO:0040036	endoplasmic reticulum|determination of left/right symmetry|fibroblast growth factor receptor signaling pathway|Kupffer's vesicle development|midbrain-hindbrain boundary development|regulation of fibroblast growth factor receptor signaling pathway
evm.TU.Chr01.1061	2392.33	2292.27	2492.39	1.08769	0.121272	0.401933	0.516504	Up	156.322	146.705	154.769	126.942	147.281	145.671	dnajb6	DnaJ homolog subfamily B member 6			GO:0005634,GO:0048471,GO:0030544,GO:0051082,GO:0061077	nucleus|perinuclear region of cytoplasm|Hsp70 protein binding|unfolded protein binding|chaperone-mediated protein folding
evm.TU.Chr01.1062	1.94326	3.04917	0.837361	0.273842	-1.86859	0.366717	0.481172	Down	0	0	0.0428329	0.0932136	0.0236912	0.0409357	TRPA1	Transient receptor potential cation channel subfamily A member 1	ko04750	Inflammatory mediator regulation of TRP channels	GO:0005886,GO:0032421,GO:0005262,GO:0015278,GO:0015267,GO:0042802,GO:0097604,GO:0070588,GO:0007166,GO:0006874,GO:0070301,GO:0071310,GO:0050968,GO:0050966,GO:0006811,GO:0051289,GO:0009409,GO:0014070,GO:0010033,GO:0048265,GO:0009410,GO:0019233,GO:0050955	plasma membrane|stereocilium bundle|calcium channel activity|calcium-release channel activity|channel activity|identical protein binding|temperature-gated cation channel activity|calcium ion transmembrane transport|cell surface receptor signaling pathway|cellular calcium ion homeostasis|cellular response to hydrogen peroxide|cellular response to organic substance|detection of chemical stimulus in…
evm.TU.Chr01.1064	413.145	502.305	323.985	0.645599	-0.631289	0.00610551	0.0157008	Down	24.0557	28.0108	23.3832	32.0347	51.5536	34.1749	TMEM70	Transmembrane protein 70, mitochondrial			GO:0005743,GO:0031966,GO:0140260,GO:0033615,GO:0051259	mitochondrial inner membrane|mitochondrial membrane|mitochondrial proton-transporting ATP synthase complex binding|mitochondrial proton-transporting ATP synthase complex assembly|protein complex oligomerization
evm.TU.Chr01.1065	2194.46	1862.11	2526.81	1.3573	0.440742	0.00845851	0.0208982	Up	305.634	341.16	291.399	205.703	242.106	245.291	ELOC	Elongin-C	ko04120,ko04066,ko05200,ko05211,ko05170	Ubiquitin mediated proteolysis|HIF-1 signaling pathway|Pathways in cancer|Renal cell carcinoma|Human immunodeficiency virus 1 infection	GO:0031466,GO:0070449,GO:0001222,GO:0016567,GO:0006367,GO:0006511	Cul5-RING ubiquitin ligase complex|elongin complex|transcription corepressor binding|protein ubiquitination|transcription initiation at RNA polymerase II promoter|ubiquitin-dependent protein catabolic process
evm.TU.Chr01.1066	47.0847	36.2137	57.9557	1.60829	0.685523	0.0871693	0.152461	Up	7.70323	5.686	8.39976	4.06215	4.81804	4.6085	UBE2W	Ubiquitin-conjugating enzyme E2 W	ko04120	Ubiquitin mediated proteolysis	GO:0005634,GO:0005524,GO:0061631,GO:0004842,GO:0071218,GO:0006281,GO:0043161,GO:0006513,GO:0000209,GO:0006515	nucleus|ATP binding|ubiquitin conjugating enzyme activity|ubiquitin-protein transferase activity|cellular response to misfolded protein|DNA repair|proteasome-mediated ubiquitin-dependent protein catabolic process|protein monoubiquitination|protein polyubiquitination|protein quality control for misfolded or incompletely synthesized proteins
evm.TU.Chr01.1067	648.397	175.61	1121.18	6.38405	2.67447	5.9452e-50	9.97182e-48	Up	68.6503	44.8404	52.949	8.73077	7.97493	8.9919	rdh10b	Retinol dehydrogenase 10-B	ko00830	Retinol metabolism	GO:0005789,GO:0005811,GO:0052650,GO:0016616	endoplasmic reticulum membrane|lipid droplet|NADP-retinol dehydrogenase activity|oxidoreductase activity, acting on the CH-OH group of donors, NAD or NADP as acceptor
evm.TU.Chr01.1068	85317.9	85576.7	85059	0.99394	-0.00876952	0.960209	0.97218	Down	4361.17	6054.31	5266.39	5541.06	5309.82	5116.92	RPL7	60S ribosomal protein L7	ko03010,ko05171	Ribosome|Coronavirus disease - COVID-19	GO:0022625,GO:0003723,GO:0003735,GO:0000463	cytosolic large ribosomal subunit|RNA binding|structural constituent of ribosome|maturation of LSU-rRNA from tricistronic rRNA transcript (SSU-rRNA, 5.8S rRNA, LSU-rRNA)
evm.TU.Chr01.1069	18.0624	25.398	10.7268	0.422017	-1.24463	0.0452802	0.0880724	Down	0.525922	0.501833	0.359055	1.05486	1.25115	0.977982
evm.TU.Chr01.107	55.4732	67.1112	43.8352	0.652406	-0.616158	0.177896	0.273552	Down	1.57744	0.736805	2.08339	3.10215	2.31984	1.25755	ccdc102a	Coiled-coil domain-containing protein 102A			GO:0016459	myosin complex
evm.TU.Chr01.1070	8.7353	3.65287	13.8177	3.86219	1.94942	0.0741399	0.13362	Up	0.171022	0.276165	0.700556	0.0254093	0.0387482	0.234334	JPH1	Junctophilin-1			GO:0030314,GO:0005886,GO:0033017	junctional membrane complex|plasma membrane|sarcoplasmic reticulum membrane
evm.TU.Chr01.1071	17.563	24.822	10.304	0.409709	-1.28733	0.060465	0.112185	Down	0.489844	1.09062	1.24852	3.3963	1.94221	1.67796	PI15	Peptidase inhibitor 15			GO:0070062,GO:0005615,GO:0030414,GO:0010466	extracellular exosome|extracellular space|peptidase inhibitor activity|negative regulation of peptidase activity
evm.TU.Chr01.1073	111.814	70.3727	153.255	2.19216	1.13235	0.0019894	0.0058197	Up	7.538	3.07811	7.1419	1.88288	2.45367	3.56312	SOCS6	Suppressor of cytokine signaling 6	ko04630,ko04917	JAK-STAT signaling pathway|Prolactin signaling pathway	GO:0001772,GO:0035556,GO:0009968,GO:0050868,GO:0010498,GO:0016567,GO:0040008	immunological synapse|intracellular signal transduction|negative regulation of signal transduction|negative regulation of T cell activation|proteasomal protein catabolic process|protein ubiquitination|regulation of growth
evm.TU.Chr01.1074	3.11651	3.52697	2.70605	0.7368	-0.440655	0.805203	0.859615	Down	0.248614	0.425792	0.0792086	1.03425	0	0	Cbln2	Cerebellin-2			GO:0005615,GO:0098978,GO:0045202,GO:0099558,GO:0050804,GO:0051965,GO:1905606,GO:0098814,GO:0007416,GO:0050808	extracellular space|glutamatergic synapse|synapse|maintenance of synapse structure|modulation of chemical synaptic transmission|positive regulation of synapse assembly|regulation of presynapse assembly|spontaneous synaptic transmission|synapse assembly|synapse organization
evm.TU.Chr01.1075	3396.84	3953.71	2839.96	0.718113	-0.477717	0.00117602	0.00364399	Down	87.0831	86.8005	81.0858	123.538	106.444	124.872	iws1-a	Protein IWS1 homolog A			GO:0005634,GO:0006397,GO:0051028,GO:0008380	nucleus|mRNA processing|mRNA transport|RNA splicing
evm.TU.Chr01.1076	8.34965	7.05282	9.64648	1.35185	0.434931	0.635481	0.726973	Up	0.407653	0.266574	0.566742	0.462507	0.293877	0.152336	GPR83	G-protein coupled receptor 83	ko04080	Neuroactive ligand-receptor interaction	GO:0005886,GO:0004930,GO:0008188,GO:0004983,GO:0007186,GO:0007218,GO:0007200	plasma membrane|G protein-coupled receptor activity|neuropeptide receptor activity|neuropeptide Y receptor activity|G protein-coupled receptor signaling pathway|neuropeptide signaling pathway|phospholipase C-activating G protein-coupled receptor signaling pathway
evm.TU.Chr01.1077	920.317	1163.08	677.551	0.582239	-0.780317	3.2465e-07	2.06175e-06	Down	21.0855	15.9781	18.262	35.2092	28.7332	30.3439	Mre11	Double-strand break repair protein MRE11	ko03440,ko03450,ko04218	Homologous recombination|Non-homologous end-joining|Cellular senescence	GO:0070533,GO:0000785,GO:0000781,GO:0000794,GO:0005737,GO:0030870,GO:0005654,GO:0005634,GO:0048471,GO:0016605,GO:0005657,GO:0035861,GO:0008408,GO:0008296,GO:0008409,GO:0004520,GO:0042802,GO:0030145,GO:0008022,GO:0000014,GO:0008283,GO:0006974,GO:0051276,GO:0032508,GO:0110025,GO:0006302,GO:0000724,GO:0006303,GO:0007507,GO:0007129,GO:0042138,GO:0097552,GO:0007095,GO:0031573,GO:0043066,GO:0046597,GO:…	BRCA1-C complex|chromatin|chromosome, telomeric region|condensed nuclear chromosome|cytoplasm|Mre11 complex|nucleoplasm|nucleus|perinuclear region of cytoplasm|PML body|replication fork|site of double-strand break|3'-5' exonuclease activity|3'-5'-exodeoxyribonuclease activity|5'-3' exonuclease activity|endodeoxyribonuclease activity|identical protein binding|manganese ion binding|protein C-termin…
evm.TU.Chr01.1078	142.383	194.875	89.8911	0.459917	-1.12055	4.09042e-05	0.000175079	Down	8.28633	8.68196	8.07538	19.179	14.1727	20.9268	ANKRD49	Ankyrin repeat domain-containing protein 49			GO:0005829,GO:0005634,GO:0030154,GO:0045893,GO:0007283	cytosol|nucleus|cell differentiation|positive regulation of DNA-templated transcription|spermatogenesis
evm.TU.Chr01.108	9.08287	12.8831	5.28265	0.407383	-1.29554	0.222443	0.325973	Down	0.818723	0.240376	1.11791	3.64921	1.48398	0.160259
evm.TU.Chr01.1080	474.625	591.532	357.718	0.605297	-0.724286	0.000164832	0.00062305	Down	9.85485	6.01629	6.84722	12.2725	11.3329	13.3038	Amotl1	Angiomotin-like protein 1	ko04530	Tight junction	GO:0016324,GO:0005923,GO:0008180,GO:0031410,GO:0030027,GO:0005886,GO:0042802,GO:0030036,GO:0001525,GO:0043534,GO:0003365,GO:0090162,GO:0035329,GO:0043536,GO:0030334,GO:0016055	apical plasma membrane|bicellular tight junction|COP9 signalosome|cytoplasmic vesicle|lamellipodium|plasma membrane|identical protein binding|actin cytoskeleton organization|angiogenesis|blood vessel endothelial cell migration|establishment of cell polarity involved in ameboidal cell migration|establishment of epithelial cell polarity|hippo signaling|positive regulation of blood vessel endothelia…
evm.TU.Chr01.1081	13.1605	11.9016	14.4193	1.20392	0.267734	0.762388	0.827793	Up	0.433985	3.03253	0.580724	0.99297	1.23892	1.30822	HES6	Transcription cofactor HES-6	ko05165	Human papillomavirus infection	GO:0000785,GO:0005634,GO:0005667,GO:0003700,GO:0000981,GO:0001227,GO:0046983,GO:0000978,GO:0061629,GO:1990837,GO:0009952,GO:0030154,GO:0043433,GO:0007399,GO:0006355,GO:0050767,GO:0006357	chromatin|nucleus|transcription regulator complex|DNA-binding transcription factor activity|DNA-binding transcription factor activity, RNA polymerase II-specific|DNA-binding transcription repressor activity, RNA polymerase II-specific|protein dimerization activity|RNA polymerase II cis-regulatory region sequence-specific DNA binding|RNA polymerase II-specific DNA-binding transcription factor bind…
evm.TU.Chr01.1085	443.782	359.384	528.179	1.47142	0.557205	0.00126152	0.00387492	Up	14.7409	12.5679	14.6838	9.07869	9.82641	9.53094	usp45	Ubiquitin carboxyl-terminal hydrolase 45			GO:0005737,GO:0005634,GO:0001917,GO:0004843,GO:0008270,GO:0016477,GO:0003407,GO:0045494,GO:0016579,GO:0006511	cytoplasm|nucleus|photoreceptor inner segment|cysteine-type deubiquitinase activity|zinc ion binding|cell migration|neural retina development|photoreceptor cell maintenance|protein deubiquitination|ubiquitin-dependent protein catabolic process
evm.TU.Chr01.1086	236.991	232.909	241.072	1.03437	0.0487539	0.822359	0.872687	Up	21.8764	24.3822	23.1612	22.6642	24.02	20.7519	Tstd3	Thiosulfate sulfurtransferase/rhodanese-like domain-containing protein 3			GO:0004792	thiosulfate sulfurtransferase activity
evm.TU.Chr01.1088	500.25	368.719	631.781	1.71082	0.774685	7.80766e-05	0.000316022	Up	20.6871	17.3357	25.5097	14.3029	11.7836	10.939	ME1	NADP-dependent malic enzyme	ko00620,ko00710,ko03320	Pyruvate metabolism|Carbon fixation in photosynthetic organisms|PPAR signaling pathway	GO:0005737,GO:0004471,GO:0004473,GO:0046872,GO:0051287,GO:0008948	cytoplasm|malate dehydrogenase (decarboxylating) (NAD+) activity|malate dehydrogenase (decarboxylating) (NADP+) activity|metal ion binding|NAD binding|oxaloacetate decarboxylase activity
evm.TU.Chr01.1089	169.873	79.8713	259.875	3.28639	1.7165	1.13474e-07	7.81171e-07	Up	14.9208	8.70685	13.8663	2.75109	6.03074	2.60511	PRSS35	Inactive serine protease 35			GO:0005576,GO:0004252	extracellular region|serine-type endopeptidase activity
evm.TU.Chr01.109	475.564	555.28	395.848	0.71274	-0.488553	0.00314865	0.00874207	Down	4.48344	3.5893	3.82851	5.73819	5.34677	5.50031	Sbf2	Myotubularin-related protein 13			GO:0030424,GO:0005829,GO:0010008,GO:0016020,GO:0048471,GO:0005774,GO:0005085,GO:0042802,GO:0019902,GO:0019208,GO:0035091,GO:0006914	axon|cytosol|endosome membrane|membrane|perinuclear region of cytoplasm|vacuolar membrane|guanyl-nucleotide exchange factor activity|identical protein binding|phosphatase binding|phosphatase regulator activity|phosphatidylinositol binding|autophagy
evm.TU.Chr01.1090	2.21579	2.95501	1.47657	0.494323	-1.01647	0.572721	0.674173	Down	0.0186133	0.038254	0.0355813	0.0580744	0	0.12752	Snap91	Clathrin coat assembly protein AP180			GO:0030122,GO:0043679,GO:0005905,GO:0030136,GO:0005737,GO:0005829,GO:0031313,GO:0098894,GO:0043005,GO:0043025,GO:0098688,GO:0005886,GO:0014069,GO:0045211,GO:0048787,GO:0098833,GO:0098830,GO:0042734,GO:0098685,GO:0008021,GO:0005545,GO:0035615,GO:0032050,GO:0000822,GO:0060090,GO:0005546,GO:0043274,GO:0019901,GO:0042169,GO:0000149,GO:0007409,GO:0007268,GO:0048268,GO:0072583,GO:0007163,GO:1900275,GO:…	AP-2 adaptor complex|axon terminus|clathrin-coated pit|clathrin-coated vesicle|cytoplasm|cytosol|extrinsic component of endosome membrane|extrinsic component of presynaptic endocytic zone membrane|neuron projection|neuronal cell body|parallel fiber to Purkinje cell synapse|plasma membrane|postsynaptic density|postsynaptic membrane|presynaptic active zone membrane|presynaptic endocytic zone|presyn…
evm.TU.Chr01.1091	2432.56	2690.63	2174.5	0.808184	-0.307245	0.0576947	0.107938	Down	20.8458	14.9649	16.3901	21.4643	18.0104	24.2823	DOP1A	Protein dopey-1			GO:0005829,GO:0005768,GO:0000139,GO:0005802,GO:0006895,GO:0015031	cytosol|endosome|Golgi membrane|trans-Golgi network|Golgi to endosome transport|protein transport
evm.TU.Chr01.1092	2.76541	5.53081	0	0.0289328	-5.11115	0.00953756	0.0231844	Down	0	0	0	0.217794	0.41516	0.358675	PLA2R1	Secretory phospholipase A2 receptor			GO:0005576,GO:0005886,GO:0030246,GO:0043274,GO:0038023,GO:0090403,GO:0090238,GO:0001819,GO:0043517,GO:0072593,GO:0006898,GO:0090399	extracellular region|plasma membrane|carbohydrate binding|phospholipase binding|signaling receptor activity|oxidative stress-induced premature senescence|positive regulation of arachidonic acid secretion|positive regulation of cytokine production|positive regulation of DNA damage response, signal transduction by p53 class mediator|reactive oxygen species metabolic process|receptor-mediated endocy…
evm.TU.Chr01.1096	311.839	227.84	395.838	1.74304	0.801605	0.000323987	0.00115255	Up	54.911	31.2859	39.3197	21.8632	28.5981	20.61	pnrc2	Proline-rich nuclear receptor coactivator 2			GO:0005634,GO:0000932,GO:0000184	nucleus|P-body|nuclear-transcribed mRNA catabolic process, nonsense-mediated decay
evm.TU.Chr01.1097	2090.79	2401.56	1780.03	0.741353	-0.431768	0.00177986	0.00526507	Down	196.816	174.651	181.657	233.089	251.26	258.563	akirin1	Akirin-1			GO:0005634,GO:0045663,GO:0045944	nucleus|positive regulation of myoblast differentiation|positive regulation of transcription by RNA polymerase II
evm.TU.Chr01.1098	11.4681	10.6171	12.3191	1.13813	0.186666	0.826904	0.875872	Up	0.921881	0.368402	0.930086	1.22509	0.243681	0.421053	Rhbdl2	Rhomboid-related protein 2			GO:0005886,GO:0004252,GO:0006508	plasma membrane|serine-type endopeptidase activity|proteolysis
evm.TU.Chr01.1099	5.15137	2.6238	7.67893	2.91659	1.54428	0.194289	0.293141	Up	0.412286	1.05916	1.18219	0.321587	0.326938	0.282457
evm.TU.Chr01.11	485.14	471.945	498.335	1.05383	0.0756489	0.697912	0.777409	Up	8.95249	7.66888	9.51562	9.67429	6.55684	8.43465	Pde3b	cGMP-inhibited 3',5'-cyclic phosphodiesterase 3B	ko00230,ko04371,ko04024,ko04022,ko04910,ko04922,ko04923,ko04914,ko04924,ko05032	Purine metabolism|Apelin signaling pathway|cAMP signaling pathway|cGMP-PKG signaling pathway|Insulin signaling pathway|Glucagon signaling pathway|Regulation of lipolysis in adipocytes|Progesterone-mediated oocyte maturation|Renin secretion|Morphine addiction	GO:0005829,GO:0005783,GO:0005794,GO:0032045,GO:0016020,GO:0004115,GO:0047555,GO:0004114,GO:0046872,GO:0051219,GO:0043422,GO:0001525,GO:0032869,GO:0031018,GO:0042593,GO:0016525,GO:0043951,GO:0007162,GO:0061179,GO:0050995,GO:0050796,GO:0007165	cytosol|endoplasmic reticulum|Golgi apparatus|guanyl-nucleotide exchange factor complex|membrane|3',5'-cyclic-AMP phosphodiesterase activity|3',5'-cyclic-GMP phosphodiesterase activity|3',5'-cyclic-nucleotide phosphodiesterase activity|metal ion binding|phosphoprotein binding|protein kinase B binding|angiogenesis|cellular response to insulin stimulus|endocrine pancreas development|glucose homeost…
evm.TU.Chr01.110	54.4831	28.1286	80.8377	2.84873	1.51032	0.000101097	0.000399732	Up	4.39456	4.22449	4.51648	1.81833	1.19909	1.55392			ko04080,ko04270	Neuroactive ligand-receptor interaction|Vascular smooth muscle contraction
evm.TU.Chr01.1100	66.6498	22.3241	110.976	4.95783	2.30971	8.83175e-10	8.40867e-09	Up	11.4306	8.96641	13.0937	2.35944	1.93741	2.39117	vegfaa	Vascular endothelial growth factor A-A	ko04010,ko04014,ko04015,ko04370,ko04066,ko04020,ko04151,ko04510,ko04926,ko05200,ko05206,ko05205,ko05207,ko05208,ko05212,ko05211,ko05219,ko05163,ko05167,ko05165,ko05323,ko05418,ko04933,ko01521	MAPK signaling pathway|Ras signaling pathway|Rap1 signaling pathway|VEGF signaling pathway|HIF-1 signaling pathway|Calcium signaling pathway|PI3K-Akt signaling pathway|Focal adhesion|Relaxin signaling pathway|Pathways in cancer|MicroRNAs in cancer|Proteoglycans in cancer|Chemical carcinogenesis - receptor activation|Chemical carcinogenesis - reactive oxygen species|Pancreatic cancer|Renal cell ca…	GO:0005576,GO:0005615,GO:0016020,GO:0042056,GO:0008083,GO:0008201,GO:0043183,GO:0005172,GO:0007202,GO:0035479,GO:0001525,GO:0048844,GO:0001568,GO:0002043,GO:0001569,GO:0003319,GO:0022009,GO:0035907,GO:0003262,GO:0030097,GO:0050930,GO:0008045,GO:0016310,GO:0045766,GO:0051781,GO:0001938,GO:0051894,GO:0060754,GO:0050731,GO:0001934,GO:0031334,GO:0048793,GO:0043491,GO:0035477,GO:0008016,GO:1901342,GO:…	extracellular region|extracellular space|membrane|chemoattractant activity|growth factor activity|heparin binding|vascular endothelial growth factor receptor 1 binding|vascular endothelial growth factor receptor binding|activation of phospholipase C activity|angioblast cell migration from lateral mesoderm to midline|angiogenesis|artery morphogenesis|blood vessel development|blood vessel endotheli…
evm.TU.Chr01.1102	714.086	661.518	766.655	1.1594	0.213381	0.179879	0.275828	Up	31.6416	23.3367	26.1058	22.8895	21.9006	24.4343	kpna5	Importin subunit alpha-6	ko03013,ko05207,ko05164	Nucleocytoplasmic transport|Chemical carcinogenesis - receptor activation|Influenza A	GO:0005737,GO:0005654,GO:0005634,GO:0061608,GO:0008139,GO:0006607	cytoplasm|nucleoplasm|nucleus|nuclear import signal receptor activity|nuclear localization sequence binding|NLS-bearing protein import into nucleus
evm.TU.Chr01.1103	760.021	950.043	569.999	0.599115	-0.739094	2.97966e-05	0.00013139	Down	20.9917	18.4977	16.5248	36.3169	26.1099	30.6751	ZUP1	Zinc finger-containing ubiquitin peptidase 1			GO:0005737,GO:0005634,GO:0004843,GO:0046872	cytoplasm|nucleus|cysteine-type deubiquitinase activity|metal ion binding
evm.TU.Chr01.1104	747.325	872.265	622.386	0.713232	-0.487557	0.00288028	0.00806183	Down	46.5318	48.941	50.5578	69.3169	71.4109	64.6017	RWDD1	RWD domain-containing protein 1			GO:0005737,GO:0005844,GO:0030521,GO:0034599,GO:0071394,GO:0002181,GO:2000825	cytoplasm|polysome|androgen receptor signaling pathway|cellular response to oxidative stress|cellular response to testosterone stimulus|cytoplasmic translation|positive regulation of androgen receptor activity
evm.TU.Chr01.1106	528.857	745.427	312.287	0.418148	-1.25791	3.3237e-11	3.88855e-10	Down	46.7731	52.3004	52.8588	134.401	106.199	123.696	MRPL34	39S ribosomal protein L34, mitochondrial	ko03010	Ribosome	GO:0005762,GO:0003735,GO:0006412	mitochondrial large ribosomal subunit|structural constituent of ribosome|translation
evm.TU.Chr01.1108	235.869	81.7264	390.011	4.74339	2.24592	2.5574e-15	4.94054e-14	Up	7.01058	3.97073	7.79552	1.57878	0.89737	1.39928	PIK3CB	Phosphatidylinositol 4,5-bisphosphate 3-kinase catalytic subunit beta isoform	ko00562,ko04012,ko04014,ko04015,ko04370,ko04630,ko04668,ko04066,ko04068,ko04070,ko04072,ko04071,ko04024,ko04151,ko04152,ko04150,ko04140,ko04210,ko04218,ko04510,ko04550,ko04810,ko04611,ko04613,ko04620,ko04625,ko04650,ko04660,ko04662,ko04664,ko04666,ko04670,ko04062,ko04910,ko04923,ko04929,ko04915,ko04914,ko04917,ko04926,ko04935,ko04919,ko04973,ko04960,ko04725,ko04722,ko04750,ko04360,ko04361,ko04380…	Inositol phosphate metabolism|ErbB signaling pathway|Ras signaling pathway|Rap1 signaling pathway|VEGF signaling pathway|JAK-STAT signaling pathway|TNF signaling pathway|HIF-1 signaling pathway|FoxO signaling pathway|Phosphatidylinositol signaling system|Phospholipase D signaling pathway|Sphingolipid signaling pathway|cAMP signaling pathway|PI3K-Akt signaling pathway|AMPK signaling pathway|mTOR s…	GO:0005737,GO:0005829,GO:0043231,GO:0016020,GO:0030496,GO:0005730,GO:0005654,GO:0005634,GO:0005942,GO:0005943,GO:0005886,GO:0016303,GO:0035005,GO:0005524,GO:0043560,GO:0016301,GO:0035004,GO:0052742,GO:0052812,GO:0046934,GO:0106310,GO:0060055,GO:0006914,GO:0016477,GO:0006874,GO:0006935,GO:0040016,GO:0006897,GO:0001935,GO:0007186,GO:0007156,GO:1903298,GO:0043407,GO:0051898,GO:1903671,GO:1900747,GO:…	cytoplasm|cytosol|intracellular membrane-bounded organelle|membrane|midbody|nucleolus|nucleoplasm|nucleus|phosphatidylinositol 3-kinase complex|phosphatidylinositol 3-kinase complex, class IA|plasma membrane|1-phosphatidylinositol-3-kinase activity|1-phosphatidylinositol-4-phosphate 3-kinase activity|ATP binding|insulin receptor substrate binding|kinase activity|phosphatidylinositol 3-kinase acti…
evm.TU.Chr01.111	12.5804	0	25.1607	119.257	6.89792	7.96705e-07	4.72052e-06	Up	3.3656	3.9196	2.35902	0	0	0			ko04080,ko04270	Neuroactive ligand-receptor interaction|Vascular smooth muscle contraction
evm.TU.Chr01.1112	4.38301	6.73305	2.03296	0.302642	-1.72432	0.20717	0.307942	Down	0.478012	0.368402	0	0.497139	0.758118	1.47369	PRKCE	Protein kinase C epsilon type			GO:0071944,GO:0005737,GO:0005829,GO:0005783,GO:0005794,GO:0045111,GO:0043231,GO:0005739,GO:0005634,GO:0048471,GO:0005886,GO:0045202,GO:0071889,GO:0003785,GO:0005524,GO:0004698,GO:0004699,GO:0008047,GO:0019899,GO:0035276,GO:0046872,GO:0004672,GO:0004697,GO:0106310,GO:0004674,GO:0030546,GO:0006915,GO:0007049,GO:0051301,GO:0031589,GO:0071361,GO:0071456,GO:0071380,GO:0051649,GO:0038096,GO:0030073,GO:…	cell periphery|cytoplasm|cytosol|endoplasmic reticulum|Golgi apparatus|intermediate filament cytoskeleton|intracellular membrane-bounded organelle|mitochondrion|nucleus|perinuclear region of cytoplasm|plasma membrane|synapse|14-3-3 protein binding|actin monomer binding|ATP binding|calcium-dependent protein kinase C activity|calcium-independent protein kinase C activity|enzyme activator activity|e…
evm.TU.Chr01.1114	497.758	422.13	573.386	1.36055	0.444189	0.0102061	0.0245436	Up	25.2083	20.6471	20.8773	14.8061	17.0809	16.8782	ITGB1	Integrin beta-1	ko04015,ko04151,ko04512,ko04514,ko04145,ko04510,ko04530,ko04810,ko04611,ko04670,ko04360,ko05200,ko05205,ko05222,ko05165,ko05130,ko05131,ko05135,ko05133,ko05100,ko05145,ko05140,ko05410,ko05412,ko05414	Rap1 signaling pathway|PI3K-Akt signaling pathway|ECM-receptor interaction|Cell adhesion molecules|Phagosome|Focal adhesion|Tight junction|Regulation of actin cytoskeleton|Platelet activation|Leukocyte transendothelial migration|Axon guidance|Pathways in cancer|Proteoglycans in cancer|Small cell lung cancer|Human papillomavirus infection|Pathogenic Escherichia coli infection|Shigellosis|Yersinia …	GO:0009986,GO:0005925,GO:0008305,GO:0030027,GO:0042470,GO:0016020,GO:0055037,GO:0032587,GO:0098639,GO:0001968,GO:0005178,GO:0046872,GO:0046982,GO:0033627,GO:0016477,GO:0007160,GO:0071404,GO:0007229,GO:0007517,GO:0045445,GO:0007520,GO:0030335,GO:1903078,GO:0031623,GO:0010710	cell surface|focal adhesion|integrin complex|lamellipodium|melanosome|membrane|recycling endosome|ruffle membrane|collagen binding involved in cell-matrix adhesion|fibronectin binding|integrin binding|metal ion binding|protein heterodimerization activity|cell adhesion mediated by integrin|cell migration|cell-matrix adhesion|cellular response to low-density lipoprotein particle stimulus|integrin-m…
evm.TU.Chr01.1115	64.47	27.6275	101.312	3.71671	1.89403	1.06875e-06	6.19939e-06	Up	7.59663	4.10076	5.37672	1.20009	1.9826	1.38346	Itgb1	Integrin beta-1	ko04015,ko04151,ko04512,ko04514,ko04145,ko04510,ko04530,ko04810,ko04611,ko04670,ko04360,ko05200,ko05205,ko05222,ko05165,ko05130,ko05131,ko05135,ko05133,ko05100,ko05145,ko05140,ko05410,ko05412,ko05414	Rap1 signaling pathway|PI3K-Akt signaling pathway|ECM-receptor interaction|Cell adhesion molecules|Phagosome|Focal adhesion|Tight junction|Regulation of actin cytoskeleton|Platelet activation|Leukocyte transendothelial migration|Axon guidance|Pathways in cancer|Proteoglycans in cancer|Small cell lung cancer|Human papillomavirus infection|Pathogenic Escherichia coli infection|Shigellosis|Yersinia …	GO:0001669,GO:0005912,GO:0005604,GO:0009986,GO:0005911,GO:0150053,GO:0005737,GO:0043197,GO:0009897,GO:0030175,GO:0005925,GO:0097386,GO:0098978,GO:0098690,GO:0030056,GO:0034665,GO:0034680,GO:0034681,GO:0034666,GO:0034667,GO:0034674,GO:0034677,GO:0034679,GO:0008305,GO:0014704,GO:0030027,GO:0042470,GO:0016020,GO:0045121,GO:0035748,GO:0031594,GO:0048471,GO:0005886,GO:0045211,GO:0043235,GO:0055037,GO:…	acrosomal vesicle|adherens junction|basement membrane|cell surface|cell-cell junction|cerebellar climbing fiber to Purkinje cell synapse|cytoplasm|dendritic spine|external side of plasma membrane|filopodium|focal adhesion|glial cell projection|glutamatergic synapse|glycinergic synapse|hemidesmosome|integrin alpha1-beta1 complex|integrin alpha10-beta1 complex|integrin alpha11-beta1 complex|integri…
evm.TU.Chr01.1116	276.266	290.748	261.784	0.903102	-0.14704	0.489267	0.599576	Down	5.29436	4.37602	5.20179	4.5315	6.04982	5.81247	nrp1a	Neuropilin-1a	ko04360,ko05166,ko05171	Axon guidance|Human T-cell leukemia virus 1 infection|Coronavirus disease - COVID-19	GO:0030424,GO:0005925,GO:0005886,GO:0008201,GO:0046872,GO:0017154,GO:0038023,GO:0038085,GO:0005021,GO:0001525,GO:0060055,GO:0048675,GO:0007411,GO:0007413,GO:0051216,GO:0001775,GO:0007508,GO:0008045,GO:0001755,GO:0071678,GO:0090050,GO:0010595,GO:0051491,GO:0045765,GO:0090259,GO:0030947,GO:0001666,GO:0009611,GO:0002040,GO:0048538,GO:0048010,GO:0001944,GO:0001570	axon|focal adhesion|plasma membrane|heparin binding|metal ion binding|semaphorin receptor activity|signaling receptor activity|vascular endothelial growth factor binding|vascular endothelial growth factor receptor activity|angiogenesis|angiogenesis involved in wound healing|axon extension|axon guidance|axonal fasciculation|cartilage development|cell activation|larval heart development|motor neuro…
evm.TU.Chr01.1118	2229.53	512.869	3946.19	7.71805	2.94824	6.5748e-58	1.47497e-55	Up	712.548	597.097	715.135	69.3778	113.81	78.7825	CREM	cAMP-responsive element modulator			GO:1990589,GO:0005667,GO:0000981,GO:0001227,GO:0000978,GO:0006357,GO:0050896	ATF4-CREB1 transcription factor complex|transcription regulator complex|DNA-binding transcription factor activity, RNA polymerase II-specific|DNA-binding transcription repressor activity, RNA polymerase II-specific|RNA polymerase II cis-regulatory region sequence-specific DNA binding|regulation of transcription by RNA polymerase II|response to stimulus
evm.TU.Chr01.1119	1105.45	1052.97	1157.93	1.09885	0.135992	0.412748	0.526856	Up	24.9787	19.4951	20.1188	21.4894	15.9893	20.765	pitrm1	Presequence protease, mitochondrial			GO:0005759,GO:0046872,GO:0004222,GO:0016485,GO:0006508	mitochondrial matrix|metal ion binding|metalloendopeptidase activity|protein processing|proteolysis
evm.TU.Chr01.112	171.182	168.144	174.221	1.03346	0.0474773	0.844665	0.88948	Up	4.34914	4.67334	4.15691	4.52317	3.78145	4.44671	Ampd3	AMP deaminase 3	ko00230	Purine metabolism	GO:0005829,GO:0003876,GO:0046872,GO:0046032,GO:0046031,GO:0006196,GO:0046033,GO:0046034,GO:0097009,GO:0034101,GO:0046039,GO:0006188,GO:0032264	cytosol|AMP deaminase activity|metal ion binding|ADP catabolic process|ADP metabolic process|AMP catabolic process|AMP metabolic process|ATP metabolic process|energy homeostasis|erythrocyte homeostasis|GTP metabolic process|IMP biosynthetic process|IMP salvage
evm.TU.Chr01.1120	537.898	542.722	533.075	0.9803	-0.0287049	0.872666	0.909691	Down	4.80569	4.64246	4.08527	5.32811	4.41381	4.06616	URB1	Nucleolar pre-ribosomal-associated protein 1			GO:0001650,GO:0005730,GO:0003723,GO:0000466,GO:0000463	fibrillar center|nucleolus|RNA binding|maturation of 5.8S rRNA from tricistronic rRNA transcript (SSU-rRNA, 5.8S rRNA, LSU-rRNA)|maturation of LSU-rRNA from tricistronic rRNA transcript (SSU-rRNA, 5.8S rRNA, LSU-rRNA)
evm.TU.Chr01.1121	2.12005	3.35379	0.886315	0.255823	-1.96678	0.343516	0.456808	Down	0	0.0511979	0.0952418	0.518166	0	0.0682674	cavin4a	Caveolae-associated protein 4a			GO:0005901,GO:0005737,GO:0005886,GO:0030017,GO:0030154,GO:0007517,GO:0010468	caveola|cytoplasm|plasma membrane|sarcomere|cell differentiation|muscle organ development|regulation of gene expression
evm.TU.Chr01.1122	381.43	421.357	341.502	0.809328	-0.305203	0.0934938	0.161651	Down	11.5491	9.13112	9.59457	14.1418	12.0216	11.0176	med17	Mediator of RNA polymerase II transcription subunit 17	ko04919	Thyroid hormone signaling pathway	GO:0070847,GO:0016592,GO:0003712,GO:0006357	core mediator complex|mediator complex|transcription coregulator activity|regulation of transcription by RNA polymerase II
evm.TU.Chr01.1123	557.859	587.953	527.765	0.898287	-0.154751	0.341493	0.454888	Down	15.8686	14.0794	15.3815	16.0372	17.7396	16.5549	ift57	Intraflagellar transport protein 57 homolog	ko05016,ko05022	Huntington disease|Pathways of neurodegeneration - multiple diseases	GO:0005813,GO:0036064,GO:0005929,GO:0005576,GO:0005794,GO:0030992,GO:0006915,GO:0060271,GO:0007368,GO:0003351,GO:0042462,GO:0042073,GO:1905515,GO:0045494,GO:0032006	centrosome|ciliary basal body|cilium|extracellular region|Golgi apparatus|intraciliary transport particle B|apoptotic process|cilium assembly|determination of left/right symmetry|epithelial cilium movement involved in extracellular fluid movement|eye photoreceptor cell development|intraciliary transport|non-motile cilium assembly|photoreceptor cell maintenance|regulation of TOR signaling
evm.TU.Chr01.1124	65.1232	63.7955	66.4509	1.03832	0.0542448	0.873758	0.910224	Up	9.29094	8.11523	9.2133	9.90428	8.65696	7.00174
evm.TU.Chr01.1125	5011.88	6565.66	3458.09	0.526618	-0.925172	2.35248e-08	1.79354e-07	Down	532.879	656.375	547.607	1086.66	1202.9	1036.01	GTPBP4	GTP-binding protein 4	ko03008	Ribosome biogenesis in eukaryotes	GO:0005737,GO:0005829,GO:0016020,GO:0031965,GO:0005730,GO:0005654,GO:0005634,GO:0048471,GO:0005525,GO:0003924,GO:1990275,GO:0003723,GO:0000463,GO:0030336,GO:0008285,GO:0022408,GO:0033342,GO:0008156,GO:0031397,GO:0001649,GO:0050821,GO:0000079,GO:0042273	cytoplasm|cytosol|membrane|nuclear membrane|nucleolus|nucleoplasm|nucleus|perinuclear region of cytoplasm|GTP binding|GTPase activity|preribosome binding|RNA binding|maturation of LSU-rRNA from tricistronic rRNA transcript (SSU-rRNA, 5.8S rRNA, LSU-rRNA)|negative regulation of cell migration|negative regulation of cell population proliferation|negative regulation of cell-cell adhesion|negative re…
evm.TU.Chr01.1126	4884.61	4892.39	4876.82	0.996737	-0.00471485	0.971496	0.980235	Down	183.394	178.072	184.945	190.02	191.149	167.688	Gtpbp4	GTP-binding protein 4	ko03008	Ribosome biogenesis in eukaryotes	GO:0005737,GO:0005829,GO:0031965,GO:0005730,GO:0005654,GO:0005634,GO:0048471,GO:0005525,GO:0003924,GO:1990275,GO:0003723,GO:0000463,GO:0030336,GO:0008285,GO:0022408,GO:0033342,GO:0008156,GO:0031397,GO:0050821,GO:0000079,GO:0042273	cytoplasm|cytosol|nuclear membrane|nucleolus|nucleoplasm|nucleus|perinuclear region of cytoplasm|GTP binding|GTPase activity|preribosome binding|RNA binding|maturation of LSU-rRNA from tricistronic rRNA transcript (SSU-rRNA, 5.8S rRNA, LSU-rRNA)|negative regulation of cell migration|negative regulation of cell population proliferation|negative regulation of cell-cell adhesion|negative regulation …
evm.TU.Chr01.1127	712.564	537.632	887.495	1.65063	0.723016	2.40543e-05	0.000107683	Up	16.5597	10.9794	14.6525	9.2222	8.94949	7.15151	Slc39a6	Zinc transporter ZIP6	ko05010,ko05012	Alzheimer disease|Parkinson disease	GO:0005783,GO:0031258,GO:0005886,GO:0005385,GO:0006882,GO:0071578,GO:0071577	endoplasmic reticulum|lamellipodium membrane|plasma membrane|zinc ion transmembrane transporter activity|cellular zinc ion homeostasis|zinc ion import across plasma membrane|zinc ion transmembrane transport
evm.TU.Chr01.1128	10.0272	11.377	8.67734	0.764017	-0.388323	0.636389	0.727748	Down	0.427921	0.169127	0.409007	0.513512	0.417646	0.360823	TRIM55	Tripartite motif-containing protein 55			GO:0005737,GO:0005874,GO:0005634,GO:0042802,GO:0061630,GO:0008270,GO:0050904,GO:0002523,GO:1905517,GO:0016567,GO:0007165	cytoplasm|microtubule|nucleus|identical protein binding|ubiquitin protein ligase activity|zinc ion binding|diapedesis|leukocyte migration involved in inflammatory response|macrophage migration|protein ubiquitination|signal transduction
evm.TU.Chr01.113	1834.95	2468.4	1201.5	0.486838	-1.03849	2.40578e-12	3.32383e-11	Down	75.1879	72.6916	76.2201	140.821	168.201	151.04	Lyve1	Lymphatic vessel endothelial hyaluronic acid receptor 1			GO:0071944,GO:0005886,GO:0038024,GO:0005540,GO:0004888,GO:0007155,GO:0006027,GO:0030214,GO:0002693,GO:0006898	cell periphery|plasma membrane|cargo receptor activity|hyaluronic acid binding|transmembrane signaling receptor activity|cell adhesion|glycosaminoglycan catabolic process|hyaluronan catabolic process|positive regulation of cellular extravasation|receptor-mediated endocytosis
evm.TU.Chr01.1131	313.453	181.279	445.628	2.4693	1.3041	2.72816e-07	1.75429e-06	Up	10.7365	4.99685	7.58988	2.44356	3.3254	3.46385	Vcpip1	Deubiquitinating protein VCPIP1			GO:0005783,GO:0005795,GO:0005634,GO:0045202,GO:0004843,GO:0006974,GO:0016320,GO:0007030,GO:0090168,GO:0000278,GO:0016579,GO:0035871,GO:0071108,GO:0016567,GO:0106300,GO:1905634	endoplasmic reticulum|Golgi stack|nucleus|synapse|cysteine-type deubiquitinase activity|cellular response to DNA damage stimulus|endoplasmic reticulum membrane fusion|Golgi organization|Golgi reassembly|mitotic cell cycle|protein deubiquitination|protein K11-linked deubiquitination|protein K48-linked deubiquitination|protein ubiquitination|protein-DNA covalent cross-linking repair|regulation of p…
evm.TU.Chr01.1132	52.171	73.4101	30.932	0.419049	-1.25481	0.00203299	0.00593655	Down	1.63797	1.4154	0.925114	3.98778	2.95204	2.49939	Adhfe1	Hydroxyacid-oxoacid transhydrogenase, mitochondrial			GO:0005739,GO:0004022,GO:0047988,GO:0046872,GO:0006539,GO:0006629	mitochondrion|alcohol dehydrogenase (NAD+) activity|hydroxyacid-oxoacid transhydrogenase activity|metal ion binding|glutamate catabolic process via 2-oxoglutarate|lipid metabolic process
evm.TU.Chr01.1133	234.16	248.467	219.853	0.886066	-0.174515	0.459739	0.572583	Down	6.72996	3.65513	5.1769	5.75914	5.09639	6.36912	SLCO5A1	Solute carrier organic anion transporter family member 5A1			GO:0043231,GO:0005886,GO:0015347,GO:0043252	intracellular membrane-bounded organelle|plasma membrane|sodium-independent organic anion transmembrane transporter activity|sodium-independent organic anion transport
evm.TU.Chr01.1134	843.482	1160.82	526.142	0.45258	-1.14376	1.86115e-09	1.68868e-08	Down	35.7103	43.5395	34.6169	91.5616	73.6366	87.7788	lactb2	Endoribonuclease LACTB2			GO:0005759,GO:0004521,GO:0003727,GO:0008270,GO:0048856,GO:0090502	mitochondrial matrix|endoribonuclease activity|single-stranded RNA binding|zinc ion binding|anatomical structure development|RNA phosphodiester bond hydrolysis, endonucleolytic
evm.TU.Chr01.1135	58.9481	54.0206	63.8757	1.19516	0.257203	0.520269	0.627546	Up	1.36872	0.960531	1.37204	0.677025	1.48247	0.93771	Ptprn2	Receptor-type tyrosine-protein phosphatase N2	ko04940	Type I diabetes mellitus	GO:0005737,GO:0005788,GO:0098793,GO:0043235,GO:0030141,GO:0030667,GO:0045202,GO:0030672,GO:0043195,GO:0004725,GO:0035773,GO:0006629,GO:0034260,GO:0007269,GO:0006470,GO:0051046	cytoplasm|endoplasmic reticulum lumen|presynapse|receptor complex|secretory granule|secretory granule membrane|synapse|synaptic vesicle membrane|terminal bouton|protein tyrosine phosphatase activity|insulin secretion involved in cellular response to glucose stimulus|lipid metabolic process|negative regulation of GTPase activity|neurotransmitter secretion|protein dephosphorylation|regulation of se…
evm.TU.Chr01.1136	446.923	264.601	629.244	2.38632	1.25478	1.47185e-08	1.16469e-07	Up	16.5672	9.48615	15.5995	4.69197	6.10285	6.38936	Esyt2	Extended synaptotagmin-2			GO:0005829,GO:0005789,GO:0140268,GO:0031234,GO:0044232,GO:0005886,GO:0005509,GO:0005544,GO:0042802,GO:0031210,GO:0008429,GO:0035091,GO:0006897,GO:0061817,GO:0006869	cytosol|endoplasmic reticulum membrane|endoplasmic reticulum-plasma membrane contact site|extrinsic component of cytoplasmic side of plasma membrane|organelle membrane contact site|plasma membrane|calcium ion binding|calcium-dependent phospholipid binding|identical protein binding|phosphatidylcholine binding|phosphatidylethanolamine binding|phosphatidylinositol binding|endocytosis|endoplasmic ret…
evm.TU.Chr01.1137	106.628	109.389	103.867	0.945969	-0.0801348	0.773982	0.836888	Down	1.30934	1.14258	1.27133	1.54545	1.21958	1.15332	DIP2C	Disco-interacting protein 2 homolog C
evm.TU.Chr01.1138	759.16	937.891	580.429	0.618225	-0.693797	2.32316e-05	0.000104235	Down	5.75077	4.93004	5.36645	9.63772	7.41843	8.76864	MYO10	Unconventional myosin-X	ko04814,ko04666,ko05130	Motor proteins|Fc gamma R-mediated phagocytosis|Pathogenic Escherichia coli infection	GO:0005938,GO:0005829,GO:0030175,GO:0031527,GO:0032433,GO:0030027,GO:0016459,GO:0043005,GO:0043025,GO:0005730,GO:0005886,GO:0001726,GO:0051015,GO:0005524,GO:0005516,GO:0000146,GO:0005547,GO:0060002,GO:0030507,GO:0030705,GO:0022409,GO:0008360,GO:0051489,GO:0007165	cell cortex|cytosol|filopodium|filopodium membrane|filopodium tip|lamellipodium|myosin complex|neuron projection|neuronal cell body|nucleolus|plasma membrane|ruffle|actin filament binding|ATP binding|calmodulin binding|microfilament motor activity|phosphatidylinositol-3,4,5-trisphosphate binding|plus-end directed microfilament motor activity|spectrin binding|cytoskeleton-dependent intracellular t…
evm.TU.Chr01.1140	6.47353	9.40413	3.54293	0.364686	-1.45527	0.268474	0.377639	Down	0.0134186	0.137889	0	0.27911	0.106408	0.0551583	ADCY8	Adenylate cyclase type 8	ko00230,ko04015,ko04371,ko04020,ko04072,ko04024,ko04022,ko04114,ko04540,ko04611,ko04062,ko04911,ko04923,ko04912,ko04913,ko04915,ko04914,ko04921,ko04926,ko04935,ko04918,ko04928,ko04916,ko04925,ko04927,ko04261,ko04270,ko04970,ko04971,ko04972,ko04976,ko04724,ko04727,ko04725,ko04720,ko04723,ko04742,ko04750,ko04211,ko04213,ko04713,ko04714,ko05200,ko05207,ko05166,ko05163,ko05032,ko05414,ko04934,ko01522	Purine metabolism|Rap1 signaling pathway|Apelin signaling pathway|Calcium signaling pathway|Phospholipase D signaling pathway|cAMP signaling pathway|cGMP-PKG signaling pathway|Oocyte meiosis|Gap junction|Platelet activation|Chemokine signaling pathway|Insulin secretion|Regulation of lipolysis in adipocytes|GnRH signaling pathway|Ovarian steroidogenesis|Estrogen signaling pathway|Progesterone-medi…	GO:0016324,GO:0030424,GO:0016323,GO:0005901,GO:0005905,GO:0030665,GO:0030425,GO:0060076,GO:0098978,GO:0098686,GO:0016020,GO:0045121,GO:0032809,GO:0005886,GO:0044853,GO:0014069,GO:0048786,GO:0042734,GO:0098685,GO:0003779,GO:0004016,GO:0005524,GO:0008294,GO:0005516,GO:0004862,GO:0005096,GO:0046872,GO:0046983,GO:0046982,GO:0042803,GO:0051721,GO:0043539,GO:0034199,GO:0007189,GO:0006171,GO:0071277,GO:…	apical plasma membrane|axon|basolateral plasma membrane|caveola|clathrin-coated pit|clathrin-coated vesicle membrane|dendrite|excitatory synapse|glutamatergic synapse|hippocampal mossy fiber to CA3 synapse|membrane|membrane raft|neuronal cell body membrane|plasma membrane|plasma membrane raft|postsynaptic density|presynaptic active zone|presynaptic membrane|Schaffer collateral - CA1 synapse|actin…
evm.TU.Chr01.1141	68.1665	36.6517	99.6814	2.71433	1.4406	0.000154062	0.000585669	Up	2.91145	1.52728	2.66601	0.910501	0.613514	1.03219	efr3a	Protein EFR3 homolog A			GO:0005886,GO:0072659	plasma membrane|protein localization to plasma membrane
evm.TU.Chr01.1144	1.64839	0	3.29679	15.7129	3.97387	0.0932086	0.161282	Up	0.122917	0.0210516	0.0979038	0	0	0	Kcnq3	Potassium voltage-gated channel subfamily KQT member 3	ko04725	Cholinergic synapse	GO:0043194,GO:0009986,GO:0030425,GO:0016020,GO:0045121,GO:0043005,GO:0043025,GO:0033268,GO:0005886,GO:0036477,GO:0008076,GO:0005516,GO:0005251,GO:0005267,GO:0019901,GO:0044325,GO:0031625,GO:0005244,GO:0005249,GO:0071242,GO:0051649,GO:0061548,GO:0034220,GO:0060081,GO:0014003,GO:0071805,GO:0034765	axon initial segment|cell surface|dendrite|membrane|membrane raft|neuron projection|neuronal cell body|node of Ranvier|plasma membrane|somatodendritic compartment|voltage-gated potassium channel complex|calmodulin binding|delayed rectifier potassium channel activity|potassium channel activity|protein kinase binding|transmembrane transporter binding|ubiquitin protein ligase binding|voltage-gated i…
evm.TU.Chr01.1145	29.4357	42.517	16.3544	0.386369	-1.37195	0.00694773	0.0175844	Down	0.732952	0.602543	0.735584	1.3721	1.74367	2.20944	dnaaf11	Dynein axonemal assembly factor 11			GO:0005929,GO:0005737,GO:0005829,GO:0120293,GO:0005576,GO:0070286,GO:0090660,GO:0060271,GO:0060294,GO:0060027,GO:0007368,GO:0009953,GO:0003143,GO:0060287,GO:0003351,GO:0051649,GO:0030317,GO:0003146,GO:0001947,GO:0044458,GO:0036158,GO:0048793,GO:0061512,GO:0120229	cilium|cytoplasm|cytosol|dynein axonemal particle|extracellular region|axonemal dynein complex assembly|cerebrospinal fluid circulation|cilium assembly|cilium movement involved in cell motility|convergent extension involved in gastrulation|determination of left/right symmetry|dorsal/ventral pattern formation|embryonic heart tube morphogenesis|epithelial cilium movement involved in determination o…
evm.TU.Chr01.1146	66.4984	58.9595	74.0373	1.26264	0.336448	0.395332	0.509884	Up	2.55828	1.06459	1.89959	1.16541	1.20716	1.88304	Epc1	Enhancer of polycomb homolog 1			GO:0005737,GO:0043231,GO:0035267,GO:0031965,GO:0005654,GO:0000786,GO:0005634,GO:0032777,GO:0140463,GO:0140767,GO:0000724,GO:0016573,GO:0043968,GO:0043967,GO:0045892,GO:0045814,GO:0000122,GO:0045893,GO:1905168,GO:0051155,GO:0045944,GO:0042981,GO:0051726,GO:1902275,GO:2000779,GO:0006357,GO:0035092,GO:0007286	cytoplasm|intracellular membrane-bounded organelle|NuA4 histone acetyltransferase complex|nuclear membrane|nucleoplasm|nucleosome|nucleus|Piccolo NuA4 histone acetyltransferase complex|chromatin-protein adaptor activity|enzyme-substrate adaptor activity|double-strand break repair via homologous recombination|histone acetylation|histone H2A acetylation|histone H4 acetylation|negative regulation of…
evm.TU.Chr01.1147	48.4321	43.6173	53.2468	1.21747	0.283888	0.47759	0.588972	Up	1.35644	1.56505	1.41021	1.31172	1.3587	0.912991	ARHGAP12	Rho GTPase-activating protein 12			GO:0005737,GO:0001891,GO:0005096,GO:0007015,GO:0002011,GO:0051058,GO:0006911,GO:0043087,GO:0007165	cytoplasm|phagocytic cup|GTPase activator activity|actin filament organization|morphogenesis of an epithelial sheet|negative regulation of small GTPase mediated signal transduction|phagocytosis, engulfment|regulation of GTPase activity|signal transduction
evm.TU.Chr01.1148	893.863	540.402	1247.32	2.30995	1.20786	2.58777e-13	3.98308e-12	Up	21.2124	14.3821	20.1765	7.77294	7.79347	8.30184	ZEB1	Zinc finger E-box-binding homeobox 1	ko05202,ko05206,ko05215	Transcriptional misregulation in cancer|MicroRNAs in cancer|Prostate cancer	GO:0005634,GO:0070888,GO:0046872,GO:0006351,GO:0045892,GO:0000122,GO:0045666	nucleus|E-box binding|metal ion binding|DNA-templated transcription|negative regulation of DNA-templated transcription|negative regulation of transcription by RNA polymerase II|positive regulation of neuron differentiation
evm.TU.Chr01.1149	32.9061	24.6736	41.1386	1.66086	0.731929	0.127421	0.208461	Up	1.33368	1.13328	1.17667	0.880238	0.854209	0.45685	GPSM2	G-protein-signaling modulator 2			GO:0005938,GO:0099738,GO:0005813,GO:0005737,GO:0005829,GO:0097575,GO:0016328,GO:0097431,GO:0032991,GO:0070840,GO:0001965,GO:0005092,GO:0042802,GO:0000166,GO:0008022,GO:0019904,GO:0043621,GO:0051301,GO:0000132,GO:0007186,GO:0051661,GO:0007052,GO:1904778,GO:1905832,GO:0031291,GO:0060236	cell cortex|cell cortex region|centrosome|cytoplasm|cytosol|lateral cell cortex|lateral plasma membrane|mitotic spindle pole|protein-containing complex|dynein complex binding|G-protein alpha-subunit binding|GDP-dissociation inhibitor activity|identical protein binding|nucleotide binding|protein C-terminus binding|protein domain specific binding|protein self-association|cell division|establishment…
evm.TU.Chr01.115	1995.27	2515.31	1475.24	0.586187	-0.770567	1.29392e-06	7.37206e-06	Down	25.9506	25.2695	22.9311	45.676	35.8936	44.7323	ctr9	RNA polymerase-associated protein CTR9 homolog			GO:0016593,GO:0000791,GO:0016607,GO:0080182,GO:0000122,GO:0051571,GO:0006368	Cdc73/Paf1 complex|euchromatin|nuclear speck|histone H3-K4 trimethylation|negative regulation of transcription by RNA polymerase II|positive regulation of histone H3-K4 methylation|transcription elongation by RNA polymerase II promoter
evm.TU.Chr01.1151	3011.12	4167.54	1854.71	0.444819	-1.16871	1.6183e-11	1.99888e-10	Down	84.3994	78.3822	62.8138	204.383	140.856	161.514	prpf38b	Pre-mRNA-splicing factor 38B	ko03040	Spliceosome	GO:0071011,GO:0006397,GO:0008380	precatalytic spliceosome|mRNA processing|RNA splicing
evm.TU.Chr01.1152	15.2601	25.2766	5.2437	0.207545	-2.2685	0.544644	0.649311	Down	1.78286	0	0	7.97304	0	0	DNAAF6	Dynein axonemal assembly factor 6			GO:0005737,GO:0005802,GO:0051087,GO:0045505,GO:0070286,GO:0003341,GO:0030317,GO:0036159,GO:0036158	cytoplasm|trans-Golgi network|chaperone binding|dynein intermediate chain binding|axonemal dynein complex assembly|cilium movement|flagellated sperm motility|inner dynein arm assembly|outer dynein arm assembly
evm.TU.Chr01.1153	76.0493	45.5566	106.542	2.334	1.2228	0.0002489	0.000907008	Up	7.48504	7.19132	7.61952	3.22774	2.60585	3.66881	tmem55ba	Type I phosphatidylinositol 4,5-bisphosphate 4-phosphatase-A	ko04070	Phosphatidylinositol signaling system	GO:0031902,GO:0005765,GO:0030670,GO:0005886,GO:0034597,GO:0046856	late endosome membrane|lysosomal membrane|phagocytic vesicle membrane|plasma membrane|phosphatidylinositol-4,5-bisphosphate 4-phosphatase activity|phosphatidylinositol dephosphorylation
evm.TU.Chr01.1154	38.1806	65.0597	11.3015	0.171355	-2.54494	2.88582e-07	1.84905e-06	Down	0.752721	1.26571	0.588642	5.40871	5.42636	4.50055	ERFL	ETS domain-containing transcription factor ERF-like			GO:0005634,GO:0000981,GO:0043565,GO:0030154,GO:0006357	nucleus|DNA-binding transcription factor activity, RNA polymerase II-specific|sequence-specific DNA binding|cell differentiation|regulation of transcription by RNA polymerase II
evm.TU.Chr01.1156	813.566	838.05	789.082	0.940755	-0.0881086	0.57045	0.672138	Down	17.1028	14.9395	14.2041	18.0345	16.4311	14.5679	lig1	DNA ligase 1	ko03030,ko03410,ko03420,ko03430	DNA replication|Base excision repair|Nucleotide excision repair|Mismatch repair	GO:0005634,GO:0005524,GO:0003677,GO:0003910,GO:0046872,GO:0007049,GO:0051301,GO:0071897,GO:0006310,GO:0006281,GO:0006260	nucleus|ATP binding|DNA binding|DNA ligase (ATP) activity|metal ion binding|cell cycle|cell division|DNA biosynthetic process|DNA recombination|DNA repair|DNA replication
evm.TU.Chr01.1157	14.976	0.708568	29.2434	39.5266	5.30475	4.22047e-05	0.000180002	Up	1.70334	0.954733	5.18017	0.0805226	0	0.106087	MPZ	Myelin protein P0	ko04514	Cell adhesion molecules	GO:0005886,GO:0098743,GO:0098742,GO:0042552	plasma membrane|cell aggregation|cell-cell adhesion via plasma-membrane adhesion molecules|myelination
evm.TU.Chr01.1159	1188.33	1371.98	1004.67	0.731903	-0.450276	0.00656146	0.0167176	Down	98.3958	114.555	103.381	145.834	145.095	143.532	SDHC	Succinate dehydrogenase cytochrome b560 subunit, mitochondrial	ko00020,ko00190,ko04714,ko05208,ko05010,ko05012,ko05014,ko05016,ko05020,ko05022,ko05415,ko04932	Citrate cycle (TCA cycle)|Oxidative phosphorylation|Thermogenesis|Chemical carcinogenesis - reactive oxygen species|Alzheimer disease|Parkinson disease|Amyotrophic lateral sclerosis|Huntington disease|Prion disease|Pathways of neurodegeneration - multiple diseases|Diabetic cardiomyopathy|Non-alcoholic fatty liver disease	GO:0016020,GO:0005743,GO:0005749,GO:0005739,GO:0009055,GO:0020037,GO:0046872,GO:0000104,GO:0009060,GO:0006121,GO:0042776,GO:0006099	membrane|mitochondrial inner membrane|mitochondrial respiratory chain complex II, succinate dehydrogenase complex (ubiquinone)|mitochondrion|electron transfer activity|heme binding|metal ion binding|succinate dehydrogenase activity|aerobic respiration|mitochondrial electron transport, succinate to ubiquinone|proton motive force-driven mitochondrial ATP synthesis|tricarboxylic acid cycle
evm.TU.Chr01.116	1786.56	1063.26	2509.86	2.35764	1.23734	8.36016e-15	1.51862e-13	Up	57.3332	42.2217	53.4716	25.727	18.5428	20.1152	EIF4G2	Eukaryotic translation initiation factor 4 gamma 2	ko05416	Viral myocarditis	GO:0016281,GO:0003723,GO:0008135,GO:0003743,GO:0006446	eukaryotic translation initiation factor 4F complex|RNA binding|translation factor activity, RNA binding|translation initiation factor activity|regulation of translational initiation
evm.TU.Chr01.1160	4.65479	1.63203	7.67756	4.45558	2.15561	0.109528	0.184192	Up	0.368295	0.252305	0.469355	0.170236	0.0649009	0	CADM3	Cell adhesion molecule 3	ko04514	Cell adhesion molecules	GO:0005911,GO:0005886,GO:0042734,GO:0042803,GO:0007157,GO:0007156	cell-cell junction|plasma membrane|presynaptic membrane|protein homodimerization activity|heterophilic cell-cell adhesion via plasma membrane cell adhesion molecules|homophilic cell adhesion via plasma membrane adhesion molecules
evm.TU.Chr01.1162	135.403	121.244	149.562	1.23679	0.306595	0.30327	0.415558	Up	1.67011	0.7619	1.50324	1.01257	0.973985	1.1288	WDR47	WD repeat-containing protein 47			GO:0005737,GO:0030425,GO:0030426,GO:0005874,GO:0043025,GO:0008344,GO:0021960,GO:0006914,GO:0021801,GO:0022038,GO:0120168,GO:0000226,GO:0061744,GO:0007026,GO:0061351,GO:0097150	cytoplasm|dendrite|growth cone|microtubule|neuronal cell body|adult locomotory behavior|anterior commissure morphogenesis|autophagy|cerebral cortex radial glia-guided migration|corpus callosum development|detection of hot stimulus involved in thermoception|microtubule cytoskeleton organization|motor behavior|negative regulation of microtubule depolymerization|neural precursor cell proliferation|n…
evm.TU.Chr01.1163	92.0401	80.0069	104.073	1.28838	0.365559	0.335274	0.448039	Up	2.92161	3.42404	2.2386	3.46542	1.95301	1.29028	Capn10	Calpain-10			GO:0005938,GO:0005737,GO:0005856,GO:0005829,GO:0043231,GO:0005743,GO:0005758,GO:0005759,GO:0005741,GO:0005739,GO:0005634,GO:0005886,GO:0004198,GO:0008092,GO:0000149,GO:0031532,GO:0007568,GO:0000422,GO:0032869,GO:0007005,GO:0043065,GO:0046326,GO:0032024,GO:0032388,GO:2000676,GO:0030163,GO:0006508,GO:0009749,GO:0031667,GO:0097050	cell cortex|cytoplasm|cytoskeleton|cytosol|intracellular membrane-bounded organelle|mitochondrial inner membrane|mitochondrial intermembrane space|mitochondrial matrix|mitochondrial outer membrane|mitochondrion|nucleus|plasma membrane|calcium-dependent cysteine-type endopeptidase activity|cytoskeletal protein binding|SNARE binding|actin cytoskeleton reorganization|aging|autophagy of mitochondrion…
evm.TU.Chr01.1164	194.154	138.266	250.042	1.81206	0.857629	0.000132138	0.000509228	Up	23.589	16.875	19.9525	10.5658	10.9255	11.5366	EIF4E2	Eukaryotic translation initiation factor 4E type 2	ko04066,ko04151,ko04150,ko04910,ko04211,ko01521	HIF-1 signaling pathway|PI3K-Akt signaling pathway|mTOR signaling pathway|Insulin signaling pathway|Longevity regulating pathway|EGFR tyrosine kinase inhibitor resistance	GO:0005737,GO:0005829,GO:0016281,GO:0005845,GO:0000932,GO:0000340,GO:0003723,GO:0000339,GO:0008135,GO:0003743,GO:0031625,GO:0035278,GO:0017148	cytoplasm|cytosol|eukaryotic translation initiation factor 4F complex|mRNA cap binding complex|P-body|RNA 7-methylguanosine cap binding|RNA binding|RNA cap binding|translation factor activity, RNA binding|translation initiation factor activity|ubiquitin protein ligase binding|miRNA-mediated gene silencing by inhibition of translation|negative regulation of translation
evm.TU.Chr01.1165	56.4522	80.6678	32.2366	0.397668	-1.33036	0.000503983	0.00171015	Down	2.07875	2.56334	2.98031	7.42262	6.04424	5.79155	PLSCR2	Phospholipid scramblase 2			GO:0005886,GO:0046872,GO:0017128,GO:0017121	plasma membrane|metal ion binding|phospholipid scramblase activity|plasma membrane phospholipid scrambling
evm.TU.Chr01.1166	4.8329	6.5333	3.13251	0.482702	-1.0508	0.358854	0.473069	Down	0.756487	0.466418	0.433831	0.944109	1.19977	1.24385	CHRNG	Acetylcholine receptor subunit gamma	ko04080	Neuroactive ligand-receptor interaction	GO:0005892,GO:0045211,GO:0045202,GO:0022848,GO:0004888,GO:0095500	acetylcholine-gated channel complex|postsynaptic membrane|synapse|acetylcholine-gated cation-selective channel activity|transmembrane signaling receptor activity|acetylcholine receptor signaling pathway
evm.TU.Chr01.117	46.4519	38.6888	54.2151	1.39235	0.47752	0.292605	0.40389	Up	1.98006	1.05916	2.09994	1.57973	0.688291	1.33795	GALNT18	Polypeptide N-acetylgalactosaminyltransferase 18	ko00512,ko00514	Mucin type O-glycan biosynthesis|Other types of O-glycan biosynthesis	GO:0005794,GO:0000139,GO:0030246,GO:0046872,GO:0004653,GO:0006493	Golgi apparatus|Golgi membrane|carbohydrate binding|metal ion binding|polypeptide N-acetylgalactosaminyltransferase activity|protein O-linked glycosylation
evm.TU.Chr01.1172	5.82533	10.8641	0.786555	0.0742542	-3.75138	0.0235269	0.0504706	Down	0.0386216	0	0	0.455226	0.0204177	0.0176398	VWA5B2	von Willebrand factor A domain-containing protein 5B2
evm.TU.Chr01.1173	100.092	96.9324	103.252	1.05828	0.0817236	0.798086	0.854903	Up	5.52218	3.70584	4.27275	5.89942	3.39599	3.29425	Alg3	Dol-P-Man:Man(5)GlcNAc(2)-PP-Dol alpha-1,3-mannosyltransferase	ko00510,ko00513	N-Glycan biosynthesis|Various types of N-glycan biosynthesis	GO:0005783,GO:0005789,GO:0000033,GO:0052925,GO:0006486	endoplasmic reticulum|endoplasmic reticulum membrane|alpha-1,3-mannosyltransferase activity|dol-P-Man:Man(5)GlcNAc(2)-PP-Dol alpha-1,3-mannosyltransferase activity|protein glycosylation
evm.TU.Chr01.1174	213.67	164.618	262.723	1.59822	0.676464	0.00192659	0.00565252	Up	18.54	12.3678	15.9094	9.80075	10.1534	9.05264	mul1a	Mitochondrial ubiquitin ligase activator of nfkb 1-A			GO:0005741,GO:0005777,GO:0042802,GO:0046872,GO:0061630,GO:0004842,GO:0006919,GO:0000266,GO:0051646,GO:0030308,GO:0043123,GO:0016567	mitochondrial outer membrane|peroxisome|identical protein binding|metal ion binding|ubiquitin protein ligase activity|ubiquitin-protein transferase activity|activation of cysteine-type endopeptidase activity involved in apoptotic process|mitochondrial fission|mitochondrion localization|negative regulation of cell growth|positive regulation of I-kappaB kinase/NF-kappaB signaling|protein ubiquitina…
evm.TU.Chr01.1175	1.52562	0.293914	2.75733	6.74719	2.75429	0.276441	0.386424	Up	0.412286	0	1.57625	0.214391	0	0	camk2n2	Calcium/calmodulin-dependent protein kinase II inhibitor 2			GO:0005829,GO:0005634,GO:0004860	cytosol|nucleus|protein kinase inhibitor activity
evm.TU.Chr01.1176	18.1705	12.6379	23.703	1.85406	0.890684	0.212716	0.314491	Up	2.43316	0.833435	2.39022	1.40584	0.321579	1.20391	EEF1AKMT4	EEF1A lysine methyltransferase 4			GO:0008168,GO:0016279	methyltransferase activity|protein-lysine N-methyltransferase activity
evm.TU.Chr01.1177	435.505	497.964	373.045	0.7474	-0.420047	0.0595441	0.110809	Down	6.34286	4.37369	4.6687	9.27231	5.58451	5.53948	ncapd2	Condensin complex subunit 1	ko04111	Cell cycle - yeast	GO:0005694,GO:0005829,GO:0005634,GO:0051301,GO:0007076	chromosome|cytosol|nucleus|cell division|mitotic chromosome condensation
evm.TU.Chr01.1178	306.246	447.013	165.479	0.370301	-1.43323	7.7722e-12	9.98481e-11	Down	6.10071	5.41029	4.39327	12.8925	15.1982	14.6572	ACSM3	Acyl-coenzyme A synthetase ACSM3, mitochondrial	ko00650	Butanoate metabolism	GO:0005759,GO:0005739,GO:0005524,GO:0047760,GO:0046872,GO:0043759,GO:0018729,GO:0050218,GO:0006633	mitochondrial matrix|mitochondrion|ATP binding|butyrate-CoA ligase activity|metal ion binding|methylbutanoate-CoA ligase activity|propionate CoA-transferase activity|propionate-CoA ligase activity|fatty acid biosynthetic process
evm.TU.Chr01.1180	384.622	412.049	357.196	0.867899	-0.204402	0.273718	0.383653	Down	6.09185	4.20949	4.28561	5.43226	5.78948	5.40387	Yeats2	YEATS domain-containing protein 2			GO:0140672,GO:0072686,GO:0035267,GO:0005634,GO:0042393,GO:0140030,GO:0017025,GO:0006338,GO:0016573,GO:0043966,GO:0044154,GO:0045892,GO:0000122,GO:0051726,GO:0051302,GO:0006355,GO:0045995,GO:0031063,GO:0006357,GO:0090043	ATAC complex|mitotic spindle|NuA4 histone acetyltransferase complex|nucleus|histone binding|modification-dependent protein binding|TBP-class protein binding|chromatin remodeling|histone acetylation|histone H3 acetylation|histone H3-K14 acetylation|negative regulation of DNA-templated transcription|negative regulation of transcription by RNA polymerase II|regulation of cell cycle|regulation of cel…
evm.TU.Chr01.1181	217.217	136.62	297.813	2.17723	1.12249	3.23379e-05	0.000141415	Up	12.1212	5.59235	11.0338	4.94529	3.83608	4.1427	Klhl24	Kelch-like protein 24			GO:0005912,GO:0030424,GO:0031463,GO:0005737,GO:0030057,GO:0043204,GO:0045109,GO:0051865,GO:0016567,GO:2000312	adherens junction|axon|Cul3-RING ubiquitin ligase complex|cytoplasm|desmosome|perikaryon|intermediate filament organization|protein autoubiquitination|protein ubiquitination|regulation of kainate selective glutamate receptor activity
evm.TU.Chr01.1182	14.272	7.93787	20.6062	2.66982	1.41674	0.108507	0.182715	Up	0.970084	0.306724	1.42647	0.155215	0.769267	0.102247	GPR148	Probable G-protein coupled receptor 148			GO:0016020,GO:0005886,GO:0004930,GO:0005549,GO:0004984,GO:0050911	membrane|plasma membrane|G protein-coupled receptor activity|odorant binding|olfactory receptor activity|detection of chemical stimulus involved in sensory perception of smell
evm.TU.Chr01.1184	159.225	211.163	107.286	0.506958	-0.980062	0.000140721	0.000539985	Down	6.44271	6.6205	4.64144	12.2009	12.3531	10.4089	MTERF4	Transcription termination factor 4, mitochondrial			GO:0005829,GO:0005762,GO:0005759,GO:0005739,GO:0003690,GO:0019843,GO:0043010,GO:0007507,GO:0006390,GO:0006626,GO:0006355,GO:0042255,GO:0006364	cytosol|mitochondrial large ribosomal subunit|mitochondrial matrix|mitochondrion|double-stranded DNA binding|rRNA binding|camera-type eye development|heart development|mitochondrial transcription|protein targeting to mitochondrion|regulation of DNA-templated transcription|ribosome assembly|rRNA processing
evm.TU.Chr01.1185	55.4289	69.172	41.6857	0.600438	-0.735914	0.49525	0.605096	Down	0.747668	0.53781	0.265431	2.15502	0.220217	0.219526	KCNAB1	Voltage-gated potassium channel subunit beta-1			GO:0005829,GO:0031234,GO:0044224,GO:0034705,GO:0008076,GO:0004033,GO:0070402,GO:0015459,GO:0044325,GO:0005249,GO:1902260,GO:1901379	cytosol|extrinsic component of cytoplasmic side of plasma membrane|juxtaparanode region of axon|potassium channel complex|voltage-gated potassium channel complex|aldo-keto reductase (NADP) activity|NADPH binding|potassium channel regulator activity|transmembrane transporter binding|voltage-gated potassium channel activity|negative regulation of delayed rectifier potassium channel activity|regulat…
evm.TU.Chr01.1186	673.865	284.548	1063.18	3.74252	1.90401	8.72234e-14	1.41537e-12	Up	49.2707	21.898	55.3634	10.3402	12.5932	10.2754	MBNL1	Muscleblind-like protein 1			GO:0005737,GO:0005654,GO:0046872,GO:0003723,GO:0006397,GO:0000381,GO:0008380	cytoplasm|nucleoplasm|metal ion binding|RNA binding|mRNA processing|regulation of alternative mRNA splicing, via spliceosome|RNA splicing
evm.TU.Chr01.1187	235.128	355.887	114.369	0.320399	-1.64206	8.57225e-11	9.45582e-10	Down	3.37129	2.80235	2.31922	11.0322	6.47065	8.79734	cul3	Cullin-3	ko04120,ko04340,ko04341	Ubiquitin mediated proteolysis|Hedgehog signaling pathway|Hedgehog signaling pathway - fly	GO:0005813,GO:0031463,GO:0005737,GO:0072686,GO:0005634,GO:0005827,GO:0000922,GO:0031625,GO:0016477,GO:0048208,GO:0040016,GO:0006888,GO:0007229,GO:0007080,GO:0035024,GO:1901992,GO:0045842,GO:0043161,GO:0006513,GO:0016567,GO:0017145,GO:0043149	centrosome|Cul3-RING ubiquitin ligase complex|cytoplasm|mitotic spindle|nucleus|polar microtubule|spindle pole|ubiquitin protein ligase binding|cell migration|COPII vesicle coating|embryonic cleavage|endoplasmic reticulum to Golgi vesicle-mediated transport|integrin-mediated signaling pathway|mitotic metaphase plate congression|negative regulation of Rho protein signal transduction|positive regul…
evm.TU.Chr01.1188	16.728	18.5442	14.9117	0.803387	-0.315832	0.627836	0.720676	Down	1.80874	1.53065	2.13557	2.65569	2.86862	1.31206	Ap1s3	AP-1 complex subunit sigma-3	ko04142,ko05170	Lysosome|Human immunodeficiency virus 1 infection	GO:0030121,GO:0005905,GO:0005769,GO:0043231,GO:0005765,GO:0032588,GO:0035615,GO:1903232,GO:0060155,GO:0006605,GO:0016192	AP-1 adaptor complex|clathrin-coated pit|early endosome|intracellular membrane-bounded organelle|lysosomal membrane|trans-Golgi network membrane|clathrin adaptor activity|melanosome assembly|platelet dense granule organization|protein targeting|vesicle-mediated transport
evm.TU.Chr01.1189	3.96818	3.08018	4.85619	1.59121	0.670127	0.595851	0.694038	Up	0.133642	0.109864	0.204376	0.0833937	0.127172	0.0732464	scg2b	Secretogranin-2b			GO:0005576,GO:0030141,GO:0001525,GO:1903670	extracellular region|secretory granule|angiogenesis|regulation of sprouting angiogenesis
evm.TU.Chr01.1190	181.128	131.726	230.53	1.75213	0.809108	0.000519286	0.00175676	Up	8.82714	5.75747	6.6435	4.09542	4.19152	3.69366	GBP1	Guanylate-binding protein 1	ko04621	NOD-like receptor signaling pathway	GO:0031410,GO:0005576,GO:0000139,GO:0005886,GO:0005525,GO:0003924,GO:0042742,GO:0051607,GO:0002376	cytoplasmic vesicle|extracellular region|Golgi membrane|plasma membrane|GTP binding|GTPase activity|defense response to bacterium|defense response to virus|immune system process
evm.TU.Chr01.1191	176.041	127.212	224.87	1.7726	0.82587	0.00118142	0.00366009	Up	7.61143	6.05621	6.8961	3.79308	4.9879	2.82457	GBP1	Guanylate-binding protein 1	ko04621	NOD-like receptor signaling pathway	GO:0031410,GO:0005576,GO:0000139,GO:0005886,GO:0005525,GO:0003924,GO:0042742,GO:0051607,GO:0002376	cytoplasmic vesicle|extracellular region|Golgi membrane|plasma membrane|GTP binding|GTPase activity|defense response to bacterium|defense response to virus|immune system process
evm.TU.Chr01.1192	7.66116	10.219	5.10329	0.502688	-0.992266	0.383469	0.498091	Down	0.104542	0.0805698	0.274782	0.135906	0.0414502	0.716213	GBP1	Guanylate-binding protein 1	ko04621	NOD-like receptor signaling pathway	GO:0031410,GO:0005576,GO:0000139,GO:0005886,GO:0005525,GO:0003924,GO:0042742,GO:0051607,GO:0002376	cytoplasmic vesicle|extracellular region|Golgi membrane|plasma membrane|GTP binding|GTPase activity|defense response to bacterium|defense response to virus|immune system process
evm.TU.Chr01.1193	46.452	12.9447	79.9592	6.41327	2.68106	1.41885e-05	6.62609e-05	Up	3.40928	1.43937	2.60183	0.0274861	0.628727	0.506973	GBP1	Guanylate-binding protein 1	ko04621	NOD-like receptor signaling pathway	GO:0031410,GO:0005576,GO:0000139,GO:0005886,GO:0005525,GO:0003924,GO:0042742,GO:0051607,GO:0002376	cytoplasmic vesicle|extracellular region|Golgi membrane|plasma membrane|GTP binding|GTPase activity|defense response to bacterium|defense response to virus|immune system process
evm.TU.Chr01.1194	331.605	318.978	344.232	1.08178	0.113404	0.559892	0.66304	Up	14.5643	10.2263	12.9844	10.4814	12.0253	12.0775	GBP1	Guanylate-binding protein 1	ko04621	NOD-like receptor signaling pathway	GO:0031410,GO:0005576,GO:0000139,GO:0005886,GO:0005525,GO:0003924,GO:0042742,GO:0051607,GO:0002376	cytoplasmic vesicle|extracellular region|Golgi membrane|plasma membrane|GTP binding|GTPase activity|defense response to bacterium|defense response to virus|immune system process
evm.TU.Chr01.1195	119.072	80.0131	158.132	1.9784	0.984336	0.000485176	0.00165761	Up	5.07428	4.20947	5.15313	2.5562	2.93406	1.81062	GBP1	Guanylate-binding protein 1	ko04621	NOD-like receptor signaling pathway	GO:0031410,GO:0005576,GO:0000139,GO:0005886,GO:0005525,GO:0003924,GO:0042742,GO:0051607,GO:0002376	cytoplasmic vesicle|extracellular region|Golgi membrane|plasma membrane|GTP binding|GTPase activity|defense response to bacterium|defense response to virus|immune system process
evm.TU.Chr01.1197	7.36996	9.21065	5.52927	0.584729	-0.77416	0.473545	0.585271	Down	0.107261	0.165332	0.230671	0.669319	0.0850571	0.110227	GBP1	Guanylate-binding protein 1	ko04621	NOD-like receptor signaling pathway	GO:0031410,GO:0005576,GO:0000139,GO:0005886,GO:0005525,GO:0003924,GO:0042742,GO:0051607,GO:0002376	cytoplasmic vesicle|extracellular region|Golgi membrane|plasma membrane|GTP binding|GTPase activity|defense response to bacterium|defense response to virus|immune system process
evm.TU.Chr01.1198	84.9261	76.5526	93.2995	1.20859	0.273326	0.426355	0.54019	Up	1.44662	1.34435	1.25042	1.47834	0.698266	1.13758	PER2	Period circadian protein homolog 2	ko04710,ko04713,ko04711,ko05202,ko05221	Circadian rhythm|Circadian entrainment|Circadian rhythm - fly|Transcriptional misregulation in cancer|Acute myeloid leukemia	GO:0005737,GO:0005634,GO:0000976,GO:0001222,GO:0032922,GO:0007623,GO:0043153,GO:0000122	cytoplasm|nucleus|transcription cis-regulatory region binding|transcription corepressor binding|circadian regulation of gene expression|circadian rhythm|entrainment of circadian clock by photoperiod|negative regulation of transcription by RNA polymerase II
evm.TU.Chr01.1199	11.5367	12.0826	10.9908	0.927941	-0.107894	0.905485	0.934112	Down	0.779122	0.800623	0.8688	0.202574	2.05945	0.444813	HES6	Transcription cofactor HES-6	ko05165	Human papillomavirus infection	GO:0000785,GO:0005634,GO:0005667,GO:0003700,GO:0000981,GO:0001227,GO:0046983,GO:0000978,GO:0061629,GO:1990837,GO:0009952,GO:0030154,GO:0043433,GO:0007399,GO:0006355,GO:0050767,GO:0006357	chromatin|nucleus|transcription regulator complex|DNA-binding transcription factor activity|DNA-binding transcription factor activity, RNA polymerase II-specific|DNA-binding transcription repressor activity, RNA polymerase II-specific|protein dimerization activity|RNA polymerase II cis-regulatory region sequence-specific DNA binding|RNA polymerase II-specific DNA-binding transcription factor bind…
evm.TU.Chr01.12	3040.03	2925.75	3154.31	1.07806	0.108443	0.4332	0.54678	Up	59.2119	58.6369	56.0121	53.1223	53.3533	54.7548	copb1	Coatomer subunit beta			GO:0030126,GO:0000139,GO:0005198,GO:0006888,GO:0006891,GO:0006886,GO:0030903,GO:0061053	COPI vesicle coat|Golgi membrane|structural molecule activity|endoplasmic reticulum to Golgi vesicle-mediated transport|intra-Golgi vesicle-mediated transport|intracellular protein transport|notochord development|somite development
evm.TU.Chr01.120	105.509	73.0316	137.986	1.86998	0.903026	0.0208063	0.0453719	Up	4.49583	2.11313	3.17948	2.87253	0.959232	1.27071	Tmem63b	CSC1-like protein 2			GO:0015629,GO:0005886,GO:0005227,GO:0008381,GO:1990760	actin cytoskeleton|plasma membrane|calcium activated cation channel activity|mechanosensitive ion channel activity|osmolarity-sensing cation channel activity
evm.TU.Chr01.1200	10.6494	6.60715	14.6916	2.16039	1.11129	0.228607	0.332949	Up	1.9102	0.916028	0.486873	0.993319	0.302954	0.174491	Itm2c	Integral membrane protein 2C			GO:0005794,GO:0005765,GO:0005764,GO:0048471,GO:0005886,GO:0001540,GO:0005524,GO:0042985,GO:0010977,GO:0030182,GO:2001238	Golgi apparatus|lysosomal membrane|lysosome|perinuclear region of cytoplasm|plasma membrane|amyloid-beta binding|ATP binding|negative regulation of amyloid precursor protein biosynthetic process|negative regulation of neuron projection development|neuron differentiation|positive regulation of extrinsic apoptotic signaling pathway
evm.TU.Chr01.1201	68.1502	45.5865	90.7139	2.00543	1.00391	0.0057773	0.014951	Up	6.5708	6.48734	7.01924	2.4119	3.47372	4.14858	GPR55	G-protein coupled receptor 55			GO:0005886,GO:0004949,GO:0004930,GO:0007202,GO:0045453,GO:0007186,GO:0045671,GO:0051482,GO:0070374,GO:0035025	plasma membrane|cannabinoid receptor activity|G protein-coupled receptor activity|activation of phospholipase C activity|bone resorption|G protein-coupled receptor signaling pathway|negative regulation of osteoclast differentiation|positive regulation of cytosolic calcium ion concentration involved in phospholipase C-activating G protein-coupled signaling pathway|positive regulation of ERK1 and E…
evm.TU.Chr01.1202	1848	2218.05	1477.94	0.666209	-0.585954	0.00011032	0.000432392	Down	22.837	18.1752	19.5419	31.2861	25.9485	32.8809	gigyf2	GRB10-interacting GYF protein 2			GO:0005829,GO:0016020,GO:0043204,GO:1990635,GO:0031982,GO:0048009	cytosol|membrane|perikaryon|proximal dendrite|vesicle|insulin-like growth factor receptor signaling pathway
evm.TU.Chr01.1204	235.267	61.9618	408.572	6.58929	2.72012	8.49761e-22	3.06854e-20	Up	12.6427	6.23066	11.9195	1.54295	1.19352	1.82658	ACSL3	Fatty acid CoA ligase Acsl3	ko00061,ko00071,ko04146,ko04216,ko02024,ko04920,ko03320,ko04714	Fatty acid biosynthesis|Fatty acid degradation|Peroxisome|Ferroptosis|Quorum sensing|Adipocytokine signaling pathway|PPAR signaling pathway|Thermogenesis	GO:0005783,GO:0005789,GO:0005794,GO:0005811,GO:0016020,GO:0005741,GO:0048471,GO:0005778,GO:0005886,GO:0047676,GO:0005524,GO:0004467,GO:0031956,GO:0090433,GO:0019904,GO:0019901,GO:0006631,GO:0044539,GO:0001676,GO:0035338,GO:0035336,GO:0030182,GO:0042998,GO:2001247,GO:0051047,GO:0034379	endoplasmic reticulum|endoplasmic reticulum membrane|Golgi apparatus|lipid droplet|membrane|mitochondrial outer membrane|perinuclear region of cytoplasm|peroxisomal membrane|plasma membrane|arachidonate-CoA ligase activity|ATP binding|long-chain fatty acid-CoA ligase activity|medium-chain fatty acid-CoA ligase activity|palmitoyl-CoA ligase activity|protein domain specific binding|protein kinase b…
evm.TU.Chr01.1208	227.207	300.844	153.571	0.511873	-0.966143	0.000712104	0.00232789	Down	1.42167	1.41917	1.44425	1.94325	4.16162	2.30418		MAM and LDL-receptor class A domain-containing protein 2 (Fragment) OS=Acropora millepora OX=45264 PE=1 SV=1			GO:0005576,GO:0016020	extracellular region|membrane
evm.TU.Chr01.121	77.0205	59.6585	94.3826	1.57842	0.658478	0.0552224	0.104094	Up	3.75754	4.21875	3.25892	2.64145	2.81415	1.71619	SLC29A1	Equilibrative nucleoside transporter 1	ko05034	Alcoholism	GO:0016324,GO:0016323,GO:0016020,GO:0005886,GO:0098794,GO:0098793,GO:0005326,GO:0005337,GO:0015211,GO:0015213,GO:0032238,GO:0071333,GO:0071456,GO:0060079,GO:0007595,GO:0006836,GO:0001504,GO:0006139,GO:1901642,GO:0015858,GO:0015860,GO:0072531,GO:0030431,GO:0150104,GO:0015862,GO:0006805,GO:0006855	apical plasma membrane|basolateral plasma membrane|membrane|plasma membrane|postsynapse|presynapse|neurotransmitter transmembrane transporter activity|nucleoside transmembrane transporter activity|purine nucleoside transmembrane transporter activity|uridine transmembrane transporter activity|adenosine transport|cellular response to glucose stimulus|cellular response to hypoxia|excitatory postsyna…
evm.TU.Chr01.1211	9.39236	6.69576	12.089	1.83616	0.876689	0.309644	0.42215	Up	0.29924	0.136665	0.270124	0.0864481	0.158196	0.136673	Ephb1	Ephrin type-B receptor 1	ko04360,ko04361	Axon guidance|Axon regeneration	GO:0030424,GO:0005737,GO:0005829,GO:0030425,GO:0031901,GO:0005783,GO:0032433,GO:0098978,GO:0016020,GO:0045121,GO:0043005,GO:0005886,GO:0043235,GO:0005524,GO:0008046,GO:0004713,GO:0044877,GO:0004714,GO:0005005,GO:0001525,GO:0007411,GO:0048593,GO:0060326,GO:0031589,GO:0021952,GO:0021545,GO:0060996,GO:0060997,GO:0050965,GO:0048013,GO:0030010,GO:0021934,GO:0001771,GO:0050804,GO:1902725,GO:1902723,GO:…	axon|cytoplasm|cytosol|dendrite|early endosome membrane|endoplasmic reticulum|filopodium tip|glutamatergic synapse|membrane|membrane raft|neuron projection|plasma membrane|receptor complex|ATP binding|axon guidance receptor activity|protein tyrosine kinase activity|protein-containing complex binding|transmembrane receptor protein tyrosine kinase activity|transmembrane-ephrin receptor activity|ang…
evm.TU.Chr01.1213	279.014	97.9795	460.049	4.68989	2.22955	1.64393e-17	4.05827e-16	Up	17.8556	9.93738	20.8622	3.75185	3.31746	3.15687	gpc1	Glypican-1	ko05205,ko05418	Proteoglycans in cancer|Fluid shear stress and atherosclerosis	GO:0009986,GO:0062023,GO:0005615,GO:0005886,GO:0045202,GO:0017134,GO:0016477,GO:0061009,GO:0035622,GO:0040037,GO:1905475	cell surface|collagen-containing extracellular matrix|extracellular space|plasma membrane|synapse|fibroblast growth factor binding|cell migration|common bile duct development|intrahepatic bile duct development|negative regulation of fibroblast growth factor receptor signaling pathway|regulation of protein localization to membrane
evm.TU.Chr01.1216	2237.46	3163.78	1311.14	0.414481	-1.27062	0.0030808	0.00857624	Down	73.7726	68.8304	65.92	108.385	274.372	120.831	Cd48	CD48 antigen			GO:0009897,GO:0005576,GO:0045121,GO:0005886,GO:0032991,GO:0045576,GO:0007165,GO:0042110	external side of plasma membrane|extracellular region|membrane raft|plasma membrane|protein-containing complex|mast cell activation|signal transduction|T cell activation
evm.TU.Chr01.1217	729.278	643.173	815.384	1.26863	0.34327	0.477735	0.58911	Up	32.7306	24.4315	31.947	15.6428	40.2578	14.1282	Cd84	SLAM family member 5			GO:0009897,GO:0043231,GO:0005886,GO:0042802,GO:0002250,GO:0006914,GO:0007155,GO:0045087,GO:0032685,GO:0032693,GO:0032701,GO:0032715,GO:0033004,GO:0043305,GO:0043410,GO:0071639,GO:0051092,GO:0032760,GO:0031664,GO:0043030,GO:2001256,GO:0042110	external side of plasma membrane|intracellular membrane-bounded organelle|plasma membrane|identical protein binding|adaptive immune response|autophagy|cell adhesion|innate immune response|negative regulation of granulocyte macrophage colony-stimulating factor production|negative regulation of interleukin-10 production|negative regulation of interleukin-18 production|negative regulation of interle…
evm.TU.Chr01.1218	66.7649	113.736	19.7934	0.172326	-2.53679	5.50325e-05	0.000229424	Down	0.22168	0.26034	0.0529705	2.3055	0.477145	0.368834	SVIL	Supervillin			GO:0015629,GO:0070161,GO:0042995,GO:0032154,GO:0005737,GO:0036449,GO:0030496,GO:0002102,GO:0051015,GO:0060090,GO:0005546,GO:0051014,GO:0008154,GO:0051016,GO:0032467	actin cytoskeleton|anchoring junction|cell projection|cleavage furrow|cytoplasm|microtubule minus-end|midbody|podosome|actin filament binding|molecular adaptor activity|phosphatidylinositol-4,5-bisphosphate binding|actin filament severing|actin polymerization or depolymerization|barbed-end actin filament capping|positive regulation of cytokinesis
evm.TU.Chr01.122	2.11671	0	4.23343	20.0167	4.32313	0.0502151	0.0961189	Up	0.0675878	0.48617	0.387603	0	0	0	VIP	VIP peptides	ko04024,ko04080	cAMP signaling pathway|Neuroactive ligand-receptor interaction	GO:0005576,GO:0043005,GO:0043204,GO:0005179,GO:0005184,GO:0051428,GO:0007189,GO:0048242,GO:0007611,GO:0048255,GO:0043066,GO:0043267,GO:0048662,GO:0007200,GO:0001938,GO:0032812,GO:0060406,GO:0045732,GO:0070459,GO:0032880,GO:0051930	extracellular region|neuron projection|perikaryon|hormone activity|neuropeptide hormone activity|peptide hormone receptor binding|adenylate cyclase-activating G protein-coupled receptor signaling pathway|epinephrine secretion|learning or memory|mRNA stabilization|negative regulation of apoptotic process|negative regulation of potassium ion transport|negative regulation of smooth muscle cell proli…
evm.TU.Chr01.1222	402.34	275.127	529.553	1.92448	0.944471	3.46985e-05	0.000150783	Up	45.9011	27.6793	53.1328	24.1548	22.6677	18.3597	CDC34	Ubiquitin-conjugating enzyme E2 R1	ko04120	Ubiquitin mediated proteolysis	GO:0005829,GO:0016607,GO:0005654,GO:0005634,GO:0005524,GO:0061631,GO:0004842,GO:0035458,GO:0006270,GO:0000082,GO:0043951,GO:0090261,GO:0043525,GO:0043161,GO:0070936,GO:0036211,GO:0000209,GO:0016567,GO:0070848,GO:0006511	cytosol|nuclear speck|nucleoplasm|nucleus|ATP binding|ubiquitin conjugating enzyme activity|ubiquitin-protein transferase activity|cellular response to interferon-beta|DNA replication initiation|G1/S transition of mitotic cell cycle|negative regulation of cAMP-mediated signaling|positive regulation of inclusion body assembly|positive regulation of neuron apoptotic process|proteasome-mediated ubiq…
evm.TU.Chr01.1223	159.885	73.0028	246.768	3.40397	1.76722	6.77289e-10	6.5598e-09	Up	17.7446	9.27165	16.2895	3.64921	5.08791	3.84622	ABHD17A	Alpha/beta hydrolase domain-containing protein 17A			GO:0043197,GO:0010008,GO:0098839,GO:0008474	dendritic spine|endosome membrane|postsynaptic density membrane|palmitoyl-(protein) hydrolase activity
evm.TU.Chr01.1225	640.443	592.486	688.401	1.16254	0.217279	0.251672	0.358586	Up	34.7733	37.5728	38.7758	30.8233	38.6348	26.7285	Gpr55	G-protein coupled receptor 55			GO:0005886,GO:0004949,GO:0004930,GO:0007202,GO:0045453,GO:0045671,GO:0051482,GO:0070374,GO:0035025	plasma membrane|cannabinoid receptor activity|G protein-coupled receptor activity|activation of phospholipase C activity|bone resorption|negative regulation of osteoclast differentiation|positive regulation of cytosolic calcium ion concentration involved in phospholipase C-activating G protein-coupled signaling pathway|positive regulation of ERK1 and ERK2 cascade|positive regulation of Rho protei…
evm.TU.Chr01.1226	13.3531	4.33485	22.3714	5.0925	2.34837	0.00368611	0.010057	Up	1.31378	0.497382	0.925263	0.21574	0.109665	0.189489	RORB	Nuclear receptor ROR-beta	ko04710	Circadian rhythm	GO:0000785,GO:0005654,GO:0005634,GO:0001228,GO:0003700,GO:0000981,GO:0008502,GO:0004879,GO:0000978,GO:1990837,GO:0008270,GO:0035881,GO:0071300,GO:0042462,GO:0045892,GO:0045668,GO:0045893,GO:0045944,GO:0042752,GO:0006355,GO:0006357,GO:0060041,GO:0046549,GO:0046548,GO:0048511,GO:0007601	chromatin|nucleoplasm|nucleus|DNA-binding transcription activator activity, RNA polymerase II-specific|DNA-binding transcription factor activity|DNA-binding transcription factor activity, RNA polymerase II-specific|melatonin receptor activity|nuclear receptor activity|RNA polymerase II cis-regulatory region sequence-specific DNA binding|sequence-specific double-stranded DNA binding|zinc ion bindi…
evm.TU.Chr01.1227	88.6687	37.7893	139.548	3.65752	1.87086	2.22454e-06	1.21238e-05	Up	8.99121	3.7143	9.45751	2.7724	1.64813	1.4858	SH3GL1	Endophilin-A2	ko04144	Endocytosis	GO:0070161,GO:0042995,GO:0005737,GO:0031901,GO:0098978,GO:0002102,GO:0098793,GO:0008289,GO:0016191	anchoring junction|cell projection|cytoplasm|early endosome membrane|glutamatergic synapse|podosome|presynapse|lipid binding|synaptic vesicle uncoating
evm.TU.Chr01.1228	53.9014	71.7193	36.0834	0.499181	-1.00236	0.0334401	0.0682144	Down	2.48501	1.48572	1.7274	6.62557	2.14973	2.47633	STAP2	Signal-transducing adaptor protein 2			GO:0005829,GO:0005886,GO:0035591	cytosol|plasma membrane|signaling adaptor activity
evm.TU.Chr01.1229	200.638	182.679	218.598	1.19866	0.261422	0.269305	0.378571	Up	6.44623	5.38356	5.37754	4.71424	5.92463	3.71407	sema4e	Semaphorin-4E	ko04360	Axon guidance	GO:0005615,GO:0005886,GO:0045499,GO:0030215,GO:0007411,GO:0050919,GO:0010693,GO:0048843,GO:0000122,GO:0001755,GO:0043931,GO:0030335,GO:0043547,GO:0071526	extracellular space|plasma membrane|chemorepellent activity|semaphorin receptor binding|axon guidance|negative chemotaxis|negative regulation of alkaline phosphatase activity|negative regulation of axon extension involved in axon guidance|negative regulation of transcription by RNA polymerase II|neural crest cell migration|ossification involved in bone maturation|positive regulation of cell migra…
evm.TU.Chr01.123	104.307	90.0475	118.566	1.31746	0.397764	0.160427	0.252052	Up	7.96901	6.6535	8.03994	5.98569	6.49488	4.70129	sult6b1	Sulfotransferase 6B1			GO:0005737,GO:0005829,GO:0008146,GO:0071466,GO:0051923	cytoplasm|cytosol|sulfotransferase activity|cellular response to xenobiotic stimulus|sulfation
evm.TU.Chr01.1231	192.401	314.187	70.6151	0.223439	-2.16204	1.90323e-12	2.66022e-11	Down	1.63261	1.91126	1.44193	10.5315	4.68693	7.16406	sema4e	Semaphorin-4E	ko04360	Axon guidance	GO:0005615,GO:0005886,GO:0045499,GO:0030215,GO:0007411,GO:0050919,GO:0010693,GO:0048843,GO:0000122,GO:0001755,GO:0043931,GO:0030335,GO:0043547,GO:0071526	extracellular space|plasma membrane|chemorepellent activity|semaphorin receptor binding|axon guidance|negative chemotaxis|negative regulation of alkaline phosphatase activity|negative regulation of axon extension involved in axon guidance|negative regulation of transcription by RNA polymerase II|neural crest cell migration|ossification involved in bone maturation|positive regulation of cell migra…
evm.TU.Chr01.1235	1.17566	2.35131	0	0.0665581	-3.90924	0.230983	0.335419	Down	0	0	0	0.312552	0	0	sema4e	Semaphorin-4E	ko04360	Axon guidance	GO:0005615,GO:0005886,GO:0045499,GO:0030215,GO:0007411,GO:0050919,GO:0010693,GO:0048843,GO:0000122,GO:0001755,GO:0043931,GO:0030335,GO:0043547,GO:0071526	extracellular space|plasma membrane|chemorepellent activity|semaphorin receptor binding|axon guidance|negative chemotaxis|negative regulation of alkaline phosphatase activity|negative regulation of axon extension involved in axon guidance|negative regulation of transcription by RNA polymerase II|neural crest cell migration|ossification involved in bone maturation|positive regulation of cell migra…
evm.TU.Chr01.1239	5.80594	5.022	6.58987	1.34491	0.427507	0.729186	0.802274	Up	0.622318	0.142109	0.0660902	0.0359566	0.21933	0.331605	cactin	Splicing factor Cactin			GO:0005737,GO:0005634,GO:0005681,GO:0008595,GO:0001654,GO:0045087,GO:0045292,GO:0000398,GO:0045824,GO:0007399,GO:0003407,GO:0040019	cytoplasm|nucleus|spliceosomal complex|anterior/posterior axis specification, embryo|eye development|innate immune response|mRNA cis splicing, via spliceosome|mRNA splicing, via spliceosome|negative regulation of innate immune response|nervous system development|neural retina development|positive regulation of embryonic development
evm.TU.Chr01.124	2.35395	3.00117	1.70674	0.571198	-0.807936	0.649624	0.737714	Down	0.0546074	0.0561143	0.208775	0.22717	0.346425	0	sult6b1	Sulfotransferase 6B1			GO:0005737,GO:0005829,GO:0008146,GO:0071466,GO:0051923	cytoplasm|cytosol|sulfotransferase activity|cellular response to xenobiotic stimulus|sulfation
evm.TU.Chr01.1242	3.07561	4.82336	1.32786	0.274497	-1.86514	0.312874	0.425487	Down	0.0946423	0	0.0226148	0.36911	0	0.0324197	sema4e	Semaphorin-4E	ko04360	Axon guidance	GO:0005615,GO:0005886,GO:0045499,GO:0030215,GO:0007411,GO:0050919,GO:0010693,GO:0048843,GO:0000122,GO:0001755,GO:0043931,GO:0030335,GO:0043547,GO:0071526	extracellular space|plasma membrane|chemorepellent activity|semaphorin receptor binding|axon guidance|negative chemotaxis|negative regulation of alkaline phosphatase activity|negative regulation of axon extension involved in axon guidance|negative regulation of transcription by RNA polymerase II|neural crest cell migration|ossification involved in bone maturation|positive regulation of cell migra…
evm.TU.Chr01.1245	1862.69	2087.26	1638.12	0.784557	-0.35005	0.0217448	0.0471321	Down	37.3025	35.6291	35.25	47.1212	40.5266	49.8754	cactin	Splicing factor Cactin			GO:0005737,GO:0005634,GO:0005681,GO:0008595,GO:0001654,GO:0045087,GO:0045292,GO:0000398,GO:0045824,GO:0007399,GO:0003407,GO:0040019	cytoplasm|nucleus|spliceosomal complex|anterior/posterior axis specification, embryo|eye development|innate immune response|mRNA cis splicing, via spliceosome|mRNA splicing, via spliceosome|negative regulation of innate immune response|nervous system development|neural retina development|positive regulation of embryonic development
evm.TU.Chr01.1246	186.817	157.887	215.748	1.3662	0.450165	0.0596234	0.110933	Up	17.2326	13.7095	15.1722	12.2693	13.0286	8.37849	Prkab2	5'-AMP-activated protein kinase subunit beta-2	ko04371,ko04068,ko04152,ko04530,ko04910,ko04922,ko04920,ko04921,ko04211,ko04213,ko04710,ko04714,ko05410,ko04936,ko04932,ko04931	Apelin signaling pathway|FoxO signaling pathway|AMPK signaling pathway|Tight junction|Insulin signaling pathway|Glucagon signaling pathway|Adipocytokine signaling pathway|Oxytocin signaling pathway|Longevity regulating pathway|Longevity regulating pathway - multiple species|Circadian rhythm|Thermogenesis|Hypertrophic cardiomyopathy|Alcoholic liver disease|Non-alcoholic fatty liver disease|Insulin…	GO:0016324,GO:0005952,GO:0005737,GO:0005829,GO:0005654,GO:0031588,GO:0005634,GO:0004679,GO:0019899,GO:0019901,GO:0031669,GO:0006633,GO:0120162,GO:0007165	apical plasma membrane|cAMP-dependent protein kinase complex|cytoplasm|cytosol|nucleoplasm|nucleotide-activated protein kinase complex|nucleus|AMP-activated protein kinase activity|enzyme binding|protein kinase binding|cellular response to nutrient levels|fatty acid biosynthetic process|positive regulation of cold-induced thermogenesis|signal transduction
evm.TU.Chr01.1247	76.5917	57.1289	96.0545	1.67733	0.746165	0.0309565	0.063977	Up	0.845714	0.810133	0.71243	0.544131	0.568341	0.304429	Pde4dip	Myomegalin			GO:0005813,GO:1903754,GO:0005737,GO:0005794,GO:0030016,GO:0005634,GO:0019899,GO:0060090,GO:0030953,GO:0007098,GO:0090063,GO:0065003,GO:1903358	centrosome|cortical microtubule plus-end|cytoplasm|Golgi apparatus|myofibril|nucleus|enzyme binding|molecular adaptor activity|astral microtubule organization|centrosome cycle|positive regulation of microtubule nucleation|protein-containing complex assembly|regulation of Golgi organization
evm.TU.Chr01.1249	145.571	182.926	108.216	0.589618	-0.762146	0.0046969	0.0124568	Down	5.73291	4.59048	3.62929	9.56292	7.08489	6.83507	harbi1	Putative nuclease HARBI1			GO:0005737,GO:0005634,GO:0046872,GO:0004518	cytoplasm|nucleus|metal ion binding|nuclease activity
evm.TU.Chr01.1250	341.149	390.505	291.792	0.747741	-0.41939	0.0377304	0.0755759	Down	12.5117	8.70862	7.85389	12.7742	12.9413	12.7105	Fzr1	Fizzy-related protein homolog	ko04120,ko04110,ko04111,ko04914	Ubiquitin mediated proteolysis|Cell cycle|Cell cycle - yeast|Progesterone-mediated oocyte maturation	GO:0005680,GO:0031965,GO:0005654,GO:0010997,GO:1990757,GO:0031145,GO:0051301,GO:0006281,GO:0070306,GO:0007095,GO:2000773,GO:1905786,GO:0008284,GO:1904668,GO:0016567,GO:0051603,GO:0040020	anaphase-promoting complex|nuclear membrane|nucleoplasm|anaphase-promoting complex binding|ubiquitin ligase activator activity|anaphase-promoting complex-dependent catabolic process|cell division|DNA repair|lens fiber cell differentiation|mitotic G2 DNA damage checkpoint signaling|negative regulation of cellular senescence|positive regulation of anaphase-promoting complex-dependent catabolic proc…
evm.TU.Chr01.1251	221.497	206.185	236.809	1.15206	0.20422	0.409258	0.523517	Up	9.95356	4.85361	7.39665	5.82811	6.47528	6.58151	fem1a	Protein fem-1 homolog A			GO:0031462,GO:0005739,GO:0000151,GO:1990756,GO:0050728,GO:0050729,GO:0016567,GO:0051438,GO:0006511,GO:0140627	Cul2-RING ubiquitin ligase complex|mitochondrion|ubiquitin ligase complex|ubiquitin ligase-substrate adaptor activity|negative regulation of inflammatory response|positive regulation of inflammatory response|protein ubiquitination|regulation of ubiquitin-protein transferase activity|ubiquitin-dependent protein catabolic process|ubiquitin-dependent protein catabolic process via the C-end degron ru…
evm.TU.Chr01.1252	90.889	138.995	42.7836	0.305032	-1.71297	5.70875e-05	0.000237219	Down	0.421471	0.610785	0.537124	3.0234	0.942679	1.24385	PTPRS	Receptor-type tyrosine-protein phosphatase S	ko04514	Cell adhesion molecules	GO:0030424,GO:0030426,GO:0043204,GO:0005886,GO:0098839,GO:0030672,GO:0043395,GO:0008201,GO:0042803,GO:0004725,GO:0030517,GO:0048681,GO:0048671,GO:0061000,GO:0035335,GO:0006470,GO:0099560	axon|growth cone|perikaryon|plasma membrane|postsynaptic density membrane|synaptic vesicle membrane|heparan sulfate proteoglycan binding|heparin binding|protein homodimerization activity|protein tyrosine phosphatase activity|negative regulation of axon extension|negative regulation of axon regeneration|negative regulation of collateral sprouting|negative regulation of dendritic spine development|…
evm.TU.Chr01.1257	1696.14	1945.51	1446.76	0.743421	-0.42775	0.0024747	0.00705422	Down	59.4066	45.5117	51.6461	75.8815	63.0595	69.9722	RANBP3	Ran-binding protein 3	ko05166	Human T-cell leukemia virus 1 infection	GO:0005737,GO:0005634,GO:0046907,GO:0015031	cytoplasm|nucleus|intracellular transport|protein transport
evm.TU.Chr01.1258	100.29	163.418	37.1617	0.227416	-2.13659	0.103719	0.175974	Down	9.38608	1.35212	1.25765	42.2397	5.42578	2.76447	Capsl	Calcyphosin-like protein			GO:0005737,GO:0005509	cytoplasm|calcium ion binding
evm.TU.Chr01.126	4.17495	6.7109	1.639	0.247922	-2.01204	0.176741	0.272132	Down	0.841399	0.172924	0	1.57512	2.13511	0.230577	ACYP2	Acylphosphatase-2	ko00620,ko00627	Pyruvate metabolism|Aminobenzoate degradation	GO:0003998	acylphosphatase activity
evm.TU.Chr01.1261	478.442	506.113	450.771	0.88932	-0.169225	0.374227	0.488846	Down	30.5479	31.2771	23.8025	34.8782	31.4212	30.1034	CTSZ	Cathepsin Z	ko04142,ko04210	Lysosome|Apoptosis	GO:0005615,GO:0005764,GO:0004197,GO:0051603	extracellular space|lysosome|cysteine-type endopeptidase activity|proteolysis involved in protein catabolic process
evm.TU.Chr01.1262	33.1853	33.8392	32.5313	0.946934	-0.0786648	0.885739	0.918955	Down	0.191826	0.185525	0.253451	0.399004	0.125272	0.139151	Piezo2	Piezo-type mechanosensitive ion channel component 2			GO:0016020,GO:0005886,GO:0005261,GO:0008381,GO:0006812,GO:0071260,GO:0050982,GO:0050974,GO:0042391,GO:0009612	membrane|plasma membrane|cation channel activity|mechanosensitive ion channel activity|cation transport|cellular response to mechanical stimulus|detection of mechanical stimulus|detection of mechanical stimulus involved in sensory perception|regulation of membrane potential|response to mechanical stimulus
evm.TU.Chr01.1263	21.7366	19.2048	24.2684	1.26847	0.343085	0.593753	0.692448	Up	2.5453	1.19879	0.810933	1.26842	1.682	0.581261	Napg	Gamma-soluble NSF attachment protein			GO:0005794,GO:0005739,GO:0043209,GO:0031201,GO:0045202,GO:0005483,GO:0019905,GO:0006886,GO:0016192	Golgi apparatus|mitochondrion|myelin sheath|SNARE complex|synapse|soluble NSF attachment protein activity|syntaxin binding|intracellular protein transport|vesicle-mediated transport
evm.TU.Chr01.1264	82.9491	31.5673	134.331	4.28123	2.09803	1.16253e-07	7.98773e-07	Up	12.886	8.98783	9.31711	1.73596	1.48247	3.93381	Rab12	Ras-related protein Rab-12			GO:0005776,GO:0005768,GO:0005794,GO:0000139,GO:0032593,GO:0043231,GO:0005765,GO:0005764,GO:0045335,GO:0005886,GO:0055037,GO:0055038,GO:0030141,GO:0008021,GO:0019003,GO:0005525,GO:0003924,GO:0006914,GO:0032869,GO:0071346,GO:0008333,GO:0016239,GO:0030163,GO:0072659,GO:0009306,GO:0032482,GO:0017157,GO:0006904	autophagosome|endosome|Golgi apparatus|Golgi membrane|insulin-responsive compartment|intracellular membrane-bounded organelle|lysosomal membrane|lysosome|phagocytic vesicle|plasma membrane|recycling endosome|recycling endosome membrane|secretory granule|synaptic vesicle|GDP binding|GTP binding|GTPase activity|autophagy|cellular response to insulin stimulus|cellular response to type II interferon|…
evm.TU.Chr01.1265	260.324	248.232	272.416	1.10064	0.138348	0.590417	0.689796	Up	3.39203	1.80412	2.93256	2.31343	3.17645	1.81006	Mtcl1	Microtubule cross-linking factor 1			GO:0016324,GO:0016327,GO:0005737,GO:0005856,GO:0005615,GO:0016328,GO:0097427,GO:0030496,GO:0000922,GO:0008017,GO:0042803,GO:0045197,GO:0001578,GO:0090314,GO:0010506	apical plasma membrane|apicolateral plasma membrane|cytoplasm|cytoskeleton|extracellular space|lateral plasma membrane|microtubule bundle|midbody|spindle pole|microtubule binding|protein homodimerization activity|establishment or maintenance of epithelial cell apical/basal polarity|microtubule bundle formation|positive regulation of protein targeting to membrane|regulation of autophagy
evm.TU.Chr01.1266	55.8766	74.9963	36.7569	0.492654	-1.02135	0.00823812	0.0204212	Down	1.36818	0.728072	1.05083	2.08357	2.59613	1.64034	ACSS2	Acetyl-coenzyme A synthetase, cytoplasmic	ko00010,ko00620,ko00630,ko00640,ko00720,ko00680	Glycolysis / Gluconeogenesis|Pyruvate metabolism|Glyoxylate and dicarboxylate metabolism|Propanoate metabolism|Carbon fixation pathways in prokaryotes|Methane metabolism	GO:0005737,GO:0005829,GO:0005759,GO:0003987,GO:0016208,GO:0005524,GO:0050218,GO:0006085,GO:0019427,GO:0006069,GO:0008610	cytoplasm|cytosol|mitochondrial matrix|acetate-CoA ligase activity|AMP binding|ATP binding|propionate-CoA ligase activity|acetyl-CoA biosynthetic process|acetyl-CoA biosynthetic process from acetate|ethanol oxidation|lipid biosynthetic process
evm.TU.Chr01.1267	978.707	837.753	1119.66	1.33689	0.418875	0.0149399	0.0339744	Up	81.4474	91.027	85.4393	59.4345	65.3343	68.7119	NDUFV2	NADH dehydrogenase [ubiquinone] flavoprotein 2, mitochondrial	ko00190,ko04723,ko04714,ko05208,ko05010,ko05012,ko05014,ko05016,ko05020,ko05022,ko05415,ko04932	Oxidative phosphorylation|Retrograde endocannabinoid signaling|Thermogenesis|Chemical carcinogenesis - reactive oxygen species|Alzheimer disease|Parkinson disease|Amyotrophic lateral sclerosis|Huntington disease|Prion disease|Pathways of neurodegeneration - multiple diseases|Diabetic cardiomyopathy|Non-alcoholic fatty liver disease	GO:0005743,GO:0005747,GO:0005739,GO:0051537,GO:0046872,GO:0008137,GO:0048738,GO:0006120,GO:0007399	mitochondrial inner membrane|mitochondrial respiratory chain complex I|mitochondrion|2 iron, 2 sulfur cluster binding|metal ion binding|NADH dehydrogenase (ubiquinone) activity|cardiac muscle tissue development|mitochondrial electron transport, NADH to ubiquinone|nervous system development
evm.TU.Chr01.1269	1950.37	1821.66	2079.08	1.14227	0.191907	0.266013	0.374824	Up	21.8239	14.2228	20.6869	13.7912	17.7476	17.4497	ANKRD12	Ankyrin repeat domain-containing protein 12			GO:0005829,GO:0005654	cytosol|nucleoplasm
evm.TU.Chr01.1270	4.05776	4.60735	3.50816	0.783244	-0.352466	0.800969	0.856725	Down	1.01799	0.104608	0.194599	0.105872	0.645804	0.836908	TWSG1	Twisted gastrulation protein homolog 1			GO:0005615,GO:0030510	extracellular space|regulation of BMP signaling pathway
evm.TU.Chr01.1271	91.8206	73.7143	109.927	1.49145	0.576718	0.0569685	0.106802	Up	6.75616	5.46662	7.98295	4.64745	4.3873	4.44641	Rnf126	E3 ubiquitin-protein ligase RNF126			GO:0005737,GO:0005829,GO:0005654,GO:0005634,GO:0005154,GO:0046872,GO:0061630,GO:0071629,GO:0042059,GO:0043161,GO:0070936,GO:0070534,GO:0006513,GO:0042127,GO:0042147,GO:0006511,GO:0043162	cytoplasm|cytosol|nucleoplasm|nucleus|epidermal growth factor receptor binding|metal ion binding|ubiquitin protein ligase activity|cytoplasm protein quality control by the ubiquitin-proteasome system|negative regulation of epidermal growth factor receptor signaling pathway|proteasome-mediated ubiquitin-dependent protein catabolic process|protein K48-linked ubiquitination|protein K63-linked ubiqui…
evm.TU.Chr01.1273	194.148	96.0683	292.228	3.05586	1.61158	2.80382e-10	2.88203e-09	Up	27.672	16.3721	27.1837	6.90413	8.09034	8.04283	SPINW	Spindlin-W			GO:0005730,GO:0016605,GO:0007049,GO:0007276	nucleolus|PML body|cell cycle|gamete generation
evm.TU.Chr01.1275	160.236	212.863	107.608	0.505735	-0.983545	0.000249752	0.000909556	Down	6.47725	5.42989	3.95081	10.2376	12.5031	8.52479	SIRT6	NAD-dependent protein deacylase sirtuin-6	ko00760,ko04714,ko05230	Nicotinate and nicotinamide metabolism|Thermogenesis|Central carbon metabolism in cancer	GO:0000785,GO:0000781,GO:0005783,GO:0005634,GO:0031490,GO:0003684,GO:0140612,GO:0046872,GO:0070403,GO:0106274,GO:0097372,GO:0140765,GO:0046969,GO:0034979,GO:0140773,GO:0140774,GO:0031491,GO:0016779,GO:0042803,GO:0003723,GO:1904841,GO:0055007,GO:0032922,GO:0008340,GO:0006302,GO:0042181,GO:0045721,GO:0045820,GO:0042308,GO:0000122,GO:0034244,GO:0010529,GO:0031508,GO:0120162,GO:2000781,GO:0045600,GO:…	chromatin|chromosome, telomeric region|endoplasmic reticulum|nucleus|chromatin DNA binding|damaged DNA binding|DNA damage sensor activity|metal ion binding|NAD+ binding|NAD+-protein-arginine ADP-ribosyltransferase activity|NAD-dependent histone H3K18 deacetylase activity|NAD-dependent histone H3K56 deacetylase activity|NAD-dependent histone H3K9 deacetylase activity|NAD-dependent protein deacetyl…
evm.TU.Chr01.1277	662.985	751.412	574.559	0.764507	-0.387399	0.0120326	0.0282766	Down	17.4226	14.7306	16.4652	22.2228	22.0355	19.1382	Ralbp1	RalA-binding protein 1	ko04014,ko05200,ko05212	Ras signaling pathway|Pathways in cancer|Pancreatic cancer	GO:0005829,GO:0016020,GO:0005739,GO:0043005,GO:0005634,GO:0005886,GO:0098685,GO:0000922,GO:0015431,GO:0008559,GO:0005524,GO:0042626,GO:0005096,GO:0031267,GO:0022857,GO:0042910,GO:0051301,GO:1900753,GO:0006897,GO:0007052,GO:0048662,GO:0043547,GO:0090141,GO:1903378,GO:0001934,GO:0032489,GO:0043087,GO:0099072,GO:0007264,GO:0055085,GO:1990961	cytosol|membrane|mitochondrion|neuron projection|nucleus|plasma membrane|Schaffer collateral - CA1 synapse|spindle pole|ABC-type glutathione S-conjugate transporter activity|ABC-type xenobiotic transporter activity|ATP binding|ATPase-coupled transmembrane transporter activity|GTPase activator activity|small GTPase binding|transmembrane transporter activity|xenobiotic transmembrane transporter act…
evm.TU.Chr01.1278	272.87	254.377	291.364	1.14623	0.196896	0.321451	0.434026	Up	28.7543	26.5061	29.585	24.3637	26.8257	22.8283	RAB31	Ras-related protein Rab-31	ko04144	Endocytosis	GO:0005829,GO:0005769,GO:0031901,GO:0036186,GO:0012505,GO:0001891,GO:0045335,GO:0005886,GO:0030667,GO:0032588,GO:0019003,GO:0005525,GO:0003924,GO:0032869,GO:0043001,GO:0006886,GO:0090382,GO:0060100,GO:0031623,GO:0045055	cytosol|early endosome|early endosome membrane|early phagosome membrane|endomembrane system|phagocytic cup|phagocytic vesicle|plasma membrane|secretory granule membrane|trans-Golgi network membrane|GDP binding|GTP binding|GTPase activity|cellular response to insulin stimulus|Golgi to plasma membrane protein transport|intracellular protein transport|phagosome maturation|positive regulation of phag…
evm.TU.Chr01.1281	10.8464	11.2241	10.4688	0.946635	-0.0791196	0.925716	0.948642	Down	0.412286	0.282442	0.963265	0.333498	0.799182	0.627681	Gnaq	Guanine nucleotide-binding protein G(q) subunit alpha	ko04020,ko04022,ko04540,ko04911,ko04929,ko04912,ko04935,ko04928,ko04925,ko04927,ko04270,ko04725,ko04730,ko05200,ko05170,ko05163,ko05146,ko05142,ko04934	Calcium signaling pathway|cGMP-PKG signaling pathway|Gap junction|Insulin secretion|GnRH secretion|GnRH signaling pathway|Growth hormone synthesis, secretion and action|Parathyroid hormone synthesis, secretion and action|Aldosterone synthesis and secretion|Cortisol synthesis and secretion|Vascular smooth muscle contraction|Cholinergic synapse|Long-term depression|Pathways in cancer|Human immunode…	GO:0005901,GO:0044297,GO:0005829,GO:0030425,GO:0005794,GO:0005834,GO:0016020,GO:0031965,GO:0005886,GO:0045202,GO:0047391,GO:0005246,GO:0099103,GO:0003925,GO:0001664,GO:0031683,GO:0005525,GO:0005096,GO:0003924,GO:0099107,GO:0046872,GO:0016004,GO:0043539,GO:0044877,GO:0001508,GO:0007202,GO:0007189,GO:0007188,GO:1904888,GO:0048066,GO:0042733,GO:0086100,GO:0021884,GO:0007186,GO:0007215,GO:0007507,GO:…	caveola|cell body|cytosol|dendrite|Golgi apparatus|heterotrimeric G-protein complex|membrane|nuclear membrane|plasma membrane|synapse|alkylglycerophosphoethanolamine phosphodiesterase activity|calcium channel regulator activity|channel activator activity|G protein activity|G protein-coupled receptor binding|G-protein beta/gamma-subunit complex binding|GTP binding|GTPase activator activity|GTPase …
evm.TU.Chr01.1282	14.2135	6.74376	21.6833	3.22353	1.68864	0.0291573	0.0607412	Up	2.96205	0.904911	2.29551	0.582811	0.380899	0.877535	TLE5	TLE family member 5			GO:0005634,GO:0005667,GO:0042802,GO:0003714,GO:0031668,GO:0090090,GO:0045892,GO:0010629,GO:0032091,GO:0060761,GO:0000122,GO:2000210,GO:0040008,GO:0070555,GO:0001501,GO:0016055	nucleus|transcription regulator complex|identical protein binding|transcription corepressor activity|cellular response to extracellular stimulus|negative regulation of canonical Wnt signaling pathway|negative regulation of DNA-templated transcription|negative regulation of gene expression|negative regulation of protein binding|negative regulation of response to cytokine stimulus|negative regulati…
evm.TU.Chr01.1283	157.805	174.691	140.92	0.807867	-0.30781	0.274763	0.384586	Down	11.8017	5.66649	8.07829	10.5052	8.41866	11.9338	tle4	Transducin-like enhancer protein 4			GO:0005654,GO:0017053,GO:0003714,GO:0001707,GO:0000122	nucleoplasm|transcription repressor complex|transcription corepressor activity|mesoderm formation|negative regulation of transcription by RNA polymerase II
evm.TU.Chr01.1284	526.024	285.967	766.081	2.68409	1.42443	2.40629e-10	2.50352e-09	Up	62.8519	32.3524	59.4677	18.3507	22.497	15.9598	Plpp2	Phospholipid phosphatase 2	ko00561,ko00564,ko00565,ko00600,ko04072,ko04666,ko04975,ko05231	Glycerolipid metabolism|Glycerophospholipid metabolism|Ether lipid metabolism|Sphingolipid metabolism|Phospholipase D signaling pathway|Fc gamma R-mediated phagocytosis|Fat digestion and absorption|Choline metabolism in cancer	GO:0005901,GO:0005769,GO:0031901,GO:0005783,GO:0005789,GO:0016020,GO:0005886,GO:0106235,GO:0042577,GO:0008195,GO:0042392,GO:0006672,GO:0046839,GO:0006644,GO:1902806,GO:0007165,GO:0006670	caveola|early endosome|early endosome membrane|endoplasmic reticulum|endoplasmic reticulum membrane|membrane|plasma membrane|ceramide-1-phosphate phosphatase activity|lipid phosphatase activity|phosphatidate phosphatase activity|sphingosine-1-phosphate phosphatase activity|ceramide metabolic process|phospholipid dephosphorylation|phospholipid metabolic process|regulation of cell cycle G1/S phase …
evm.TU.Chr01.1285	131.854	179.95	83.7575	0.466526	-1.09997	0.000172131	0.000648455	Down	2.02915	1.27004	2.08051	4.08639	4.65174	2.72978	IL6ST	Interleukin-6 receptor subunit beta			GO:0070110,GO:0030425,GO:0009897,GO:0070062,GO:0005576,GO:0005615,GO:0005896,GO:0016020,GO:0045121,GO:0043025,GO:0005900,GO:0005886,GO:0043235,GO:0004897,GO:0005127,GO:0019955,GO:0004896,GO:0019838,GO:0042802,GO:0019970,GO:0004921,GO:0045509,GO:0097110,GO:0070120,GO:0019221,GO:0005977,GO:0070106,GO:0070102,GO:0060576,GO:0048861,GO:0043066,GO:0070104,GO:0043524,GO:0038165,GO:0002675,GO:0002821,GO:…	ciliary neurotrophic factor receptor complex|dendrite|external side of plasma membrane|extracellular exosome|extracellular region|extracellular space|interleukin-6 receptor complex|membrane|membrane raft|neuronal cell body|oncostatin-M receptor complex|plasma membrane|receptor complex|ciliary neurotrophic factor receptor activity|ciliary neurotrophic factor receptor binding|cytokine binding|cytok…
evm.TU.Chr01.1287	78.3703	62.6785	94.062	1.49637	0.581469	0.084356	0.148454	Up	4.95162	3.23407	5.53493	3.62229	2.86175	2.58739	SHD	SH2 domain-containing adapter protein D			GO:0001784	phosphotyrosine residue binding
evm.TU.Chr01.1288	641.501	738.499	544.503	0.737289	-0.439699	0.00574893	0.0148836	Down	31.4658	28.613	31.7121	42.3948	44.3938	37.6162	yju2	Splicing factor YJU2			GO:0071006,GO:0046872,GO:0000349,GO:0043518,GO:0043524,GO:0008380	U2-type catalytic step 1 spliceosome|metal ion binding|generation of catalytic spliceosome for first transesterification step|negative regulation of DNA damage response, signal transduction by p53 class mediator|negative regulation of neuron apoptotic process|RNA splicing
evm.TU.Chr01.129	997.516	477.922	1517.11	3.17983	1.66895	3.90165e-15	7.38638e-14	Up	13.1931	8.32182	15.5143	3.48865	4.73017	3.32698	SPTBN1	Spectrin beta chain, non-erythrocytic 1			GO:0030673,GO:0030054,GO:0042995,GO:0030864,GO:0032437,GO:0005737,GO:0005829,GO:0070062,GO:0098978,GO:0031430,GO:0005730,GO:0005886,GO:0014069,GO:0008091,GO:0014731,GO:0003779,GO:0051015,GO:0030506,GO:0045296,GO:0005516,GO:0051020,GO:0005543,GO:0003723,GO:0005200,GO:0030036,GO:0051693,GO:0007417,GO:0021556,GO:0007182,GO:0043001,GO:0071709,GO:0000281,GO:0007009,GO:0032743,GO:1903078,GO:0072659,GO:…	axolemma|cell junction|cell projection|cortical actin cytoskeleton|cuticular plate|cytoplasm|cytosol|extracellular exosome|glutamatergic synapse|M band|nucleolus|plasma membrane|postsynaptic density|spectrin|spectrin-associated cytoskeleton|actin binding|actin filament binding|ankyrin binding|cadherin binding|calmodulin binding|GTPase binding|phospholipid binding|RNA binding|structural constituen…
evm.TU.Chr01.1290	4.71933	8.56927	0.86938	0.101447	-3.3012	0.0160204	0.0361568	Down	0.0335192	0.0344441	0.0320376	0.244023	0.372125	0.367423	ACVR2B	Activin receptor type-2B	ko04350,ko04060,ko04550,ko05418	TGF-beta signaling pathway|Cytokine-cytokine receptor interaction|Signaling pathways regulating pluripotency of stem cells|Fluid shear stress and atherosclerosis	GO:0045178,GO:0016020,GO:0048185,GO:0005524,GO:0046872,GO:0004675,GO:0032924,GO:0009798,GO:0008283,GO:0061550,GO:0048333,GO:1901389,GO:0043525,GO:0006468	basal part of cell|membrane|activin binding|ATP binding|metal ion binding|transmembrane receptor protein serine/threonine kinase activity|activin receptor signaling pathway|axis specification|cell population proliferation|cranial ganglion development|mesodermal cell differentiation|negative regulation of transforming growth factor beta activation|positive regulation of neuron apoptotic process|pr…
evm.TU.Chr01.1291	48.6768	26.7775	70.5761	2.62263	1.39101	0.27997	0.390019	Up	2.06143	27.5381	6.36563	8.90549	0.754473	4.99731
evm.TU.Chr01.1292	68.3824	132.929	3.83624	0.0298704	-5.06514	1.08508e-21	3.90259e-20	Down	0.110532	0.0227165	0.0211294	1.58638	1.70043	1.75683	PTPRM	Receptor-type tyrosine-protein phosphatase mu	ko04514,ko04520	Cell adhesion molecules|Adherens junction	GO:0005912,GO:0005911,GO:0005737,GO:0043232,GO:0030027,GO:0048471,GO:0005886,GO:0045296,GO:0042802,GO:0004725,GO:0005001,GO:0007156,GO:0016525,GO:0010596,GO:0001937,GO:0031175,GO:0006470,GO:0009410,GO:0010842,GO:0031290,GO:0007165	adherens junction|cell-cell junction|cytoplasm|intracellular non-membrane-bounded organelle|lamellipodium|perinuclear region of cytoplasm|plasma membrane|cadherin binding|identical protein binding|protein tyrosine phosphatase activity|transmembrane receptor protein tyrosine phosphatase activity|homophilic cell adhesion via plasma membrane adhesion molecules|negative regulation of angiogenesis|neg…
evm.TU.Chr01.1296	450.785	189.08	712.489	3.76863	1.91404	3.69077e-10	3.71916e-09	Up	309.743	133.182	92.1501	47.7158	43.9271	45.7724
evm.TU.Chr01.1298	1269.84	1263.59	1276.08	1.01072	0.0153904	0.92947	0.951394	Up	53.7989	35.1373	39.2685	36.6714	40.6501	47.4843	Epb41l3	Band 4.1-like protein 3			GO:0030054,GO:0005911,GO:0005856,GO:0005829,GO:0044224,GO:0033270,GO:0005886,GO:0014069,GO:0003779,GO:0106006,GO:0005200,GO:0031032,GO:0006915,GO:0061564,GO:0030866,GO:0030865,GO:0043217,GO:0048812,GO:0030913,GO:1990227,GO:0071205,GO:0002175,GO:0072659,GO:0008360	cell junction|cell-cell junction|cytoskeleton|cytosol|juxtaparanode region of axon|paranode region of axon|plasma membrane|postsynaptic density|actin binding|cytoskeletal protein-membrane anchor activity|structural constituent of cytoskeleton|actomyosin structure organization|apoptotic process|axon development|cortical actin cytoskeleton organization|cortical cytoskeleton organization|myelin main…
evm.TU.Chr01.1299	2.51967	4.76022	0.27912	0.0644026	-3.95674	0.0486208	0.093536	Down	0	0	0.0309069	0.30267	0.0512844	0.177228	APCDD1	Protein APCDD1	ko04310	Wnt signaling pathway	GO:0005886,GO:0042802,GO:0017147,GO:0043615,GO:0001942,GO:0030178,GO:0042487,GO:0016055	plasma membrane|identical protein binding|Wnt-protein binding|astrocyte cell migration|hair follicle development|negative regulation of Wnt signaling pathway|regulation of odontogenesis of dentin-containing tooth|Wnt signaling pathway
evm.TU.Chr01.13	160.65	156.175	165.125	1.05716	0.0801981	0.744293	0.813569	Up	18.6036	12.6055	15.4519	15.1236	12.4977	15.9177	RRAS2	Ras-related protein R-Ras2	ko04010,ko04014,ko04371,ko04072,ko04024,ko04140,ko04137,ko04218,ko04810,ko04625,ko05205	MAPK signaling pathway|Ras signaling pathway|Apelin signaling pathway|Phospholipase D signaling pathway|cAMP signaling pathway|Autophagy - animal|Mitophagy - animal|Cellular senescence|Regulation of actin cytoskeleton|C-type lectin receptor signaling pathway|Proteoglycans in cancer	GO:0005783,GO:0070062,GO:0005925,GO:0000139,GO:0016020,GO:0005886,GO:0019003,GO:0005525,GO:0003924,GO:0001649,GO:1900149,GO:0007265,GO:1901214,GO:0036135	endoplasmic reticulum|extracellular exosome|focal adhesion|Golgi membrane|membrane|plasma membrane|GDP binding|GTP binding|GTPase activity|osteoblast differentiation|positive regulation of Schwann cell migration|Ras protein signal transduction|regulation of neuron death|Schwann cell migration
evm.TU.Chr01.130	59.7446	94.2786	25.2106	0.267343	-1.90324	7.05002e-07	4.21586e-06	Down	0.288579	0.218046	0.235261	0.935686	0.699981	1.10482	EML6	Echinoderm microtubule-associated protein-like 6			GO:0005737,GO:0005874,GO:0008017	cytoplasm|microtubule|microtubule binding
evm.TU.Chr01.1300	930.375	911.456	949.295	1.04262	0.0602102	0.706806	0.784771	Up	74.8457	64.5614	79.2593	63.4668	77.0886	68.5214	VAPA	Vesicle-associated membrane protein-associated protein A	ko04979	Cholesterol metabolism	GO:0005923,GO:0005783,GO:0005789,GO:0005886,GO:0033149,GO:0008219,GO:0031175,GO:0070972	bicellular tight junction|endoplasmic reticulum|endoplasmic reticulum membrane|plasma membrane|FFAT motif binding|cell death|neuron projection development|protein localization to endoplasmic reticulum
evm.TU.Chr01.1301	745.047	725.337	764.757	1.0545	0.0765566	0.626059	0.718866	Up	30.8668	28.2672	29.342	27.1067	27.1139	29.4077	ZNF236	Zinc finger protein 236	ko05168	Herpes simplex virus 1 infection	GO:0005634,GO:0000981,GO:0046872,GO:0000978,GO:0071333,GO:0006357	nucleus|DNA-binding transcription factor activity, RNA polymerase II-specific|metal ion binding|RNA polymerase II cis-regulatory region sequence-specific DNA binding|cellular response to glucose stimulus|regulation of transcription by RNA polymerase II
evm.TU.Chr01.1302	37.3181	28.5978	46.0384	1.63171	0.706385	0.17586	0.270984	Up	1.05264	0.952919	1.96433	0.443119	1.15273	0.858531			ko05168	Herpes simplex virus 1 infection
evm.TU.Chr01.1303	827.664	831.788	823.541	0.990498	-0.0137746	0.929993	0.951736	Down	26.9267	18.6459	21.128	22.3112	21.3526	22.8838	NCSTN	Nicastrin	ko04330,ko05010	Notch signaling pathway|Alzheimer disease	GO:0035577,GO:0005769,GO:0005783,GO:0010008,GO:0070062,GO:0005925,GO:0070765,GO:0005794,GO:0005765,GO:0042470,GO:0016020,GO:0005739,GO:0005886,GO:0042734,GO:0042383,GO:0008021,GO:0042500,GO:0051117,GO:0070851,GO:0030674,GO:0030534,GO:0042983,GO:0042987,GO:0042982,GO:0034205,GO:0071277,GO:0022010,GO:0021549,GO:0007212,GO:0050673,GO:0007215,GO:0007611,GO:0006509,GO:0031293,GO:0002262,GO:0051402,GO:…	azurophil granule membrane|early endosome|endoplasmic reticulum|endosome membrane|extracellular exosome|focal adhesion|gamma-secretase complex|Golgi apparatus|lysosomal membrane|melanosome|membrane|mitochondrion|plasma membrane|presynaptic membrane|sarcolemma|synaptic vesicle|aspartic endopeptidase activity, intramembrane cleaving|ATPase binding|growth factor receptor binding|protein-macromolecul…
evm.TU.Chr01.1305	2339.37	1363.94	3314.8	2.43296	1.28271	4.13009e-09	3.56188e-08	Up	713.733	724.365	743.954	214.391	427.301	257.758	FCER1G	High affinity immunoglobulin epsilon receptor subunit gamma	ko04072,ko04071,ko04611,ko04625,ko04650,ko04664,ko05152,ko05310	Phospholipase D signaling pathway|Sphingolipid signaling pathway|Platelet activation|C-type lectin receptor signaling pathway|Natural killer cell mediated cytotoxicity|Fc epsilon RI signaling pathway|Tuberculosis|Asthma	GO:0032998,GO:0019863,GO:0019767,GO:0071404,GO:0045087,GO:0038156,GO:0032753,GO:0031623	Fc-epsilon receptor I complex|IgE binding|IgE receptor activity|cellular response to low-density lipoprotein particle stimulus|innate immune response|interleukin-3-mediated signaling pathway|positive regulation of interleukin-4 production|receptor internalization
evm.TU.Chr01.1306	17.5869	31.9768	3.19702	0.101259	-3.30388	0.00237146	0.00680535	Down	0.263161	0	0.0838432	2.79773	0.417368	0.0801295	nectin4	Nectin-4	ko04520	Adherens junction	GO:0005886,GO:0007155	plasma membrane|cell adhesion
evm.TU.Chr01.1307	126.195	214.783	37.607	0.175046	-2.5142	1.08431e-16	2.4633e-15	Down	2.72547	1.70889	1.63365	14.1726	9.37772	10.6337
evm.TU.Chr01.1308	202.008	164.102	239.914	1.46015	0.546116	0.0180798	0.0402278	Up	11.5539	7.10333	8.90378	6.94953	5.63822	5.99868
evm.TU.Chr01.1309	2369.79	1682.01	3057.57	1.81908	0.863209	0.000101707	0.000401793	Up	42.5609	36.3031	50.6677	19.7183	34.2567	17.2629	ARHGAP30	Rho GTPase-activating protein 30			GO:0031410,GO:0005829,GO:0043231,GO:0005096,GO:0051056,GO:0007264	cytoplasmic vesicle|cytosol|intracellular membrane-bounded organelle|GTPase activator activity|regulation of small GTPase mediated signal transduction|small GTPase mediated signal transduction
evm.TU.Chr01.131	5.40067	5.42078	5.38055	0.987783	-0.0177344	0.986947	0.990812	Down	0.130293	0.076508	0.142325	0.154865	0.118082	0.0765119	Pcdh20	Protocadherin-20			GO:0005886,GO:0005509,GO:0007155,GO:0007156	plasma membrane|calcium ion binding|cell adhesion|homophilic cell adhesion via plasma membrane adhesion molecules
evm.TU.Chr01.1310	405.252	500.326	310.179	0.619812	-0.690097	6.94221e-05	0.000283808	Down	11.3763	8.67432	9.99183	17.1222	15.4714	15.5112
evm.TU.Chr01.1312	92.312	77.9905	106.633	1.35701	0.440433	0.246751	0.353033	Up	5.52702	2.67092	3.02686	4.1014	1.65838	2.2924	isyna1-a	Inositol-3-phosphate synthase 1-A	ko00562,ko00521	Inositol phosphate metabolism|Streptomycin biosynthesis	GO:0005737,GO:0004512,GO:0006021,GO:0008654	cytoplasm|inositol-3-phosphate synthase activity|inositol biosynthetic process|phospholipid biosynthetic process
evm.TU.Chr01.1314	210.983	181.81	240.157	1.31972	0.400229	0.0878351	0.153434	Up	26.9118	24.1162	23.9902	21.0151	21.9875	13.9056	plekhj1	Pleckstrin homology domain-containing family J member 1			GO:0005829,GO:0005769,GO:0055037,GO:0005802,GO:0007032,GO:0001881,GO:0042147	cytosol|early endosome|recycling endosome|trans-Golgi network|endosome organization|receptor recycling|retrograde transport, endosome to Golgi
evm.TU.Chr01.1315	524.495	532.69	516.3	0.96806	-0.0468315	0.806405	0.860428	Down	35.7499	31.1065	31.7366	39.8279	36.7751	25.2505	SF3A2	Splicing factor 3A subunit 2	ko03040	Spliceosome	GO:0071013,GO:0016607,GO:0005654,GO:0005634,GO:0005681,GO:0005686,GO:0071005,GO:0071004,GO:0005684,GO:0003723,GO:0008270,GO:0000389,GO:0006397,GO:0000398,GO:0010976,GO:0000245,GO:1903241	catalytic step 2 spliceosome|nuclear speck|nucleoplasm|nucleus|spliceosomal complex|U2 snRNP|U2-type precatalytic spliceosome|U2-type prespliceosome|U2-type spliceosomal complex|RNA binding|zinc ion binding|mRNA 3'-splice site recognition|mRNA processing|mRNA splicing, via spliceosome|positive regulation of neuron projection development|spliceosomal complex assembly|U2-type prespliceosome assembly
evm.TU.Chr01.1317	41.4957	11.9592	71.0321	6.14195	2.6187	1.2782e-06	7.29641e-06	Up	2.20794	1.8207	2.65748	0.113397	0.432315	0.560244	Lingo3	Leucine-rich repeat and immunoglobulin-like domain-containing nogo receptor-interacting protein 3			GO:0031012,GO:0005615,GO:0016020	extracellular matrix|extracellular space|membrane
evm.TU.Chr01.1319	26.0715	45.8505	6.29244	0.137333	-2.86425	0.443788	0.55693	Down	0.877592	0	0	5.9326	0	0	pias4a	E3 SUMO-protein ligase PIAS4-A	ko04120,ko04630,ko04064,ko05418	Ubiquitin mediated proteolysis|JAK-STAT signaling pathway|NF-kappa B signaling pathway|Fluid shear stress and atherosclerosis	GO:0005634,GO:0003677,GO:0061665,GO:0003712,GO:0008270,GO:0032480,GO:0060339,GO:1905168,GO:0016925,GO:0006357	nucleus|DNA binding|SUMO ligase activity|transcription coregulator activity|zinc ion binding|negative regulation of type I interferon production|negative regulation of type I interferon-mediated signaling pathway|positive regulation of double-strand break repair via homologous recombination|protein sumoylation|regulation of transcription by RNA polymerase II
evm.TU.Chr01.132	636.458	752.243	520.672	0.691528	-0.532141	0.00147	0.00445043	Down	12.8798	12.7881	13.2463	19.595	17.2527	19.377	tdrd3	Tudor domain-containing protein 3			GO:0005737,GO:0005634,GO:0003682,GO:0035064,GO:0003723,GO:0003713,GO:0006325,GO:0006397	cytoplasm|nucleus|chromatin binding|methylated histone binding|RNA binding|transcription coactivator activity|chromatin organization|mRNA processing
evm.TU.Chr01.1320	766.077	853.011	679.144	0.795819	-0.329488	0.027511	0.057815	Down	36.0461	31.047	31.2844	43.4238	41.5952	38.1783	map2k2	Dual specificity mitogen-activated protein kinase kinase 2	ko04010,ko04012,ko04014,ko04015,ko04370,ko04371,ko04066,ko04068,ko04072,ko04071,ko04024,ko04022,ko04151,ko04150,ko04140,ko04210,ko04218,ko04540,ko04550,ko04810,ko04613,ko04620,ko04650,ko04660,ko04662,ko04664,ko04910,ko04929,ko04912,ko04915,ko04917,ko04921,ko04926,ko04935,ko04919,ko04916,ko04270,ko04720,ko04730,ko04722,ko05200,ko05206,ko05205,ko05207,ko05208,ko05230,ko05231,ko05235,ko05210,ko05225…	MAPK signaling pathway|ErbB signaling pathway|Ras signaling pathway|Rap1 signaling pathway|VEGF signaling pathway|Apelin signaling pathway|HIF-1 signaling pathway|FoxO signaling pathway|Phospholipase D signaling pathway|Sphingolipid signaling pathway|cAMP signaling pathway|cGMP-PKG signaling pathway|PI3K-Akt signaling pathway|mTOR signaling pathway|Autophagy - animal|Apoptosis|Cellular senescence…	GO:0005524,GO:0004708,GO:0106310,GO:0004674,GO:0004713	ATP binding|MAP kinase kinase activity|protein serine kinase activity|protein serine/threonine kinase activity|protein tyrosine kinase activity
evm.TU.Chr01.1321	83.7035	67.0234	100.384	1.48899	0.574331	0.111839	0.187315	Up	3.8202	2.40513	3.1885	2.60207	1.15202	2.4329	Tcf3	Transcription factor E2-alpha	ko04550,ko05202,ko05166	Signaling pathways regulating pluripotency of stem cells|Transcriptional misregulation in cancer|Human T-cell leukemia virus 1 infection	GO:0000785,GO:0005737,GO:0005829,GO:0000791,GO:0000786,GO:0005634,GO:0032991,GO:0090575,GO:0005667,GO:0043425,GO:0003682,GO:0000987,GO:0003677,GO:0001228,GO:0003700,GO:0000981,GO:0140297,GO:0001227,GO:0070888,GO:0042802,GO:0031435,GO:0030165,GO:0046982,GO:0042803,GO:0000978,GO:0061629,GO:0043565,GO:0030297,GO:0070644,GO:0002326,GO:0048468,GO:0007369,GO:0010467,GO:0043966,GO:0043967,GO:0033152,GO:…	chromatin|cytoplasm|cytosol|euchromatin|nucleosome|nucleus|protein-containing complex|RNA polymerase II transcription regulator complex|transcription regulator complex|bHLH transcription factor binding|chromatin binding|cis-regulatory region sequence-specific DNA binding|DNA binding|DNA-binding transcription activator activity, RNA polymerase II-specific|DNA-binding transcription factor activity|…
evm.TU.Chr01.1322	345.981	294.402	397.559	1.34925	0.432158	0.0173767	0.0388265	Up	29.0859	22.6921	25.965	20.4406	18.0936	18.6499	MBD3	Methyl-CpG-binding domain protein 3			GO:0000785,GO:0005737,GO:0000792,GO:0005654,GO:0005634,GO:0016581,GO:0032991,GO:0003682,GO:0003677,GO:0008327,GO:0007568,GO:0007420,GO:0006338,GO:0006346,GO:0048568,GO:0007507,GO:0016573,GO:0016575,GO:0001701,GO:0045892,GO:0000122,GO:0045893,GO:0042659,GO:0044030,GO:2000736,GO:0032355,GO:0031667,GO:0009888	chromatin|cytoplasm|heterochromatin|nucleoplasm|nucleus|NuRD complex|protein-containing complex|chromatin binding|DNA binding|methyl-CpG binding|aging|brain development|chromatin remodeling|DNA methylation-dependent heterochromatin formation|embryonic organ development|heart development|histone acetylation|histone deacetylation|in utero embryonic development|negative regulation of DNA-templated t…
evm.TU.Chr01.1323	55.8259	44.9425	66.7093	1.46582	0.551709	0.173878	0.268414	Up	2.39925	1.98371	1.9769	2.17976	1.09344	1.02024	Mex3d	RNA-binding protein MEX3D			GO:0005634,GO:0048471,GO:0046872,GO:0035925,GO:0003730,GO:0006402,GO:0061157,GO:0050779	nucleus|perinuclear region of cytoplasm|metal ion binding|mRNA 3'-UTR AU-rich region binding|mRNA 3'-UTR binding|mRNA catabolic process|mRNA destabilization|RNA destabilization
evm.TU.Chr01.1324	4.78966	5.72614	3.85317	0.684523	-0.546828	0.688633	0.770402	Down	0.0783647	0.0178949	0.024967	0.0090556	0.0138094	0.143167	Unc13a	Protein unc-13 homolog A	ko04721	Synaptic vesicle cycle	GO:0030424,GO:0044305,GO:0060076,GO:0098978,GO:0005798,GO:0031594,GO:0043005,GO:0005886,GO:0098793,GO:0048786,GO:0098831,GO:0042734,GO:0032991,GO:0045202,GO:0097060,GO:0030672,GO:0043195,GO:0005509,GO:0005516,GO:0019992,GO:0042802,GO:0005543,GO:0019904,GO:0047485,GO:0044877,GO:0000149,GO:0030507,GO:0019905,GO:0017075,GO:0050435,GO:0030154,GO:0061789,GO:0060384,GO:0060291,GO:0007528,GO:0099011,GO:…	axon|calyx of Held|excitatory synapse|glutamatergic synapse|Golgi-associated vesicle|neuromuscular junction|neuron projection|plasma membrane|presynapse|presynaptic active zone|presynaptic active zone cytoplasmic component|presynaptic membrane|protein-containing complex|synapse|synaptic membrane|synaptic vesicle membrane|terminal bouton|calcium ion binding|calmodulin binding|diacylglycerol bindin…
evm.TU.Chr01.1325	1041.51	949.332	1133.7	1.19497	0.256971	0.109044	0.183463	Up	24.8397	15.8276	21.6603	17.0036	16.9445	17.515	BTBD2	BTB/POZ domain-containing protein 2			GO:0005829,GO:0000932,GO:0022008	cytosol|P-body|neurogenesis
evm.TU.Chr01.1326	15.0478	7.63953	22.4561	3.04826	1.60799	0.0443466	0.0865378	Up	1.69011	0.736805	1.61541	0.10653	0.812269	0.421053	slc25a42	Mitochondrial coenzyme A transporter SLC25A42			GO:0005743,GO:0005739,GO:0043262,GO:0015217,GO:0080122,GO:0005347,GO:0015228,GO:0015866,GO:0080121,GO:0015867,GO:0035349,GO:1990559,GO:0007006	mitochondrial inner membrane|mitochondrion|ADP phosphatase activity|ADP transmembrane transporter activity|AMP transmembrane transporter activity|ATP transmembrane transporter activity|coenzyme A transmembrane transporter activity|ADP transport|AMP transport|ATP transport|coenzyme A transmembrane transport|mitochondrial coenzyme A transmembrane transport|mitochondrial membrane organization
evm.TU.Chr01.133	107.769	128.336	87.2025	0.681082	-0.5541	0.057313	0.107302	Down	12.8839	12.4451	13.2996	17.1513	23.9074	15.8882		Cystatin-2 OS=Crotalus adamanteus OX=8729 PE=2 SV=1			GO:0005576,GO:0004869,GO:0010466	extracellular region|cysteine-type endopeptidase inhibitor activity|negative regulation of peptidase activity
evm.TU.Chr01.1330	558.554	328.132	788.976	2.4066	1.267	8.60531e-09	7.06493e-08	Up	11.5877	5.70808	10.8422	3.93602	4.11446	3.44315	Sbno2	Protein strawberry notch homolog 2			GO:0005634,GO:0031490,GO:0042393,GO:0030282,GO:0061430,GO:0071348,GO:0071354,GO:1990830,GO:0071222,GO:0002281,GO:0072674,GO:0045892,GO:0030316,GO:0072675,GO:0045944,GO:0006355,GO:0050727	nucleus|chromatin DNA binding|histone binding|bone mineralization|bone trabecula morphogenesis|cellular response to interleukin-11|cellular response to interleukin-6|cellular response to leukemia inhibitory factor|cellular response to lipopolysaccharide|macrophage activation involved in immune response|multinuclear osteoclast differentiation|negative regulation of DNA-templated transcription|oste…
evm.TU.Chr01.1331	1158.43	384.133	1932.73	5.04876	2.33593	6.9583e-29	4.08107e-27	Up	37.0833	24.1742	39.3205	4.91816	7.87975	6.91019	Arhgap45	Rho GTPase-activating protein 45	ko04520	Adherens junction	GO:0005829,GO:0016020,GO:0005886,GO:0032587,GO:0005096,GO:0046872,GO:0090630,GO:0007165	cytosol|membrane|plasma membrane|ruffle membrane|GTPase activator activity|metal ion binding|activation of GTPase activity|signal transduction
evm.TU.Chr01.1332	984.585	910.515	1058.65	1.16175	0.216296	0.149417	0.237705	Up	97.6198	94.6113	92.2593	87.9513	79.9527	76.9995	Polr2e	DNA-directed RNA polymerases I, II, and III subunit RPABC1	ko03020,ko03420,ko04623,ko05016	RNA polymerase|Nucleotide excision repair|Cytosolic DNA-sensing pathway|Huntington disease	GO:0005654,GO:0005634,GO:0005736,GO:0005665,GO:0005666,GO:1990062,GO:0003677,GO:0003899,GO:0006366	nucleoplasm|nucleus|RNA polymerase I complex|RNA polymerase II, core complex|RNA polymerase III complex|RPAP3/R2TP/prefoldin-like complex|DNA binding|DNA-directed 5'-3' RNA polymerase activity|transcription by RNA polymerase II
evm.TU.Chr01.1333	2.52762	3.46382	1.59142	0.442706	-1.17558	0.500258	0.609424	Down	0	0.157642	0.036657	0.239321	0.0608257	0.15765	PGM3	Phosphoacetylglucosamine mutase	ko00520	Amino sugar and nucleotide sugar metabolism	GO:0000287,GO:0004610,GO:0005975,GO:0030097,GO:0006048	magnesium ion binding|phosphoacetylglucosamine mutase activity|carbohydrate metabolic process|hemopoiesis|UDP-N-acetylglucosamine biosynthetic process
evm.TU.Chr01.1334	2510.25	2580.78	2439.71	0.945077	-0.0814968	0.603305	0.700629	Down	390.54	419.914	409.546	440.622	389.317	462.929	GPX4	Phospholipid hydroperoxide glutathione peroxidase	ko00590,ko00480,ko04216	Arachidonic acid metabolism|Glutathione metabolism|Ferroptosis	GO:0005829,GO:0005739,GO:0005635,GO:0032991,GO:0004602,GO:0042802,GO:0047066,GO:0019369,GO:0006325,GO:0019372,GO:0110076,GO:0051258,GO:0006979,GO:0007283	cytosol|mitochondrion|nuclear envelope|protein-containing complex|glutathione peroxidase activity|identical protein binding|phospholipid-hydroperoxide glutathione peroxidase activity|arachidonic acid metabolic process|chromatin organization|lipoxygenase pathway|negative regulation of ferroptosis|protein polymerization|response to oxidative stress|spermatogenesis
evm.TU.Chr01.1335	129.041	65.1794	192.903	2.97999	1.57531	1.47521e-08	1.16684e-07	Up	6.42345	4.16641	4.7244	1.49245	1.98692	1.62295	Pip5k1c	Phosphatidylinositol 4-phosphate 5-kinase type-1 gamma	ko00562,ko04011,ko04070,ko04072,ko04144,ko04139,ko04510,ko04810,ko04666,ko05231,ko05135	Inositol phosphate metabolism|MAPK signaling pathway - yeast|Phosphatidylinositol signaling system|Phospholipase D signaling pathway|Endocytosis|Mitophagy - yeast|Focal adhesion|Regulation of actin cytoskeleton|Fc gamma R-mediated phagocytosis|Choline metabolism in cancer|Yersinia infection	GO:0005912,GO:0005829,GO:0010008,GO:0005925,GO:0098978,GO:0005654,GO:0001891,GO:0005886,GO:0014069,GO:0098835,GO:0032587,GO:0001931,GO:0016308,GO:0005524,GO:0007409,GO:0006935,GO:0006897,GO:0006887,GO:0006909,GO:0006661,GO:0046488,GO:0046854,GO:0016310,GO:0070527,GO:0099149,GO:1900242	adherens junction|cytosol|endosome membrane|focal adhesion|glutamatergic synapse|nucleoplasm|phagocytic cup|plasma membrane|postsynaptic density|presynaptic endocytic zone membrane|ruffle membrane|uropod|1-phosphatidylinositol-4-phosphate 5-kinase activity|ATP binding|axonogenesis|chemotaxis|endocytosis|exocytosis|phagocytosis|phosphatidylinositol biosynthetic process|phosphatidylinositol metabol…
evm.TU.Chr01.1336	2650.37	4136.88	1163.86	0.281261	-1.83002	1.05497e-33	8.64543e-32	Down	55.868	60.355	59.5941	197.423	218.402	210.74		Ras-related protein Rab-11B OS=Diplobatis ommata OX=1870830 PE=2 SV=1	ko04152,ko04144,ko04962,ko05164	AMPK signaling pathway|Endocytosis|Vasopressin-regulated water reabsorption|Influenza A	GO:0045335,GO:0030670,GO:0055038,GO:0008021,GO:0030672,GO:0019003,GO:0005525,GO:0003924,GO:0071468,GO:0045054,GO:0032456,GO:0035773,GO:0032402,GO:0001881,GO:0045055,GO:0044070,GO:2001135,GO:2000008,GO:0033572	phagocytic vesicle|phagocytic vesicle membrane|recycling endosome membrane|synaptic vesicle|synaptic vesicle membrane|GDP binding|GTP binding|GTPase activity|cellular response to acidic pH|constitutive secretory pathway|endocytic recycling|insulin secretion involved in cellular response to glucose stimulus|melanosome transport|receptor recycling|regulated exocytosis|regulation of anion transport|…
evm.TU.Chr01.1337	28.9351	43.912	13.9581	0.321299	-1.63801	0.00199147	0.00582384	Down	2.28496	0.816699	1.80414	4.44281	5.35706	5.1727
evm.TU.Chr01.1338	280.554	419.918	141.19	0.334898	-1.57821	1.88739e-09	1.70817e-08	Down	3.4084	5.33451	3.78401	13.7429	10.1044	13.9387
evm.TU.Chr01.1339	28367.2	27214	29520.4	1.08473	0.117335	0.514364	0.622474	Up	735.847	1027.6	900.418	818.098	801.415	862.088	CERS2	Ceramide synthase 2	ko00600,ko04071	Sphingolipid metabolism|Sphingolipid signaling pathway	GO:0005783,GO:0005789,GO:0016020,GO:0003677,GO:0016410,GO:0050291,GO:0046513,GO:0048681,GO:1900148,GO:1905045,GO:0019216,GO:0030148	endoplasmic reticulum|endoplasmic reticulum membrane|membrane|DNA binding|N-acyltransferase activity|sphingosine N-acyltransferase activity|ceramide biosynthetic process|negative regulation of axon regeneration|negative regulation of Schwann cell migration|negative regulation of Schwann cell proliferation involved in axon regeneration|regulation of lipid metabolic process|sphingolipid biosyntheti…
evm.TU.Chr01.134	203.86	267.879	139.842	0.52092	-0.940867	0.000122045	0.000473867	Down	12.8366	16.5801	13.036	26.4223	26.7206	28.8258	Rbbp9	Putative hydrolase RBBP9			GO:0005654,GO:0016787,GO:0010628,GO:0042127,GO:0009624,GO:0060510	nucleoplasm|hydrolase activity|positive regulation of gene expression|regulation of cell population proliferation|response to nematode|type II pneumocyte differentiation
evm.TU.Chr01.1340	46.8527	47.9219	45.7835	0.959691	-0.059358	0.889967	0.922226	Down	2.91561	1.31078	3.09154	2.41634	2.45655	2.6217	Homer3	Homer protein homolog 3	ko04068,ko04724	FoxO signaling pathway|Glutamatergic synapse	GO:0045178,GO:0005737,GO:0005829,GO:0030425,GO:0098978,GO:0005886,GO:0014069,GO:0035256,GO:0042802,GO:0008022,GO:0019904,GO:0007216,GO:0070885,GO:0032703,GO:0098962,GO:2001256	basal part of cell|cytoplasm|cytosol|dendrite|glutamatergic synapse|plasma membrane|postsynaptic density|G protein-coupled glutamate receptor binding|identical protein binding|protein C-terminus binding|protein domain specific binding|G protein-coupled glutamate receptor signaling pathway|negative regulation of calcineurin-NFAT signaling cascade|negative regulation of interleukin-2 production|reg…
evm.TU.Chr01.1341	289.943	270.17	309.715	1.14386	0.193909	0.366225	0.480597	Up	84.2453	58.5982	71.0263	75.8377	60.8184	48.7323
evm.TU.Chr01.1342	1026.71	843.29	1210.13	1.43603	0.522089	0.000923628	0.00294377	Up	26.7243	17.0404	20.4782	14.6016	15.1666	14.3758	upf1	Regulator of nonsense transcripts 1	ko03013,ko03015	Nucleocytoplasmic transport|mRNA surveillance pathway	GO:0005737,GO:0005634,GO:0000932,GO:0048471,GO:0005524,GO:0003677,GO:0016787,GO:0003723,GO:0003724,GO:0008270,GO:0043009,GO:0000956,GO:0000184	cytoplasm|nucleus|P-body|perinuclear region of cytoplasm|ATP binding|DNA binding|hydrolase activity|RNA binding|RNA helicase activity|zinc ion binding|chordate embryonic development|nuclear-transcribed mRNA catabolic process|nuclear-transcribed mRNA catabolic process, nonsense-mediated decay
evm.TU.Chr01.1343	150.042	145.709	154.374	1.05502	0.0772748	0.759948	0.826042	Up	13.6508	14.5951	13.5	15.2638	11.8887	12.4335	PGPEP1	Pyroglutamyl-peptidase 1			GO:0005829,GO:0016920,GO:0030163,GO:0006508	cytosol|pyroglutamyl-peptidase activity|protein catabolic process|proteolysis
evm.TU.Chr01.1344	1423.87	1401.81	1445.93	1.03109	0.0441712	0.769393	0.833231	Up	98.259	95.302	92.1036	94.1828	84.7533	97.6296	Jund	Transcription factor JunD	ko04010,ko04657,ko04928,ko04380	MAPK signaling pathway|IL-17 signaling pathway|Parathyroid hormone synthesis, secretion and action|Osteoclast differentiation	GO:0005654,GO:0005634,GO:0032991,GO:0032993,GO:0090575,GO:0035976,GO:0005667,GO:0017053,GO:0003677,GO:0001228,GO:0003700,GO:0000981,GO:0003690,GO:0019899,GO:0016922,GO:0000978,GO:0043565,GO:1990837,GO:0000976,GO:0003713,GO:0001221,GO:0007568,GO:0071277,GO:0071456,GO:0007623,GO:0000122,GO:0002076,GO:0043032,GO:0045669,GO:0045944,GO:0051726,GO:0042127,GO:0051090,GO:0006355,GO:0006357,GO:0009416,GO:…	nucleoplasm|nucleus|protein-containing complex|protein-DNA complex|RNA polymerase II transcription regulator complex|transcription factor AP-1 complex|transcription regulator complex|transcription repressor complex|DNA binding|DNA-binding transcription activator activity, RNA polymerase II-specific|DNA-binding transcription factor activity|DNA-binding transcription factor activity, RNA polymerase…
evm.TU.Chr01.1345	541.855	241.264	842.446	3.5045	1.80921	6.71684e-24	2.80996e-22	Up	30.9476	26.2963	29.8086	7.47062	9.77848	7.58685
evm.TU.Chr01.135	12.5133	7.61922	17.4073	2.30345	1.20379	0.129775	0.211869	Up	0.767043	0.354694	1.20968	0.319094	0.42578	0.26275	Sirt7	NAD-dependent protein deacetylase sirtuin-7	ko00760	Nicotinate and nicotinamide metabolism	GO:0000785,GO:0005737,GO:0016607,GO:0005730,GO:0005731,GO:0005654,GO:0005634,GO:0035861,GO:0003682,GO:0019213,GO:0004407,GO:0046872,GO:0070403,GO:0097372,GO:0034979,GO:0061697,GO:0106231,GO:0036055,GO:0003714,GO:0006974,GO:0006281,GO:0140861,GO:1990258,GO:0070932,GO:0016570,GO:0007129,GO:0031397,GO:0000122,GO:0010529,GO:0001649,GO:0036049,GO:2000234,GO:0045943,GO:0045944,GO:0007072,GO:0006476,GO:…	chromatin|cytoplasm|nuclear speck|nucleolus|nucleolus organizer region|nucleoplasm|nucleus|site of double-strand break|chromatin binding|deacetylase activity|histone deacetylase activity|metal ion binding|NAD+ binding|NAD-dependent histone H3K18 deacetylase activity|NAD-dependent protein deacetylase activity|protein-glutaryllysine deglutarylase activity|protein-propionyllysine depropionylase acti…
evm.TU.Chr01.1351	1890.07	1245.78	2534.36	2.03456	1.02472	2.40564e-11	2.88596e-10	Up	122.886	98.2337	120.622	59.0767	63.0689	45.3533	Calr	Calreticulin	ko04141,ko04145,ko04612,ko05166,ko05170,ko05168,ko05163,ko05169,ko05142	Protein processing in endoplasmic reticulum|Phagosome|Antigen processing and presentation|Human T-cell leukemia virus 1 infection|Human immunodeficiency virus 1 infection|Herpes simplex virus 1 infection|Human cytomegalovirus infection|Epstein-Barr virus infection|Chagas disease	GO:0001669,GO:0009986,GO:0062023,GO:0060473,GO:0044194,GO:0005737,GO:0005829,GO:0005783,GO:0005788,GO:0005789,GO:0044322,GO:0009897,GO:0005615,GO:0005794,GO:0043231,GO:0016020,GO:0042824,GO:0005635,GO:0005634,GO:0048471,GO:0005886,GO:0005844,GO:0032991,GO:0016529,GO:0033018,GO:0005790,GO:0005509,GO:0030246,GO:0042562,GO:0005178,GO:0005506,GO:0003729,GO:0050681,GO:0042277,GO:0031625,GO:0051082,GO:…	acrosomal vesicle|cell surface|collagen-containing extracellular matrix|cortical granule|cytolytic granule|cytoplasm|cytosol|endoplasmic reticulum|endoplasmic reticulum lumen|endoplasmic reticulum membrane|endoplasmic reticulum quality control compartment|external side of plasma membrane|extracellular space|Golgi apparatus|intracellular membrane-bounded organelle|membrane|MHC class I peptide load…
evm.TU.Chr01.1352	88.9516	45.7866	132.117	2.87767	1.5249	3.72915e-06	1.9518e-05	Up	3.68358	2.21893	3.84452	1.25497	1.00726	1.07326	Eps15l1	Epidermal growth factor receptor substrate 15-like 1	ko04144	Endocytosis	GO:0030132,GO:0005634,GO:0005509,GO:0006897,GO:0016197	clathrin coat of coated pit|nucleus|calcium ion binding|endocytosis|endosomal transport
evm.TU.Chr01.1353	639.347	657.568	621.125	0.944198	-0.0828389	0.639662	0.729631	Down	29.9728	30.1029	30.3499	33.9499	36.1061	26.0818	KLF2	Krueppel-like factor 2	ko04371,ko04068,ko05418	Apelin signaling pathway|FoxO signaling pathway|Fluid shear stress and atherosclerosis	GO:0000785,GO:0005634,GO:0003677,GO:0003700,GO:0000981,GO:0046872,GO:0000978,GO:1990837,GO:0000902,GO:0071409,GO:0071498,GO:0070301,GO:0071347,GO:0071499,GO:1901653,GO:0071356,GO:0097533,GO:0040029,GO:0043249,GO:0001701,GO:0035264,GO:0032715,GO:1903671,GO:0000122,GO:0045893,GO:0045429,GO:0051247,GO:0048386,GO:0045944,GO:0036003,GO:0006357,GO:0060509,GO:0042311	chromatin|nucleus|DNA binding|DNA-binding transcription factor activity|DNA-binding transcription factor activity, RNA polymerase II-specific|metal ion binding|RNA polymerase II cis-regulatory region sequence-specific DNA binding|sequence-specific double-stranded DNA binding|cell morphogenesis|cellular response to cycloheximide|cellular response to fluid shear stress|cellular response to hydrogen…
evm.TU.Chr01.1356	374.186	211.758	536.614	2.54078	1.34527	6.43646e-10	6.24744e-09	Up	27.8487	16.6268	28.2907	8.65656	9.80815	9.80604	AP1M1	AP-1 complex subunit mu-1	ko04142,ko05170	Lysosome|Human immunodeficiency virus 1 infection	GO:0030131,GO:0030136,GO:0030665,GO:0031410,GO:0005794,GO:0035615,GO:0006886,GO:0016192	clathrin adaptor complex|clathrin-coated vesicle|clathrin-coated vesicle membrane|cytoplasmic vesicle|Golgi apparatus|clathrin adaptor activity|intracellular protein transport|vesicle-mediated transport
evm.TU.Chr01.1357	1.65485	2.17814	1.13156	0.504532	-0.986983	0.629487	0.722341	Down	0.0633068	0.0325269	0.0302543	0.19752	0	0.0433714	LPL	Lipoprotein lipase	ko00561,ko03320,ko04979,ko05010	Glycerolipid metabolism|PPAR signaling pathway|Cholesterol metabolism|Alzheimer disease	GO:1902494,GO:0042627,GO:0005615,GO:0005886,GO:0034361,GO:0052740,GO:0034185,GO:0005509,GO:0043395,GO:0008201,GO:0016298,GO:0004465,GO:0071813,GO:0052739,GO:0008970,GO:0004620,GO:0042803,GO:0005102,GO:0004806,GO:0042632,GO:0034371,GO:0006633,GO:0006631,GO:0016042,GO:0055096,GO:0032722,GO:0010886,GO:0045600,GO:0010890,GO:0019433,GO:0070328,GO:0034372	catalytic complex|chylomicron|extracellular space|plasma membrane|very-low-density lipoprotein particle|1-acyl-2-lysophosphatidylserine acylhydrolase activity|apolipoprotein binding|calcium ion binding|heparan sulfate proteoglycan binding|heparin binding|lipase activity|lipoprotein lipase activity|lipoprotein particle binding|phosphatidylserine 1-acylhydrolase activity|phospholipase A1 activity|p…
evm.TU.Chr01.1358	1243.43	1304.85	1182.01	0.906817	-0.141117	0.420824	0.534731	Down	84.0773	74.5646	77.2087	71.0726	106.456	81.9025	TPM3	Tropomyosin alpha-3 chain	ko04814,ko04260,ko04261,ko05410,ko05414	Motor proteins|Cardiac muscle contraction|Adrenergic signaling in cardiomyocytes|Hypertrophic cardiomyopathy|Dilated cardiomyopathy	GO:0005884,GO:0005829,GO:0001725,GO:0051015,GO:0007015,GO:0006936	actin filament|cytosol|stress fiber|actin filament binding|actin filament organization|muscle contraction
evm.TU.Chr01.1359	245.047	125.219	364.874	2.91718	1.54458	2.30893e-09	2.06161e-08	Up	37.2053	24.069	39.8251	12.3456	14.2779	7.85966	RAB8A	Ras-related protein Rab-8A	ko04152,ko04144,ko04140,ko04530,ko04972,ko05014,ko05022	AMPK signaling pathway|Endocytosis|Autophagy - animal|Tight junction|Pancreatic secretion|Amyotrophic lateral sclerosis|Pathways of neurodegeneration - multiple diseases	GO:0005814,GO:0005813,GO:0036064,GO:0005929,GO:0043197,GO:0005768,GO:0070382,GO:0005794,GO:0043231,GO:0030496,GO:0045335,GO:0030670,GO:0005886,GO:0055038,GO:0008021,GO:0030140,GO:0019003,GO:0005525,GO:0003924,GO:0031267,GO:0006914,GO:0007409,GO:0032869,GO:0060271,GO:0032456,GO:0007030,GO:0048210,GO:0098969,GO:0061512,GO:0072659,GO:0009306,GO:0010506,GO:0017157,GO:0006904	centriole|centrosome|ciliary basal body|cilium|dendritic spine|endosome|exocytic vesicle|Golgi apparatus|intracellular membrane-bounded organelle|midbody|phagocytic vesicle|phagocytic vesicle membrane|plasma membrane|recycling endosome membrane|synaptic vesicle|trans-Golgi network transport vesicle|GDP binding|GTP binding|GTPase activity|small GTPase binding|autophagy|axonogenesis|cellular respon…
evm.TU.Chr01.136	1574.37	2108.6	1040.13	0.49293	-1.02054	1.97381e-10	2.07522e-09	Down	50.9327	44.499	38.8165	103.53	79.1769	88.5927	SRSF11	Serine/arginine-rich splicing factor 11			GO:0016607,GO:0005654,GO:0005634,GO:0042802,GO:0003723,GO:0006397,GO:0008380	nuclear speck|nucleoplasm|nucleus|identical protein binding|RNA binding|mRNA processing|RNA splicing
evm.TU.Chr01.1361	2557.69	3309.49	1805.9	0.545435	-0.87452	8.57813e-08	6.05156e-07	Down	55.8232	57.499	49.9314	106.744	85.0248	107.568	SUGP1	SURP and G-patch domain-containing protein 1			GO:0005654,GO:0005681,GO:0003723,GO:0006397,GO:0008380	nucleoplasm|spliceosomal complex|RNA binding|mRNA processing|RNA splicing
evm.TU.Chr01.1362	543.253	547.4	539.105	0.986376	-0.0197902	0.908972	0.936546	Down	20.5051	13.4394	17.3022	16.3562	18.0141	16.9848	mau2	MAU2 chromatid cohesion factor homolog	ko04110	Cell cycle	GO:0000785,GO:0005654,GO:0005634,GO:0090694,GO:0032116,GO:0051301,GO:0034088,GO:0007064	chromatin|nucleoplasm|nucleus|Scc2-Scc4 cohesin loading complex|SMC loading complex|cell division|maintenance of mitotic sister chromatid cohesion|mitotic sister chromatid cohesion
evm.TU.Chr01.1363	601.536	570.295	632.777	1.10901	0.149273	0.347314	0.461039	Up	20.3326	16.236	19.4829	18.1101	16.6921	15.4737	GATAD2A	Transcriptional repressor p66-alpha			GO:0016607,GO:0005654,GO:0005634,GO:0016581,GO:0046872,GO:0030674,GO:0043565,GO:0006338,GO:0006306,GO:0016575,GO:0045892,GO:0000122,GO:0045893,GO:0042659,GO:2000736	nuclear speck|nucleoplasm|nucleus|NuRD complex|metal ion binding|protein-macromolecule adaptor activity|sequence-specific DNA binding|chromatin remodeling|DNA methylation|histone deacetylation|negative regulation of DNA-templated transcription|negative regulation of transcription by RNA polymerase II|positive regulation of DNA-templated transcription|regulation of cell fate specification|regulati…
evm.TU.Chr01.1365	1746.38	2022.68	1470.08	0.726559	-0.460848	0.0134629	0.031051	Down	172.079	222.993	174.257	251.355	250.547	287.21	NDUFA13	NADH dehydrogenase [ubiquinone] 1 alpha subcomplex subunit 13	ko00190,ko04723,ko04714,ko05208,ko05010,ko05012,ko05014,ko05016,ko05020,ko05022,ko05415,ko04932	Oxidative phosphorylation|Retrograde endocannabinoid signaling|Thermogenesis|Chemical carcinogenesis - reactive oxygen species|Alzheimer disease|Parkinson disease|Amyotrophic lateral sclerosis|Huntington disease|Prion disease|Pathways of neurodegeneration - multiple diseases|Diabetic cardiomyopathy|Non-alcoholic fatty liver disease	GO:0005737,GO:0005746,GO:0005747,GO:0005739,GO:0005654,GO:0008137,GO:0097190,GO:0035458,GO:0071300,GO:0097191,GO:0032981,GO:0030308,GO:0045892,GO:2001243,GO:0043280,GO:0045732,GO:0045039,GO:0072593	cytoplasm|mitochondrial respirasome|mitochondrial respiratory chain complex I|mitochondrion|nucleoplasm|NADH dehydrogenase (ubiquinone) activity|apoptotic signaling pathway|cellular response to interferon-beta|cellular response to retinoic acid|extrinsic apoptotic signaling pathway|mitochondrial respiratory chain complex I assembly|negative regulation of cell growth|negative regulation of DNA-tem…
evm.TU.Chr01.1366	134.855	212.749	56.9612	0.266053	-1.91021	7.70291e-09	6.38247e-08	Down	4.72133	5.60328	2.6059	19.641	12.3393	16.674	yjefn3	YjeF N-terminal domain-containing 3			GO:0052856,GO:0071425,GO:0006869,GO:0031580,GO:0016525,GO:0010874,GO:0008593,GO:0002040	NADHX epimerase activity|hematopoietic stem cell proliferation|lipid transport|membrane raft distribution|negative regulation of angiogenesis|regulation of cholesterol efflux|regulation of Notch signaling pathway|sprouting angiogenesis
evm.TU.Chr01.1367	6652.33	3963.04	9341.61	2.35796	1.23754	1.12901e-18	3.08878e-17	Up	992.117	826.052	1012.24	362.914	446.306	385.463	cirbp-b	Cold-inducible RNA-binding protein B			GO:0005737,GO:0005654,GO:0005634,GO:0019899,GO:0003730,GO:0003729,GO:0043022,GO:0016477,GO:0009792,GO:0007369,GO:0048255,GO:0060212,GO:0022008,GO:0045727,GO:0048793,GO:0009409	cytoplasm|nucleoplasm|nucleus|enzyme binding|mRNA 3'-UTR binding|mRNA binding|ribosome binding|cell migration|embryo development ending in birth or egg hatching|gastrulation|mRNA stabilization|negative regulation of nuclear-transcribed mRNA poly(A) tail shortening|neurogenesis|positive regulation of translation|pronephros development|response to cold
evm.TU.Chr01.1368	203.692	34.9513	372.433	10.5652	3.40125	1.04381e-35	9.2282e-34	Up	16.7962	11.5877	15.4388	1.51439	0.966717	1.57758	midn	Midnolin			GO:0005829,GO:0005730,GO:0005634	cytosol|nucleolus|nucleus
evm.TU.Chr01.1369	37.3783	40.3968	34.3598	0.848804	-0.236496	0.640889	0.730425	Down	0.33933	0.627649	1.00543	0.811687	0.753438	0.790413	CBARP	Voltage-dependent calcium channel beta subunit-associated regulatory protein			GO:0030426,GO:0005886,GO:0030141,GO:0030672,GO:0044325,GO:1903170,GO:0045955,GO:1901386	growth cone|plasma membrane|secretory granule|synaptic vesicle membrane|transmembrane transporter binding|negative regulation of calcium ion transmembrane transport|negative regulation of calcium ion-dependent exocytosis|negative regulation of voltage-gated calcium channel activity
evm.TU.Chr01.137	517.295	371.685	662.905	1.78402	0.835136	1.95945e-06	1.07839e-05	Up	27.4753	18.7473	25.8721	14.027	13.7475	12.263	ankrd13c-a	Ankyrin repeat domain-containing protein 13C-A			GO:0005789	endoplasmic reticulum membrane
evm.TU.Chr01.1370	1025.57	1042.82	1008.31	0.96661	-0.0489935	0.732834	0.80535	Down	44.8183	36.2305	42.8713	45.17	40.7545	41.5406	STK11	Serine/threonine-protein kinase STK11	ko04068,ko04151,ko04152,ko04150,ko04140,ko04530,ko04920,ko04211	FoxO signaling pathway|PI3K-Akt signaling pathway|AMPK signaling pathway|mTOR signaling pathway|Autophagy - animal|Tight junction|Adipocytokine signaling pathway|Longevity regulating pathway	GO:0005737,GO:0005829,GO:0016020,GO:0005739,GO:0005634,GO:0005524,GO:0000287,GO:0002039,GO:0030295,GO:0019901,GO:0106310,GO:0004674,GO:0032147,GO:0007049,GO:0006974,GO:0009267,GO:0030010,GO:0042593,GO:0072332,GO:0090090,GO:0030308,GO:1901610,GO:0046777,GO:0006470,GO:0006468,GO:0001558,GO:0030111,GO:0010212,GO:0009410,GO:0007165,GO:0001944	cytoplasm|cytosol|membrane|mitochondrion|nucleus|ATP binding|magnesium ion binding|p53 binding|protein kinase activator activity|protein kinase binding|protein serine kinase activity|protein serine/threonine kinase activity|activation of protein kinase activity|cell cycle|cellular response to DNA damage stimulus|cellular response to starvation|establishment of cell polarity|glucose homeostasis|in…
evm.TU.Chr01.1371	258.447	189.913	326.98	1.72938	0.790256	0.0180895	0.0402446	Up	72.5225	72.8904	77.6731	29.3432	76.2593	24.7745
evm.TU.Chr01.1372	525.766	180.44	871.093	4.79904	2.26275	1.29389e-30	8.63249e-29	Up	29.5635	28.3893	32.6819	7.80463	5.42298	5.5973	GIMAP8	GTPase IMAP family member 8			GO:0005829,GO:0005783,GO:0005794,GO:0005739,GO:0005525,GO:0070232	cytosol|endoplasmic reticulum|Golgi apparatus|mitochondrion|GTP binding|regulation of T cell apoptotic process
evm.TU.Chr01.1373	34.7908	16.0626	53.519	3.28378	1.71536	0.000980549	0.00310478	Up	3.0492	2.78029	2.09346	1.16129	0.885458	0.353071	GIMAP4	GTPase IMAP family member 4			GO:0005829,GO:0043231,GO:0005525	cytosol|intracellular membrane-bounded organelle|GTP binding
evm.TU.Chr01.1374	1049.76	444.446	1655.08	3.73648	1.90168	2.84576e-18	7.49968e-17	Up	82.6271	76.3467	83.2407	15.3831	30.2671	19.2769	Gimap4	GTPase IMAP family member 4			GO:0005829,GO:0005525	cytosol|GTP binding
evm.TU.Chr01.1375	3.87795	1.45886	6.29704	4.26811	2.0936	0.132878	0.2163	Up	0.809847	0.529578	0.281473	0.153137	0.116764	0.100877	GIMAP4	GTPase IMAP family member 4			GO:0005829,GO:0043231,GO:0005525	cytosol|intracellular membrane-bounded organelle|GTP binding
evm.TU.Chr01.1376	27.6546	15.5013	39.8079	2.55129	1.35123	0.0121852	0.0285679	Up	1.77368	2.09408	1.26244	0.784957	0.718217	0.517083	Gimap4	GTPase IMAP family member 4			GO:0005829,GO:0005525	cytosol|GTP binding
evm.TU.Chr01.1377	1703.07	158.222	3247.92	20.5156	4.35865	5.6961e-149	1.02228e-145	Up	200.936	192.542	235.093	10.6537	10.2656	9.71728	PNP	Purine nucleoside phosphorylase	ko00230,ko00760	Purine metabolism|Nicotinate and nicotinamide metabolism	GO:0005737,GO:0047975,GO:0004731,GO:0006166	cytoplasm|guanosine phosphorylase activity|purine-nucleoside phosphorylase activity|purine ribonucleoside salvage
evm.TU.Chr01.1378	3.56989	2.6611	4.47868	1.67539	0.744501	0.613617	0.708706	Up	0.116685	0.279777	0.185879	0.0809024	0	0.266468	KCNJ10	ATP-sensitive inward rectifier potassium channel 10	ko04971,ko05016	Gastric acid secretion|Huntington disease	GO:0097449,GO:0016323,GO:0044297,GO:0097546,GO:0005886,GO:0098793,GO:0005524,GO:0015272,GO:0005242,GO:0007628,GO:0035865,GO:0022010,GO:0051935,GO:1905515,GO:0055075,GO:1990573,GO:0006813,GO:0034765,GO:0048169,GO:0060075,GO:0007601	astrocyte projection|basolateral plasma membrane|cell body|ciliary base|plasma membrane|presynapse|ATP binding|ATP-activated inward rectifier potassium channel activity|inward rectifier potassium channel activity|adult walking behavior|cellular response to potassium ion|central nervous system myelination|glutamate reuptake|non-motile cilium assembly|potassium ion homeostasis|potassium ion import …
evm.TU.Chr01.1380	527.211	635.357	419.065	0.658417	-0.602927	0.000620918	0.00206134	Down	13.5369	13.0549	12.1171	21.8721	17.4651	19.3579	NOP9	Nucleolar protein 9			GO:0030686,GO:0005730,GO:0030688,GO:0003723,GO:0000480,GO:0000447,GO:0000472,GO:0000056	90S preribosome|nucleolus|preribosome, small subunit precursor|RNA binding|endonucleolytic cleavage in 5'-ETS of tricistronic rRNA transcript (SSU-rRNA, 5.8S rRNA, LSU-rRNA)|endonucleolytic cleavage in ITS1 to separate SSU-rRNA from 5.8S rRNA and LSU-rRNA from tricistronic rRNA transcript (SSU-rRNA, 5.8S rRNA, LSU-rRNA)|endonucleolytic cleavage to generate mature 5'-end of SSU-rRNA from (SSU-rRNA…
evm.TU.Chr01.1381	757.432	766.917	747.947	0.976119	-0.0348714	0.841882	0.887423	Down	20.6931	15.0684	18.7544	16.8891	17.0924	21.2148	TGM1	Protein-glutamine gamma-glutamyltransferase K			GO:0001533,GO:0005829,GO:0070062,GO:0016020,GO:0005886,GO:0042802,GO:0046872,GO:0003810,GO:0043163,GO:0031424,GO:0030216,GO:0018149,GO:0045787,GO:0010838,GO:0036211	cornified envelope|cytosol|extracellular exosome|membrane|plasma membrane|identical protein binding|metal ion binding|protein-glutamine gamma-glutamyltransferase activity|cell envelope organization|keratinization|keratinocyte differentiation|peptide cross-linking|positive regulation of cell cycle|positive regulation of keratinocyte proliferation|protein modification process
evm.TU.Chr01.1382	268.1	266.518	269.683	1.01613	0.0230834	0.9295	0.951394	Up	16.4456	11.533	14.9306	10.6719	20.1975	11.1727	ABHD4	(Lyso)-N-acylphosphatidylethanolamine lipase			GO:0005811,GO:0005739,GO:0042171,GO:0004622,GO:0016042,GO:0055088,GO:0070292,GO:0006654	lipid droplet|mitochondrion|lysophosphatidic acid acyltransferase activity|lysophospholipase activity|lipid catabolic process|lipid homeostasis|N-acylphosphatidylethanolamine metabolic process|phosphatidic acid biosynthetic process
evm.TU.Chr01.1383	302.673	360.422	244.924	0.677522	-0.561661	0.00884346	0.0217386	Down	38.046	44.4474	38.5767	67.7025	52.9984	58.6717	dad1	Dolichyl-diphosphooligosaccharide--protein glycosyltransferase subunit dad1	ko00510,ko00513,ko04141	N-Glycan biosynthesis|Various types of N-glycan biosynthesis|Protein processing in endoplasmic reticulum	GO:0008250,GO:0006915,GO:0006486	oligosaccharyltransferase complex|apoptotic process|protein glycosylation
evm.TU.Chr01.1384	1340.17	1626.84	1053.5	0.648045	-0.625834	0.0192126	0.0423494	Down	68.7426	71.0472	65.0542	64.2437	168.615	84.3293	Pigr	Polymeric immunoglobulin receptor			GO:0005615,GO:0005886,GO:0043235,GO:0055038,GO:0071751,GO:0030133,GO:0005154,GO:0001792,GO:0004888,GO:0001580,GO:0007173,GO:0038093,GO:0002415,GO:0043113	extracellular space|plasma membrane|receptor complex|recycling endosome membrane|secretory IgA immunoglobulin complex|transport vesicle|epidermal growth factor receptor binding|polymeric immunoglobulin receptor activity|transmembrane signaling receptor activity|detection of chemical stimulus involved in sensory perception of bitter taste|epidermal growth factor receptor signaling pathway|Fc recep…
evm.TU.Chr01.1385	1330.94	1750.59	911.285	0.520617	-0.941707	0.0482697	0.0930001	Down	158.215	217.127	156.64	227.255	563.696	245.502
evm.TU.Chr01.1386	574.621	261.443	887.798	3.41154	1.77042	9.39608e-20	2.82465e-18	Up	50.4248	44.2953	50.7853	11.566	17.7131	13.4147	Pigr	Polymeric immunoglobulin receptor			GO:0005615,GO:0005886,GO:0043235,GO:0055038,GO:0071751,GO:0030133,GO:0005154,GO:0001792,GO:0004888,GO:0001580,GO:0007173,GO:0038093,GO:0002415,GO:0043113	extracellular space|plasma membrane|receptor complex|recycling endosome membrane|secretory IgA immunoglobulin complex|transport vesicle|epidermal growth factor receptor binding|polymeric immunoglobulin receptor activity|transmembrane signaling receptor activity|detection of chemical stimulus involved in sensory perception of bitter taste|epidermal growth factor receptor signaling pathway|Fc recep…
evm.TU.Chr01.1387	196.183	88.9885	303.377	3.44209	1.78329	6.31467e-11	7.06982e-10	Up	45.6391	38.6223	49.6092	9.83873	18.4505	10.8603
evm.TU.Chr01.1389	208.194	235.157	181.231	0.768136	-0.380567	0.159855	0.251285	Down	18.2427	16.8715	10.4618	23.5261	15.3921	20.0969	them6	Protein THEM6			GO:0005576	extracellular region
evm.TU.Chr01.139	309.55	376.488	242.611	0.642424	-0.638402	0.00235842	0.00677767	Down	11.9696	12.6188	12.288	22.5457	16.3118	18.5875	RFC4	Replication factor C subunit 4	ko03030,ko03410,ko03420,ko03430	DNA replication|Base excision repair|Nucleotide excision repair|Mismatch repair	GO:0031390,GO:0005663,GO:0031391,GO:0005654,GO:0005634,GO:0005524,GO:0016887,GO:0003677,GO:0032508,GO:0006281,GO:0006271,GO:0006261,GO:1900264	Ctf18 RFC-like complex|DNA replication factor C complex|Elg1 RFC-like complex|nucleoplasm|nucleus|ATP binding|ATP hydrolysis activity|DNA binding|DNA duplex unwinding|DNA repair|DNA strand elongation involved in DNA replication|DNA-templated DNA replication|positive regulation of DNA-directed DNA polymerase activity
evm.TU.Chr01.1390	37.505	26.0597	48.9502	1.85902	0.894542	0.0584294	0.109139	Up	3.12539	4.37329	3.55928	2.62802	2.00382	1.36673	them6	Protein THEM6			GO:0005576	extracellular region
evm.TU.Chr01.1391	333.519	330.896	336.143	1.01905	0.0272314	0.896709	0.926864	Up	16.6823	13.3768	14.3395	11.4342	16.1653	15.692	TRIM25	E3 ubiquitin/ISG15 ligase TRIM25			GO:0010494,GO:0005829,GO:0016604,GO:0005654,GO:0045296,GO:0016874,GO:0046872,GO:0039552,GO:0003723,GO:0003713,GO:0061630,GO:0004842,GO:1990830,GO:0045087,GO:0046597,GO:0051091,GO:0043123,GO:0051092,GO:0006513,GO:0032880,GO:0046596,GO:0043627,GO:0033280,GO:0044790,GO:0030433,GO:0006511,GO:0019076	cytoplasmic stress granule|cytosol|nuclear body|nucleoplasm|cadherin binding|ligase activity|metal ion binding|RIG-I binding|RNA binding|transcription coactivator activity|ubiquitin protein ligase activity|ubiquitin-protein transferase activity|cellular response to leukemia inhibitory factor|innate immune response|negative regulation of viral entry into host cell|positive regulation of DNA-bindin…
evm.TU.Chr01.1393	19382.6	22091.3	16673.9	0.754737	-0.405953	0.0237483	0.0508727	Down	614.458	858.662	689.245	988.622	939.948	969.715	EEF1D	Elongation factor 1-delta			GO:0005737,GO:0005829,GO:0005853,GO:0001650,GO:0005654,GO:0005634,GO:0045296,GO:0003677,GO:0140297,GO:0005085,GO:0031072,GO:0003746,GO:0008135,GO:0071479,GO:0009299,GO:0043123,GO:0010941,GO:0006414	cytoplasm|cytosol|eukaryotic translation elongation factor 1 complex|fibrillar center|nucleoplasm|nucleus|cadherin binding|DNA binding|DNA-binding transcription factor binding|guanyl-nucleotide exchange factor activity|heat shock protein binding|translation elongation factor activity|translation factor activity, RNA binding|cellular response to ionizing radiation|mRNA transcription|positive regul…
evm.TU.Chr01.1397	231.717	193.015	270.419	1.39781	0.483172	0.0389216	0.0776398	Up	5.19557	3.12103	3.89122	3.50822	2.74669	2.35528	Fyco1	FYVE and coiled-coil domain-containing protein 1	ko05132	Salmonella infection	GO:0005776,GO:0005794,GO:0043231,GO:0005770,GO:0005764,GO:0046872,GO:0072383,GO:1901098	autophagosome|Golgi apparatus|intracellular membrane-bounded organelle|late endosome|lysosome|metal ion binding|plus-end-directed vesicle transport along microtubule|positive regulation of autophagosome maturation
evm.TU.Chr01.1398	263.604	150.749	376.459	2.51283	1.32931	2.94009e-09	2.59419e-08	Up	21.5126	17.5619	20.8699	6.37185	9.64377	7.82673	XCR1	Chemokine XC receptor 1	ko04060,ko04061,ko04062	Cytokine-cytokine receptor interaction|Viral protein interaction with cytokine and cytokine receptor|Chemokine signaling pathway	GO:0009897,GO:0005886,GO:0019957,GO:0016493,GO:0004950,GO:0019722,GO:0060326,GO:0006935,GO:0007186,GO:0007187,GO:0006955,GO:0006954,GO:0007204,GO:0051209	external side of plasma membrane|plasma membrane|C-C chemokine binding|C-C chemokine receptor activity|chemokine receptor activity|calcium-mediated signaling|cell chemotaxis|chemotaxis|G protein-coupled receptor signaling pathway|G protein-coupled receptor signaling pathway, coupled to cyclic nucleotide second messenger|immune response|inflammatory response|positive regulation of cytosolic calciu…
evm.TU.Chr01.1399	148.215	178.999	117.43	0.657065	-0.605893	0.018926	0.0417946	Down	6.31096	6.48512	5.76785	8.09657	10.8127	9.4047	Ccr5	C-C chemokine receptor type 5	ko04060,ko04061,ko04062	Cytokine-cytokine receptor interaction|Viral protein interaction with cytokine and cytokine receptor|Chemokine signaling pathway	GO:0009986,GO:0005737,GO:0005768,GO:0009897,GO:0003779,GO:0019957,GO:0016493,GO:0071791,GO:0042802,GO:0019901,GO:0006816,GO:0019722,GO:0060326,GO:0007267,GO:0006952,GO:0007186,GO:0006955,GO:0006954,GO:0030517,GO:0030336,GO:2000110,GO:2000178,GO:0070997,GO:0022409,GO:0007204,GO:0031622,GO:0010628,GO:0050729,GO:0032731,GO:0032755,GO:0045666,GO:0032760,GO:0014808,GO:0070723	cell surface|cytoplasm|endosome|external side of plasma membrane|actin binding|C-C chemokine binding|C-C chemokine receptor activity|chemokine (C-C motif) ligand 5 binding|identical protein binding|protein kinase binding|calcium ion transport|calcium-mediated signaling|cell chemotaxis|cell-cell signaling|defense response|G protein-coupled receptor signaling pathway|immune response|inflammatory re…
evm.TU.Chr01.14	1.85801	3.05988	0.656149	0.201622	-2.31028	0.327904	0.440783	Down	0	0.0676507	0	0.308107	0	0.0451028	TUB	Tubby protein homolog			GO:0005929,GO:0005737,GO:0005829,GO:0005576,GO:0005634,GO:0005886,GO:0001664,GO:0120160,GO:0044877,GO:0042073,GO:0006910,GO:0045494,GO:0050766,GO:0061512,GO:1903546,GO:0097500,GO:0008277,GO:0050896,GO:0060041,GO:0007605	cilium|cytoplasm|cytosol|extracellular region|nucleus|plasma membrane|G protein-coupled receptor binding|intraciliary transport particle A binding|protein-containing complex binding|intraciliary transport|phagocytosis, recognition|photoreceptor cell maintenance|positive regulation of phagocytosis|protein localization to cilium|protein localization to photoreceptor outer segment|receptor localizat…
evm.TU.Chr01.140	900.937	938.339	863.536	0.920608	-0.119341	0.472843	0.584605	Down	14.0177	9.9463	14.0529	13.6947	12.6349	14.5313	SOS1	Son of sevenless homolog 1	ko04010,ko04013,ko04012,ko04014,ko04630,ko04068,ko04072,ko04151,ko04150,ko04510,ko04540,ko04810,ko04650,ko04660,ko04662,ko04664,ko04062,ko04910,ko04912,ko04915,ko04917,ko04926,ko04935,ko04722,ko04320,ko04714,ko05200,ko05206,ko05205,ko05207,ko05208,ko05231,ko05210,ko05225,ko05226,ko05214,ko05221,ko05220,ko05211,ko05215,ko05213,ko05224,ko05223,ko05161,ko05160,ko05163,ko05165,ko05034,ko01521,ko01522	MAPK signaling pathway|MAPK signaling pathway - fly|ErbB signaling pathway|Ras signaling pathway|JAK-STAT signaling pathway|FoxO signaling pathway|Phospholipase D signaling pathway|PI3K-Akt signaling pathway|mTOR signaling pathway|Focal adhesion|Gap junction|Regulation of actin cytoskeleton|Natural killer cell mediated cytotoxicity|T cell receptor signaling pathway|B cell receptor signaling pathw…	GO:0005737,GO:0005829,GO:1905360,GO:0043025,GO:0005886,GO:0014069,GO:0005096,GO:0005085,GO:0046982,GO:0043539,GO:0017124,GO:0007411,GO:0001782,GO:0050853,GO:0048514,GO:0003209,GO:0019221,GO:0007173,GO:0061029,GO:0038095,GO:0008543,GO:0001942,GO:0061384,GO:0008286,GO:0048009,GO:0050900,GO:1904693,GO:0035264,GO:0048011,GO:0003344,GO:0045742,GO:0043547,GO:0051057,GO:0007265,GO:0042127,GO:0043405,GO:…	cytoplasm|cytosol|GTPase complex|neuronal cell body|plasma membrane|postsynaptic density|GTPase activator activity|guanyl-nucleotide exchange factor activity|protein heterodimerization activity|protein serine/threonine kinase activator activity|SH3 domain binding|axon guidance|B cell homeostasis|B cell receptor signaling pathway|blood vessel morphogenesis|cardiac atrium morphogenesis|cytokine-med…
evm.TU.Chr01.1401	2.12469	2.8387	1.41068	0.495391	-1.01336	0.577039	0.678111	Down	0.0482911	0.0248119	0.0461567	0.125559	0.114883	0	Pde1c	Dual specificity calcium/calmodulin-dependent 3',5'-cyclic nucleotide phosphodiesterase 1C	ko00230,ko04020,ko04924,ko04740,ko04742,ko05032	Purine metabolism|Calcium signaling pathway|Renin secretion|Olfactory transduction|Taste transduction|Morphine addiction	GO:0005929,GO:0005764,GO:0043025,GO:0004115,GO:0047555,GO:0004114,GO:0005516,GO:0048101,GO:0004117,GO:0030552,GO:0046872,GO:0061179,GO:0051592,GO:0007608,GO:0007165	cilium|lysosome|neuronal cell body|3',5'-cyclic-AMP phosphodiesterase activity|3',5'-cyclic-GMP phosphodiesterase activity|3',5'-cyclic-nucleotide phosphodiesterase activity|calmodulin binding|calmodulin-activated 3',5'-cyclic-GMP phosphodiesterase activity|calmodulin-activated dual specificity 3',5'-cyclic-GMP, 3',5'-cyclic-AMP phosphodiesterase activity|cAMP binding|metal ion binding|negative r…
evm.TU.Chr01.1405	92.9279	85.3804	100.475	1.17172	0.228623	0.523376	0.630278	Up	32.0268	16.9465	34.9517	33.0598	21.2273	16.3743
evm.TU.Chr01.1406	1717.94	1875.18	1560.71	0.832171	-0.265049	0.0574071	0.107456	Down	43.9418	34.0673	36.5901	47.7283	41.9893	46.8486	CUL1	Cullin-1	ko04141,ko04120,ko04310,ko04340,ko04341,ko04350,ko04110,ko04111,ko04114,ko04710,ko05200,ko05170,ko05131	Protein processing in endoplasmic reticulum|Ubiquitin mediated proteolysis|Wnt signaling pathway|Hedgehog signaling pathway|Hedgehog signaling pathway - fly|TGF-beta signaling pathway|Cell cycle|Cell cycle - yeast|Oocyte meiosis|Circadian rhythm|Pathways in cancer|Human immunodeficiency virus 1 infection|Shigellosis	GO:0031461,GO:0005829,GO:0005654,GO:1990452,GO:0005886,GO:0019005,GO:0030674,GO:0031625,GO:0009887,GO:0008283,GO:0000082,GO:0097193,GO:0070936,GO:0006513,GO:0016567,GO:0031146	cullin-RING ubiquitin ligase complex|cytosol|nucleoplasm|Parkin-FBXW7-Cul1 ubiquitin ligase complex|plasma membrane|SCF ubiquitin ligase complex|protein-macromolecule adaptor activity|ubiquitin protein ligase binding|animal organ morphogenesis|cell population proliferation|G1/S transition of mitotic cell cycle|intrinsic apoptotic signaling pathway|protein K48-linked ubiquitination|protein monoubi…
evm.TU.Chr01.1407	183.278	279.978	86.5772	0.309026	-1.6942	0.0451707	0.0878975	Down	3.38969	1.44809	1.01928	13.1309	3.08062	2.42665	mmcm6	Maternal DNA replication licensing factor mcm6	ko03030,ko04110,ko04111,ko04113	DNA replication|Cell cycle|Cell cycle - yeast|Meiosis - yeast	GO:0000785,GO:0071162,GO:0042555,GO:0005524,GO:0016887,GO:0003677,GO:0003678,GO:0046872,GO:0007049,GO:0006270,GO:0006268,GO:0030174	chromatin|CMG complex|MCM complex|ATP binding|ATP hydrolysis activity|DNA binding|DNA helicase activity|metal ion binding|cell cycle|DNA replication initiation|DNA unwinding involved in DNA replication|regulation of DNA-templated DNA replication initiation
evm.TU.Chr01.1408	130.818	119.171	142.464	1.19217	0.253589	0.329324	0.442062	Up	4.93099	3.744	4.84396	4.35905	3.43231	3.45329	AHRR	Aryl hydrocarbon receptor repressor			GO:0034751,GO:0000785,GO:0005829,GO:0005654,GO:0005634,GO:0000981,GO:0004879,GO:0046983,GO:0000976,GO:0006357	aryl hydrocarbon receptor complex|chromatin|cytosol|nucleoplasm|nucleus|DNA-binding transcription factor activity, RNA polymerase II-specific|nuclear receptor activity|protein dimerization activity|transcription cis-regulatory region binding|regulation of transcription by RNA polymerase II
evm.TU.Chr01.1409	1637.92	1879.24	1396.59	0.743329	-0.427927	0.00402507	0.0108678	Down	35.6296	34.079	38.9414	45.878	50.2292	49.8735	Exoc3	Exocyst complex component 3			GO:0000145,GO:0005794,GO:0030426,GO:0016020,GO:0030496,GO:0048471,GO:0042734,GO:0030667,GO:0000149,GO:0051601,GO:0006887,GO:0090148,GO:0000281,GO:0015031,GO:0006904,GO:0090522	exocyst|Golgi apparatus|growth cone|membrane|midbody|perinuclear region of cytoplasm|presynaptic membrane|secretory granule membrane|SNARE binding|exocyst localization|exocytosis|membrane fission|mitotic cytokinesis|protein transport|vesicle docking involved in exocytosis|vesicle tethering involved in exocytosis
evm.TU.Chr01.141	314.957	349.002	280.913	0.802659	-0.317141	0.130714	0.213305	Down	29.9216	34.6034	30.298	44.5729	35.8653	38.157	GEMIN6	Gem-associated protein 6			GO:0005737,GO:0005829,GO:0097504,GO:0016604,GO:0005654,GO:0032797,GO:0034719,GO:0000398,GO:0000245,GO:0000387	cytoplasm|cytosol|Gemini of coiled bodies|nuclear body|nucleoplasm|SMN complex|SMN-Sm protein complex|mRNA splicing, via spliceosome|spliceosomal complex assembly|spliceosomal snRNP assembly
evm.TU.Chr01.1410	162.319	165.968	158.671	0.956707	-0.0638506	0.813556	0.865751	Down	3.98132	2.21449	3.92754	3.64679	2.92543	3.82865	Zcchc2	Zinc finger CCHC domain-containing protein 2			GO:0003676,GO:0035091,GO:0008270	nucleic acid binding|phosphatidylinositol binding|zinc ion binding
evm.TU.Chr01.1411	4.3875	4.06753	4.70747	1.17944	0.238102	0.859692	0.900747	Up	0.138729	0.0356394	0.116023	0.018035	0.0275027	0.190086	col21a1	Collagen alpha-1(XXI) chain	ko04974	Protein digestion and absorption	GO:0005581,GO:0005737,GO:0005576	collagen trimer|cytoplasm|extracellular region
evm.TU.Chr01.1412	251.824	128.95	374.698	2.93082	1.5513	1.42502e-07	9.64362e-07	Up	25.2467	14.5188	20.8986	4.336	10.3592	5.83955	CCR3	C-C chemokine receptor type 3			GO:0005886,GO:0019957,GO:0016493,GO:0006935,GO:0006954,GO:0045766,GO:0001938	plasma membrane|C-C chemokine binding|C-C chemokine receptor activity|chemotaxis|inflammatory response|positive regulation of angiogenesis|positive regulation of endothelial cell proliferation
evm.TU.Chr01.1413	19.5481	35.7673	3.3288	0.0945273	-3.40313	3.11615e-06	1.65313e-05	Down	0.0718357	0.0210909	0.029426	0.533644	0.45572	0.281226	HECW1	E3 ubiquitin-protein ligase HECW1			GO:0005737,GO:0005829,GO:0061630,GO:0090090,GO:2000650,GO:0043161,GO:0000209,GO:0016567,GO:0048814	cytoplasm|cytosol|ubiquitin protein ligase activity|negative regulation of canonical Wnt signaling pathway|negative regulation of sodium ion transmembrane transporter activity|proteasome-mediated ubiquitin-dependent protein catabolic process|protein polyubiquitination|protein ubiquitination|regulation of dendrite morphogenesis
evm.TU.Chr01.1414	77.4772	80.7977	74.1567	0.922248	-0.116774	0.722045	0.79671	Down	3.67326	3.02757	3.10862	2.7856	3.76244	4.03697	fuz	Protein fuzzy homolog			GO:0042995,GO:0005737,GO:0005856,GO:0060271,GO:0010172,GO:0048704,GO:0001736,GO:0001843,GO:0015031,GO:0008589,GO:0016192	cell projection|cytoplasm|cytoskeleton|cilium assembly|embryonic body morphogenesis|embryonic skeletal system morphogenesis|establishment of planar polarity|neural tube closure|protein transport|regulation of smoothened signaling pathway|vesicle-mediated transport
evm.TU.Chr01.1415	25.841	22.3075	29.3745	1.29855	0.376902	0.551418	0.655478	Up	1.23907	1.00042	0.761338	1.35001	0.748624	0.202116	gpt2l	Alanine aminotransferase 2-like	ko00710,ko00250,ko00220	Carbon fixation in photosynthetic organisms|Alanine, aspartate and glutamate metabolism|Arginine biosynthesis	GO:0004021,GO:0030170,GO:0006103,GO:0009058,GO:0042853,GO:0042851	L-alanine:2-oxoglutarate aminotransferase activity|pyridoxal phosphate binding|2-oxoglutarate metabolic process|biosynthetic process|L-alanine catabolic process|L-alanine metabolic process
evm.TU.Chr01.1417	141.866	126.163	157.569	1.24292	0.313737	0.254972	0.362397	Up	9.2352	7.84381	8.55679	8.91868	6.87504	4.77755	pter	Phosphotriesterase-related protein			GO:0016787,GO:0008270,GO:0009056	hydrolase activity|zinc ion binding|catabolic process
evm.TU.Chr01.1419	241.766	227.811	255.721	1.12399	0.168633	0.430181	0.544078	Up	4.71184	3.29359	4.16319	3.68953	4.06229	3.00286	Egfr	Epidermal growth factor receptor	ko04010,ko04013,ko04012,ko04014,ko04015,ko04630,ko04066,ko04068,ko04020,ko04072,ko04151,ko04144,ko04214,ko04510,ko04520,ko04540,ko04810,ko04912,ko04915,ko04921,ko04926,ko04928,ko04320,ko05200,ko05206,ko05205,ko05207,ko05208,ko05230,ko05231,ko05235,ko05210,ko05212,ko05225,ko05226,ko05214,ko05218,ko05219,ko05215,ko05213,ko05224,ko05223,ko05160,ko05171,ko05163,ko05165,ko05120,ko05131,ko04934,ko01521…	MAPK signaling pathway|MAPK signaling pathway - fly|ErbB signaling pathway|Ras signaling pathway|Rap1 signaling pathway|JAK-STAT signaling pathway|HIF-1 signaling pathway|FoxO signaling pathway|Calcium signaling pathway|Phospholipase D signaling pathway|PI3K-Akt signaling pathway|Endocytosis|Apoptosis - fly|Focal adhesion|Adherens junction|Gap junction|Regulation of actin cytoskeleton|GnRH signal…	GO:0016324,GO:0009925,GO:0016323,GO:0030054,GO:0009986,GO:0005737,GO:0031901,GO:0030139,GO:0005789,GO:0005768,GO:0010008,GO:0000139,GO:0097708,GO:0016020,GO:0045121,GO:0097489,GO:0031965,GO:0005634,GO:0048471,GO:0005886,GO:0032991,GO:0043235,GO:0032587,GO:0045202,GO:0051015,GO:0005524,GO:0005516,GO:0003682,GO:0019899,GO:0048408,GO:0005006,GO:0042802,GO:0005178,GO:0016301,GO:0019900,GO:0140677,GO:…	apical plasma membrane|basal plasma membrane|basolateral plasma membrane|cell junction|cell surface|cytoplasm|early endosome membrane|endocytic vesicle|endoplasmic reticulum membrane|endosome|endosome membrane|Golgi membrane|intracellular vesicle|membrane|membrane raft|multivesicular body, internal vesicle lumen|nuclear membrane|nucleus|perinuclear region of cytoplasm|plasma membrane|protein-cont…
evm.TU.Chr01.142	568.546	701.881	435.212	0.620138	-0.689338	0.000154705	0.000587989	Down	33.3893	29.2984	24.5318	43.7238	45.3109	50.7626	SRSF7	Serine/arginine-rich splicing factor 7	ko03040,ko05168,ko05014	Spliceosome|Herpes simplex virus 1 infection|Amyotrophic lateral sclerosis	GO:0005737,GO:0016607,GO:0019904,GO:0003723,GO:0008270,GO:1990830,GO:0000398,GO:0051028,GO:0048025	cytoplasm|nuclear speck|protein domain specific binding|RNA binding|zinc ion binding|cellular response to leukemia inhibitory factor|mRNA splicing, via spliceosome|mRNA transport|negative regulation of mRNA splicing, via spliceosome
evm.TU.Chr01.1420	423.31	426.127	420.492	0.987657	-0.0179177	0.925977	0.948761	Down	8.05904	5.01384	5.82019	6.2125	5.83946	6.77366	NPC1	NPC intracellular cholesterol transporter 1	ko04142,ko04979	Lysosome|Cholesterol metabolism	GO:0005783,GO:0070062,GO:0005576,GO:0005794,GO:0031902,GO:0005765,GO:0005764,GO:0016020,GO:0045121,GO:0005635,GO:0048471,GO:0005886,GO:0015485,GO:0038023,GO:0032934,GO:0015248,GO:0004888,GO:0001618,GO:0007628,GO:0006914,GO:0008206,GO:0071404,GO:0071383,GO:0033344,GO:0042632,GO:0008203,GO:0030301,GO:0006897,GO:0090150,GO:0010467,GO:0030299,GO:0032367,GO:0007041,GO:0016236,GO:0031579,GO:0060548,GO:…	endoplasmic reticulum|extracellular exosome|extracellular region|Golgi apparatus|late endosome membrane|lysosomal membrane|lysosome|membrane|membrane raft|nuclear envelope|perinuclear region of cytoplasm|plasma membrane|cholesterol binding|signaling receptor activity|sterol binding|sterol transporter activity|transmembrane signaling receptor activity|virus receptor activity|adult walking behavior…
evm.TU.Chr01.1421	93.9899	94.886	93.0937	0.982575	-0.0253609	0.941835	0.959586	Down	5.09153	1.90854	3.55039	3.7633	2.89483	3.7734	CABLES1	CDK5 and ABL1 enzyme substrate 1			GO:0005829,GO:0005634,GO:0007049,GO:0051301,GO:0007399,GO:0051726	cytosol|nucleus|cell cycle|cell division|nervous system development|regulation of cell cycle
evm.TU.Chr01.1424	123.081	122.596	123.566	1.00842	0.0120953	0.967602	0.97746	Up	5.85291	3.43176	5.5613	4.9413	3.71304	5.80245	GATA6	Transcription factor GATA-6			GO:0005634,GO:0000981,GO:0000978,GO:0008270,GO:0045165,GO:0030855,GO:0000122,GO:0045893,GO:0045944	nucleus|DNA-binding transcription factor activity, RNA polymerase II-specific|RNA polymerase II cis-regulatory region sequence-specific DNA binding|zinc ion binding|cell fate commitment|epithelial cell differentiation|negative regulation of transcription by RNA polymerase II|positive regulation of DNA-templated transcription|positive regulation of transcription by RNA polymerase II
evm.TU.Chr01.1425	4.30026	6.41884	2.18168	0.329806	-1.60031	0.246345	0.352592	Down	0.164914	0.847326	0.157625	1.54362	0.261551	1.80772
evm.TU.Chr01.1426	580.573	641.462	519.683	0.810182	-0.303682	0.136472	0.221133	Down	12.7764	7.65166	8.9079	12.4813	9.50394	13.5446	mib1	E3 ubiquitin-protein ligase mib1	ko05417	Lipid and atherosclerosis	GO:0005737,GO:0031410,GO:0030139,GO:0005815,GO:0048471,GO:0005886,GO:0032991,GO:0000151,GO:0042802,GO:0004842,GO:0008270,GO:0048899,GO:0001568,GO:0048514,GO:0007420,GO:0007417,GO:0060216,GO:0007368,GO:0048066,GO:0021536,GO:0048546,GO:0031076,GO:0009880,GO:0006897,GO:0001885,GO:0002064,GO:0021508,GO:0048859,GO:0048699,GO:0010001,GO:0021986,GO:0035315,GO:0007507,GO:0002244,GO:0060218,GO:0030097,GO:…	cytoplasm|cytoplasmic vesicle|endocytic vesicle|microtubule organizing center|perinuclear region of cytoplasm|plasma membrane|protein-containing complex|ubiquitin ligase complex|identical protein binding|ubiquitin-protein transferase activity|zinc ion binding|anterior lateral line development|blood vessel development|blood vessel morphogenesis|brain development|central nervous system development|…
evm.TU.Chr01.1427	888.324	838.278	938.37	1.11861	0.161711	0.38055	0.495344	Up	27.9778	21.6868	25.2862	24.0598	16.9734	25.2828	Yme1l1	ATP-dependent zinc metalloprotease YME1L1	ko04139	Mitophagy - yeast	GO:0005743,GO:0005739,GO:0016604,GO:0005524,GO:0016887,GO:0004176,GO:0046872,GO:0004222,GO:0008283,GO:0035694,GO:0034982,GO:0007005,GO:0043066,GO:0034214,GO:0006515,GO:0006508	mitochondrial inner membrane|mitochondrion|nuclear body|ATP binding|ATP hydrolysis activity|ATP-dependent peptidase activity|metal ion binding|metalloendopeptidase activity|cell population proliferation|mitochondrial protein catabolic process|mitochondrial protein processing|mitochondrion organization|negative regulation of apoptotic process|protein hexamerization|protein quality control for misf…
evm.TU.Chr01.1428	2.68198	4.56046	0.80349	0.178123	-2.48906	0.160838	0.252608	Down	0.0386669	0	0.0184789	0.221177	0.0613249	0.0264906	Ptchd3	Patched domain-containing protein 3			GO:0005783,GO:0005789,GO:0016020,GO:0005886,GO:0097225	endoplasmic reticulum|endoplasmic reticulum membrane|membrane|plasma membrane|sperm midpiece
evm.TU.Chr01.1429	272.741	198.913	346.57	1.74387	0.80229	0.00192758	0.00565451	Up	39.8676	19.1677	38.2585	19.8988	20.5685	14.4793	rab18b	Ras-related protein Rab-18-B			GO:0016324,GO:0012505,GO:0005794,GO:0005811,GO:0005525,GO:0003924,GO:0007420,GO:0043009,GO:0001654,GO:0006886,GO:0034389	apical plasma membrane|endomembrane system|Golgi apparatus|lipid droplet|GTP binding|GTPase activity|brain development|chordate embryonic development|eye development|intracellular protein transport|lipid droplet organization
evm.TU.Chr01.1432	795.53	935.172	655.887	0.700941	-0.512635	0.000598161	0.00199502	Down	26.6097	22.5166	25.2765	37.9925	33.7098	33.9848	waca	WW domain-containing adapter protein with coiled-coil			GO:0005634,GO:0003682,GO:0000993,GO:0006974,GO:0006325,GO:0071894,GO:0010390,GO:0031571,GO:0045893,GO:1904263,GO:0010506	nucleus|chromatin binding|RNA polymerase II complex binding|cellular response to DNA damage stimulus|chromatin organization|histone H2B conserved C-terminal lysine ubiquitination|histone monoubiquitination|mitotic G1 DNA damage checkpoint signaling|positive regulation of DNA-templated transcription|positive regulation of TORC1 signaling|regulation of autophagy
evm.TU.Chr01.1433	43.7286	67.3287	20.1284	0.294752	-1.76243	0.000316946	0.00112996	Down	0.901875	2.25071	1.16987	6.43174	4.39323	4.14858	BAMBI	BMP and activin membrane-bound inhibitor homolog	ko04310,ko04350	Wnt signaling pathway|TGF-beta signaling pathway	GO:0005737,GO:0005886,GO:0005109,GO:0016477,GO:0030514,GO:0045668,GO:0030512,GO:0090263,GO:0008284,GO:0045893,GO:0010718,GO:0032092,GO:0008360	cytoplasm|plasma membrane|frizzled binding|cell migration|negative regulation of BMP signaling pathway|negative regulation of osteoblast differentiation|negative regulation of transforming growth factor beta receptor signaling pathway|positive regulation of canonical Wnt signaling pathway|positive regulation of cell population proliferation|positive regulation of DNA-templated transcription|posit…
evm.TU.Chr01.1437	328.406	290.252	366.561	1.26238	0.336148	0.0923409	0.160027	Up	7.29846	5.71267	6.69387	5.2649	4.3838	5.80871	Tnk2	Activated CDC42 kinase 1			GO:0005912,GO:0030424,GO:0005905,GO:0030136,GO:0097268,GO:0005737,GO:0030659,GO:0005829,GO:0030425,GO:0005768,GO:0031234,GO:0070436,GO:0030426,GO:0043025,GO:0005634,GO:0005886,GO:0005524,GO:0005154,GO:0042802,GO:0046872,GO:0004715,GO:0106310,GO:0004674,GO:0004712,GO:0004713,GO:0005102,GO:0031625,GO:0050699,GO:0030154,GO:0006897,GO:0045087,GO:0016310,GO:0050731,GO:2000369,GO:0007286,GO:0007169	adherens junction|axon|clathrin-coated pit|clathrin-coated vesicle|cytoophidium|cytoplasm|cytoplasmic vesicle membrane|cytosol|dendrite|endosome|extrinsic component of cytoplasmic side of plasma membrane|Grb2-EGFR complex|growth cone|neuronal cell body|nucleus|plasma membrane|ATP binding|epidermal growth factor receptor binding|identical protein binding|metal ion binding|non-membrane spanning pro…
evm.TU.Chr01.1439	4809.2	5205.63	4412.77	0.847905	-0.238026	0.137465	0.22238	Down	67.9728	42.6852	48.6423	55.4243	61.4824	67.747	TFRC	Transferrin receptor protein 1	ko04066,ko04144,ko04145,ko04216,ko04640	HIF-1 signaling pathway|Endocytosis|Phagosome|Ferroptosis|Hematopoietic cell lineage	GO:0042470,GO:0005886,GO:0004998,GO:0030890,GO:0045830,GO:0042102,GO:0031623,GO:0033572	melanosome|plasma membrane|transferrin receptor activity|positive regulation of B cell proliferation|positive regulation of isotype switching|positive regulation of T cell proliferation|receptor internalization|transferrin transport
evm.TU.Chr01.144	817.058	523.759	1110.36	2.1207	1.08454	6.26655e-13	9.21851e-12	Up	39.5034	33.4123	39.1827	17.8507	18.4569	16.3865	HNRNPLL	Heterogeneous nuclear ribonucleoprotein L-like			GO:0016020,GO:0005634,GO:1990904,GO:0045202,GO:0003729,GO:0003723,GO:0006397,GO:0033120,GO:0043484	membrane|nucleus|ribonucleoprotein complex|synapse|mRNA binding|RNA binding|mRNA processing|positive regulation of RNA splicing|regulation of RNA splicing
evm.TU.Chr01.1440	107.863	96.9534	118.773	1.23145	0.30036	0.293479	0.40491	Up	21.9886	18.433	18.9427	13.0892	18.5839	16.4519	NCBP2AS2	Protein NCBP2AS2
evm.TU.Chr01.1441	1301.62	1430.86	1172.37	0.819462	-0.287252	0.0590614	0.110109	Down	29.397	20.6678	22.2779	29.5948	26.9997	30.6233	dlg1	Disks large homolog 1	ko04390,ko04391,ko04530,ko04660,ko05203,ko05166,ko05165	Hippo signaling pathway|Hippo signaling pathway - fly|Tight junction|T cell receptor signaling pathway|Viral carcinogenesis|Human T-cell leukemia virus 1 infection|Human papillomavirus infection	GO:0070161,GO:0016324,GO:0005789	anchoring junction|apical plasma membrane|endoplasmic reticulum membrane
evm.TU.Chr01.1442	10917.8	10886.3	10949.4	1.0058	0.0083491	0.951478	0.966011	Up	1854.67	1913.86	1967.83	1866.32	2014.18	1834.92	ptmab	Prothymosin alpha-B			GO:0005634,GO:0042393,GO:0006915,GO:0043066,GO:0045944	nucleus|histone binding|apoptotic process|negative regulation of apoptotic process|positive regulation of transcription by RNA polymerase II
evm.TU.Chr01.1443	1982.04	2033.71	1930.37	0.949523	-0.0747252	0.606664	0.7032	Down	129.599	109.929	122.056	116.392	124.237	137.735	PHB2	Prohibitin-2			GO:0030424,GO:0071944,GO:0009986,GO:0005737,GO:0098982,GO:0098978,GO:0005743,GO:0005741,GO:0035632,GO:0005739,GO:0016363,GO:0005634,GO:0005886,GO:0014069,GO:0048786,GO:0032991,GO:0033218,GO:0042802,GO:0030331,GO:0008022,GO:0046982,GO:0042803,GO:0047485,GO:0046625,GO:0007202,GO:1990051,GO:0140374,GO:0042113,GO:0023035,GO:0016477,GO:0071456,GO:0071300,GO:0030520,GO:0060749,GO:0060744,GO:0033598,GO:…	axon|cell periphery|cell surface|cytoplasm|GABA-ergic synapse|glutamatergic synapse|mitochondrial inner membrane|mitochondrial outer membrane|mitochondrial prohibitin complex|mitochondrion|nuclear matrix|nucleus|plasma membrane|postsynaptic density|presynaptic active zone|protein-containing complex|amide binding|identical protein binding|nuclear estrogen receptor binding|protein C-terminus bindin…
evm.TU.Chr01.1446	309.012	165.222	452.802	2.75429	1.46168	1.59154e-10	1.69818e-09	Up	27.4212	18.8847	29.7223	7.79605	11.1217	8.54824	GNB2	Guanine nucleotide-binding protein G(I)/G(S)/G(T) subunit beta-2	ko04014,ko04371,ko04151,ko04062,ko04926,ko04724,ko04727,ko04725,ko04728,ko04726,ko04723,ko04713,ko05200,ko05170,ko05163,ko05167,ko05032,ko05034	Ras signaling pathway|Apelin signaling pathway|PI3K-Akt signaling pathway|Chemokine signaling pathway|Relaxin signaling pathway|Glutamatergic synapse|GABAergic synapse|Cholinergic synapse|Dopaminergic synapse|Serotonergic synapse|Retrograde endocannabinoid signaling|Circadian entrainment|Pathways in cancer|Human immunodeficiency virus 1 infection|Human cytomegalovirus infection|Kaposi sarcoma-ass…	GO:0005737,GO:0005834,GO:0048471,GO:0003924,GO:0051020,GO:0044877,GO:0030159,GO:0007186,GO:1901379	cytoplasm|heterotrimeric G-protein complex|perinuclear region of cytoplasm|GTPase activity|GTPase binding|protein-containing complex binding|signaling receptor complex adaptor activity|G protein-coupled receptor signaling pathway|regulation of potassium ion transmembrane transport
evm.TU.Chr01.1447	16.0944	22.0505	10.1384	0.461059	-1.11698	0.0907968	0.157824	Down	0.562847	0.636217	0.753158	1.1122	1.51753	1.61955	Erfe	Erythroferrone			GO:0005576,GO:0005615,GO:0005179,GO:0042802,GO:0006879,GO:0051649,GO:0015908,GO:0045721,GO:2000193,GO:0046326,GO:0046628,GO:0019217	extracellular region|extracellular space|hormone activity|identical protein binding|cellular iron ion homeostasis|establishment of localization in cell|fatty acid transport|negative regulation of gluconeogenesis|positive regulation of fatty acid transport|positive regulation of glucose import|positive regulation of insulin receptor signaling pathway|regulation of fatty acid metabolic process
evm.TU.Chr01.1449	205.767	234.678	176.856	0.752551	-0.410138	0.104715	0.177411	Down	12.3686	17.1735	14.707	18.7592	18.9157	21.5877	SFT2D3	Vesicle transport protein SFT2C			GO:0016020,GO:0015031,GO:0016192	membrane|protein transport|vesicle-mediated transport
evm.TU.Chr01.145	1086	904.193	1267.81	1.40421	0.489763	0.00555717	0.0144438	Up	72.031	43.9958	59.3368	35.3333	44.451	43.1833	IST1	IST1 homolog	ko04144	Endocytosis	GO:0035578,GO:0005813,GO:0005829,GO:0005793,GO:0070062,GO:0005576,GO:0090543,GO:0043231,GO:0030496,GO:0005635,GO:0045296,GO:0042802,GO:0090541,GO:0019904,GO:0044877,GO:0009838,GO:0051301,GO:0048668,GO:0061640,GO:1904903,GO:0045184,GO:0036258,GO:0048672,GO:0045862,GO:0008104,GO:0015031,GO:0046745,GO:0019076	azurophil granule lumen|centrosome|cytosol|endoplasmic reticulum-Golgi intermediate compartment|extracellular exosome|extracellular region|Flemming body|intracellular membrane-bounded organelle|midbody|nuclear envelope|cadherin binding|identical protein binding|MIT domain binding|protein domain specific binding|protein-containing complex binding|abscission|cell division|collateral sprouting|cytos…
evm.TU.Chr01.1450	2747.73	3648.03	1847.44	0.506224	-0.982153	5.04307e-09	4.30171e-08	Down	36.1999	32.9783	30.2413	72.8768	51.7652	70.9779	Wdr33	pre-mRNA 3' end processing protein WDR33	ko03015	mRNA surveillance pathway	GO:0005581,GO:0001650,GO:0005847,GO:0005654,GO:0005634,GO:0006378	collagen trimer|fibrillar center|mRNA cleavage and polyadenylation specificity factor complex|nucleoplasm|nucleus|mRNA polyadenylation
evm.TU.Chr01.1451	11.3316	11.1824	11.4808	1.03479	0.0493406	0.951219	0.965904	Up	1.57061	1.9598	0.857824	0.816729	1.77926	1.6909	DUSP28	Dual specificity phosphatase 28			GO:0017018,GO:0016791,GO:0004725,GO:0008138,GO:0016311,GO:0006470	myosin phosphatase activity|phosphatase activity|protein tyrosine phosphatase activity|protein tyrosine/serine/threonine phosphatase activity|dephosphorylation|protein dephosphorylation
evm.TU.Chr01.1452	12.9016	10.0647	15.7384	1.54789	0.630306	0.493105	0.603091	Up	0.698949	0.291177	0.0722223	0.373282	0.23968	0.0517675	PROC	Vitamin K-dependent protein C	ko04610	Complement and coagulation cascades	GO:0005783,GO:0005576,GO:0005794,GO:0005509,GO:0004252,GO:0007596,GO:0043066,GO:0050819,GO:0050728,GO:1903142,GO:0006508	endoplasmic reticulum|extracellular region|Golgi apparatus|calcium ion binding|serine-type endopeptidase activity|blood coagulation|negative regulation of apoptotic process|negative regulation of coagulation|negative regulation of inflammatory response|positive regulation of establishment of endothelial barrier|proteolysis
evm.TU.Chr01.1457	3.20361	4.99653	1.41068	0.276611	-1.85407	0.310336	0.422901	Down	0.0631855	0.0324646	0.0603928	0.558567	0	0	MB21D2	Nucleotidyltransferase MB21D2			GO:0045296,GO:0016779,GO:0044877	cadherin binding|nucleotidyltransferase activity|protein-containing complex binding
evm.TU.Chr01.1462	819.535	812.333	826.736	1.01818	0.0259958	0.87427	0.910544	Up	42.9789	37.7504	39.5474	36.4081	37.0586	43.9794	Cwc25	Pre-mRNA-splicing factor CWC25 homolog			GO:0016607,GO:0005634,GO:0071006,GO:0005684,GO:0000398	nuclear speck|nucleus|U2-type catalytic step 1 spliceosome|U2-type spliceosomal complex|mRNA splicing, via spliceosome
evm.TU.Chr01.1464	124.629	131.666	117.592	0.89411	-0.161475	0.571725	0.673279	Down	7.37076	7.68314	6.33542	6.72817	7.56899	9.59081	zgc:110130	Mitochondrial fission factor homolog A			GO:0005741,GO:0005777,GO:0042803,GO:0000266,GO:0090141,GO:0090314,GO:0006626	mitochondrial outer membrane|peroxisome|protein homodimerization activity|mitochondrial fission|positive regulation of mitochondrial fission|positive regulation of protein targeting to membrane|protein targeting to mitochondrion
evm.TU.Chr01.1465	142.525	91.8926	193.158	2.10608	1.07456	8.07181e-05	0.000325466	Up	11.8412	7.58652	12.7841	4.93599	4.86606	5.32069	bpnt2	Inositol monophosphatase 3	ko00920,ko04070	Sulfur metabolism|Phosphatidylinositol signaling system	GO:0012505,GO:0016020,GO:0008254,GO:0008934,GO:0052832,GO:0052833,GO:0046872,GO:0006021,GO:0046855,GO:0046854	endomembrane system|membrane|3'-nucleotidase activity|inositol monophosphate 1-phosphatase activity|inositol monophosphate 3-phosphatase activity|inositol monophosphate 4-phosphatase activity|metal ion binding|inositol biosynthetic process|inositol phosphate dephosphorylation|phosphatidylinositol phosphate biosynthetic process
evm.TU.Chr01.1467	209.812	262.274	157.349	0.60024	-0.736388	0.00241712	0.00691755	Down	13.0447	8.28254	7.80523	16.3241	13.9606	17.4378	Sdr16c5	Epidermal retinol dehydrogenase 2	ko00830	Retinol metabolism	GO:0000785,GO:0005783,GO:0005789,GO:0005811,GO:0005634,GO:0005886,GO:0017053,GO:0140297,GO:0004745,GO:0016616,GO:0061629,GO:0003714,GO:0043616,GO:0035067,GO:0000122,GO:0031065,GO:0042574,GO:0042572	chromatin|endoplasmic reticulum|endoplasmic reticulum membrane|lipid droplet|nucleus|plasma membrane|transcription repressor complex|DNA-binding transcription factor binding|NAD-retinol dehydrogenase activity|oxidoreductase activity, acting on the CH-OH group of donors, NAD or NADP as acceptor|RNA polymerase II-specific DNA-binding transcription factor binding|transcription corepressor activity|k…
evm.TU.Chr01.1468	8.30834	5.98831	10.6284	1.70285	0.767952	0.459645	0.572507	Up	0.388796	0.5327	0.247741	0.539137	0.0513852	0.0887879
evm.TU.Chr01.147	424.261	562.706	285.815	0.506802	-0.980507	3.88227e-06	2.02544e-05	Down	13.8513	12.5428	11.3007	29.6069	18.5088	25.8995	DHODH	Dihydroorotate dehydrogenase (quinone), mitochondrial	ko00240	Pyrimidine metabolism	GO:0005743,GO:0106430,GO:0004152,GO:0006207,GO:0044205,GO:0009220	mitochondrial inner membrane|dihydroorotate dehydrogenase (quinone) activity|dihydroorotate dehydrogenase activity|'de novo' pyrimidine nucleobase biosynthetic process|'de novo' UMP biosynthetic process|pyrimidine ribonucleotide biosynthetic process
evm.TU.Chr01.1470	2.42125	2.80769	2.03482	0.701029	-0.512453	0.77323	0.836326	Down	0.0231947	0.0476695	0.088678	0.192982	0.0367863	0	slc44a5a	Choline transporter-like protein 5-A (Fragment)	ko05231	Choline metabolism in cancer	GO:0016020,GO:0022857,GO:0055085	membrane|transmembrane transporter activity|transmembrane transport
evm.TU.Chr01.1471	6.19223	10.287	2.09748	0.204115	-2.29254	0.543504	0.648107	Down	0.388033	0	0	1.76558	0	0	LHX8	LIM/homeobox protein Lhx8			GO:0000785,GO:0001674,GO:0005634,GO:0000981,GO:0046872,GO:0000977,GO:1990837,GO:0008585,GO:0021884,GO:0007611,GO:0030182,GO:0042475,GO:0006357	chromatin|female germ cell nucleus|nucleus|DNA-binding transcription factor activity, RNA polymerase II-specific|metal ion binding|RNA polymerase II transcription regulatory region sequence-specific DNA binding|sequence-specific double-stranded DNA binding|female gonad development|forebrain neuron development|learning or memory|neuron differentiation|odontogenesis of dentin-containing tooth|regul…
evm.TU.Chr01.1472	42.5942	63.1002	22.0881	0.350684	-1.51176	0.00132723	0.0040565	Down	2.70562	1.39014	0.923585	4.9578	3.78022	5.20779	tyw3	tRNA wybutosine-synthesizing protein 3 homolog			GO:0005737,GO:0008175,GO:0030488	cytoplasm|tRNA methyltransferase activity|tRNA methylation
evm.TU.Chr01.1473	493.247	692.141	294.354	0.424577	-1.2359	5.31106e-09	4.51314e-08	Down	16.0269	16.4691	14.4305	39.8104	27.9233	42.5197	CRYZ	Quinone oxidoreductase			GO:0005829,GO:0070062,GO:0042802,GO:0003730,GO:0070402,GO:0003960,GO:0008270,GO:0051289,GO:0007601,GO:0042178	cytosol|extracellular exosome|identical protein binding|mRNA 3'-UTR binding|NADPH binding|NADPH:quinone reductase activity|zinc ion binding|protein homotetramerization|visual perception|xenobiotic catabolic process
evm.TU.Chr01.1475	3.71145	4.35627	3.06662	0.686644	-0.542366	0.714785	0.790891	Down	0.167143	0.0572517	0.0798776	0.347662	0	0.0763396	fam151a	Protein FAM151A			GO:0005615,GO:0016020	extracellular space|membrane
evm.TU.Chr01.1476	172.219	169.328	175.11	1.0327	0.0464205	0.847831	0.892115	Up	6.78553	5.32521	5.25417	6.34241	6.03928	4.35454	Acot11	Acyl-coenzyme A thioesterase 11			GO:0005737,GO:0005829,GO:0005759,GO:0047617,GO:0052816,GO:0036042,GO:0102991,GO:0016290,GO:0006637,GO:0006631,GO:0035556,GO:0120163,GO:0009409,GO:0009266	cytoplasm|cytosol|mitochondrial matrix|acyl-CoA hydrolase activity|long-chain acyl-CoA hydrolase activity|long-chain fatty acyl-CoA binding|myristoyl-CoA hydrolase activity|palmitoyl-CoA hydrolase activity|acyl-CoA metabolic process|fatty acid metabolic process|intracellular signal transduction|negative regulation of cold-induced thermogenesis|response to cold|response to temperature stimulus
evm.TU.Chr01.1477	183.554	196.386	170.722	0.865881	-0.207759	0.39656	0.5111	Down	9.28974	7.70694	8.146	11.7888	7.43426	9.57579	SSBP3	Single-stranded DNA-binding protein 3			GO:0005634,GO:0005667,GO:0003697,GO:0003713,GO:0060323,GO:0002244,GO:0048382,GO:0021547,GO:2000744,GO:0008284,GO:0045944,GO:0021501,GO:0065003	nucleus|transcription regulator complex|single-stranded DNA binding|transcription coactivator activity|head morphogenesis|hematopoietic progenitor cell differentiation|mesendoderm development|midbrain-hindbrain boundary initiation|positive regulation of anterior head development|positive regulation of cell population proliferation|positive regulation of transcription by RNA polymerase II|prechord…
evm.TU.Chr01.1478	825.73	1051.17	600.293	0.570739	-0.809097	5.33543e-06	2.70236e-05	Down	25.7549	30.7342	28.6663	48.3866	49.8725	51.6817	MRPL37	39S ribosomal protein L37, mitochondrial			GO:0005743,GO:0005762,GO:0005739,GO:0003735,GO:0006412	mitochondrial inner membrane|mitochondrial large ribosomal subunit|mitochondrion|structural constituent of ribosome|translation
evm.TU.Chr01.1480	218.514	258.389	178.638	0.688418	-0.538644	0.0278668	0.0583986	Down	14.78	17.1064	15.6138	27.9922	18.2592	22.9163	tceanc2	Transcription elongation factor A N-terminal and central domain-containing protein 2			GO:0005634,GO:0006351	nucleus|DNA-templated transcription
evm.TU.Chr01.1481	176.937	241.564	112.309	0.46293	-1.11113	0.00364521	0.00996353	Down	6.02176	4.21905	3.13942	17.3648	5.75194	5.62569	Cdc7	Cell division cycle 7-related protein kinase	ko04110,ko04111,ko04113	Cell cycle|Cell cycle - yeast|Meiosis - yeast	GO:0005737,GO:0045171,GO:0072686,GO:0005654,GO:0005634,GO:0005524,GO:0016301,GO:0046872,GO:0004672,GO:0106310,GO:0004674,GO:0044770,GO:0051301,GO:0000727,GO:0018105,GO:0008284,GO:0010971,GO:0010571,GO:0007165	cytoplasm|intercellular bridge|mitotic spindle|nucleoplasm|nucleus|ATP binding|kinase activity|metal ion binding|protein kinase activity|protein serine kinase activity|protein serine/threonine kinase activity|cell cycle phase transition|cell division|double-strand break repair via break-induced replication|peptidyl-serine phosphorylation|positive regulation of cell population proliferation|positi…
evm.TU.Chr01.1482	1353.6	1713.69	993.508	0.579424	-0.787309	2.90042e-06	1.54922e-05	Down	32.9549	32.2558	30.2427	56.9772	46.0595	61.2787	Glmn	Glomulin	ko05131	Shigellosis	GO:0031462,GO:0031463,GO:0031464,GO:0031461,GO:0005737,GO:0005171,GO:0005102,GO:0031625,GO:0055105,GO:0007166,GO:0072359,GO:0040029,GO:0042692,GO:0008285,GO:0042130,GO:0001843,GO:0001819,GO:0032743,GO:0042327,GO:0032434,GO:0001570	Cul2-RING ubiquitin ligase complex|Cul3-RING ubiquitin ligase complex|Cul4A-RING E3 ubiquitin ligase complex|cullin-RING ubiquitin ligase complex|cytoplasm|hepatocyte growth factor receptor binding|signaling receptor binding|ubiquitin protein ligase binding|ubiquitin-protein transferase inhibitor activity|cell surface receptor signaling pathway|circulatory system development|epigenetic regulation…
evm.TU.Chr01.1483	684.395	903.551	465.239	0.514244	-0.959474	1.91309e-08	1.4844e-07	Down	16.8874	15.0862	13.4103	32.6551	25.9756	29.2631	rpap2	Putative RNA polymerase II subunit B1 CTD phosphatase rpap2			GO:0005737,GO:0005634,GO:0016591,GO:0046872,GO:0017018,GO:0043175,GO:0008420,GO:0070940,GO:0009301	cytoplasm|nucleus|RNA polymerase II, holoenzyme|metal ion binding|myosin phosphatase activity|RNA polymerase core enzyme binding|RNA polymerase II CTD heptapeptide repeat phosphatase activity|dephosphorylation of RNA polymerase II C-terminal domain|snRNA transcription
evm.TU.Chr01.1486	37690.3	40898.5	34482	0.84309	-0.246241	0.1864	0.283645	Down	2098.5	2923.54	2708.82	3210.18	2716.67	3333.98	rpl5-a	60S ribosomal protein L5-A	ko03010,ko05171	Ribosome|Coronavirus disease - COVID-19	GO:0005737,GO:0005730,GO:1990904,GO:0005840,GO:0008097,GO:0003735,GO:0006412	cytoplasm|nucleolus|ribonucleoprotein complex|ribosome|5S rRNA binding|structural constituent of ribosome|translation
evm.TU.Chr01.1487	163.828	190.574	137.081	0.719168	-0.4756	0.0520484	0.0990576	Down	6.61195	5.53033	6.06251	8.27581	7.19417	9.63908	dipk1a	Divergent protein kinase domain 1A			GO:0005789	endoplasmic reticulum membrane
evm.TU.Chr01.1488	104.919	120.864	88.9752	0.741163	-0.432137	0.179738	0.275636	Down	3.10262	2.21166	3.3128	2.67444	4.96503	3.94482	MTF2	Metal-response element-binding transcription factor 2			GO:0005737,GO:0035098,GO:0005925,GO:0005654,GO:0005634,GO:0003682,GO:0003677,GO:0046872,GO:0035064,GO:0000977,GO:0001222,GO:1990830,GO:0006325,GO:0061086,GO:0000122,GO:0061087,GO:0045944,GO:0006355,GO:0007379,GO:0048863,GO:0019827	cytoplasm|ESC/E(Z) complex|focal adhesion|nucleoplasm|nucleus|chromatin binding|DNA binding|metal ion binding|methylated histone binding|RNA polymerase II transcription regulatory region sequence-specific DNA binding|transcription corepressor binding|cellular response to leukemia inhibitory factor|chromatin organization|negative regulation of histone H3-K27 methylation|negative regulation of tran…
evm.TU.Chr01.1489	9854.42	4979.54	14729.3	2.95861	1.56492	7.84427e-26	3.8049e-24	Up	131.916	117.749	151.394	41.4689	50.7185	43.0709	GSN	Gelsolin			GO:0015629,GO:0005737,GO:0005615,GO:0051015,GO:0046872,GO:0005546,GO:0051014,GO:0008154,GO:0051016,GO:0030031,GO:0007417,GO:0060271	actin cytoskeleton|cytoplasm|extracellular space|actin filament binding|metal ion binding|phosphatidylinositol-4,5-bisphosphate binding|actin filament severing|actin polymerization or depolymerization|barbed-end actin filament capping|cell projection assembly|central nervous system development|cilium assembly
evm.TU.Chr01.149	277.943	58.5792	497.306	8.48513	3.08494	0.0362342	0.0730423	Up	101.045	3.6106	1.84167	5.06877	2.06724	4.27082	HP	Haptoglobin			GO:0005576,GO:0016209,GO:0030492,GO:0006953,GO:0042742,GO:0002376	extracellular region|antioxidant activity|hemoglobin binding|acute-phase response|defense response to bacterium|immune system process
evm.TU.Chr01.1490	215.073	180.293	249.853	1.3853	0.470196	0.0328785	0.0672516	Up	10.9335	7.11566	8.38926	6.88579	6.35814	5.61792	WLS	Protein wntless homolog			GO:0030659,GO:0012505,GO:0000139,GO:0031090,GO:0017147,GO:0006886,GO:0061357,GO:0030177,GO:0061355,GO:0016055	cytoplasmic vesicle membrane|endomembrane system|Golgi membrane|organelle membrane|Wnt-protein binding|intracellular protein transport|positive regulation of Wnt protein secretion|positive regulation of Wnt signaling pathway|Wnt protein secretion|Wnt signaling pathway
evm.TU.Chr01.1492	32.4496	51.2052	13.6941	0.270924	-1.88404	0.000314081	0.00112104	Down	5.72619	2.11831	3.28386	9.76672	15.9836	14.4367	GNG12	Guanine nucleotide-binding protein G(I)/G(S)/G(O) subunit gamma-12	ko04010,ko04014,ko04371,ko04151,ko04810,ko04062,ko04926,ko04724,ko04727,ko04725,ko04728,ko04726,ko04723,ko04713,ko05200,ko05170,ko05163,ko05167,ko05032,ko05034	MAPK signaling pathway|Ras signaling pathway|Apelin signaling pathway|PI3K-Akt signaling pathway|Regulation of actin cytoskeleton|Chemokine signaling pathway|Relaxin signaling pathway|Glutamatergic synapse|GABAergic synapse|Cholinergic synapse|Dopaminergic synapse|Serotonergic synapse|Retrograde endocannabinoid signaling|Circadian entrainment|Pathways in cancer|Human immunodeficiency virus 1 infe…	GO:0005834,GO:0031681,GO:0030165,GO:0007186	heterotrimeric G-protein complex|G-protein beta-subunit binding|PDZ domain binding|G protein-coupled receptor signaling pathway
evm.TU.Chr01.1493	282.367	268.722	296.012	1.10141	0.139358	0.526469	0.633067	Up	29.975	35.2786	39.6541	31.0665	32.5705	32.1183	GADD45A	Growth arrest and DNA damage-inducible protein GADD45 alpha	ko04010,ko04064,ko04068,ko04110,ko04210,ko04115,ko04218,ko05200,ko05202,ko05210,ko05212,ko05225,ko05226,ko05214,ko05216,ko05220,ko05217,ko05218,ko05213,ko05224,ko05222,ko05223,ko05169	MAPK signaling pathway|NF-kappa B signaling pathway|FoxO signaling pathway|Cell cycle|Apoptosis|p53 signaling pathway|Cellular senescence|Pathways in cancer|Transcriptional misregulation in cancer|Colorectal cancer|Pancreatic cancer|Hepatocellular carcinoma|Gastric cancer|Glioma|Thyroid cancer|Chronic myeloid leukemia|Basal cell carcinoma|Melanoma|Endometrial cancer|Breast cancer|Small cell lung …	GO:0005737,GO:0016607,GO:0019900,GO:1990841,GO:0046982,GO:0042803,GO:0047485,GO:0071479,GO:0071260,GO:0007098,GO:0016525,GO:0043537,GO:0033140,GO:0071901,GO:0000122,GO:0043065,GO:0046330,GO:1900745,GO:2000379,GO:0051726,GO:0042770	cytoplasm|nuclear speck|kinase binding|promoter-specific chromatin binding|protein heterodimerization activity|protein homodimerization activity|protein N-terminus binding|cellular response to ionizing radiation|cellular response to mechanical stimulus|centrosome cycle|negative regulation of angiogenesis|negative regulation of blood vessel endothelial cell migration|negative regulation of peptidy…
evm.TU.Chr01.1496	239.691	326.475	152.907	0.466497	-1.10006	2.04902e-06	1.12389e-05	Down	7.81847	7.99032	6.61536	19.7284	13.8906	14.4594	nsun4	5-methylcytosine rRNA methyltransferase NSUN4			GO:0005739,GO:0008168,GO:0003723,GO:0001510,GO:0006364	mitochondrion|methyltransferase activity|RNA binding|RNA methylation|rRNA processing
evm.TU.Chr01.1497	57.5634	66.0131	49.1136	0.736706	-0.440839	0.275973	0.385889	Down	9.44821	9.35589	10.18	19.8312	9.5357	9.88598	UQCRH	Cytochrome b-c1 complex subunit 6, mitochondrial	ko00190,ko04260,ko04714,ko05208,ko05010,ko05012,ko05014,ko05016,ko05020,ko05022,ko05415,ko04932	Oxidative phosphorylation|Cardiac muscle contraction|Thermogenesis|Chemical carcinogenesis - reactive oxygen species|Alzheimer disease|Parkinson disease|Amyotrophic lateral sclerosis|Huntington disease|Prion disease|Pathways of neurodegeneration - multiple diseases|Diabetic cardiomyopathy|Non-alcoholic fatty liver disease	GO:0005743,GO:0005746,GO:0005750,GO:0005739,GO:0008121,GO:0009060,GO:0045333,GO:0006122,GO:0006119	mitochondrial inner membrane|mitochondrial respirasome|mitochondrial respiratory chain complex III|mitochondrion|ubiquinol-cytochrome-c reductase activity|aerobic respiration|cellular respiration|mitochondrial electron transport, ubiquinol to cytochrome c|oxidative phosphorylation
evm.TU.Chr01.150	172.82	251.352	94.2879	0.374717	-1.41613	8.82584e-10	8.4075e-09	Down	6.96026	6.44354	6.95229	18.9121	18.398	16.9259	Sult2b1	Sulfotransferase 2B1			GO:0005737,GO:0005829,GO:0005783,GO:0043231,GO:0005634,GO:0015485,GO:0051922,GO:0003676,GO:0036094,GO:1990239,GO:0050294,GO:0008146,GO:0050427,GO:0008203,GO:0008285,GO:0045606,GO:0008202,GO:0000103,GO:0051923	cytoplasm|cytosol|endoplasmic reticulum|intracellular membrane-bounded organelle|nucleus|cholesterol binding|cholesterol sulfotransferase activity|nucleic acid binding|small molecule binding|steroid hormone binding|steroid sulfotransferase activity|sulfotransferase activity|3'-phosphoadenosine 5'-phosphosulfate metabolic process|cholesterol metabolic process|negative regulation of cell population…
evm.TU.Chr01.1501	271.015	214.001	328.029	1.53571	0.618909	0.00528979	0.013829	Up	18.6536	10.5445	12.8902	8.65188	8.77648	9.49054	St3gal3	CMP-N-acetylneuraminate-beta-1,4-galactoside alpha-2,3-sialyltransferase	ko00513,ko00515,ko00514,ko00533,ko00601	Various types of N-glycan biosynthesis|Mannose type O-glycan biosynthesis|Other types of O-glycan biosynthesis|Glycosaminoglycan biosynthesis - keratan sulfate|Glycosphingolipid biosynthesis - lacto and neolacto series	GO:0032580,GO:0003836,GO:0008118,GO:0008373,GO:0010706,GO:0006486	Golgi cisterna membrane|beta-galactoside (CMP) alpha-2,3-sialyltransferase activity|N-acetyllactosaminide alpha-2,3-sialyltransferase activity|sialyltransferase activity|ganglioside biosynthetic process via lactosylceramide|protein glycosylation
evm.TU.Chr01.1502	582.932	438.808	727.055	1.65857	0.729937	0.000222162	0.000819052	Up	16.4752	9.35728	15.3902	7.96793	7.85167	8.62938	KDM4A	Lysine-specific demethylase 4A			GO:0005829,GO:0001650,GO:0005654,GO:0005634,GO:0005721,GO:0032452,GO:0051864,GO:0140681,GO:0032454,GO:0140684,GO:0035064,GO:0031625,GO:0008270,GO:0014898,GO:0006338,GO:0070076,GO:0048712,GO:0010507,GO:0060548,GO:0045892,GO:0010629,GO:0010628,GO:0045666,GO:0031667	cytosol|fibrillar center|nucleoplasm|nucleus|pericentric heterochromatin|histone demethylase activity|histone H3K36 demethylase activity|histone H3K36me2/H3K36me3 demethylase activity|histone H3K9 demethylase activity|histone H3K9me2/H3K9me3 demethylase activity|methylated histone binding|ubiquitin protein ligase binding|zinc ion binding|cardiac muscle hypertrophy in response to stress|chromatin …
evm.TU.Chr01.1503	138.198	113.959	162.437	1.41663	0.502465	0.077449	0.138582	Up	4.89459	4.82961	5.79465	4.85905	3.39619	2.70549	ptprf	Receptor-type tyrosine-protein phosphatase F	ko04514,ko04520,ko04910,ko04931	Cell adhesion molecules|Adherens junction|Insulin signaling pathway|Insulin resistance	GO:0016020,GO:0008201,GO:0004725,GO:0035335,GO:0006470,GO:0097374,GO:0099560	membrane|heparin binding|protein tyrosine phosphatase activity|peptidyl-tyrosine dephosphorylation|protein dephosphorylation|sensory neuron axon guidance|synaptic membrane adhesion
evm.TU.Chr01.1504	56.3083	35.1282	77.4883	2.18021	1.12447	0.0055702	0.0144735	Up	1.34836	0.905946	1.23919	0.768573	0.47293	0.337527	ptprf	Receptor-type tyrosine-protein phosphatase F	ko04514,ko04520,ko04910,ko04931	Cell adhesion molecules|Adherens junction|Insulin signaling pathway|Insulin resistance	GO:0016020,GO:0008201,GO:0004725,GO:0035335,GO:0006470,GO:0097374,GO:0099560	membrane|heparin binding|protein tyrosine phosphatase activity|peptidyl-tyrosine dephosphorylation|protein dephosphorylation|sensory neuron axon guidance|synaptic membrane adhesion
evm.TU.Chr01.1508	3.07802	2.00496	4.15108	2.01556	1.01118	0.525151	0.632119	Up	0.248365	0.0510437	0.427297	0.206642	0	0.136124	PBX1	Pre-B-cell leukemia transcription factor 1	ko04927,ko05202,ko04934	Cortisol synthesis and secretion|Transcriptional misregulation in cancer|Cushing syndrome	GO:0000785,GO:0005737,GO:0005654,GO:0005634,GO:0090575,GO:0003677,GO:0001228,GO:0003700,GO:0000981,GO:0140297,GO:0000978,GO:1990837,GO:0000976,GO:0001221,GO:0001222,GO:0030325,GO:0009887,GO:0009952,GO:0007420,GO:0001658,GO:0035162,GO:0030326,GO:0048568,GO:0048706,GO:0001654,GO:0000086,GO:0001779,GO:0043433,GO:0045665,GO:0048666,GO:0010971,GO:2000648,GO:0045944,GO:0009954,GO:0030278,GO:0006357,GO:…	chromatin|cytoplasm|nucleoplasm|nucleus|RNA polymerase II transcription regulator complex|DNA binding|DNA-binding transcription activator activity, RNA polymerase II-specific|DNA-binding transcription factor activity|DNA-binding transcription factor activity, RNA polymerase II-specific|DNA-binding transcription factor binding|RNA polymerase II cis-regulatory region sequence-specific DNA binding|s…
evm.TU.Chr01.151	3.08869	4.86508	1.3123	0.257446	-1.95766	0.32989	0.442571	Down	0	0.161781	0	0.614009	0.0624226	0	DPEP1	Dipeptidase 1			GO:0045177,GO:0016324,GO:0005789,GO:0005615,GO:0031528,GO:0005886,GO:0008800,GO:0043027,GO:0016805,GO:0034235,GO:0042802,GO:0070573,GO:0072341,GO:0008270,GO:0016999,GO:0071277,GO:0032869,GO:0071732,GO:0071466,GO:0006751,GO:0006507,GO:0050667,GO:1901749,GO:0006691,GO:0043066,GO:0030336,GO:0043154,GO:0006508	apical part of cell|apical plasma membrane|endoplasmic reticulum membrane|extracellular space|microvillus membrane|plasma membrane|beta-lactamase activity|cysteine-type endopeptidase inhibitor activity involved in apoptotic process|dipeptidase activity|GPI anchor binding|identical protein binding|metallodipeptidase activity|modified amino acid binding|zinc ion binding|antibiotic metabolic process…
evm.TU.Chr01.1510	7678.84	7837.44	7520.24	0.959624	-0.0594592	0.667405	0.752004	Down	419.062	289.517	358.441	356.187	351.41	390.405	Glul	Glutamine synthetase	ko00630,ko00910,ko00250,ko00220,ko02020,ko04217,ko04724,ko04727	Glyoxylate and dicarboxylate metabolism|Nitrogen metabolism|Alanine, aspartate and glutamate metabolism|Arginine biosynthesis|Two-component system|Necroptosis|Glutamatergic synapse|GABAergic synapse	GO:0043679,GO:0044297,GO:0042995,GO:0005737,GO:0005829,GO:0097386,GO:0043231,GO:0005739,GO:0043209,GO:0043005,GO:0043204,GO:0005886,GO:0032991,GO:0005791,GO:0005524,GO:0045503,GO:0016595,GO:0004356,GO:0042802,GO:0000287,GO:0030145,GO:0019706,GO:0019676,GO:0001525,GO:0008283,GO:0009267,GO:0006536,GO:0006542,GO:0050679,GO:0032024,GO:0051968,GO:0018345,GO:0010594,GO:1904749,GO:1903670,GO:0009749,GO:…	axon terminus|cell body|cell projection|cytoplasm|cytosol|glial cell projection|intracellular membrane-bounded organelle|mitochondrion|myelin sheath|neuron projection|perikaryon|plasma membrane|protein-containing complex|rough endoplasmic reticulum|ATP binding|dynein light chain binding|glutamate binding|glutamate-ammonia ligase activity|identical protein binding|magnesium ion binding|manganese i…
evm.TU.Chr01.1513	3.53425	4.32857	2.73992	0.631057	-0.664159	0.641363	0.730828	Down	0.109943	0.564884	0.31525	0.457368	1.0462	0.150643	Kncn	Kinocilin			GO:0045177,GO:0016324,GO:0036064,GO:0032437,GO:0005737,GO:0060091,GO:0015630,GO:0043025	apical part of cell|apical plasma membrane|ciliary basal body|cuticular plate|cytoplasm|kinocilium|microtubule cytoskeleton|neuronal cell body
evm.TU.Chr01.1514	12.1794	16.1653	8.19362	0.506442	-0.981532	0.793061	0.85177	Down	1.56564	0.0536282	0	2.9852	0	0	ELOVL1	Elongation of very long chain fatty acids protein 1	ko00062,ko01040	Fatty acid elongation|Biosynthesis of unsaturated fatty acids	GO:0005783,GO:0005789,GO:0016020,GO:0102336,GO:0102337,GO:0102338,GO:0009922,GO:0102756,GO:0036109,GO:0046513,GO:0061436,GO:0034625,GO:0034626,GO:0019367,GO:0043651,GO:0035338,GO:0030148,GO:0006636,GO:0042761	endoplasmic reticulum|endoplasmic reticulum membrane|membrane|3-oxo-arachidoyl-CoA synthase activity|3-oxo-cerotoyl-CoA synthase activity|3-oxo-lignoceronyl-CoA synthase activity|fatty acid elongase activity|very-long-chain 3-ketoacyl-CoA synthase activity|alpha-linolenic acid metabolic process|ceramide biosynthetic process|establishment of skin barrier|fatty acid elongation, monounsaturated fatt…
evm.TU.Chr01.1515	575.582	823.658	327.505	0.397404	-1.33132	0.0250909	0.0533728	Down	18.155	12.6727	10.4046	64.7311	18.5265	20.3666	CDC20	Cell division cycle protein 20 homolog	ko04120,ko04110,ko04111,ko04113,ko04114,ko05203,ko05166	Ubiquitin mediated proteolysis|Cell cycle|Cell cycle - yeast|Meiosis - yeast|Oocyte meiosis|Viral carcinogenesis|Human T-cell leukemia virus 1 infection	GO:0005680,GO:0005813,GO:0005829,GO:0033597,GO:0005654,GO:0048471,GO:0005819,GO:0000922,GO:0010997,GO:0019899,GO:0042826,GO:0008022,GO:1990757,GO:0031145,GO:0030154,GO:0051301,GO:0007064,GO:0090307,GO:0007094,GO:0051444,GO:0007399,GO:1905786,GO:0008284,GO:0090129,GO:0031915,GO:1904668,GO:0016567,GO:0050773,GO:0051445,GO:0040020,GO:0007346	anaphase-promoting complex|centrosome|cytosol|mitotic checkpoint complex|nucleoplasm|perinuclear region of cytoplasm|spindle|spindle pole|anaphase-promoting complex binding|enzyme binding|histone deacetylase binding|protein C-terminus binding|ubiquitin ligase activator activity|anaphase-promoting complex-dependent catabolic process|cell differentiation|cell division|mitotic sister chromatid cohes…
evm.TU.Chr01.1516	531.694	461.528	601.859	1.30455	0.383554	0.0627163	0.115775	Up	15.9738	8.21649	13.4595	10.0049	8.71835	9.5864	Cc2d1b	Coiled-coil and C2 domain-containing protein 1B			GO:0043231,GO:0005654,GO:0005634,GO:0000981,GO:0001227,GO:0000978,GO:0000122,GO:0006357	intracellular membrane-bounded organelle|nucleoplasm|nucleus|DNA-binding transcription factor activity, RNA polymerase II-specific|DNA-binding transcription repressor activity, RNA polymerase II-specific|RNA polymerase II cis-regulatory region sequence-specific DNA binding|negative regulation of transcription by RNA polymerase II|regulation of transcription by RNA polymerase II
evm.TU.Chr01.1517	2345.22	1904.99	2785.45	1.46319	0.549121	0.00023195	0.00085164	Up	301.181	255.683	260.894	160.816	202.095	192.769			ko04630,ko04060,ko04640	JAK-STAT signaling pathway|Cytokine-cytokine receptor interaction|Hematopoietic cell lineage
evm.TU.Chr01.1518	44.3046	44.3802	44.2291	0.991617	-0.0121453	0.976773	0.983808	Down	0.7658	0.841835	1.08942	1.07427	0.819111	0.829678	CLCN2	Chloride channel protein 2	ko04978	Mineral absorption	GO:0034707,GO:0030425,GO:0043204,GO:0005886,GO:0005247,GO:0090425,GO:0060689,GO:0006821,GO:0030324,GO:0032347,GO:0034765,GO:0060041	chloride channel complex|dendrite|perikaryon|plasma membrane|voltage-gated chloride channel activity|acinar cell differentiation|cell differentiation involved in salivary gland development|chloride transport|lung development|regulation of aldosterone biosynthetic process|regulation of ion transmembrane transport|retina development in camera-type eye
evm.TU.Chr01.1519	16.8459	22.8492	10.8426	0.472198	-1.08254	0.140201	0.226031	Down	0.997702	0.301539	0.953604	2.74665	1.11694	0.804147	Fam131a	Protein FAM131A
evm.TU.Chr01.1520	1222.51	1067.84	1377.18	1.28939	0.366694	0.0112379	0.0266429	Up	17.2397	13.0513	16.6847	12.9838	11.8674	11.332	Eif4g1	Eukaryotic translation initiation factor 4 gamma 1	ko05416	Viral myocarditis	GO:0005737,GO:0010494,GO:0005829,GO:0016281,GO:0005634,GO:0005844,GO:0098794,GO:0005524,GO:0008190,GO:0042802,GO:0003729,GO:0008135,GO:0003743,GO:0001662,GO:0034645,GO:0031669,GO:0097009,GO:0030324,GO:0035278,GO:0010507,GO:0010801,GO:0030182,GO:0010942,GO:0030307,GO:1905537,GO:1900087,GO:1905612,GO:0045666,GO:0033138,GO:0051247,GO:0036493,GO:1905696,GO:1905606,GO:0006446,GO:0045471,GO:0006412,GO:…	cytoplasm|cytoplasmic stress granule|cytosol|eukaryotic translation initiation factor 4F complex|nucleus|polysome|postsynapse|ATP binding|eukaryotic initiation factor 4E binding|identical protein binding|mRNA binding|translation factor activity, RNA binding|translation initiation factor activity|behavioral fear response|cellular macromolecule biosynthetic process|cellular response to nutrient lev…
evm.TU.Chr01.1521	4.42664	2.40891	6.44438	2.7367	1.45244	0.267007	0.376018	Up	0.312976	0.123697	0.115055	0.0250384	0.0381826	0.13195	tf2	Serotransferrin-2	ko04066,ko04216,ko04978	HIF-1 signaling pathway|Ferroptosis|Mineral absorption	GO:0005615,GO:0046872,GO:0006811,GO:0055072	extracellular space|metal ion binding|ion transport|iron ion homeostasis
evm.TU.Chr01.1522	303.906	158.807	449.004	2.8253	1.49841	0.0102239	0.0245766	Up	20.9022	12.691	5.03557	5.81055	4.7802	2.88752	tf2	Serotransferrin-2	ko04066,ko04216,ko04978	HIF-1 signaling pathway|Ferroptosis|Mineral absorption	GO:0005615,GO:0046872,GO:0006811,GO:0055072	extracellular space|metal ion binding|ion transport|iron ion homeostasis
evm.TU.Chr01.1523	1328.3	1549.46	1107.14	0.714435	-0.485126	0.000607178	0.00201984	Down	46.8653	37.898	38.6058	58.8571	53.9959	58.6097	UBXN7	UBX domain-containing protein 7			GO:0005829,GO:0016604,GO:0005654,GO:0005634,GO:0034098,GO:0061629,GO:0043130,GO:0031625,GO:0043161	cytosol|nuclear body|nucleoplasm|nucleus|VCP-NPL4-UFD1 AAA ATPase complex|RNA polymerase II-specific DNA-binding transcription factor binding|ubiquitin binding|ubiquitin protein ligase binding|proteasome-mediated ubiquitin-dependent protein catabolic process
evm.TU.Chr01.1524	21.4814	28.2375	14.7254	0.52609	-0.92662	0.135458	0.219826	Down	3.18455	1.63621	1.08707	2.48398	3.96835	4.5193	COL11A1	Collagen alpha-1(XI) chain	ko04974	Protein digestion and absorption	GO:0005592,GO:0062023,GO:0005788,GO:0031012,GO:0005576,GO:0005615,GO:0050840,GO:0005201,GO:1904399,GO:0008201,GO:0046872,GO:0030674,GO:0001502,GO:0002063,GO:0030199,GO:0050910,GO:0048704,GO:0035987,GO:0030198,GO:0042472,GO:0001503,GO:0006029,GO:0007605,GO:0035989,GO:0055010,GO:0007601	collagen type XI trimer|collagen-containing extracellular matrix|endoplasmic reticulum lumen|extracellular matrix|extracellular region|extracellular space|extracellular matrix binding|extracellular matrix structural constituent|heparan sulfate binding|heparin binding|metal ion binding|protein-macromolecule adaptor activity|cartilage condensation|chondrocyte development|collagen fibril organizatio…
evm.TU.Chr01.1528	3.99183	7.04839	0.93527	0.126717	-2.98031	0.049795	0.0954369	Down	0	0.0780945	0.0363192	0.434711	0.12053	0.36446	G2E3	G2/M phase-specific E3 ubiquitin-protein ligase			GO:0005737,GO:0005730,GO:0005634,GO:0046872,GO:0004842,GO:0006915	cytoplasm|nucleolus|nucleus|metal ion binding|ubiquitin-protein transferase activity|apoptotic process
evm.TU.Chr01.1529	1.08907	2.17814	0	0.0718974	-3.79792	0.210379	0.311678	Down	0	0	0	0.740344	0	0.162565	UBE2W	Ubiquitin-conjugating enzyme E2 W	ko04120	Ubiquitin mediated proteolysis	GO:0005634,GO:0005524,GO:0061631,GO:0004842,GO:0071218,GO:0006281,GO:0043161,GO:0006513,GO:0000209,GO:0006515	nucleus|ATP binding|ubiquitin conjugating enzyme activity|ubiquitin-protein transferase activity|cellular response to misfolded protein|DNA repair|proteasome-mediated ubiquitin-dependent protein catabolic process|protein monoubiquitination|protein polyubiquitination|protein quality control for misfolded or incompletely synthesized proteins
evm.TU.Chr01.153	1.33969	2.35131	0.328075	0.128958	-2.95503	0.306795	0.419093	Down	0	0.0437894	0	0.354549	0	0	B3GALT2	Beta-1,3-galactosyltransferase 2	ko00601	Glycosphingolipid biosynthesis - lacto and neolacto series	GO:0000139,GO:0047275,GO:0006629,GO:0006486	Golgi membrane|glucosaminylgalactosylglucosylceramide beta-galactosyltransferase activity|lipid metabolic process|protein glycosylation
evm.TU.Chr01.1530	261.63	260.815	262.444	1.00415	0.00597471	0.979436	0.985697	Up	12.0111	15.2323	15.3981	15.1189	12.624	14.9555	ppp1r7	Protein phosphatase 1 regulatory subunit 7			GO:0005737,GO:0005634	cytoplasm|nucleus
evm.TU.Chr01.1531	409.657	531.024	288.289	0.542509	-0.882281	1.6358e-06	9.13716e-06	Down	12.0828	10.7719	9.61357	20.1061	18.5416	20.8962	gk5	Putative glycerol kinase 5			GO:0005739,GO:0005524,GO:0004370,GO:0019563,GO:0006071,GO:0046167,GO:0016310,GO:0006641	mitochondrion|ATP binding|glycerol kinase activity|glycerol catabolic process|glycerol metabolic process|glycerol-3-phosphate biosynthetic process|phosphorylation|triglyceride metabolic process
evm.TU.Chr01.1532	967.33	922.81	1011.85	1.09587	0.132073	0.378928	0.493729	Up	13.1912	9.93909	11.734	11.5066	9.64852	10.3925	Xrn1	5'-3' exoribonuclease 1	ko03008,ko03018	Ribosome biogenesis in eukaryotes|RNA degradation	GO:0005737,GO:0005829,GO:0030425,GO:0043025,GO:0005634,GO:0000932,GO:0005886,GO:0045202,GO:0004534,GO:0051880,GO:0002151,GO:0003723,GO:0071044,GO:0051321,GO:0017148,GO:0071028,GO:0000956,GO:0090503,GO:0006396,GO:0016075,GO:0000723	cytoplasm|cytosol|dendrite|neuronal cell body|nucleus|P-body|plasma membrane|synapse|5'-3' exoribonuclease activity|G-quadruplex DNA binding|G-quadruplex RNA binding|RNA binding|histone mRNA catabolic process|meiotic cell cycle|negative regulation of translation|nuclear mRNA surveillance|nuclear-transcribed mRNA catabolic process|RNA phosphodiester bond hydrolysis, exonucleolytic|RNA processing|r…
evm.TU.Chr01.1539	12.3654	5.64196	19.0888	3.28661	1.7166	0.0660347	0.120993	Up	2.24634	0.281504	1.25681	0.683773	0.0868939	0.300286	ZFYVE9	Zinc finger FYVE domain-containing protein 9	ko04350,ko04144	TGF-beta signaling pathway|Endocytosis	GO:0005829,GO:0005769,GO:0031901,GO:0043231,GO:0032991,GO:0005545,GO:0046872,GO:0019904,GO:0006897,GO:0016197,GO:0007179	cytosol|early endosome|early endosome membrane|intracellular membrane-bounded organelle|protein-containing complex|1-phosphatidylinositol binding|metal ion binding|protein domain specific binding|endocytosis|endosomal transport|transforming growth factor beta receptor signaling pathway
evm.TU.Chr01.154	18.0082	18.3209	17.6955	0.947405	-0.0779462	0.916159	0.941744	Down	1.75184	1.11735	0.866072	2.70149	0.670643	0.496627	NQO1	NAD(P)H dehydrogenase [quinone] 1	ko00130,ko05200,ko05208,ko05225,ko05418	Ubiquinone and other terpenoid-quinone biosynthesis|Pathways in cancer|Chemical carcinogenesis - reactive oxygen species|Hepatocellular carcinoma|Fluid shear stress and atherosclerosis	GO:0005829,GO:0050136,GO:0008753,GO:0034599,GO:0042177,GO:0019430,GO:0006743,GO:0042360,GO:0042373	cytosol|NADH dehydrogenase (quinone) activity|NADPH dehydrogenase (quinone) activity|cellular response to oxidative stress|negative regulation of protein catabolic process|removal of superoxide radicals|ubiquinone metabolic process|vitamin E metabolic process|vitamin K metabolic process
evm.TU.Chr01.1540	3.13585	0.708568	5.56314	7.59227	2.92453	0.0935485	0.161714	Up	0.160892	0.495995	0.845793	0.0836649	0	0.110227			ko04350,ko04144	TGF-beta signaling pathway|Endocytosis
evm.TU.Chr01.1541	3.85644	1.74206	5.97081	3.61748	1.85499	0.198031	0.297535	Up	1.71339	1.10042	1.63766	0	0.679352	0.586923
evm.TU.Chr01.1547	235.338	284.056	186.621	0.658028	-0.603779	0.0132768	0.0306965	Down	9.9366	7.59375	9.45751	13.6776	17.6133	9.66788	AGFG1	Arf-GAP domain and FG repeat-containing protein 1			GO:0005737,GO:0031410,GO:0005829,GO:0043231,GO:0005643,GO:0003677,GO:0005096,GO:0046872,GO:0003723,GO:0001675,GO:0045109,GO:0006406,GO:0007289	cytoplasm|cytoplasmic vesicle|cytosol|intracellular membrane-bounded organelle|nuclear pore|DNA binding|GTPase activator activity|metal ion binding|RNA binding|acrosome assembly|intermediate filament organization|mRNA export from nucleus|spermatid nucleus differentiation
evm.TU.Chr01.1548	340.904	382.983	298.825	0.781623	-0.355455	0.0614513	0.113728	Down	18.6903	14.9326	15.8082	18.8416	21.8338	22.138	si:dkeyp-13a3.3	Probable flap endonuclease 1 homolog	ko03030,ko03410,ko03450	DNA replication|Base excision repair|Non-homologous end-joining	GO:0005739,GO:0005730,GO:0005654,GO:0005634,GO:0008409,GO:0017108,GO:0003677,GO:0000287,GO:0030145,GO:0004523,GO:0006281,GO:0006260	mitochondrion|nucleolus|nucleoplasm|nucleus|5'-3' exonuclease activity|5'-flap endonuclease activity|DNA binding|magnesium ion binding|manganese ion binding|RNA-DNA hybrid ribonuclease activity|DNA repair|DNA replication
evm.TU.Chr01.1549	316.488	423.962	209.014	0.492012	-1.02323	7.17881e-07	4.2846e-06	Down	1.55228	1.52262	1.53272	3.39557	2.59414	3.34861	ATR	Serine/threonine-protein kinase ATR	ko03460,ko04110,ko04214,ko04115,ko04218,ko05166,ko05170,ko05165	Fanconi anemia pathway|Cell cycle|Apoptosis - fly|p53 signaling pathway|Cellular senescence|Human T-cell leukemia virus 1 infection|Human immunodeficiency virus 1 infection|Human papillomavirus infection	GO:0070310,GO:0005694,GO:0005794,GO:0005654,GO:0005634,GO:0016605,GO:0005524,GO:0003677,GO:0032405,GO:0032407,GO:0004672,GO:0106310,GO:0004674,GO:0006974,GO:0071480,GO:0034644,GO:0000077,GO:0006281,GO:0006260,GO:0097695,GO:0097694,GO:0036297,GO:0008156,GO:0006139,GO:0018105,GO:0043517,GO:1904884,GO:0032212,GO:0046777,GO:0070198,GO:0006468,GO:1900034,GO:2000779,GO:0031297,GO:0090399,GO:0046685,GO:…	ATR-ATRIP complex|chromosome|Golgi apparatus|nucleoplasm|nucleus|PML body|ATP binding|DNA binding|MutLalpha complex binding|MutSalpha complex binding|protein kinase activity|protein serine kinase activity|protein serine/threonine kinase activity|cellular response to DNA damage stimulus|cellular response to gamma radiation|cellular response to UV|DNA damage checkpoint signaling|DNA repair|DNA repl…
evm.TU.Chr01.155	24.9208	12.7214	37.1203	2.86483	1.51845	0.00785082	0.0195774	Up	1.54509	1.10169	1.41652	0.655882	0.250048	0.475261	Matcap	Microtubule-associated tyrosine carboxypeptidase			GO:0005737,GO:0005874,GO:0046872,GO:0004181,GO:0106423,GO:0007420,GO:0006508	cytoplasm|microtubule|metal ion binding|metallocarboxypeptidase activity|tubulin-tyrosine carboxypeptidase|brain development|proteolysis
evm.TU.Chr01.1551	302.811	351.577	254.045	0.72075	-0.47243	0.0182995	0.0406262	Down	1.89433	1.76796	1.58141	2.78062	2.24376	2.23419	ARHGEF4	Rho guanine nucleotide exchange factor 4			GO:0005829,GO:0032587,GO:0005085,GO:0019904,GO:0046847,GO:0035556,GO:0030032,GO:0051056	cytosol|ruffle membrane|guanyl-nucleotide exchange factor activity|protein domain specific binding|filopodium assembly|intracellular signal transduction|lamellipodium assembly|regulation of small GTPase mediated signal transduction
evm.TU.Chr01.1552	464.727	518.481	410.973	0.792917	-0.334758	0.0571678	0.107097	Down	22.887	19.4814	22.443	26.2733	25.503	29.4819	SH3GLB1	Endophilin-B1	ko04144,ko04140	Endocytosis|Autophagy - animal	GO:0000139,GO:0016020,GO:0005741,GO:0008289,GO:0006915,GO:0061024	Golgi membrane|membrane|mitochondrial outer membrane|lipid binding|apoptotic process|membrane organization
evm.TU.Chr01.1554	177.26	183.41	171.109	0.93204	-0.101536	0.948945	0.964148	Down	0.417911	14.469	2.64245	17.4856	0.815752	2.37858		Alpha-amylase OS=Oryzias latipes OX=8090 PE=1 SV=1	ko00500,ko04970,ko04972,ko04973	Starch and sucrose metabolism|Salivary secretion|Pancreatic secretion|Carbohydrate digestion and absorption	GO:0005576,GO:0004556,GO:0046872,GO:0005975	extracellular region|alpha-amylase activity|metal ion binding|carbohydrate metabolic process
evm.TU.Chr01.1555	132.154	41.4115	222.896	5.44245	2.44426	2.91591e-15	5.57712e-14	Up	2.93608	2.19938	1.94081	0.370993	0.609269	0.325851	Col11a1	Collagen alpha-1(XI) chain	ko04974	Protein digestion and absorption	GO:0005581,GO:0005592,GO:0062023,GO:0031012,GO:0005615,GO:0005201,GO:1904399,GO:0008201,GO:0046872,GO:0001502,GO:0051216,GO:0002063,GO:0030199,GO:0050910,GO:0048704,GO:0035987,GO:0030198,GO:0003007,GO:0042472,GO:0001503,GO:0006029,GO:0007605,GO:0048705,GO:0035989,GO:0055010,GO:0007601	collagen trimer|collagen type XI trimer|collagen-containing extracellular matrix|extracellular matrix|extracellular space|extracellular matrix structural constituent|heparan sulfate binding|heparin binding|metal ion binding|cartilage condensation|cartilage development|chondrocyte development|collagen fibril organization|detection of mechanical stimulus involved in sensory perception of sound|embr…
evm.TU.Chr01.1558	6.12448	10.1821	2.06683	0.197634	-2.3391	0.0839116	0.147774	Down	0.0144156	0.0222201	0.0137784	0.21739	0	0.0395044	Abca4	Retinal-specific phospholipid-transporting ATPase ABCA4	ko02010	ABC transporters	GO:0031410,GO:0005783,GO:0043231,GO:0001750,GO:0005886,GO:0120202,GO:0005502,GO:0140359,GO:0005503,GO:0005524,GO:0016887,GO:0140326,GO:0042626,GO:0140327,GO:0003924,GO:0005319,GO:0140347,GO:0090555,GO:0005548,GO:0005501,GO:0006869,GO:0006649,GO:0045332,GO:0045494,GO:0050896,GO:0042574,GO:0001523,GO:0007601	cytoplasmic vesicle|endoplasmic reticulum|intracellular membrane-bounded organelle|photoreceptor outer segment|plasma membrane|rod photoreceptor disc membrane|11-cis retinal binding|ABC-type transporter activity|all-trans retinal binding|ATP binding|ATP hydrolysis activity|ATPase-coupled intramembrane lipid transporter activity|ATPase-coupled transmembrane transporter activity|flippase activity|G…
evm.TU.Chr01.1559	1788.79	2102.49	1475.08	0.701059	-0.512392	0.000756771	0.00246046	Down	25.144	21.9496	21.9327	38.3083	28.4996	31.349	arhgap29	Rho GTPase-activating protein 29	ko04520	Adherens junction	GO:0005737,GO:0005096,GO:0046872,GO:0090630,GO:0048513,GO:0048468,GO:0007165	cytoplasm|GTPase activator activity|metal ion binding|activation of GTPase activity|animal organ development|cell development|signal transduction
evm.TU.Chr01.156	1316.1	1378.88	1253.32	0.908593	-0.138294	0.3202	0.432793	Down	75.1637	62.4395	63.6273	77.7848	69.6977	72.7544		Casein kinase II subunit alpha' OS=Gallus gallus OX=9031 PE=2 SV=1	ko03008,ko04310,ko04064,ko04137,ko04139,ko04520,ko04712,ko05235,ko05162,ko05010,ko05020,ko05022	Ribosome biogenesis in eukaryotes|Wnt signaling pathway|NF-kappa B signaling pathway|Mitophagy - animal|Mitophagy - yeast|Adherens junction|Circadian rhythm - plant|PD-L1 expression and PD-1 checkpoint pathway in cancer|Measles|Alzheimer disease|Prion disease|Pathways of neurodegeneration - multiple diseases	GO:0005829,GO:0005634,GO:0031519,GO:0005956,GO:0005524,GO:0047485,GO:0106310,GO:0004674,GO:2000059,GO:0018105,GO:0018107,GO:0051726,GO:1905818,GO:0016055	cytosol|nucleus|PcG protein complex|protein kinase CK2 complex|ATP binding|protein N-terminus binding|protein serine kinase activity|protein serine/threonine kinase activity|negative regulation of ubiquitin-dependent protein catabolic process|peptidyl-serine phosphorylation|peptidyl-threonine phosphorylation|regulation of cell cycle|regulation of chromosome separation|Wnt signaling pathway
evm.TU.Chr01.1560	3266.72	2824.08	3709.35	1.31336	0.393261	0.0257364	0.0545455	Up	211.006	254.143	204.104	162.827	158.439	190.55	F3	Tissue factor	ko04610,ko04933	Complement and coagulation cascades|AGE-RAGE signaling pathway in diabetic complications	GO:0009986,GO:0062023,GO:0031012,GO:0005615,GO:0005886,GO:1905286,GO:0004896,GO:0005543,GO:0002020,GO:0004252,GO:0006919,GO:0002541,GO:0007596,GO:0019221,GO:0045766,GO:0001938,GO:0032757,GO:0010641,GO:0051897	cell surface|collagen-containing extracellular matrix|extracellular matrix|extracellular space|plasma membrane|serine-type peptidase complex|cytokine receptor activity|phospholipid binding|protease binding|serine-type endopeptidase activity|activation of cysteine-type endopeptidase activity involved in apoptotic process|activation of plasma proteins involved in acute inflammatory response|blood c…
evm.TU.Chr01.1561	7114	5260.67	8967.33	1.70456	0.769396	1.29677e-07	8.85247e-07	Up	193.398	138.824	199.909	108.512	96.4807	104.31	ACTN4	Alpha-actinin-4	ko04510,ko04520,ko04530,ko04810,ko04670,ko05203,ko05131,ko05146,ko05322	Focal adhesion|Adherens junction|Tight junction|Regulation of actin cytoskeleton|Leukocyte transendothelial migration|Viral carcinogenesis|Shigellosis|Amoebiasis|Systemic lupus erythematosus	GO:0070161,GO:0005737,GO:0005856,GO:0005634,GO:0048471,GO:1990904,GO:0003779,GO:0005509,GO:0030374,GO:0035357,GO:0015031,GO:0048384	anchoring junction|cytoplasm|cytoskeleton|nucleus|perinuclear region of cytoplasm|ribonucleoprotein complex|actin binding|calcium ion binding|nuclear receptor coactivator activity|peroxisome proliferator activated receptor signaling pathway|protein transport|retinoic acid receptor signaling pathway
evm.TU.Chr01.1562	255.879	177.608	334.149	1.87806	0.909241	1.60212e-05	7.39347e-05	Up	21.1607	19.4987	16.5222	10.8487	9.76876	9.73284	Gpr4	G-protein coupled receptor 4			GO:0005886,GO:0004930,GO:0007189,GO:0060055,GO:0007186,GO:0072144,GO:0016525,GO:0007200,GO:0051482,GO:0050729,GO:0035025,GO:0030155,GO:0043114,GO:0010447	plasma membrane|G protein-coupled receptor activity|adenylate cyclase-activating G protein-coupled receptor signaling pathway|angiogenesis involved in wound healing|G protein-coupled receptor signaling pathway|glomerular mesangial cell development|negative regulation of angiogenesis|phospholipase C-activating G protein-coupled receptor signaling pathway|positive regulation of cytosolic calcium io…
evm.TU.Chr01.1563	5306.43	6577.81	4035.05	0.613344	-0.70523	1.64696e-06	9.19093e-06	Down	242.126	246.32	210.167	384.147	359.292	395.819	eif3k	Eukaryotic translation initiation factor 3 subunit K			GO:0016282,GO:0033290,GO:0005852,GO:0005634,GO:0043022,GO:0003723,GO:0003743,GO:0048856,GO:0001732,GO:0006446,GO:0006413	eukaryotic 43S preinitiation complex|eukaryotic 48S preinitiation complex|eukaryotic translation initiation factor 3 complex|nucleus|ribosome binding|RNA binding|translation initiation factor activity|anatomical structure development|formation of cytoplasmic translation initiation complex|regulation of translational initiation|translational initiation
evm.TU.Chr01.1564	21.8363	1.7945	41.878	22.6508	4.50149	1.40273e-07	9.50352e-07	Up	1.16833	0.946603	1.13817	0.0701007	0.0712672	0	Ngef	Ephexin-1	ko04360	Axon guidance	GO:0005829,GO:0098978,GO:0030426,GO:0016020,GO:0098794,GO:0046875,GO:0005085,GO:0090630,GO:0030154,GO:0048013,GO:0061002,GO:0007399,GO:0043087,GO:1905806	cytosol|glutamatergic synapse|growth cone|membrane|postsynapse|ephrin receptor binding|guanyl-nucleotide exchange factor activity|activation of GTPase activity|cell differentiation|ephrin receptor signaling pathway|negative regulation of dendritic spine morphogenesis|nervous system development|regulation of GTPase activity|regulation of synapse pruning
evm.TU.Chr01.1565	142.684	104.668	180.701	1.72921	0.790113	0.00983289	0.0237799	Up	9.9885	9.46225	12.8785	6.49261	8.49833	3.84925	LPAR6	Lysophosphatidic acid receptor 6			GO:0005886,GO:0004930,GO:0070915,GO:0051482,GO:0035025	plasma membrane|G protein-coupled receptor activity|lysophosphatidic acid receptor activity|positive regulation of cytosolic calcium ion concentration involved in phospholipase C-activating G protein-coupled signaling pathway|positive regulation of Rho protein signal transduction
evm.TU.Chr01.1566	51.0224	35.7725	66.2722	1.85502	0.891439	0.0307618	0.0636478	Up	6.73774	4.8136	3.25064	2.66946	2.95135	2.28603	ITM2C	Integral membrane protein 2C			GO:0005794,GO:0005765,GO:0005764,GO:0048471,GO:0005886,GO:0001540,GO:0010977,GO:0030182	Golgi apparatus|lysosomal membrane|lysosome|perinuclear region of cytoplasm|plasma membrane|amyloid-beta binding|negative regulation of neuron projection development|neuron differentiation
evm.TU.Chr01.1567	2.4733	2.63451	2.31208	0.852359	-0.230466	0.886971	0.919983	Down	0.0907369	0.0699306	0.0216816	0.141551	0.0359767	0.0310819	KCNV2	Potassium voltage-gated channel subfamily V member 2			GO:0016020,GO:0005886,GO:0008076,GO:0005249,GO:0071805,GO:0051260,GO:0034765	membrane|plasma membrane|voltage-gated potassium channel complex|voltage-gated potassium channel activity|potassium ion transmembrane transport|protein homooligomerization|regulation of ion transmembrane transport
evm.TU.Chr01.1568	905.871	1099.51	712.227	0.648326	-0.625208	0.000100516	0.000397612	Down	37.04	25.8637	30.0888	46.8828	53.9187	41.4355	ANGPTL4	Angiopoietin-related protein 4	ko03320,ko04979	PPAR signaling pathway|Cholesterol metabolism	GO:0062023,GO:0005615,GO:0004857,GO:0042802,GO:0005102,GO:0001525,GO:0072577,GO:0006629,GO:2000352,GO:0051005,GO:0043335,GO:0070328	collagen-containing extracellular matrix|extracellular space|enzyme inhibitor activity|identical protein binding|signaling receptor binding|angiogenesis|endothelial cell apoptotic process|lipid metabolic process|negative regulation of endothelial cell apoptotic process|negative regulation of lipoprotein lipase activity|protein unfolding|triglyceride homeostasis
evm.TU.Chr01.157	52.7701	51.7247	53.8155	1.04597	0.0648418	0.864695	0.90429	Up	2.02625	1.6773	1.53321	1.37562	1.96386	1.65811	ZNF319	Zinc finger protein 319			GO:0005634,GO:0001228,GO:0046872,GO:0000978,GO:0006357	nucleus|DNA-binding transcription activator activity, RNA polymerase II-specific|metal ion binding|RNA polymerase II cis-regulatory region sequence-specific DNA binding|regulation of transcription by RNA polymerase II
evm.TU.Chr01.158	2.59242	2.6238	2.56104	0.978428	-0.0314629	0.985504	0.989695	Down	0	0.018281	0.13603	0.0555058	0.0564295	0.0487519	Jph3	Junctophilin-3			GO:0005783,GO:0005789,GO:0030314,GO:0016020,GO:0005886,GO:0035640,GO:0007612,GO:0040011,GO:0007613,GO:0050885,GO:0048168,GO:0060314,GO:0048167	endoplasmic reticulum|endoplasmic reticulum membrane|junctional membrane complex|membrane|plasma membrane|exploration behavior|learning|locomotion|memory|neuromuscular process controlling balance|regulation of neuronal synaptic plasticity|regulation of ryanodine-sensitive calcium-release channel activity|regulation of synaptic plasticity
evm.TU.Chr01.159	12.3099	17.4539	7.16594	0.406448	-1.29886	0.133147	0.216647	Down	0.458095	0.611957	0.0437848	1.00049	0.871835	0.878754	PSMD13	26S proteasome non-ATPase regulatory subunit 13	ko03050,ko05169,ko05010,ko05012,ko05014,ko05016,ko05017,ko05020,ko05022	Proteasome|Epstein-Barr virus infection|Alzheimer disease|Parkinson disease|Amyotrophic lateral sclerosis|Huntington disease|Spinocerebellar ataxia|Prion disease|Pathways of neurodegeneration - multiple diseases	GO:0005829,GO:0005634,GO:0022624,GO:0008541,GO:0005198,GO:0006511	cytosol|nucleus|proteasome accessory complex|proteasome regulatory particle, lid subcomplex|structural molecule activity|ubiquitin-dependent protein catabolic process
evm.TU.Chr01.160	232.62	327.192	138.048	0.420746	-1.24898	8.84055e-09	7.24812e-08	Down	7.42114	7.62593	6.65528	19.057	17.0008	15.5665	SIRT3	NAD-dependent protein deacetylase sirtuin-3, mitochondrial	ko00760,ko05230	Nicotinate and nicotinamide metabolism|Central carbon metabolism in cancer	GO:0005759,GO:0005739,GO:0005654,GO:0005634,GO:0032991,GO:0070403,GO:0017136,GO:0034979,GO:0043565,GO:0016740,GO:0008270,GO:0009060,GO:0034983,GO:1902553,GO:2000304,GO:1901671,GO:0006476	mitochondrial matrix|mitochondrion|nucleoplasm|nucleus|protein-containing complex|NAD+ binding|NAD-dependent histone deacetylase activity|NAD-dependent protein deacetylase activity|sequence-specific DNA binding|transferase activity|zinc ion binding|aerobic respiration|peptidyl-lysine deacetylation|positive regulation of catalase activity|positive regulation of ceramide biosynthetic process|positi…
evm.TU.Chr01.162	395.621	483.937	307.305	0.635153	-0.654824	0.000483412	0.00165222	Down	9.38346	7.59339	7.95973	13.6625	14.8448	10.6393	CDHR5	Cadherin-related family member 5			GO:0016324,GO:0031526,GO:0005905,GO:0070062,GO:0031528,GO:0005886,GO:0008013,GO:0005509,GO:0050839,GO:0007155,GO:0030154,GO:0007156,GO:0090675,GO:0032532	apical plasma membrane|brush border membrane|clathrin-coated pit|extracellular exosome|microvillus membrane|plasma membrane|beta-catenin binding|calcium ion binding|cell adhesion molecule binding|cell adhesion|cell differentiation|homophilic cell adhesion via plasma membrane adhesion molecules|intermicrovillar adhesion|regulation of microvillus length
evm.TU.Chr01.163	2.70992	4.81265	0.607195	0.12058	-3.05193	0.0993249	0.169737	Down	0	0.0388681	0.0361526	0.472054	0.0599887	0.103654	Rxfp3	Relaxin-3 receptor 1	ko04080,ko04926	Neuroactive ligand-receptor interaction|Relaxin signaling pathway	GO:0016020,GO:0005886,GO:0008528,GO:0007218,GO:0032467,GO:0051482	membrane|plasma membrane|G protein-coupled peptide receptor activity|neuropeptide signaling pathway|positive regulation of cytokinesis|positive regulation of cytosolic calcium ion concentration involved in phospholipase C-activating G protein-coupled signaling pathway
evm.TU.Chr01.164	59.1203	74.8072	43.4333	0.58305	-0.778308	0.0443293	0.0865229	Down	0.659257	0.328461	0.534646	0.903794	1.06141	0.615896	ADAMTS7	A disintegrin and metalloproteinase with thrombospondin motifs 7			GO:0009986,GO:0005788,GO:0031012,GO:0005576,GO:0046872,GO:0004222,GO:0008237,GO:0071773,GO:0071347,GO:0071356,GO:0002062,GO:0030199,GO:0030198,GO:0032331,GO:0043931,GO:0006029,GO:0051603	cell surface|endoplasmic reticulum lumen|extracellular matrix|extracellular region|metal ion binding|metalloendopeptidase activity|metallopeptidase activity|cellular response to BMP stimulus|cellular response to interleukin-1|cellular response to tumor necrosis factor|chondrocyte differentiation|collagen fibril organization|extracellular matrix organization|negative regulation of chondrocyte diff…
evm.TU.Chr01.165	252.315	251.33	253.301	1.01079	0.0154846	0.950781	0.965686	Up	11.1387	7.31275	8.84239	8.26995	12.1697	6.40164	CHRNA7	Neuronal acetylcholine receptor subunit alpha-7	ko04020,ko04080,ko04725,ko05207,ko05010,ko05022,ko05033	Calcium signaling pathway|Neuroactive ligand-receptor interaction|Cholinergic synapse|Chemical carcinogenesis - receptor activation|Alzheimer disease|Pathways of neurodegeneration - multiple diseases|Nicotine addiction	GO:0005892,GO:0030424,GO:0005737,GO:0030425,GO:0043204,GO:0005886,GO:0045211,GO:0042166,GO:0015464,GO:0022848,GO:0001540,GO:0017081,GO:0042803,GO:0015643,GO:0006816,GO:0006874,GO:0050890,GO:0051899,GO:0032720,GO:0045766,GO:0008284,GO:0043410,GO:0080164,GO:0001666,GO:0035094,GO:0007165	acetylcholine-gated channel complex|axon|cytoplasm|dendrite|perikaryon|plasma membrane|postsynaptic membrane|acetylcholine binding|acetylcholine receptor activity|acetylcholine-gated cation-selective channel activity|amyloid-beta binding|chloride channel regulator activity|protein homodimerization activity|toxic substance binding|calcium ion transport|cellular calcium ion homeostasis|cognition|me…
evm.TU.Chr01.166	205.476	219.717	191.235	0.866891	-0.206078	0.417629	0.531386	Down	7.82248	5.36889	6.22131	9.98722	5.83281	6.31903	TRIP4	Activating signal cointegrator 1			GO:0099053,GO:0005737,GO:0005829,GO:0005815,GO:0031594,GO:0016604,GO:0005654,GO:0005634,GO:0032991,GO:0035035,GO:0030331,GO:0016922,GO:0002020,GO:0019901,GO:0003713,GO:0044389,GO:0008270,GO:0030520,GO:0045893,GO:0006355,GO:0045661,GO:0072344,GO:0032790,GO:1990116,GO:1901998	activating signal cointegrator 1 complex|cytoplasm|cytosol|microtubule organizing center|neuromuscular junction|nuclear body|nucleoplasm|nucleus|protein-containing complex|histone acetyltransferase binding|nuclear estrogen receptor binding|nuclear receptor binding|protease binding|protein kinase binding|transcription coactivator activity|ubiquitin-like protein ligase binding|zinc ion binding|intr…
evm.TU.Chr01.167	231.775	178.001	285.549	1.60394	0.681618	0.00272843	0.00768474	Up	4.80224	2.94556	4.60185	2.77467	2.51907	2.31236	ZNF609	Zinc finger protein 609			GO:0005654,GO:0005634,GO:0046872,GO:1990841,GO:0007517,GO:2001224,GO:0045944,GO:2000291,GO:0006357	nucleoplasm|nucleus|metal ion binding|promoter-specific chromatin binding|muscle organ development|positive regulation of neuron migration|positive regulation of transcription by RNA polymerase II|regulation of myoblast proliferation|regulation of transcription by RNA polymerase II
evm.TU.Chr01.168	69.0888	64.5786	73.5989	1.13409	0.181536	0.595559	0.693832	Up	4.18296	4.49601	3.44661	4.05031	3.27891	3.35983	Gramd2a	GRAM domain-containing protein 2A			GO:0005789,GO:0031234,GO:0044232,GO:0035091,GO:0005546,GO:0061817,GO:2001256	endoplasmic reticulum membrane|extrinsic component of cytoplasmic side of plasma membrane|organelle membrane contact site|phosphatidylinositol binding|phosphatidylinositol-4,5-bisphosphate binding|endoplasmic reticulum-plasma membrane tethering|regulation of store-operated calcium entry
evm.TU.Chr01.169	135.428	102.475	168.381	1.65075	0.723125	0.00533189	0.0139309	Up	16.7237	12.4115	16.0585	8.05226	10.0691	9.12348	Senp8	Sentrin-specific protease 8			GO:0005634,GO:0019784,GO:0016929,GO:0016926	nucleus|deNEDDylase activity|deSUMOylase activity|protein desumoylation
evm.TU.Chr01.170	430.393	249.203	611.582	2.45356	1.29487	1.88262e-09	1.70471e-08	Up	4.8374	3.21134	5.78104	1.98395	1.77602	1.81985	myo9aa	Unconventional myosin-IXAa	ko04814	Motor proteins	GO:0005884,GO:0044295,GO:0005737,GO:0016020,GO:0016459,GO:0045202,GO:0051015,GO:0005524,GO:0005096,GO:0046872,GO:0000146,GO:0061564,GO:0048675,GO:0045198,GO:0035556,GO:0007626,GO:0098529,GO:0043547,GO:0036269	actin filament|axonal growth cone|cytoplasm|membrane|myosin complex|synapse|actin filament binding|ATP binding|GTPase activator activity|metal ion binding|microfilament motor activity|axon development|axon extension|establishment of epithelial cell apical/basal polarity|intracellular signal transduction|locomotory behavior|neuromuscular junction development, skeletal muscle fiber|positive regulat…
evm.TU.Chr01.171	2.21462	1.16495	3.26429	2.82511	1.49831	0.383181	0.497933	Up	0.152229	0.260716	0.1455	0.0527733	0.0804771	0.0695278	SCAMP2	Secretory carrier-associated membrane protein 2			GO:0070062,GO:0005794,GO:0043231,GO:0016020,GO:0055038,GO:0032588,GO:0006892,GO:0015031	extracellular exosome|Golgi apparatus|intracellular membrane-bounded organelle|membrane|recycling endosome membrane|trans-Golgi network membrane|post-Golgi vesicle-mediated transport|protein transport
evm.TU.Chr01.172	20.4706	31.7733	9.16784	0.291961	-1.77615	0.0046923	0.0124483	Down	0.196189	0.059295	0.121335	0.420081	0.512485	0.332069		Neogenin (Fragment) OS=Gallus gallus OX=9031 PE=2 SV=1	ko04350,ko04514,ko04360	TGF-beta signaling pathway|Cell adhesion molecules|Axon guidance	GO:0005886,GO:0007155	plasma membrane|cell adhesion
evm.TU.Chr01.173	31782	35004.5	28559.4	0.815859	-0.293608	0.135435	0.219809	Down	3184.57	4949.01	3766.18	4853.18	4838.69	5102.43	rps17	40S ribosomal protein S17	ko03010,ko05171	Ribosome|Coronavirus disease - COVID-19	GO:1990904,GO:0005840,GO:0003735,GO:0006412	ribonucleoprotein complex|ribosome|structural constituent of ribosome|translation
evm.TU.Chr01.174	32.601	31.4665	33.7356	1.06109	0.0855431	0.867719	0.905826	Up	2.03867	1.12229	1.14826	2.04453	0.923799	0.997639	Csnk1g1	Casein kinase I isoform gamma-1	ko04340,ko04341	Hedgehog signaling pathway|Hedgehog signaling pathway - fly	GO:0005829,GO:0005634,GO:0005886,GO:0005524,GO:0106310,GO:0004674,GO:0006897,GO:0018105,GO:0090263,GO:0046777,GO:0006468,GO:0007165,GO:0016055	cytosol|nucleus|plasma membrane|ATP binding|protein serine kinase activity|protein serine/threonine kinase activity|endocytosis|peptidyl-serine phosphorylation|positive regulation of canonical Wnt signaling pathway|protein autophosphorylation|protein phosphorylation|signal transduction|Wnt signaling pathway
evm.TU.Chr01.175	2.35756	1.63203	3.08308	1.81707	0.861611	0.657137	0.744044	Up	0.531981	1.27554	0	0.737691	0.281237	0
evm.TU.Chr01.176	101.925	157.398	46.4523	0.293044	-1.77081	8.05377e-08	5.71089e-07	Down	2.11332	2.17164	1.73135	9.49798	5.38663	5.6362	Pacsin3	Protein kinase C and casein kinase II substrate protein 3			GO:0005737,GO:0005829,GO:0005768,GO:0005886,GO:0019855,GO:0008092,GO:0042802,GO:0008289,GO:0005543,GO:0007010,GO:0006897,GO:0051926,GO:0045806,GO:0097320,GO:0051044,GO:0030100	cytoplasm|cytosol|endosome|plasma membrane|calcium channel inhibitor activity|cytoskeletal protein binding|identical protein binding|lipid binding|phospholipid binding|cytoskeleton organization|endocytosis|negative regulation of calcium ion transport|negative regulation of endocytosis|plasma membrane tubulation|positive regulation of membrane protein ectodomain proteolysis|regulation of endocytos…
evm.TU.Chr01.177	815.368	720.741	909.995	1.26169	0.335363	0.0467656	0.0905395	Up	94.9834	95.6598	90.9575	76.3842	66.0308	80.5078	FADD	FAS-associated death domain protein	ko04668,ko04210,ko04215,ko04217,ko04620,ko04624,ko04621,ko04622,ko04623,ko04657,ko05200,ko05170,ko05161,ko05160,ko05164,ko05162,ko05168,ko05163,ko05167,ko05169,ko05165,ko05130,ko05132,ko05152,ko05142,ko05010,ko05022,ko04936,ko01524	TNF signaling pathway|Apoptosis|Apoptosis - multiple species|Necroptosis|Toll-like receptor signaling pathway|Toll and Imd signaling pathway|NOD-like receptor signaling pathway|RIG-I-like receptor signaling pathway|Cytosolic DNA-sensing pathway|IL-17 signaling pathway|Pathways in cancer|Human immunodeficiency virus 1 infection|Hepatitis B|Hepatitis C|Influenza A|Measles|Herpes simplex virus 1 inf…	GO:0031265,GO:0044297,GO:0005737,GO:0005829,GO:0031264,GO:0045121,GO:0043005,GO:0005634,GO:0005886,GO:0097342,GO:0089720,GO:0035877,GO:0005123,GO:0042802,GO:0002020,GO:0044877,GO:0033612,GO:0005164,GO:0032813,GO:0097202,GO:0006915,GO:0097190,GO:0048148,GO:0071260,GO:0071550,GO:0051607,GO:0097191,GO:0097192,GO:0008625,GO:0045087,GO:0001822,GO:0048535,GO:0097049,GO:0097527,GO:0070236,GO:0060546,GO:…	CD95 death-inducing signaling complex|cell body|cytoplasm|cytosol|death-inducing signaling complex|membrane raft|neuron projection|nucleus|plasma membrane|ripoptosome|caspase binding|death effector domain binding|death receptor binding|identical protein binding|protease binding|protein-containing complex binding|receptor serine/threonine kinase binding|tumor necrosis factor receptor binding|tumor…
evm.TU.Chr01.179	327.709	195.085	460.333	2.3531	1.23456	5.74855e-09	4.85503e-08	Up	41.1883	35.9597	50.5169	20.8326	16.4586	16.7545	BAX	Apoptosis regulator BAX	ko04141,ko04071,ko04210,ko04215,ko04217,ko04115,ko04722,ko04211,ko05200,ko05202,ko05203,ko05210,ko05212,ko05225,ko05226,ko05214,ko05216,ko05220,ko05217,ko05218,ko05213,ko05224,ko05222,ko05223,ko05166,ko05170,ko05161,ko05160,ko05164,ko05162,ko05168,ko05163,ko05167,ko05169,ko05165,ko05130,ko05132,ko05131,ko05152,ko05012,ko05014,ko05016,ko05020,ko05022,ko05417,ko04932,ko04933,ko01521,ko01524,ko01522	Protein processing in endoplasmic reticulum|Sphingolipid signaling pathway|Apoptosis|Apoptosis - multiple species|Necroptosis|p53 signaling pathway|Neurotrophin signaling pathway|Longevity regulating pathway|Pathways in cancer|Transcriptional misregulation in cancer|Viral carcinogenesis|Colorectal cancer|Pancreatic cancer|Hepatocellular carcinoma|Gastric cancer|Glioma|Thyroid cancer|Chronic myelo…	GO:0097144,GO:0097136,GO:0005737,GO:0005829,GO:0005783,GO:0005789,GO:0005741,GO:0005757,GO:0005739,GO:0005634,GO:0046930,GO:0051434,GO:0015267,GO:0008289,GO:0046982,GO:0042803,GO:0006919,GO:0008635,GO:0008637,GO:0097190,GO:0001783,GO:0010248,GO:0097192,GO:0097193,GO:0008630,GO:0070059,GO:0043653,GO:0008053,GO:0010917,GO:0032091,GO:0043065,GO:1900103,GO:2001244,GO:0043525,GO:0031334,GO:0090200,GO:…	BAX complex|Bcl-2 family protein complex|cytoplasm|cytosol|endoplasmic reticulum|endoplasmic reticulum membrane|mitochondrial outer membrane|mitochondrial permeability transition pore complex|mitochondrion|nucleus|pore complex|BH3 domain binding|channel activity|lipid binding|protein heterodimerization activity|protein homodimerization activity|activation of cysteine-type endopeptidase activity i…
evm.TU.Chr01.18	14.139	18.5047	9.77318	0.521315	-0.939774	0.286908	0.39777	Down	0.409216	0.147178	0.156452	1.02142	0.194703	0.112142	Stk33	Serine/threonine-protein kinase 33			GO:0005737,GO:0005634,GO:0048471,GO:0005524,GO:0106310,GO:0004674,GO:0044773,GO:0046777	cytoplasm|nucleus|perinuclear region of cytoplasm|ATP binding|protein serine kinase activity|protein serine/threonine kinase activity|mitotic DNA damage checkpoint signaling|protein autophosphorylation
evm.TU.Chr01.183	247.362	330.564	164.161	0.496593	-1.00986	1.29357e-06	7.37206e-06	Down	23.1338	21.0655	20.5788	41.3299	41.9571	46.6053	Lto1	Protein LTO1 homolog			GO:0005634,GO:0106035,GO:0042273,GO:0000723,GO:0006413	nucleus|protein maturation by [4Fe-4S] cluster transfer|ribosomal large subunit biogenesis|telomere maintenance|translational initiation
evm.TU.Chr01.184	60.3377	28.3327	92.3426	3.2514	1.70106	0.000118421	0.000461419	Up	5.2993	2.09109	6.36173	1.58727	1.21026	1.33604	ccnd1	G1/S-specific cyclin-D1	ko04310,ko04340,ko04390,ko04371,ko04630,ko04068,ko04151,ko04152,ko04110,ko04115,ko04218,ko04510,ko04530,ko04917,ko04921,ko04919,ko05200,ko05206,ko05205,ko05207,ko05203,ko05210,ko05212,ko05225,ko05226,ko05214,ko05216,ko05221,ko05220,ko05218,ko05219,ko05215,ko05213,ko05224,ko05222,ko05223,ko05166,ko05160,ko05162,ko05163,ko05167,ko05169,ko05165,ko05416,ko04936,ko04933,ko04934,ko01522	Wnt signaling pathway|Hedgehog signaling pathway|Hippo signaling pathway|Apelin signaling pathway|JAK-STAT signaling pathway|FoxO signaling pathway|PI3K-Akt signaling pathway|AMPK signaling pathway|Cell cycle|p53 signaling pathway|Cellular senescence|Focal adhesion|Tight junction|Prolactin signaling pathway|Oxytocin signaling pathway|Thyroid hormone signaling pathway|Pathways in cancer|MicroRNAs …	GO:0000307,GO:0005737,GO:0005634,GO:0017053,GO:0016538,GO:0003714,GO:0048593,GO:0051301,GO:0006974,GO:0000082,GO:0044772,GO:0031571,GO:0000122,GO:0070050,GO:1900087,GO:0010971,GO:0000079,GO:0061074	cyclin-dependent protein kinase holoenzyme complex|cytoplasm|nucleus|transcription repressor complex|cyclin-dependent protein serine/threonine kinase regulator activity|transcription corepressor activity|camera-type eye morphogenesis|cell division|cellular response to DNA damage stimulus|G1/S transition of mitotic cell cycle|mitotic cell cycle phase transition|mitotic G1 DNA damage checkpoint sig…
evm.TU.Chr01.185	2.8976	0.414654	5.38055	13.135	3.71534	0.0466323	0.0903596	Up	1.22808	0.721128	1.34149	0	0	0.240389
evm.TU.Chr01.188	173.193	126.647	219.739	1.73658	0.796248	0.00231477	0.00666612	Up	6.03446	3.99241	5.76774	2.88004	2.42541	3.65282	tpcn2	Two pore channel protein 2	ko04020,ko04972	Calcium signaling pathway|Pancreatic secretion	GO:0031902,GO:0005765,GO:0005764,GO:0042802,GO:0097682,GO:0015280,GO:0072345,GO:0080025,GO:0005245,GO:0019722,GO:0075509,GO:0034765,GO:2000290,GO:0014866,GO:0006939,GO:0035725	late endosome membrane|lysosomal membrane|lysosome|identical protein binding|intracellular phosphatidylinositol-3,5-bisphosphate-sensitive cation channel activity|ligand-gated sodium channel activity|NAADP-sensitive calcium-release channel activity|phosphatidylinositol-3,5-bisphosphate binding|voltage-gated calcium channel activity|calcium-mediated signaling|endocytosis involved in viral entry in…
evm.TU.Chr01.189	1977.78	2827.94	1127.62	0.398609	-1.32696	6.47858e-18	1.64457e-16	Down	33.1003	30.1996	27.9773	77.8161	67.176	82.9827	NADSYN1	Glutamine-dependent NAD(+) synthetase	ko00760	Nicotinate and nicotinamide metabolism	GO:0005737,GO:0005524,GO:0004359,GO:0003952,GO:0034627,GO:0009435	cytoplasm|ATP binding|glutaminase activity|NAD+ synthase (glutamine-hydrolyzing) activity|'de novo' NAD biosynthetic process|NAD biosynthetic process
evm.TU.Chr01.19	390.71	497.714	283.707	0.569728	-0.811656	3.29572e-05	0.000143878	Down	6.36209	4.22458	4.85575	10.4859	8.90016	7.45364	Trim66	Tripartite motif-containing protein 66			GO:0016235,GO:0010369,GO:0005654,GO:0005634,GO:0003682,GO:0042802,GO:0008270,GO:0045892	aggresome|chromocenter|nucleoplasm|nucleus|chromatin binding|identical protein binding|zinc ion binding|negative regulation of DNA-templated transcription
evm.TU.Chr01.190	44.4239	42.3616	46.4862	1.10321	0.141714	0.739679	0.810342	Up	1.62804	1.73493	1.44081	1.1915	2.00825	1.19799	dhcr7	7-dehydrocholesterol reductase	ko00100	Steroid biosynthesis	GO:0005789,GO:0047598,GO:0050661,GO:0016627,GO:0016628,GO:0009918,GO:0016132,GO:0006695,GO:0016126	endoplasmic reticulum membrane|7-dehydrocholesterol reductase activity|NADP binding|oxidoreductase activity, acting on the CH-CH group of donors|oxidoreductase activity, acting on the CH-CH group of donors, NAD or NADP as acceptor|sterol delta7 reductase activity|brassinosteroid biosynthetic process|cholesterol biosynthetic process|sterol biosynthetic process
evm.TU.Chr01.191	12.9282	4.4183	21.438	4.83904	2.27472	0.00629221	0.0161254	Up	0.935494	0.302126	0.791958	0.166787	0.169563	0.0732464	MMP15	Matrix metalloproteinase-15	ko04928	Parathyroid hormone synthesis, secretion and action	GO:0031012,GO:0005886,GO:0008047,GO:0070006,GO:0004222,GO:0008270,GO:0030574,GO:0035987,GO:0022617,GO:0030198,GO:0036211,GO:0006508,GO:0032355	extracellular matrix|plasma membrane|enzyme activator activity|metalloaminopeptidase activity|metalloendopeptidase activity|zinc ion binding|collagen catabolic process|endodermal cell differentiation|extracellular matrix disassembly|extracellular matrix organization|protein modification process|proteolysis|response to estradiol
evm.TU.Chr01.192	47.1548	36.8629	57.4468	1.55846	0.640117	0.122594	0.201995	Up	0.736118	0.805234	0.794367	0.530962	0.640225	0.341632	ADGRG3	Adhesion G protein-coupled receptor G3			GO:0016020,GO:0005886,GO:0035579,GO:0004930,GO:0007189,GO:0030183,GO:0007166,GO:0007186,GO:0032792,GO:1901223,GO:0030334	membrane|plasma membrane|specific granule membrane|G protein-coupled receptor activity|adenylate cyclase-activating G protein-coupled receptor signaling pathway|B cell differentiation|cell surface receptor signaling pathway|G protein-coupled receptor signaling pathway|negative regulation of CREB transcription factor activity|negative regulation of NIK/NF-kappaB signaling|regulation of cell migrat…
evm.TU.Chr01.193	2.22726	3.65102	0.80349	0.228333	-2.13079	0.344116	0.457538	Down	0.08329	0	0.0398043	0	0.528385	0	ADGRG3	Adhesion G protein-coupled receptor G3			GO:0016020,GO:0005886,GO:0035579,GO:0004930,GO:0007189,GO:0030183,GO:0007166,GO:0007186,GO:0032792,GO:1901223,GO:0030334	membrane|plasma membrane|specific granule membrane|G protein-coupled receptor activity|adenylate cyclase-activating G protein-coupled receptor signaling pathway|B cell differentiation|cell surface receptor signaling pathway|G protein-coupled receptor signaling pathway|negative regulation of CREB transcription factor activity|negative regulation of NIK/NF-kappaB signaling|regulation of cell migrat…
evm.TU.Chr01.194	216.08	81.6126	350.548	4.34152	2.1182	6.38129e-16	1.32093e-14	Up	16.1743	14.1945	12.2597	2.38213	4.30329	3.18669	Adgrg3	Adhesion G protein-coupled receptor G3			GO:0005886,GO:0004930,GO:0007189,GO:0030183,GO:0007166,GO:0007186,GO:0032792,GO:1901223,GO:0030334	plasma membrane|G protein-coupled receptor activity|adenylate cyclase-activating G protein-coupled receptor signaling pathway|B cell differentiation|cell surface receptor signaling pathway|G protein-coupled receptor signaling pathway|negative regulation of CREB transcription factor activity|negative regulation of NIK/NF-kappaB signaling|regulation of cell migration
evm.TU.Chr01.197	1013.47	634.575	1392.36	2.19483	1.13411	9.97043e-14	1.60484e-12	Up	20.2511	14.3709	18.985	8.3392	8.37243	7.50685	DENND5A	DENN domain-containing protein 5A			GO:0005829,GO:0000139,GO:0005802,GO:0005085,GO:0031267,GO:0010977,GO:0042147	cytosol|Golgi membrane|trans-Golgi network|guanyl-nucleotide exchange factor activity|small GTPase binding|negative regulation of neuron projection development|retrograde transport, endosome to Golgi
evm.TU.Chr01.198	116.805	56.9993	176.61	3.09182	1.62846	5.60159e-08	4.0513e-07	Up	12.5732	8.83382	14.421	4.37906	4.08093	3.04492	tmem41b	Transmembrane protein 41B			GO:0005789,GO:0044233,GO:0017128,GO:0000045,GO:0008045	endoplasmic reticulum membrane|mitochondria-associated endoplasmic reticulum membrane|phospholipid scramblase activity|autophagosome assembly|motor neuron axon guidance
evm.TU.Chr01.199	1868.72	1256.26	2481.17	1.97364	0.980857	6.7744e-11	7.55625e-10	Up	50.727	37.1031	48.6213	26.4031	21.7037	20.5324	IPO7	Importin-7	ko03013,ko04013	Nucleocytoplasmic transport|MAPK signaling pathway - fly	GO:0005829,GO:0016020,GO:0005635,GO:0005643,GO:0005654,GO:0030695,GO:0042393,GO:0046332,GO:0031267,GO:0045087,GO:0045736,GO:0006606	cytosol|membrane|nuclear envelope|nuclear pore|nucleoplasm|GTPase regulator activity|histone binding|SMAD binding|small GTPase binding|innate immune response|negative regulation of cyclin-dependent protein serine/threonine kinase activity|protein import into nucleus
evm.TU.Chr01.20	2702.46	3288.15	2116.78	0.643595	-0.635774	2.36007e-06	1.28236e-05	Down	36.6787	35.3607	35.142	58.6054	57.1441	50.9229	DENND2B	DENN domain-containing protein 2B			GO:0005938,GO:0005886,GO:0055037,GO:0005085,GO:0070374	cell cortex|plasma membrane|recycling endosome|guanyl-nucleotide exchange factor activity|positive regulation of ERK1 and ERK2 cascade
evm.TU.Chr01.201	58.5354	100.536	16.5352	0.163795	-2.61003	2.075e-10	2.17651e-09	Down	0.559031	0.606372	0.593692	4.0375	4.33455	2.42562	BCO1	Beta,beta-carotene 15,15'-dioxygenase	ko00830	Retinol metabolism	GO:0005829,GO:0003834,GO:0010436,GO:0046872,GO:0004497,GO:1901810,GO:0016121,GO:0032526,GO:0042574,GO:0001523,GO:0042572	cytosol|beta-carotene 15,15'-dioxygenase activity|carotenoid dioxygenase activity|metal ion binding|monooxygenase activity|beta-carotene metabolic process|carotene catabolic process|response to retinoic acid|retinal metabolic process|retinoid metabolic process|retinol metabolic process
evm.TU.Chr01.202	385.501	522.004	248.998	0.478194	-1.06433	8.5411e-06	4.17676e-05	Down	10.6655	8.14066	7.8076	13.0158	24.3462	17.866	BCO1	Beta,beta-carotene 15,15'-dioxygenase	ko00830	Retinol metabolism	GO:0005829,GO:0003834,GO:0010436,GO:0046872,GO:0004497,GO:1901810,GO:0016121,GO:0032526,GO:0042574,GO:0001523,GO:0042572	cytosol|beta-carotene 15,15'-dioxygenase activity|carotenoid dioxygenase activity|metal ion binding|monooxygenase activity|beta-carotene metabolic process|carotene catabolic process|response to retinoic acid|retinal metabolic process|retinoid metabolic process|retinol metabolic process
evm.TU.Chr01.203	46.2173	26.9163	65.5182	2.4522	1.29408	0.00494705	0.013047	Up	18.0472	7.99364	9.9631	3.72151	3.94793	6.60842	BOLA3	BolA-like protein 3			GO:0005829,GO:1990229,GO:0005759,GO:0005739,GO:0016604,GO:0045454,GO:0055072,GO:0016226,GO:0106035	cytosol|iron-sulfur cluster assembly complex|mitochondrial matrix|mitochondrion|nuclear body|cell redox homeostasis|iron ion homeostasis|iron-sulfur cluster assembly|protein maturation by [4Fe-4S] cluster transfer
evm.TU.Chr01.206	2000.62	2068.81	1932.42	0.934038	-0.0984472	0.501225	0.610193	Down	33.4901	22.5784	27.1144	31.2275	26.9007	29.8349	USP47	Ubiquitin carboxyl-terminal hydrolase 47			GO:0005737,GO:0005829,GO:0005654,GO:0005634,GO:0019005,GO:0004843,GO:0004197,GO:0101005,GO:0071987,GO:0006284,GO:0006974,GO:0034644,GO:0008630,GO:0035520,GO:0043066,GO:0043154,GO:0045892,GO:0010972,GO:1902230,GO:0090263,GO:0030307,GO:0016579,GO:0031647,GO:0009410,GO:0006511	cytoplasm|cytosol|nucleoplasm|nucleus|SCF ubiquitin ligase complex|cysteine-type deubiquitinase activity|cysteine-type endopeptidase activity|deubiquitinase activity|WD40-repeat domain binding|base-excision repair|cellular response to DNA damage stimulus|cellular response to UV|intrinsic apoptotic signaling pathway in response to DNA damage|monoubiquitinated protein deubiquitination|negative regu…
evm.TU.Chr01.207	3.6072	4.37658	2.83783	0.632784	-0.660215	0.642243	0.731536	Down	0.0551553	0.396741	0.0527174	0.344173	0.262425	0.226721	DKK3	Dickkopf-related protein 3			GO:0005576,GO:0030178,GO:0016055	extracellular region|negative regulation of Wnt signaling pathway|Wnt signaling pathway
evm.TU.Chr01.208	61.3737	72.2429	50.5046	0.701223	-0.512055	0.142427	0.228982	Down	1.18668	0.82491	1.05083	1.41566	1.63296	1.29123	mical2b	[F-actin]-monooxygenase mical2b			GO:0005737,GO:0005634,GO:0003779,GO:0071949,GO:0046872,GO:0004497,GO:0016491,GO:0030042,GO:0007010,GO:0007507,GO:0001947,GO:0045944	cytoplasm|nucleus|actin binding|FAD binding|metal ion binding|monooxygenase activity|oxidoreductase activity|actin filament depolymerization|cytoskeleton organization|heart development|heart looping|positive regulation of transcription by RNA polymerase II
evm.TU.Chr01.21	283.487	264.196	302.778	1.1485	0.199745	0.360457	0.474659	Up	33.5009	28.4808	28.3065	24.4249	33.1389	21.0585	Tmem9b	Transmembrane protein 9B			GO:0031901,GO:0005765	early endosome membrane|lysosomal membrane
evm.TU.Chr01.210	27.7249	13.9332	41.5166	3.01026	1.58989	0.0112927	0.0267586	Up	2.96227	0.726928	2.83134	0.505803	0.560966	1.02987	PARVA	Alpha-parvin	ko04510	Focal adhesion	GO:0015629,GO:0005737,GO:0005829,GO:0005925,GO:0030027,GO:0005634,GO:0005886,GO:0030018,GO:0003779,GO:0045296,GO:0004860,GO:0031532,GO:0070252,GO:0030031,GO:0060271,GO:0007163,GO:0034113,GO:0003148,GO:0050821,GO:0008360,GO:0071670,GO:0002040,GO:0034446	actin cytoskeleton|cytoplasm|cytosol|focal adhesion|lamellipodium|nucleus|plasma membrane|Z disc|actin binding|cadherin binding|protein kinase inhibitor activity|actin cytoskeleton reorganization|actin-mediated cell contraction|cell projection assembly|cilium assembly|establishment or maintenance of cell polarity|heterotypic cell-cell adhesion|outflow tract septum morphogenesis|protein stabilizat…
evm.TU.Chr01.213	159.481	187.307	131.655	0.70142	-0.511649	0.0410355	0.081153	Down	6.50175	4.6281	4.36949	8.55804	6.6596	6.63512	TEAD1	Transcriptional enhancer factor TEF-1	ko04011,ko04390,ko04391,ko04392	MAPK signaling pathway - yeast|Hippo signaling pathway|Hippo signaling pathway - fly|Hippo signaling pathway - multiple species	GO:0000785,GO:0005654,GO:0005634,GO:0140552,GO:0005667,GO:0003677,GO:0003700,GO:0000981,GO:0000978,GO:1990837,GO:0048568,GO:0035329,GO:0030307,GO:0045893,GO:1902895,GO:0045944,GO:0065003,GO:0006357	chromatin|nucleoplasm|nucleus|TEAD-YAP complex|transcription regulator complex|DNA binding|DNA-binding transcription factor activity|DNA-binding transcription factor activity, RNA polymerase II-specific|RNA polymerase II cis-regulatory region sequence-specific DNA binding|sequence-specific double-stranded DNA binding|embryonic organ development|hippo signaling|positive regulation of cell growth|p…
evm.TU.Chr01.215	1.86554	1.41714	2.31394	1.60448	0.682108	0.722066	0.79671	Up	0.194017	0.398741	0.927207	0.40356	0	0.531683
evm.TU.Chr01.216	171.786	198.619	144.952	0.730139	-0.453758	0.0595134	0.110774	Down	5.06017	3.69105	4.43556	5.94433	5.15616	6.75381	BMAL1	Basic helix-loop-helix ARNT-like protein 1	ko04728,ko04710,ko04711	Dopaminergic synapse|Circadian rhythm|Circadian rhythm - fly	GO:0034751,GO:0005737,GO:0005634,GO:0016605,GO:0005667,GO:0003677,GO:0000981,GO:0046983,GO:0000978,GO:0007623,GO:0045893,GO:1901985,GO:0006357,GO:0051775	aryl hydrocarbon receptor complex|cytoplasm|nucleus|PML body|transcription regulator complex|DNA binding|DNA-binding transcription factor activity, RNA polymerase II-specific|protein dimerization activity|RNA polymerase II cis-regulatory region sequence-specific DNA binding|circadian rhythm|positive regulation of DNA-templated transcription|positive regulation of protein acetylation|regulation of…
evm.TU.Chr01.217	1213.84	1468.99	958.697	0.652419	-0.616129	1.24043e-05	5.8646e-05	Down	46.3073	41.513	39.8308	67.0789	65.112	62.921	Btbd10	BTB/POZ domain-containing protein 10			GO:0005737,GO:0001650,GO:0005654,GO:1901215,GO:0042327	cytoplasm|fibrillar center|nucleoplasm|negative regulation of neuron death|positive regulation of phosphorylation
evm.TU.Chr01.218	223.562	129.886	317.239	2.44867	1.292	8.99464e-08	6.31807e-07	Up	9.98226	6.05064	9.40914	3.44461	4.04911	2.80487	ZNF710	Zinc finger protein 710			GO:0005634,GO:0003700,GO:0046872,GO:0000978,GO:0006357	nucleus|DNA-binding transcription factor activity|metal ion binding|RNA polymerase II cis-regulatory region sequence-specific DNA binding|regulation of transcription by RNA polymerase II
evm.TU.Chr01.219	40.3519	28.6717	52.032	1.83326	0.874408	0.0706826	0.128291	Up	6.19434	2.39731	6.15122	2.17529	3.44481	2.31477	Tmed3	Transmembrane emp24 domain-containing protein 3			GO:0030126,GO:0030134,GO:0005783,GO:0005789,GO:0005793,GO:0033116,GO:0005794,GO:0032580,GO:0006888,GO:0007030,GO:0006886	COPI vesicle coat|COPII-coated ER to Golgi transport vesicle|endoplasmic reticulum|endoplasmic reticulum membrane|endoplasmic reticulum-Golgi intermediate compartment|endoplasmic reticulum-Golgi intermediate compartment membrane|Golgi apparatus|Golgi cisterna membrane|endoplasmic reticulum to Golgi vesicle-mediated transport|Golgi organization|intracellular protein transport
evm.TU.Chr01.220	19.1511	23.5397	14.7625	0.626072	-0.6756	0.269817	0.379143	Down	0.522616	0.507202	0.444014	0.875683	1.01305	0.477391	FRMD5	FERM domain-containing protein 5			GO:0005912,GO:0005856,GO:0016020,GO:0008092,GO:0005178,GO:0019901,GO:0031032,GO:2000146,GO:0045785,GO:0030334	adherens junction|cytoskeleton|membrane|cytoskeletal protein binding|integrin binding|protein kinase binding|actomyosin structure organization|negative regulation of cell motility|positive regulation of cell adhesion|regulation of cell migration
evm.TU.Chr01.223	1.99961	3.99922	0	0.0396637	-4.65604	0.0365688	0.0736093	Down	0	0	0	0.159994	0.0487968	0.210788	PIM1	Serine/threonine-protein kinase pim-1			GO:0005737,GO:0005829,GO:0005730,GO:0005654,GO:0005524,GO:0030145,GO:0106310,GO:0004674,GO:0043024,GO:0006915,GO:0007049,GO:1990748,GO:0043066,GO:0043433,GO:0090336,GO:0060045,GO:1905062,GO:0045893,GO:0046777,GO:0006468,GO:0050821,GO:1902033,GO:0022898,GO:0070561	cytoplasm|cytosol|nucleolus|nucleoplasm|ATP binding|manganese ion binding|protein serine kinase activity|protein serine/threonine kinase activity|ribosomal small subunit binding|apoptotic process|cell cycle|cellular detoxification|negative regulation of apoptotic process|negative regulation of DNA-binding transcription factor activity|positive regulation of brown fat cell differentiation|positive…
evm.TU.Chr01.225	1.61117	3.22234	0	0.0486762	-4.36064	0.0739105	0.133233	Down	0	0	0	0.246338	0.046957	0.0405683
evm.TU.Chr01.226	3.04603	6.09206	0	0.0260412	-5.26306	0.00788327	0.0196501	Down	0	0	0	0.254093	0.232489	0.0334763	PIM1	Serine/threonine-protein kinase pim-1			GO:0005737,GO:0005829,GO:0005730,GO:0005654,GO:0005524,GO:0030145,GO:0106310,GO:0004674,GO:0043024,GO:0006915,GO:0007049,GO:1990748,GO:0043066,GO:0043433,GO:0090336,GO:0060045,GO:1905062,GO:0045893,GO:0046777,GO:0006468,GO:0050821,GO:1902033,GO:0022898,GO:0070561	cytoplasm|cytosol|nucleolus|nucleoplasm|ATP binding|manganese ion binding|protein serine kinase activity|protein serine/threonine kinase activity|ribosomal small subunit binding|apoptotic process|cell cycle|cellular detoxification|negative regulation of apoptotic process|negative regulation of DNA-binding transcription factor activity|positive regulation of brown fat cell differentiation|positive…
evm.TU.Chr01.227	192.065	189.457	194.672	1.03341	0.0474197	0.893396	0.92435	Up	5.6141	2.50392	5.21691	2.45308	6.80155	3.44557	NLRC3	NLR family CARD domain-containing protein 3			GO:0034451,GO:0005737,GO:0005829,GO:0043231,GO:0048471,GO:0005524,GO:0036312,GO:0007249,GO:0035556,GO:1900016,GO:0050680,GO:0048147,GO:0043124,GO:0050728,GO:0045824,GO:0032687,GO:0032688,GO:0032715,GO:0032088,GO:1901223,GO:1900226,GO:0014067,GO:0032720,GO:0042110	centriolar satellite|cytoplasm|cytosol|intracellular membrane-bounded organelle|perinuclear region of cytoplasm|ATP binding|phosphatidylinositol 3-kinase regulatory subunit binding|I-kappaB kinase/NF-kappaB signaling|intracellular signal transduction|negative regulation of cytokine production involved in inflammatory response|negative regulation of epithelial cell proliferation|negative regulatio…
evm.TU.Chr01.228	895.784	404.551	1387.02	3.43749	1.78136	6.08699e-21	2.03054e-19	Up	140.536	94.8841	148.487	31.3198	41.0647	38.2067	RALB	Ras-related protein Ral-B	ko04014,ko04015,ko04072,ko05200,ko05210,ko05212	Ras signaling pathway|Rap1 signaling pathway|Phospholipase D signaling pathway|Pathways in cancer|Colorectal cancer|Pancreatic cancer	GO:0030496,GO:0005886,GO:0003925,GO:0005525,GO:0003924,GO:0006915,GO:0007049,GO:0051301,GO:0001928,GO:0060178,GO:0007165	midbody|plasma membrane|G protein activity|GTP binding|GTPase activity|apoptotic process|cell cycle|cell division|regulation of exocyst assembly|regulation of exocyst localization|signal transduction
evm.TU.Chr01.229	8.56124	2.91772	14.2048	4.81723	2.2682	0.0181585	0.040383	Up	0.847888	0.522772	0.729371	0.176363	0.134473	0.116177	INHBB	Inhibin beta B chain	ko04350,ko04060,ko04550	TGF-beta signaling pathway|Cytokine-cytokine receptor interaction|Signaling pathways regulating pluripotency of stem cells	GO:0005576,GO:0048471,GO:0008083,GO:0005179,GO:0042803,GO:0032924,GO:0032869,GO:0009267,GO:0045444,GO:0046882,GO:0032686,GO:0046676,GO:1900164,GO:0046881,GO:0060279,GO:0009611	extracellular region|perinuclear region of cytoplasm|growth factor activity|hormone activity|protein homodimerization activity|activin receptor signaling pathway|cellular response to insulin stimulus|cellular response to starvation|fat cell differentiation|negative regulation of follicle-stimulating hormone secretion|negative regulation of hepatocyte growth factor production|negative regulation o…
evm.TU.Chr01.23	639.885	743.32	536.451	0.720713	-0.472504	0.0080329	0.0199732	Down	32.1289	33.2897	32.8003	49.3447	39.1056	47.8257	slc7a6os	Probable RNA polymerase II nuclear localization protein SLC7A6OS			GO:0005737,GO:0005634,GO:0007417,GO:0032502,GO:0021552,GO:0015031,GO:0061053	cytoplasm|nucleus|central nervous system development|developmental process|midbrain-hindbrain boundary structural organization|protein transport|somite development
evm.TU.Chr01.230	176.802	266.49	87.1129	0.326304	-1.61571	2.64364e-09	2.34646e-08	Down	1.02932	0.896762	1.43296	4.31692	3.12299	2.85139	GLI2	Zinc finger protein GLI2	ko04340,ko04390,ko05200,ko05217	Hedgehog signaling pathway|Hippo signaling pathway|Pathways in cancer|Basal cell carcinoma	GO:0097546,GO:0097542,GO:0005929,GO:0005829,GO:1990788,GO:0005730,GO:0005654,GO:0005634,GO:0003700,GO:0000981,GO:1990841,GO:0000978,GO:0043565,GO:1990837,GO:0008270,GO:0007411,GO:0048754,GO:0098586,GO:0021696,GO:0048589,GO:0048566,GO:0009913,GO:0021508,GO:0031069,GO:0007507,GO:0030902,GO:0007442,GO:0001822,GO:0030324,GO:0030879,GO:1990787,GO:0000122,GO:0048666,GO:0042475,GO:0002076,GO:0001649,GO:…	ciliary base|ciliary tip|cilium|cytosol|GLI-SUFU complex|nucleolus|nucleoplasm|nucleus|DNA-binding transcription factor activity|DNA-binding transcription factor activity, RNA polymerase II-specific|promoter-specific chromatin binding|RNA polymerase II cis-regulatory region sequence-specific DNA binding|sequence-specific DNA binding|sequence-specific double-stranded DNA binding|zinc ion binding|a…
evm.TU.Chr01.232	347.208	475.719	218.697	0.459774	-1.121	1.66236e-08	1.3011e-07	Down	3.2546	2.27824	2.76627	6.2926	5.09244	6.44974	clasp1b	CLIP-associating protein 1-B			GO:0005794,GO:0000776,GO:0005874,GO:0005815,GO:0005819,GO:0007049,GO:0051301,GO:0034453,GO:0007020,GO:0031023,GO:0051128	Golgi apparatus|kinetochore|microtubule|microtubule organizing center|spindle|cell cycle|cell division|microtubule anchoring|microtubule nucleation|microtubule organizing center organization|regulation of cellular component organization
evm.TU.Chr01.233	4.5999	3.76845	5.43136	1.38945	0.474511	0.725674	0.799538	Up	0.116342	0.119552	0.305798	0.302492	0	0.0797055	Hcar2	Hydroxycarboxylic acid receptor 2	ko04024	cAMP signaling pathway	GO:0030054,GO:0016020,GO:0005886,GO:0004930,GO:0005525,GO:0070553,GO:0001614,GO:0006915,GO:0007186,GO:0050995,GO:0070165,GO:0033031	cell junction|membrane|plasma membrane|G protein-coupled receptor activity|GTP binding|nicotinic acid receptor activity|purinergic nucleotide receptor activity|apoptotic process|G protein-coupled receptor signaling pathway|negative regulation of lipid catabolic process|positive regulation of adiponectin secretion|positive regulation of neutrophil apoptotic process
evm.TU.Chr01.234	105.398	117.178	93.618	0.794308	-0.332229	0.278255	0.38817	Down	4.8689	6.45581	5.35425	8.33063	5.89527	6.88656	Traf3ip2	E3 ubiquitin ligase TRAF3IP2			GO:0031410,GO:0005634,GO:0005102,GO:0061630,GO:0002344,GO:0001783,GO:0001782,GO:0019724,GO:0023035,GO:0071345,GO:0097398,GO:0019221,GO:1990959,GO:0002447,GO:0001768,GO:0010467,GO:0007507,GO:0006959,GO:0006955,GO:0006954,GO:0097400,GO:0038173,GO:0001822,GO:0002269,GO:0048535,GO:0048255,GO:0070254,GO:0042119,GO:0002230,GO:0043123,GO:0006606,GO:0070534,GO:0034504,GO:0110012,GO:0000209,GO:0016567,GO:…	cytoplasmic vesicle|nucleus|signaling receptor binding|ubiquitin protein ligase activity|B cell affinity maturation|B cell apoptotic process|B cell homeostasis|B cell mediated immunity|CD40 signaling pathway|cellular response to cytokine stimulus|cellular response to interleukin-17|cytokine-mediated signaling pathway|eosinophil homeostasis|eosinophil mediated immunity|establishment of T cell pola…
evm.TU.Chr01.235	93.6035	94.4204	92.7866	0.985663	-0.0208343	0.943248	0.960535	Down	2.83078	1.93926	2.15223	2.18573	2.44885	2.32136	CLCN4	H(+)/Cl(-) exchange transporter 4	ko04613	Neutrophil extracellular trap formation	GO:0097546,GO:0005769,GO:0031901,GO:0005789,GO:0010008,GO:0005794,GO:0031902,GO:0005765,GO:0005886,GO:0055037,GO:0055038,GO:0008021,GO:0015297,GO:0005524,GO:0005254,GO:0015299,GO:0005247,GO:0006821,GO:0034220,GO:1905515	ciliary base|early endosome|early endosome membrane|endoplasmic reticulum membrane|endosome membrane|Golgi apparatus|late endosome membrane|lysosomal membrane|plasma membrane|recycling endosome|recycling endosome membrane|synaptic vesicle|antiporter activity|ATP binding|chloride channel activity|solute:proton antiporter activity|voltage-gated chloride channel activity|chloride transport|ion trans…
evm.TU.Chr01.237	14.309	25.2559	3.3622	0.130018	-2.94321	0.000441258	0.00151943	Down	0.189557	0.454504	0.0603928	1.4457	2.30485	1.73153	CLDN34	Claudin-34	ko04514,ko04530,ko04670,ko05160,ko05130	Cell adhesion molecules|Tight junction|Leukocyte transendothelial migration|Hepatitis C|Pathogenic Escherichia coli infection	GO:0005923,GO:0005886,GO:0005198,GO:0070830,GO:0007155	bicellular tight junction|plasma membrane|structural molecule activity|bicellular tight junction assembly|cell adhesion
evm.TU.Chr01.238	820.306	858.373	782.239	0.912595	-0.131953	0.475841	0.587339	Down	12.3113	8.78891	11.606	10.812	14.883	9.92002	Shroom2	Protein Shroom2			GO:0005912,GO:0043296,GO:0016324,GO:0005923,GO:0005938,GO:0005911,GO:0030864,GO:0005737,GO:0005856,GO:0005874,GO:0043025,GO:0005886,GO:0003779,GO:0051015,GO:0008013,GO:0019904,GO:0007015,GO:0045176,GO:0007420,GO:0043010,GO:0048593,GO:0016477,GO:0045217,GO:0043482,GO:0043583,GO:0032401,GO:0008057,GO:0002089,GO:0032438,GO:0030835	adherens junction|apical junction complex|apical plasma membrane|bicellular tight junction|cell cortex|cell-cell junction|cortical actin cytoskeleton|cytoplasm|cytoskeleton|microtubule|neuronal cell body|plasma membrane|actin binding|actin filament binding|beta-catenin binding|protein domain specific binding|actin filament organization|apical protein localization|brain development|camera-type eye…
evm.TU.Chr01.239	610.042	250.179	969.906	3.87979	1.95598	1.43269e-21	5.06152e-20	Up	59.4458	31.8349	53.3563	12.6751	13.1789	10.8603	gnb1	Guanine nucleotide-binding protein G(I)/G(S)/G(T) subunit beta-1	ko04014,ko04371,ko04151,ko04062,ko04926,ko04724,ko04727,ko04725,ko04728,ko04726,ko04723,ko04713,ko05200,ko05170,ko05163,ko05167,ko05032,ko05034	Ras signaling pathway|Apelin signaling pathway|PI3K-Akt signaling pathway|Chemokine signaling pathway|Relaxin signaling pathway|Glutamatergic synapse|GABAergic synapse|Cholinergic synapse|Dopaminergic synapse|Serotonergic synapse|Retrograde endocannabinoid signaling|Circadian entrainment|Pathways in cancer|Human immunodeficiency virus 1 infection|Human cytomegalovirus infection|Kaposi sarcoma-ass…	GO:0007165	signal transduction
evm.TU.Chr01.24	24.4412	20.6559	28.2265	1.34794	0.430761	0.446189	0.559394	Up	1.4211	0.916945	0.916058	1.203	0.52415	0.633971	slc7a6	Y+L amino acid transporter 2			GO:0016323,GO:0034618,GO:0015179,GO:0061459,GO:0031460,GO:1903826,GO:0015804,GO:0006809	basolateral plasma membrane|arginine binding|L-amino acid transmembrane transporter activity|L-arginine transmembrane transporter activity|glycine betaine transport|L-arginine transmembrane transport|neutral amino acid transport|nitric oxide biosynthetic process
evm.TU.Chr01.240	1859.47	2457.17	1261.78	0.513241	-0.962292	1.79725e-09	1.63649e-08	Down	34.5767	32.0368	25.7563	64.9584	54.4672	60.1021	Mfn1	Mitofusin-1	ko04137,ko04621,ko05012,ko05022	Mitophagy - animal|NOD-like receptor signaling pathway|Parkinson disease|Pathways of neurodegeneration - multiple diseases	GO:0016020,GO:0005743,GO:0005741,GO:0005739,GO:0098799,GO:0005525,GO:0003924,GO:0042802,GO:0071549,GO:0071333,GO:0071456,GO:0090650,GO:0046039,GO:0048312,GO:0008584,GO:0008053,GO:0051646,GO:0070584,GO:0090258,GO:0061003,GO:0010636,GO:0010918,GO:0051592,GO:0051412,GO:0051602,GO:0045471,GO:1905395,GO:1902617,GO:1990910,GO:0010042,GO:0014850,GO:0031667	membrane|mitochondrial inner membrane|mitochondrial outer membrane|mitochondrion|outer mitochondrial membrane protein complex|GTP binding|GTPase activity|identical protein binding|cellular response to dexamethasone stimulus|cellular response to glucose stimulus|cellular response to hypoxia|cellular response to oxygen-glucose deprivation|GTP metabolic process|intracellular distribution of mitochon…
evm.TU.Chr01.241	443.803	432.09	455.516	1.05465	0.0767656	0.663405	0.748907	Up	7.34109	5.65775	7.52669	6.53834	6.29621	6.49182	TRAPPC10	Trafficking protein particle complex subunit 10			GO:0005737,GO:0005829,GO:0030008,GO:1990071,GO:0034498,GO:0006888,GO:0006891,GO:0006901,GO:0099022	cytoplasm|cytosol|TRAPP complex|TRAPPII protein complex|early endosome to Golgi transport|endoplasmic reticulum to Golgi vesicle-mediated transport|intra-Golgi vesicle-mediated transport|vesicle coating|vesicle tethering
evm.TU.Chr01.242	1119.66	1184.21	1055.12	0.890787	-0.166848	0.279515	0.389476	Down	21.6203	17.8709	18.0703	21.8125	19.122	23.202	CCP110	Centriolar coiled-coil protein of 110 kDa			GO:0005814,GO:0005813,GO:0005929,GO:0005829,GO:0032991,GO:0007099,GO:0051298,GO:0032053,GO:1903723,GO:1902018,GO:0045724,GO:0032465	centriole|centrosome|cilium|cytosol|protein-containing complex|centriole replication|centrosome duplication|ciliary basal body organization|negative regulation of centriole elongation|negative regulation of cilium assembly|positive regulation of cilium assembly|regulation of cytokinesis
evm.TU.Chr01.243	12.144	6.74931	17.5386	2.48523	1.31338	0.172757	0.26696	Up	1.55213	1.59497	2.6889	2.0178	0.153853	0.132921	MAFK	Transcription factor MafK			GO:0005634,GO:0003700,GO:0000981,GO:0000978,GO:0043565,GO:0000976,GO:0006357	nucleus|DNA-binding transcription factor activity|DNA-binding transcription factor activity, RNA polymerase II-specific|RNA polymerase II cis-regulatory region sequence-specific DNA binding|sequence-specific DNA binding|transcription cis-regulatory region binding|regulation of transcription by RNA polymerase II
evm.TU.Chr01.244	310.604	165.463	455.745	2.74077	1.45458	9.84549e-08	6.85138e-07	Up	14.9573	7.95599	15.2814	6.43174	3.83962	3.4486	PYCR2	Pyrroline-5-carboxylate reductase 2	ko00330	Arginine and proline metabolism	GO:0005739,GO:0004735,GO:0034599,GO:0055129,GO:0006561	mitochondrion|pyrroline-5-carboxylate reductase activity|cellular response to oxidative stress|L-proline biosynthetic process|proline biosynthetic process
evm.TU.Chr01.245	676.519	830.115	522.924	0.628972	-0.668933	0.000207824	0.000769985	Down	17.033	16.9187	14.7013	28.839	21.8174	26.6038	Aspscr1	Tether containing UBX domain for GLUT4	ko05202	Transcriptional misregulation in cancer	GO:0005737,GO:0009898,GO:0030659,GO:0005829,GO:0012505,GO:0033116,GO:0043231,GO:0005654,GO:0005634,GO:0048471,GO:0005886,GO:0012506,GO:0042593,GO:0006886,GO:0031401,GO:0046324	cytoplasm|cytoplasmic side of plasma membrane|cytoplasmic vesicle membrane|cytosol|endomembrane system|endoplasmic reticulum-Golgi intermediate compartment membrane|intracellular membrane-bounded organelle|nucleoplasm|nucleus|perinuclear region of cytoplasm|plasma membrane|vesicle membrane|glucose homeostasis|intracellular protein transport|positive regulation of protein modification process|regu…
evm.TU.Chr01.246	7.39528	12.2332	2.55733	0.206455	-2.2761	0.0798176	0.141957	Down	0.226946	0.116604	0	1.33749	0.239955	0.0518269	notum1a	Palmitoleoyl-protein carboxylesterase notum1a	ko04310	Wnt signaling pathway	GO:0005576,GO:1990699,GO:0009952,GO:0006507,GO:0090090,GO:0030178,GO:0021532,GO:1990697,GO:0016055	extracellular region|palmitoleyl hydrolase activity|anterior/posterior pattern specification|GPI anchor release|negative regulation of canonical Wnt signaling pathway|negative regulation of Wnt signaling pathway|neural tube patterning|protein depalmitoleylation|Wnt signaling pathway
evm.TU.Chr01.247	1467.77	1175.97	1759.57	1.49699	0.582063	4.69362e-05	0.00019825	Up	45.2694	36.7596	42.7588	26.3669	27.131	29.2855	TMC6	Transmembrane channel-like protein 6			GO:0005737,GO:0005783,GO:0005789,GO:0070062,GO:0005794,GO:0031965,GO:0005886,GO:0035579,GO:0070821,GO:0008381	cytoplasm|endoplasmic reticulum|endoplasmic reticulum membrane|extracellular exosome|Golgi apparatus|nuclear membrane|plasma membrane|specific granule membrane|tertiary granule membrane|mechanosensitive ion channel activity
evm.TU.Chr01.248	4503.23	4667.75	4338.72	0.929712	-0.105145	0.441974	0.555316	Down	144.152	114.49	112.202	122.704	140.29	132.805	TMC7	Transmembrane channel-like protein 7			GO:0005886,GO:0006811	plasma membrane|ion transport
evm.TU.Chr01.249	1901.68	2519.67	1283.7	0.509794	-0.972014	4.25042e-07	2.6441e-06	Down	69.8098	52.5381	48.8675	82.5981	130.958	118.408	Hmcn2	Hemicentin-2			GO:0005604,GO:0005938,GO:0030054,GO:0032154,GO:0062023,GO:0031012,GO:0005576,GO:0005615,GO:0005509,GO:0050896	basement membrane|cell cortex|cell junction|cleavage furrow|collagen-containing extracellular matrix|extracellular matrix|extracellular region|extracellular space|calcium ion binding|response to stimulus
evm.TU.Chr01.25	146.209	113.836	178.581	1.55543	0.637315	0.0472523	0.0912751	Up	7.31223	6.93848	4.87746	6.2133	3.15835	2.89918	Ripk2	Receptor-interacting serine/threonine-protein kinase 2			GO:0005737,GO:0005856,GO:0005829,GO:0032991,GO:0031982,GO:0005524,GO:0050700,GO:0089720,GO:0042802,GO:0004706,GO:0030274,GO:0004715,GO:0042803,GO:0106310,GO:0004674,GO:0005102,GO:0097202,GO:0002250,GO:0006915,GO:0035739,GO:0071222,GO:0071223,GO:0071225,GO:0071224,GO:0019221,GO:0050830,GO:0070371,GO:0007249,GO:0033080,GO:0045087,GO:0007254,GO:0031663,GO:0070427,GO:0070431,GO:0043065,GO:2000563,GO:…	cytoplasm|cytoskeleton|cytosol|protein-containing complex|vesicle|ATP binding|CARD domain binding|caspase binding|identical protein binding|JUN kinase kinase kinase activity|LIM domain binding|non-membrane spanning protein tyrosine kinase activity|protein homodimerization activity|protein serine kinase activity|protein serine/threonine kinase activity|signaling receptor binding|activation of cyst…
evm.TU.Chr01.250	8044.8	8630.3	7459.29	0.864497	-0.210068	0.376826	0.491418	Down	359.827	227.789	247.447	200.744	466.262	284.171	FCRL5	Fc receptor-like protein 5			GO:0009986,GO:0005886,GO:0043235,GO:0004888,GO:0007166	cell surface|plasma membrane|receptor complex|transmembrane signaling receptor activity|cell surface receptor signaling pathway
evm.TU.Chr01.251	1863.25	1030.88	2695.63	2.61874	1.38887	5.7687e-14	9.55082e-13	Up	261.793	160.815	226.083	66.3806	99.4768	78.4733	SYNGR2	Synaptogyrin-2			GO:0031594,GO:0030672,GO:0045055,GO:0048499	neuromuscular junction|synaptic vesicle membrane|regulated exocytosis|synaptic vesicle membrane organization
evm.TU.Chr01.252	240.198	213.674	266.721	1.24105	0.311556	0.345308	0.458749	Up	27.0118	20.6718	18.0725	29.793	9.69541	13.1488	TK1	Thymidine kinase, cytosolic	ko00240,ko00983	Pyrimidine metabolism|Drug metabolism - other enzymes	GO:0005737,GO:0005524,GO:0042802,GO:0004797,GO:0008270,GO:0071897,GO:0016310,GO:0051289,GO:0046104	cytoplasm|ATP binding|identical protein binding|thymidine kinase activity|zinc ion binding|DNA biosynthetic process|phosphorylation|protein homotetramerization|thymidine metabolic process
evm.TU.Chr01.253	50.2003	68.8614	31.5392	0.454484	-1.1377	0.00746252	0.0187498	Down	2.68749	2.38506	1.57625	6.797	4.06857	3.6824	afmid	Kynurenine formamidase	ko00630,ko00380	Glyoxylate and dicarboxylate metabolism|Tryptophan metabolism	GO:0005829,GO:0005634,GO:0004061,GO:0034354,GO:0019441	cytosol|nucleus|arylformamidase activity|'de novo' NAD biosynthetic process from tryptophan|tryptophan catabolic process to kynurenine
evm.TU.Chr01.254	453.514	408.764	498.264	1.22235	0.289663	0.146087	0.23332	Up	24.6465	17.2817	20.8204	13.6834	17.9924	19.0705	Cant1	Soluble calcium-activated nucleotidase 1	ko00230,ko00240	Purine metabolism|Pyrimidine metabolism	GO:0005789,GO:0032580,GO:0016020,GO:0043262,GO:0005509,GO:0004382,GO:0042803,GO:0045134,GO:0030166	endoplasmic reticulum membrane|Golgi cisterna membrane|membrane|ADP phosphatase activity|calcium ion binding|GDP phosphatase activity|protein homodimerization activity|UDP phosphatase activity|proteoglycan biosynthetic process
evm.TU.Chr01.255	335.545	427.349	243.74	0.569234	-0.812905	6.29291e-05	0.000259357	Down	6.47619	7.27339	6.32802	12.8197	12.4093	10.2262	Oga	Protein O-GlcNAcase	ko04931	Insulin resistance	GO:0005829,GO:0005739,GO:0005634,GO:0102167,GO:0102571,GO:0102166,GO:0016231,GO:0004402,GO:0042802,GO:0046060,GO:0009100,GO:0006044,GO:0070265,GO:0010616,GO:0060051,GO:0051928,GO:0010524,GO:0031343,GO:0051054,GO:0046326,GO:0060124,GO:0032024,GO:0051901,GO:0043243,GO:0045862,GO:0006517,GO:0006612	cytosol|mitochondrion|nucleus|[protein]-3-O-(N-acetyl-D-glucosaminyl)-L-serine O-N-acetyl-alpha-D-glucosaminase activity|[protein]-3-O-(N-acetyl-D-glucosaminyl)-L-serine/L-threonine O-N-acetyl-alpha-D-glucosaminase activity|[protein]-3-O-(N-acetyl-D-glucosaminyl)-L-threonine O-N-acetyl-alpha-D-glucosaminase activity|beta-N-acetylglucosaminidase activity|histone acetyltransferase activity|identica…
evm.TU.Chr01.256	1512.31	1407.51	1617.11	1.1481	0.199253	0.184248	0.280871	Up	33.9297	28.2982	25.9893	28.87	24.5282	23.1155	Pprc1	Peroxisome proliferator-activated receptor gamma coactivator-related protein 1			GO:0005654,GO:0005634,GO:0030374,GO:0003723,GO:0051091,GO:0045944	nucleoplasm|nucleus|nuclear receptor coactivator activity|RNA binding|positive regulation of DNA-binding transcription factor activity|positive regulation of transcription by RNA polymerase II
evm.TU.Chr01.257	1757.09	1789.39	1724.79	0.964298	-0.0524487	0.71302	0.789396	Down	95.7541	64.5445	79.3087	81.3545	82.3283	81.8508	LDB1	LIM domain-binding protein 1	ko05202	Transcriptional misregulation in cancer	GO:0005634,GO:0032991,GO:0005667,GO:0030274,GO:0042803,GO:0009948,GO:0045647,GO:0000122,GO:0007399,GO:0030182,GO:0045944,GO:0016055	nucleus|protein-containing complex|transcription regulator complex|LIM domain binding|protein homodimerization activity|anterior/posterior axis specification|negative regulation of erythrocyte differentiation|negative regulation of transcription by RNA polymerase II|nervous system development|neuron differentiation|positive regulation of transcription by RNA polymerase II|Wnt signaling pathway
evm.TU.Chr01.258	793.834	894.521	693.146	0.773732	-0.370095	0.026629	0.0562181	Down	23.4983	20.4234	19.8114	32.1137	23.8311	26.101	orc2	Origin recognition complex subunit 2	ko04110,ko04111,ko04113	Cell cycle|Cell cycle - yeast|Meiosis - yeast	GO:0005634,GO:0000808,GO:0003682,GO:0006260	nucleus|origin recognition complex|chromatin binding|DNA replication
evm.TU.Chr01.259	347.584	373.167	322.002	0.864086	-0.210753	0.248064	0.354571	Down	27.8831	22.187	23.7387	27.0701	30.6718	27.2247	CFAP410	Cilia- and flagella-associated protein 410			GO:0036064,GO:0005737,GO:0005829,GO:0043231,GO:0005739,GO:0032391,GO:0001750,GO:0005886,GO:0006974,GO:0060271,GO:0007010,GO:0008360,GO:0007224	ciliary basal body|cytoplasm|cytosol|intracellular membrane-bounded organelle|mitochondrion|photoreceptor connecting cilium|photoreceptor outer segment|plasma membrane|cellular response to DNA damage stimulus|cilium assembly|cytoskeleton organization|regulation of cell shape|smoothened signaling pathway
evm.TU.Chr01.26	74.4441	28.5882	120.3	4.25733	2.08995	1.24123e-08	9.93148e-08	Up	4.40116	2.47414	4.00868	0.700053	1.02649	0.815887	Adgrg1	Adhesion G-protein coupled receptor G1			GO:0005576,GO:0097451,GO:0045121,GO:0005886,GO:0005518,GO:0050840,GO:0004930,GO:0008201,GO:0007189,GO:0001525,GO:0007420,GO:0007155,GO:0016477,GO:0007166,GO:0021801,GO:0021796,GO:0061484,GO:0021819,GO:0008285,GO:2001223,GO:0061351,GO:0045785,GO:2000179,GO:0035025,GO:0070528,GO:0007266,GO:0072520,GO:0010573	extracellular region|glial limiting end-foot|membrane raft|plasma membrane|collagen binding|extracellular matrix binding|G protein-coupled receptor activity|heparin binding|adenylate cyclase-activating G protein-coupled receptor signaling pathway|angiogenesis|brain development|cell adhesion|cell migration|cell surface receptor signaling pathway|cerebral cortex radial glia-guided migration|cerebra…
evm.TU.Chr01.260	137.964	208.677	67.252	0.320783	-1.64033	4.92211e-09	4.20653e-08	Down	1.75711	1.60981	1.53781	6.67118	4.49907	4.09	Pfkl	ATP-dependent 6-phosphofructokinase, liver type	ko00010,ko00030,ko00051,ko00052,ko00680,ko03018,ko04066,ko04152,ko04922,ko04919,ko05230	Glycolysis / Gluconeogenesis|Pentose phosphate pathway|Fructose and mannose metabolism|Galactose metabolism|Methane metabolism|RNA degradation|HIF-1 signaling pathway|AMPK signaling pathway|Glucagon signaling pathway|Thyroid hormone signaling pathway|Central carbon metabolism in cancer	GO:0005945,GO:0005829,GO:0016020,GO:0003872,GO:0016208,GO:0005524,GO:0070061,GO:0070095,GO:0042802,GO:0019900,GO:0046872,GO:0048029,GO:0061621,GO:0005975,GO:0030388,GO:0006002,GO:0006096,GO:0061615,GO:0046676,GO:0009749	6-phosphofructokinase complex|cytosol|membrane|6-phosphofructokinase activity|AMP binding|ATP binding|fructose binding|fructose-6-phosphate binding|identical protein binding|kinase binding|metal ion binding|monosaccharide binding|canonical glycolysis|carbohydrate metabolic process|fructose 1,6-bisphosphate metabolic process|fructose 6-phosphate metabolic process|glycolytic process|glycolytic proc…
evm.TU.Chr01.261	49716.2	51537	47895.4	0.929325	-0.105745	0.594709	0.693293	Down	7448.45	11749.4	9550.9	10605.8	9783.96	10991.4	rpl37a	60S ribosomal protein L37a	ko03010,ko05171	Ribosome|Coronavirus disease - COVID-19	GO:0022625,GO:0046872,GO:0003735,GO:0006412	cytosolic large ribosomal subunit|metal ion binding|structural constituent of ribosome|translation
evm.TU.Chr01.262	4034.99	3571.38	4498.6	1.25946	0.3328	0.0194239	0.0427469	Up	209.729	217.723	197.864	168.521	161.172	167.558	eif4a3	Eukaryotic initiation factor 4A-III	ko03040,ko03013,ko03015	Spliceosome|Nucleocytoplasmic transport|mRNA surveillance pathway	GO:0005737,GO:0016607,GO:0005634,GO:0071006,GO:0005524,GO:0016887,GO:0003723,GO:0003724,GO:0000398,GO:0051028,GO:0000184,GO:0000381,GO:0006417	cytoplasm|nuclear speck|nucleus|U2-type catalytic step 1 spliceosome|ATP binding|ATP hydrolysis activity|RNA binding|RNA helicase activity|mRNA splicing, via spliceosome|mRNA transport|nuclear-transcribed mRNA catabolic process, nonsense-mediated decay|regulation of alternative mRNA splicing, via spliceosome|regulation of translation
evm.TU.Chr01.263	1.0287	2.0574	0	0.0760387	-3.71712	0.278015	0.387898	Down	0	0	0	0.293543	0	0	RRH	Visual pigment-like receptor peropsin			GO:0001750,GO:0005886,GO:0008020,GO:0004930,GO:0071482,GO:0007186,GO:0007602,GO:0007601	photoreceptor outer segment|plasma membrane|G protein-coupled photoreceptor activity|G protein-coupled receptor activity|cellular response to light stimulus|G protein-coupled receptor signaling pathway|phototransduction|visual perception
evm.TU.Chr01.264	64.8854	21.5063	108.265	5.07119	2.34233	7.05189e-07	4.21586e-06	Up	3.37801	1.18582	3.4493	0.392778	0.366038	0.776216	STRN	Striatin	ko04013	MAPK signaling pathway - fly	GO:0005923,GO:0005829,GO:0030425,GO:0043197,GO:0090443,GO:0016020,GO:0043025,GO:0014069,GO:0045211,GO:0070016,GO:0005516,GO:0030331,GO:0051721,GO:0044877,GO:0070830,GO:0016358,GO:0007626,GO:0008285,GO:0016055	bicellular tight junction|cytosol|dendrite|dendritic spine|FAR/SIN/STRIPAK complex|membrane|neuronal cell body|postsynaptic density|postsynaptic membrane|armadillo repeat domain binding|calmodulin binding|nuclear estrogen receptor binding|protein phosphatase 2A binding|protein-containing complex binding|bicellular tight junction assembly|dendrite development|locomotory behavior|negative regulatio…
evm.TU.Chr01.265	67.7405	120.799	14.6824	0.121585	-3.03996	0.41524	0.528983	Down	6.03608	0	0	46.0731	0	0	MAP1LC3C	Microtubule-associated proteins 1A/1B light chain 3C	ko04371,ko04140,ko04137,ko04216,ko04621,ko05167,ko05131,ko05014,ko05022	Apelin signaling pathway|Autophagy - animal|Mitophagy - animal|Ferroptosis|NOD-like receptor signaling pathway|Kaposi sarcoma-associated herpesvirus infection|Shigellosis|Amyotrophic lateral sclerosis|Pathways of neurodegeneration - multiple diseases	GO:0005776,GO:0000421,GO:0036464,GO:0031410,GO:0005829,GO:0012505,GO:0005874,GO:0031090,GO:0008017,GO:0031625,GO:0035973,GO:0000045,GO:0097352,GO:0000422,GO:0006995,GO:0009267,GO:0016236,GO:0032527	autophagosome|autophagosome membrane|cytoplasmic ribonucleoprotein granule|cytoplasmic vesicle|cytosol|endomembrane system|microtubule|organelle membrane|microtubule binding|ubiquitin protein ligase binding|aggrephagy|autophagosome assembly|autophagosome maturation|autophagy of mitochondrion|cellular response to nitrogen starvation|cellular response to starvation|macroautophagy|protein exit from …
evm.TU.Chr01.266	4556.55	5099.56	4013.54	0.787307	-0.345002	0.0658462	0.120672	Down	163.316	135.441	144.551	140.701	245.787	173.459	irf2bp2b	Interferon regulatory factor 2-binding protein 2-B			GO:0005634,GO:0001227,GO:0046872,GO:0000978,GO:0003714,GO:0045650,GO:0006357	nucleus|DNA-binding transcription repressor activity, RNA polymerase II-specific|metal ion binding|RNA polymerase II cis-regulatory region sequence-specific DNA binding|transcription corepressor activity|negative regulation of macrophage differentiation|regulation of transcription by RNA polymerase II
evm.TU.Chr01.267	8.13771	13.3712	2.9042	0.216039	-2.21064	0.0213605	0.0464226	Down	0.45182	0.696432	1.07962	3.75919	3.2246	3.40496
evm.TU.Chr01.268	4.48118	6.23938	2.72298	0.432732	-1.20845	0.325301	0.438006	Down	0.210082	0.539698	0.200796	0.54622	0.832964	0.863561
evm.TU.Chr01.269	888.554	960.557	816.551	0.849308	-0.23564	0.124034	0.203906	Down	106.241	104.446	104.118	133.71	120.634	116.518	tomm20b	Mitochondrial import receptor subunit TOM20 homolog B			GO:0005741,GO:0005742,GO:0030943,GO:0030150,GO:0016031	mitochondrial outer membrane|mitochondrial outer membrane translocase complex|mitochondrion targeting sequence binding|protein import into mitochondrial matrix|tRNA import into mitochondrion
evm.TU.Chr01.27	277.304	150.87	403.739	2.67034	1.41703	1.60802e-11	1.98754e-10	Up	16.0154	11.0195	12.2835	5.53268	4.92905	4.10497	Swap70	Switch-associated protein 70			GO:0015629,GO:0005737,GO:0030027,GO:0005634,GO:0005886,GO:0005524,GO:0003677,GO:0051017,GO:0045190,GO:0030835,GO:0033633,GO:1902309,GO:0032233,GO:0007204,GO:0060754,GO:0008064,GO:0032880,GO:0016444	actin cytoskeleton|cytoplasm|lamellipodium|nucleus|plasma membrane|ATP binding|DNA binding|actin filament bundle assembly|isotype switching|negative regulation of actin filament depolymerization|negative regulation of cell-cell adhesion mediated by integrin|negative regulation of peptidyl-serine dephosphorylation|positive regulation of actin filament bundle assembly|positive regulation of cytosol…
evm.TU.Chr01.270	538.783	620.385	457.18	0.737461	-0.439362	0.0183426	0.0407068	Down	20.4358	18.9152	19.7839	25.7465	32.5896	21.9789	Rbm34	RNA-binding protein 34			GO:0005730,GO:0003723	nucleolus|RNA binding
evm.TU.Chr01.271	245.247	222.085	268.409	1.2124	0.277863	0.197374	0.296828	Up	10.6237	7.87029	10.2427	6.87337	8.22856	8.4208	tbce	Tubulin-specific chaperone E			GO:0005737,GO:0005856,GO:0043014,GO:0000226,GO:0007023,GO:0007021	cytoplasm|cytoskeleton|alpha-tubulin binding|microtubule cytoskeleton organization|post-chaperonin tubulin folding pathway|tubulin complex assembly
evm.TU.Chr01.272	349.115	250.787	447.443	1.78921	0.839327	3.94928e-05	0.000169564	Up	7.41587	5.49543	7.51615	3.53437	4.55416	3.2848	NID1	Nidogen-1			GO:0005604,GO:0062023,GO:0070062,GO:0005576,GO:0005886,GO:0098637,GO:0005509,GO:0005518,GO:0005201,GO:0043236,GO:0043237,GO:0043394,GO:0071711,GO:0007160,GO:0032836,GO:0045785,GO:0010811,GO:2001046,GO:0051149,GO:0110011	basement membrane|collagen-containing extracellular matrix|extracellular exosome|extracellular region|plasma membrane|protein complex involved in cell-matrix adhesion|calcium ion binding|collagen binding|extracellular matrix structural constituent|laminin binding|laminin-1 binding|proteoglycan binding|basement membrane organization|cell-matrix adhesion|glomerular basement membrane development|pos…
evm.TU.Chr01.273	17.2172	30.1859	4.24851	0.136773	-2.87015	0.000129246	0.000499262	Down	0.12621	0.345847	0.120631	1.92515	1.06755	1.38346	gpr137ba	G protein-coupled receptor 137Ba			GO:0005765,GO:0006914,GO:0046849,GO:0045779,GO:0045671,GO:0150032,GO:1904263,GO:0010506,GO:0043087	lysosomal membrane|autophagy|bone remodeling|negative regulation of bone resorption|negative regulation of osteoclast differentiation|positive regulation of protein localization to lysosome|positive regulation of TORC1 signaling|regulation of autophagy|regulation of GTPase activity
evm.TU.Chr01.274	278.688	151.701	405.674	2.6731	1.41851	4.9119e-08	3.58058e-07	Up	17.0758	10.1412	18.6792	5.73961	4.27337	6.85013	Ero1b	ERO1-like protein beta	ko04141	Protein processing in endoplasmic reticulum	GO:0005788,GO:0005789,GO:0016020,GO:0015036,GO:0071949,GO:0015035,GO:0016972,GO:0045454,GO:0006888,GO:0030198,GO:0042593,GO:0030070,GO:0018401,GO:0034975,GO:0022417	endoplasmic reticulum lumen|endoplasmic reticulum membrane|membrane|disulfide oxidoreductase activity|FAD binding|protein-disulfide reductase activity|thiol oxidase activity|cell redox homeostasis|endoplasmic reticulum to Golgi vesicle-mediated transport|extracellular matrix organization|glucose homeostasis|insulin processing|peptidyl-proline hydroxylation to 4-hydroxy-L-proline|protein folding i…
evm.TU.Chr01.275	133.607	66.0246	201.189	3.02148	1.59525	1.13086e-05	5.39202e-05	Up	5.11002	3.38135	5.05066	2.27476	1.56562	0.61	Mctp2	Multiple C2 and transmembrane domain-containing protein 2			GO:0005829,GO:0016020,GO:0005654,GO:0030672,GO:0005509,GO:0046928	cytosol|membrane|nucleoplasm|synaptic vesicle membrane|calcium ion binding|regulation of neurotransmitter secretion
evm.TU.Chr01.276	279.557	308.031	251.083	0.813158	-0.298392	0.152292	0.241298	Down	10.1836	11.0894	11.4042	14.9382	12.5351	12.8082	MEF2A	Myocyte-specific enhancer factor 2A	ko04013,ko04371,ko04022,ko04928,ko05418	MAPK signaling pathway - fly|Apelin signaling pathway|cGMP-PKG signaling pathway|Parathyroid hormone synthesis, secretion and action|Fluid shear stress and atherosclerosis	GO:0005634,GO:0003682,GO:0000981,GO:0140297,GO:0035035,GO:0042826,GO:0046983,GO:0000978,GO:0000977,GO:0046332,GO:0006915,GO:0061337,GO:0071277,GO:0048813,GO:0070375,GO:0000165,GO:0000002,GO:0048311,GO:0000122,GO:0045944,GO:0006357,GO:0055005	nucleus|chromatin binding|DNA-binding transcription factor activity, RNA polymerase II-specific|DNA-binding transcription factor binding|histone acetyltransferase binding|histone deacetylase binding|protein dimerization activity|RNA polymerase II cis-regulatory region sequence-specific DNA binding|RNA polymerase II transcription regulatory region sequence-specific DNA binding|SMAD binding|apoptot…
evm.TU.Chr01.277	303.489	316.116	290.862	0.920861	-0.118945	0.549078	0.653295	Down	15.9041	14.6715	14.6829	15.0368	16.0513	17.8915	LRRC28	Leucine-rich repeat-containing protein 28
evm.TU.Chr01.278	9.33028	10.1489	8.51169	0.851715	-0.231558	0.795917	0.85356	Down	0.206294	0.0374095	0.127585	0.100964	0.153967	0.166273	IGF1R	Insulin-like growth factor 1 receptor	ko04010,ko04014,ko04015,ko04066,ko04068,ko04151,ko04152,ko04150,ko04144,ko04140,ko04114,ko04510,ko04520,ko04550,ko04913,ko04914,ko04730,ko04211,ko04213,ko05200,ko05202,ko05205,ko05225,ko05214,ko05218,ko05215,ko05224,ko01521,ko01522	MAPK signaling pathway|Ras signaling pathway|Rap1 signaling pathway|HIF-1 signaling pathway|FoxO signaling pathway|PI3K-Akt signaling pathway|AMPK signaling pathway|mTOR signaling pathway|Endocytosis|Autophagy - animal|Oocyte meiosis|Focal adhesion|Adherens junction|Signaling pathways regulating pluripotency of stem cells|Ovarian steroidogenesis|Progesterone-mediated oocyte maturation|Long-term d…	GO:0035867,GO:0030424,GO:0005901,GO:0005737,GO:0005899,GO:0043231,GO:0016020,GO:0043025,GO:0005634,GO:0005886,GO:1902911,GO:0043235,GO:0030315,GO:0005524,GO:0001965,GO:0042802,GO:0043559,GO:0005009,GO:0005158,GO:0043560,GO:0005520,GO:0031994,GO:0005010,GO:0043548,GO:0140318,GO:0004713,GO:0005198,GO:0004714,GO:0007568,GO:0097242,GO:0007409,GO:0003230,GO:1904045,GO:1904646,GO:1904385,GO:0071549,GO:…	alphav-beta3 integrin-IGF-1-IGF1R complex|axon|caveola|cytoplasm|insulin receptor complex|intracellular membrane-bounded organelle|membrane|neuronal cell body|nucleus|plasma membrane|protein kinase complex|receptor complex|T-tubule|ATP binding|G-protein alpha-subunit binding|identical protein binding|insulin binding|insulin receptor activity|insulin receptor binding|insulin receptor substrate bin…
evm.TU.Chr01.279	76.2446	63.133	89.3562	1.4128	0.498554	0.139059	0.224474	Up	2.24571	1.51497	1.57297	1.46196	1.3866	0.892586	ANPEP	Aminopeptidase N	ko00480,ko04640,ko04614	Glutathione metabolism|Hematopoietic cell lineage|Renin-angiotensin system	GO:0005737,GO:0005886,GO:0070006,GO:0042277,GO:0001618,GO:0008270,GO:0001525,GO:0030154,GO:0043171,GO:0006508,GO:0008217,GO:0007165	cytoplasm|plasma membrane|metalloaminopeptidase activity|peptide binding|virus receptor activity|zinc ion binding|angiogenesis|cell differentiation|peptide catabolic process|proteolysis|regulation of blood pressure|signal transduction
evm.TU.Chr01.282	34.0608	17.191	50.9306	2.98353	1.57702	0.000865444	0.00277856	Up	1.62524	1.20345	1.3935	0.422568	0.530682	0.45848	SV2B	Synaptic vesicle glycoprotein 2B	ko04512	ECM-receptor interaction	GO:0001669,GO:0016020,GO:0043005,GO:0005886,GO:0008021,GO:0030672,GO:0022857,GO:0007268,GO:0006836,GO:0099509,GO:2000300	acrosomal vesicle|membrane|neuron projection|plasma membrane|synaptic vesicle|synaptic vesicle membrane|transmembrane transporter activity|chemical synaptic transmission|neurotransmitter transport|regulation of presynaptic cytosolic calcium ion concentration|regulation of synaptic vesicle exocytosis
evm.TU.Chr01.283	1599.44	1090.6	2108.28	1.93197	0.950074	8.23709e-09	6.79683e-08	Up	18.7503	13.4206	20.1011	10.2001	8.29888	8.34514	AKAP13	A-kinase anchor protein 13	ko04928,ko05163	Parathyroid hormone synthesis, secretion and action|Human cytomegalovirus infection	GO:0005938,GO:0005829,GO:0016020,GO:0005634,GO:0048471,GO:0005085,GO:0005078,GO:0046872,GO:0060090,GO:0051018,GO:0031267,GO:0086023,GO:0071875,GO:0060348,GO:0055007,GO:0061049,GO:0007186,GO:0007507,GO:0051168,GO:0043123,GO:0043406,GO:0035025,GO:0035023,GO:0060297,GO:0051056	cell cortex|cytosol|membrane|nucleus|perinuclear region of cytoplasm|guanyl-nucleotide exchange factor activity|MAP-kinase scaffold activity|metal ion binding|molecular adaptor activity|protein kinase A binding|small GTPase binding|adenylate cyclase-activating adrenergic receptor signaling pathway involved in heart process|adrenergic receptor signaling pathway|bone development|cardiac muscle cell…
evm.TU.Chr01.284	23.6412	20.3993	26.883	1.2986	0.376958	0.513117	0.621449	Up	0.709963	0.646177	0.523478	0.696179	0.257368	0.472498	Ntrk3	NT-3 growth factor receptor	ko04020,ko04722,ko05230	Calcium signaling pathway|Neurotrophin signaling pathway|Central carbon metabolism in cancer	GO:0030424,GO:0005737,GO:0005829,GO:0098978,GO:0016020,GO:0005741,GO:0005886,GO:0045211,GO:0043235,GO:0005524,GO:0005004,GO:0043121,GO:0005030,GO:0002039,GO:0004714,GO:0090630,GO:0032148,GO:0048677,GO:1990090,GO:0007623,GO:0007507,GO:0070306,GO:0042490,GO:0022011,GO:0048712,GO:0060548,GO:0001933,GO:0048665,GO:0001764,GO:0019227,GO:2000251,GO:0043065,GO:0048691,GO:0030335,GO:0008284,GO:0010628,GO:…	axon|cytoplasm|cytosol|glutamatergic synapse|membrane|mitochondrial outer membrane|plasma membrane|postsynaptic membrane|receptor complex|ATP binding|GPI-linked ephrin receptor activity|neurotrophin binding|neurotrophin receptor activity|p53 binding|transmembrane receptor protein tyrosine kinase activity|activation of GTPase activity|activation of protein kinase B activity|axon extension involved…
evm.TU.Chr01.285	120.304	102.899	137.708	1.3274	0.408603	0.173671	0.268164	Up	9.46515	8.5926	9.49081	9.7231	5.52572	5.41044	MRPL46	39S ribosomal protein L46, mitochondrial			GO:0030054,GO:0005743,GO:0005762,GO:0005654,GO:0003735	cell junction|mitochondrial inner membrane|mitochondrial large ribosomal subunit|nucleoplasm|structural constituent of ribosome
evm.TU.Chr01.286	314.824	301.194	328.453	1.08754	0.121062	0.576829	0.677953	Up	26.4838	32.1399	32.4568	32.1059	25.6397	26.4925	MRPS11	28S ribosomal protein S11, mitochondrial	ko03010	Ribosome	GO:0005743,GO:0005763,GO:0003735,GO:0032543,GO:0043043	mitochondrial inner membrane|mitochondrial small ribosomal subunit|structural constituent of ribosome|mitochondrial translation|peptide biosynthetic process
evm.TU.Chr01.287	271.288	386.832	155.743	0.40196	-1.31487	6.12543e-09	5.14668e-08	Down	2.53995	1.89821	2.12567	6.40804	4.12467	5.62832	kif7	Kinesin-like protein kif7	ko04340,ko04814,ko05200,ko05217	Hedgehog signaling pathway|Motor proteins|Pathways in cancer|Basal cell carcinoma	GO:0005929,GO:0005737,GO:0035301,GO:0005871,GO:0005874,GO:0005524,GO:0016887,GO:0008017,GO:0003777,GO:0007368,GO:0007018,GO:0045879,GO:0035845	cilium|cytoplasm|Hedgehog signaling complex|kinesin complex|microtubule|ATP binding|ATP hydrolysis activity|microtubule binding|microtubule motor activity|determination of left/right symmetry|microtubule-based movement|negative regulation of smoothened signaling pathway|photoreceptor cell outer segment organization
evm.TU.Chr01.29	509.336	670.151	348.521	0.518994	-0.946209	2.87769e-06	1.53754e-05	Down	11.1551	12.2213	10.4993	24.5314	17.5117	23.2966	znf143	Zinc finger protein 143			GO:0005634,GO:0000981,GO:0046872,GO:0000978,GO:0007417,GO:0045893,GO:0006357	nucleus|DNA-binding transcription factor activity, RNA polymerase II-specific|metal ion binding|RNA polymerase II cis-regulatory region sequence-specific DNA binding|central nervous system development|positive regulation of DNA-templated transcription|regulation of transcription by RNA polymerase II
evm.TU.Chr01.290	1272.86	1032.97	1512.75	1.46294	0.548866	0.0012763	0.00391484	Up	40.956	40.8724	36.2147	29.9557	22.3363	28.3235	FES	Tyrosine-protein kinase Fes/Fps	ko04360	Axon guidance	GO:0005737,GO:0031410,GO:0005829,GO:0031234,GO:0005925,GO:0005794,GO:0015630,GO:0005524,GO:0034987,GO:0008017,GO:0004715,GO:0035091,GO:0004713,GO:0005102,GO:0060038,GO:0007155,GO:0030154,GO:0071305,GO:0007098,GO:0006935,GO:0045087,GO:0001578,GO:0051450,GO:0018108,GO:2000251,GO:0031116,GO:0045657,GO:0045639,GO:0010976,GO:0046777,GO:0030155,GO:0045595,GO:2000145,GO:0042127,GO:0008360,GO:0043304,GO:…	cytoplasm|cytoplasmic vesicle|cytosol|extrinsic component of cytoplasmic side of plasma membrane|focal adhesion|Golgi apparatus|microtubule cytoskeleton|ATP binding|immunoglobulin receptor binding|microtubule binding|non-membrane spanning protein tyrosine kinase activity|phosphatidylinositol binding|protein tyrosine kinase activity|signaling receptor binding|cardiac muscle cell proliferation|cell…
evm.TU.Chr01.291	56.0057	26.4936	85.5178	3.28057	1.71394	3.84051e-05	0.000165289	Up	19.9526	15.9004	24.3249	4.23489	8.71835	5.57939	FES	Tyrosine-protein kinase Fes/Fps	ko04360	Axon guidance	GO:0005737,GO:0031410,GO:0005829,GO:0031234,GO:0005925,GO:0005794,GO:0015630,GO:0005524,GO:0034987,GO:0004715,GO:0035091,GO:0004713,GO:0005102,GO:0007155,GO:0030154,GO:0006935,GO:0045087,GO:0018108,GO:2000251,GO:0031116,GO:0045639,GO:0010976,GO:0030155,GO:0045595,GO:2000145,GO:0042127,GO:0008360,GO:0043304,GO:0007169	cytoplasm|cytoplasmic vesicle|cytosol|extrinsic component of cytoplasmic side of plasma membrane|focal adhesion|Golgi apparatus|microtubule cytoskeleton|ATP binding|immunoglobulin receptor binding|non-membrane spanning protein tyrosine kinase activity|phosphatidylinositol binding|protein tyrosine kinase activity|signaling receptor binding|cell adhesion|cell differentiation|chemotaxis|innate immun…
evm.TU.Chr01.292	796.431	641.361	951.502	1.48179	0.567337	0.00266302	0.00752649	Up	26.301	16.3621	24.6726	18.1652	13.1742	13.5523	furin	Furin-1	ko03250	Viral life cycle - HIV-1	GO:0010008,GO:0005576,GO:0005794,GO:0005886,GO:0046872,GO:0004252,GO:1901394,GO:0006508	endosome membrane|extracellular region|Golgi apparatus|plasma membrane|metal ion binding|serine-type endopeptidase activity|positive regulation of transforming growth factor beta1 activation|proteolysis
evm.TU.Chr01.294	70.6032	51.5655	89.6409	1.75937	0.815059	0.0368305	0.074054	Up	8.09358	4.00213	7.03788	2.34169	4.92217	3.50204	slc39a1	Zinc transporter ZIP1	ko05010,ko05012	Alzheimer disease|Parkinson disease	GO:0016020,GO:0005886,GO:0008270,GO:0005385,GO:0071577,GO:0006829	membrane|plasma membrane|zinc ion binding|zinc ion transmembrane transporter activity|zinc ion transmembrane transport|zinc ion transport
evm.TU.Chr01.295	39.5468	40.8248	38.2688	0.938733	-0.0912138	0.847342	0.891816	Down	2.63441	1.89498	2.46761	2.13706	1.50412	3.68186	RLBP1	Retinaldehyde-binding protein 1			GO:0005813,GO:0005829,GO:0005654,GO:0005502,GO:0019841,GO:0050896,GO:0007601	centrosome|cytosol|nucleoplasm|11-cis retinal binding|retinol binding|response to stimulus|visual perception
evm.TU.Chr01.296	86.9624	32.1665	141.758	4.45061	2.154	2.08099e-07	1.36955e-06	Up	6.20973	2.58033	8.07586	1.02343	1.61451	1.11588	abhd2a	Monoacylglycerol lipase ABHD2			GO:0036126,GO:0097524,GO:0008126,GO:0047372,GO:0042562,GO:0033878,GO:0003707,GO:0034338,GO:0004806,GO:0046464,GO:0044255,GO:0051792,GO:0051793,GO:0032570,GO:0048240,GO:0043401	sperm flagellum|sperm plasma membrane|acetylesterase activity|acylglycerol lipase activity|hormone binding|hormone-sensitive lipase activity|nuclear steroid receptor activity|short-chain carboxylesterase activity|triglyceride lipase activity|acylglycerol catabolic process|cellular lipid metabolic process|medium-chain fatty acid biosynthetic process|medium-chain fatty acid catabolic process|respon…
evm.TU.Chr01.297	9.52741	11.3334	7.72143	0.686954	-0.541715	0.589713	0.68935	Down	1.11806	0.287229	0.160297	0.81396	1.24126	0.153197			ko04976	Bile secretion
evm.TU.Chr01.298	8.02996	7.5775	8.48242	1.11871	0.161834	0.858953	0.900328	Up	0.386518	0.661973	0.80044	0.535978	0.613009	0.529606	RASL12	Ras-like protein family member 12			GO:0005886,GO:0003925,GO:0019003,GO:0005525,GO:0003924	plasma membrane|G protein activity|GDP binding|GTP binding|GTPase activity
evm.TU.Chr01.300	98.7459	125.766	71.7261	0.571236	-0.807841	0.00510134	0.0134106	Down	4.30779	3.30882	3.20241	5.88303	6.27998	6.61798	UBAP1L	Ubiquitin-associated protein 1-like			GO:0000813,GO:0043130,GO:0043162	ESCRT I complex|ubiquitin binding|ubiquitin-dependent protein catabolic process via the multivesicular body sorting pathway
evm.TU.Chr01.301	281.124	344.555	217.693	0.631649	-0.662805	0.00130371	0.00399345	Down	9.47184	6.04783	7.73477	13.7402	11.3274	11.2983	Pdcd7	Programmed cell death protein 7			GO:0005689,GO:0006915,GO:2001235,GO:0070234,GO:0051384	U12-type spliceosomal complex|apoptotic process|positive regulation of apoptotic signaling pathway|positive regulation of T cell apoptotic process|response to glucocorticoid
evm.TU.Chr01.302	994.764	1001.05	988.478	0.987755	-0.0177751	0.907058	0.935388	Down	33.6941	24.8513	31.7516	30.3025	28.7455	31.5124	Clpx	ATP-dependent Clp protease ATP-binding subunit clpX-like, mitochondrial	ko04112	Cell cycle - Caulobacter	GO:0009368,GO:0009841,GO:0005759,GO:0042645,GO:0005739,GO:0005524,GO:0016887,GO:0140662,GO:0016504,GO:0046983,GO:0051082,GO:0008270,GO:0046034,GO:0006508,GO:0051603	endopeptidase Clp complex|mitochondrial endopeptidase Clp complex|mitochondrial matrix|mitochondrial nucleoid|mitochondrion|ATP binding|ATP hydrolysis activity|ATP-dependent protein folding chaperone|peptidase activator activity|protein dimerization activity|unfolded protein binding|zinc ion binding|ATP metabolic process|proteolysis|proteolysis involved in protein catabolic process
evm.TU.Chr01.303	712.053	578.946	845.159	1.46228	0.548218	0.00144577	0.00438299	Up	51.6414	48.0694	54.0573	30.6745	39.7356	34.6915	spg21	Maspardin	ko04144	Endocytosis	GO:0005829,GO:0030140,GO:0042609	cytosol|trans-Golgi network transport vesicle|CD4 receptor binding
evm.TU.Chr01.304	50.3432	69.9318	30.7545	0.438089	-1.1907	0.00230324	0.00663609	Down	1.27114	1.27185	0.991152	2.85275	2.38738	2.79592	ANKDD1A	Ankyrin repeat and death domain-containing protein 1A			GO:0007165	signal transduction
evm.TU.Chr01.305	1497.4	1103.54	1891.27	1.71451	0.777795	0.140693	0.226744	Up	50.5722	37.6537	61.5634	16.3901	50.46	20.1206	PLEKHO2	Pleckstrin homology domain-containing family O member 2			GO:0071888	macrophage apoptotic process
evm.TU.Chr01.306	5.24576	5.91445	4.57706	0.772085	-0.373168	0.733354	0.805709	Down	0.0905127	0.0744084	0.121117	0.131788	0.0861308	0.148825	Pcsk6	Proprotein convertase subtilisin/kexin type 6			GO:0009986,GO:0062023,GO:0005615,GO:0016020,GO:0004175,GO:0008201,GO:0048406,GO:0004252,GO:0007368,GO:0009100,GO:0032902,GO:0016486,GO:0016485,GO:0032940,GO:0007354	cell surface|collagen-containing extracellular matrix|extracellular space|membrane|endopeptidase activity|heparin binding|nerve growth factor binding|serine-type endopeptidase activity|determination of left/right symmetry|glycoprotein metabolic process|nerve growth factor production|peptide hormone processing|protein processing|secretion by cell|zygotic determination of anterior/posterior axis, e…
evm.TU.Chr01.307	2258.53	2419.81	2097.25	0.866428	-0.206849	0.149886	0.238286	Down	130.203	119.996	106.515	143.321	128.739	138.556	Snrpa1	U2 small nuclear ribonucleoprotein A'	ko03040	Spliceosome	GO:0071013,GO:0016604,GO:0016607,GO:0005654,GO:0005634,GO:0005681,GO:0005686,GO:0071007,GO:0071005,GO:0030620,GO:0000398,GO:0007283	catalytic step 2 spliceosome|nuclear body|nuclear speck|nucleoplasm|nucleus|spliceosomal complex|U2 snRNP|U2-type catalytic step 2 spliceosome|U2-type precatalytic spliceosome|U2 snRNA binding|mRNA splicing, via spliceosome|spermatogenesis
evm.TU.Chr01.308	2.0409	1.75277	2.32902	1.30116	0.379799	0.823533	0.873364	Up	0.138973	0.142808	0.0885534	0.144533	0.0734693	0.0634734
evm.TU.Chr01.31	2552	2642.42	2461.59	0.931527	-0.102331	0.47384	0.585514	Down	143.027	146.611	136.416	150.638	161.25	146.359	PSMD7	26S proteasome non-ATPase regulatory subunit 7	ko03050,ko05169,ko05010,ko05012,ko05014,ko05016,ko05017,ko05020,ko05022	Proteasome|Epstein-Barr virus infection|Alzheimer disease|Parkinson disease|Amyotrophic lateral sclerosis|Huntington disease|Spinocerebellar ataxia|Prion disease|Pathways of neurodegeneration - multiple diseases	GO:0005829,GO:0070062,GO:0005576,GO:1904813,GO:0016020,GO:0005654,GO:0005634,GO:0000502,GO:0005838,GO:0034774,GO:0042803,GO:0043161	cytosol|extracellular exosome|extracellular region|ficolin-1-rich granule lumen|membrane|nucleoplasm|nucleus|proteasome complex|proteasome regulatory particle|secretory granule lumen|protein homodimerization activity|proteasome-mediated ubiquitin-dependent protein catabolic process
evm.TU.Chr01.311	922.062	739.897	1104.23	1.49419	0.57936	0.00019973	0.000742451	Up	129.139	91.4574	114.007	69.2405	76.3894	76.0391	vimp	Selenoprotein S	ko04141	Protein processing in endoplasmic reticulum	GO:0005881,GO:0036513,GO:0036502,GO:0005789,GO:0030968,GO:0030970,GO:0030433	cytoplasmic microtubule|Derlin-1 retrotranslocation complex|Derlin-1-VIMP complex|endoplasmic reticulum membrane|endoplasmic reticulum unfolded protein response|retrograde protein transport, ER to cytosol|ubiquitin-dependent ERAD pathway
evm.TU.Chr01.312	160.467	98.5175	222.416	2.25761	1.17479	1.02644e-05	4.93213e-05	Up	5.29861	4.03086	6.47775	2.52037	2.57316	1.88539	CHSY1	Chondroitin sulfate synthase 1	ko00532	Glycosaminoglycan biosynthesis - chondroitin sulfate / dermatan sulfate	GO:0005576,GO:0032580,GO:0000139,GO:0016020,GO:0008376,GO:0047238,GO:0046872,GO:0050510,GO:0060349,GO:0002063,GO:0030206,GO:0030279,GO:0045880,GO:0009954,GO:0031667,GO:0051923	extracellular region|Golgi cisterna membrane|Golgi membrane|membrane|acetylgalactosaminyltransferase activity|glucuronosyl-N-acetylgalactosaminyl-proteoglycan 4-beta-N-acetylgalactosaminyltransferase activity|metal ion binding|N-acetylgalactosaminyl-proteoglycan 3-beta-glucuronosyltransferase activity|bone morphogenesis|chondrocyte development|chondroitin sulfate biosynthetic process|negative reg…
evm.TU.Chr01.313	77.0603	55.0733	99.0472	1.79936	0.847484	0.0144275	0.0329512	Up	1.06633	0.61061	1.1359	0.567195	0.555117	0.423824	LRRK1	Leucine-rich repeat serine/threonine-protein kinase 1			GO:0005737,GO:0005829,GO:0043231,GO:0005739,GO:0005524,GO:0005525,GO:0042802,GO:0046872,GO:0106310,GO:0004674,GO:0004722,GO:0045453,GO:0035556,GO:0050732,GO:0036035,GO:0018108,GO:0090263,GO:1902533,GO:0050731,GO:0007165	cytoplasm|cytosol|intracellular membrane-bounded organelle|mitochondrion|ATP binding|GTP binding|identical protein binding|metal ion binding|protein serine kinase activity|protein serine/threonine kinase activity|protein serine/threonine phosphatase activity|bone resorption|intracellular signal transduction|negative regulation of peptidyl-tyrosine phosphorylation|osteoclast development|peptidyl-t…
evm.TU.Chr01.314	56.3605	9.49902	103.222	10.7019	3.41979	6.05359e-14	9.99482e-13	Up	4.33304	3.58867	3.61611	0.40356	0.205138	0.443069	ALDH1A3	Aldehyde dehydrogenase family 1 member A3	ko00830	Retinol metabolism	GO:0005737,GO:0005829,GO:0070062,GO:0004029,GO:0004030,GO:0070403,GO:0042803,GO:0001758,GO:0070324,GO:0006915,GO:0031076,GO:0048048,GO:0060324,GO:0070384,GO:0042472,GO:0007626,GO:0050885,GO:0021768,GO:0060166,GO:0002072,GO:0043065,GO:0051289,GO:0042574,GO:0002138,GO:0042573,GO:0042572,GO:0060013	cytoplasm|cytosol|extracellular exosome|aldehyde dehydrogenase (NAD+) activity|aldehyde dehydrogenase [NAD(P)+] activity|NAD+ binding|protein homodimerization activity|retinal dehydrogenase activity|thyroid hormone binding|apoptotic process|embryonic camera-type eye development|embryonic eye morphogenesis|face development|Harderian gland development|inner ear morphogenesis|locomotory behavior|neu…
evm.TU.Chr01.315	299.031	397.2	200.861	0.506701	-0.980794	0.000549213	0.00184999	Down	10.98	10.3172	8.24878	13.7744	29.7463	14.9278	Asb7	Ankyrin repeat and SOCS box protein 7			GO:0035556,GO:0016567	intracellular signal transduction|protein ubiquitination
evm.TU.Chr01.317	6.12291	7.54021	4.70562	0.630151	-0.66623	0.539953	0.644933	Down	0.159829	0.0447925	0.041663	0.136002	0.184353	0.0597265	ADAMTS17	A disintegrin and metalloproteinase with thrombospondin motifs 17			GO:0031012,GO:0005576,GO:0046872,GO:0004222,GO:0030198,GO:0006508	extracellular matrix|extracellular region|metal ion binding|metalloendopeptidase activity|extracellular matrix organization|proteolysis
evm.TU.Chr01.32	1154.5	1339.85	969.147	0.723533	-0.466869	0.00108477	0.00339408	Down	17.2101	13.1732	13.5143	20.2364	20.9738	19.0155	NFAT5	Nuclear factor of activated T-cells 5			GO:0000785,GO:0005829,GO:0005654,GO:0005634,GO:0005667,GO:0003682,GO:0001228,GO:0003700,GO:0000981,GO:0000978,GO:1990837,GO:0033173,GO:0071474,GO:0071345,GO:0006974,GO:0010628,GO:1904996,GO:1901224,GO:0045944,GO:0062176,GO:0070884,GO:0006357,GO:0007165,GO:0006366	chromatin|cytosol|nucleoplasm|nucleus|transcription regulator complex|chromatin binding|DNA-binding transcription activator activity, RNA polymerase II-specific|DNA-binding transcription factor activity|DNA-binding transcription factor activity, RNA polymerase II-specific|RNA polymerase II cis-regulatory region sequence-specific DNA binding|sequence-specific double-stranded DNA binding|calcineuri…
evm.TU.Chr01.320	347.364	449.644	245.084	0.544562	-0.876833	2.55547e-06	1.37824e-05	Down	24.8196	20.9289	24.0378	45.7082	38.4479	43.2723	MTHFS	5-formyltetrahydrofolate cyclo-ligase	ko00670	One carbon pool by folate	GO:0005737,GO:0005829,GO:0005759,GO:0005739,GO:0030272,GO:0005524,GO:0005542,GO:0046872,GO:0046657,GO:0046655,GO:0009396,GO:0015942,GO:0006536,GO:0035999,GO:0046653	cytoplasm|cytosol|mitochondrial matrix|mitochondrion|5-formyltetrahydrofolate cyclo-ligase activity|ATP binding|folic acid binding|metal ion binding|folic acid catabolic process|folic acid metabolic process|folic acid-containing compound biosynthetic process|formate metabolic process|glutamate metabolic process|tetrahydrofolate interconversion|tetrahydrofolate metabolic process
evm.TU.Chr01.321	458.058	302.708	613.408	2.03335	1.02386	1.29477e-07	8.84221e-07	Up	68.9641	46.3033	62.4132	25.2072	33.8166	27.618	ZFAND6	AN1-type zinc finger protein 6			GO:0005829,GO:0003677,GO:0031593,GO:0008270,GO:0006915,GO:0071356,GO:0043066,GO:0006625,GO:0043122	cytosol|DNA binding|polyubiquitin modification-dependent protein binding|zinc ion binding|apoptotic process|cellular response to tumor necrosis factor|negative regulation of apoptotic process|protein targeting to peroxisome|regulation of I-kappaB kinase/NF-kappaB signaling
evm.TU.Chr01.322	110.919	114.846	106.991	0.931079	-0.103024	0.708231	0.785819	Down	5.08816	4.41277	3.82853	4.76634	4.52133	4.94453	FAH	Fumarylacetoacetase	ko00350,ko00643	Tyrosine metabolism|Styrene degradation	GO:0005829,GO:0070062,GO:0004334,GO:0046872,GO:0006527,GO:1902000,GO:0006559,GO:0006629,GO:0006572	cytosol|extracellular exosome|fumarylacetoacetase activity|metal ion binding|arginine catabolic process|homogentisate catabolic process|L-phenylalanine catabolic process|lipid metabolic process|tyrosine catabolic process
evm.TU.Chr01.324	55.1952	66.1014	44.289	0.670484	-0.576725	0.124459	0.204492	Down	1.39038	0.857247	1.32892	1.87982	1.50683	1.87334	arnt2	Aryl hydrocarbon receptor nuclear translocator 2	ko05200,ko05202,ko05211	Pathways in cancer|Transcriptional misregulation in cancer|Renal cell carcinoma	GO:0034751,GO:0005737,GO:0005634,GO:0005667,GO:0003700,GO:0000981,GO:0046982,GO:0000978,GO:0007411,GO:0007420,GO:0003208,GO:0098609,GO:0021536,GO:0071542,GO:0021979,GO:0072576,GO:0045893,GO:0006355,GO:0006357,GO:0001666,GO:0007165,GO:0048798,GO:0021591	aryl hydrocarbon receptor complex|cytoplasm|nucleus|transcription regulator complex|DNA-binding transcription factor activity|DNA-binding transcription factor activity, RNA polymerase II-specific|protein heterodimerization activity|RNA polymerase II cis-regulatory region sequence-specific DNA binding|axon guidance|brain development|cardiac ventricle morphogenesis|cell-cell adhesion|diencephalon d…
evm.TU.Chr01.325	72.8729	70.959	74.7868	1.05212	0.0733013	0.824919	0.874525	Up	4.40917	5.23694	4.98052	4.7047	4.63163	4.62915	abhd17c	Alpha/beta hydrolase domain-containing protein 17C			GO:0043197,GO:0010008,GO:0005886,GO:0098839,GO:0055038,GO:0008474,GO:0002084,GO:0099175	dendritic spine|endosome membrane|plasma membrane|postsynaptic density membrane|recycling endosome membrane|palmitoyl-(protein) hydrolase activity|protein depalmitoylation|regulation of postsynapse organization
evm.TU.Chr01.326	2754.46	2744.6	2764.32	1.00782	0.011232	0.943326	0.96056	Up	43.3863	34.094	39.4939	32.3574	45.4854	37.404	CEMIP	Cell migration-inducing and hyaluronan-binding protein			GO:0045334,GO:0005905,GO:0030665,GO:0005737,GO:0005783,GO:0005576,GO:0005634,GO:0005886,GO:0032050,GO:0046923,GO:0005540,GO:0004415,GO:0030213,GO:0030214,GO:0030335,GO:0010800,GO:1900020,GO:0090314,GO:0051281,GO:0007605	clathrin-coated endocytic vesicle|clathrin-coated pit|clathrin-coated vesicle membrane|cytoplasm|endoplasmic reticulum|extracellular region|nucleus|plasma membrane|clathrin heavy chain binding|ER retention sequence binding|hyaluronic acid binding|hyalurononglucosaminidase activity|hyaluronan biosynthetic process|hyaluronan catabolic process|positive regulation of cell migration|positive regulatio…
evm.TU.Chr01.327	468.581	288.791	648.371	2.24598	1.16734	1.11459e-09	1.04457e-08	Up	58.4268	57.5374	58.9968	24.5019	23.2905	29.9135	mesd	LRP chaperone MESD			GO:0005783,GO:1904395,GO:0006457,GO:0016055	endoplasmic reticulum|positive regulation of skeletal muscle acetylcholine-gated channel clustering|protein folding|Wnt signaling pathway
evm.TU.Chr01.328	1539.95	1551.3	1528.6	0.985229	-0.0214684	0.881681	0.915873	Down	81.9012	80.5435	80.8936	81.9505	80.6693	84.2292	TLNRD1	Talin rod domain-containing protein 1			GO:0001725,GO:0003779,GO:0042802	stress fiber|actin binding|identical protein binding
evm.TU.Chr01.329	2205.37	744.473	3666.27	4.93057	2.30175	7.78328e-32	5.70149e-30	Up	45.4406	34.6598	57.0758	8.40133	11.5768	7.7495	Il16	Pro-interleukin-16	ko04060	Cytokine-cytokine receptor interaction	GO:0062023,GO:0005829,GO:0005615,GO:0090543,GO:0005925,GO:0016607,GO:0005886,GO:0042609,GO:0005125,GO:0019221,GO:0050930,GO:0030595,GO:0032722,GO:0010628,GO:0050729,GO:0032730,GO:0032735,GO:0032755,GO:1902565,GO:0051924	collagen-containing extracellular matrix|cytosol|extracellular space|Flemming body|focal adhesion|nuclear speck|plasma membrane|CD4 receptor binding|cytokine activity|cytokine-mediated signaling pathway|induction of positive chemotaxis|leukocyte chemotaxis|positive regulation of chemokine production|positive regulation of gene expression|positive regulation of inflammatory response|positive regul…
evm.TU.Chr01.33	3570.06	3428.6	3711.52	1.08205	0.113766	0.414414	0.528381	Up	126.615	115.042	123.805	129.333	103.396	104.719	Kars1	Lysine--tRNA ligase	ko00970	Aminoacyl-tRNA biosynthesis	GO:0017101,GO:0005737,GO:0005829,GO:0005615,GO:0005739,GO:0005634,GO:0005886,GO:0016597,GO:0003877,GO:0005524,GO:0042802,GO:0004824,GO:0042803,GO:0097110,GO:0000049,GO:0002276,GO:0015966,GO:0070371,GO:0006430,GO:0045893,GO:0002863,GO:0043032,GO:0010165	aminoacyl-tRNA synthetase multienzyme complex|cytoplasm|cytosol|extracellular space|mitochondrion|nucleus|plasma membrane|amino acid binding|ATP adenylyltransferase activity|ATP binding|identical protein binding|lysine-tRNA ligase activity|protein homodimerization activity|scaffold protein binding|tRNA binding|basophil activation involved in immune response|diadenosine tetraphosphate biosynthetic…
evm.TU.Chr01.332	57.6996	43.2016	72.1975	1.68293	0.750978	0.0508303	0.0970273	Up	2.49683	2.0906	3.09358	1.3144	2.00441	1.26709	mex3b	RNA-binding protein MEX3B			GO:0005634,GO:0000932,GO:0046872,GO:0003723	nucleus|P-body|metal ion binding|RNA binding
evm.TU.Chr01.333	325.306	292.672	357.941	1.22729	0.295479	0.20393	0.304159	Up	7.48823	4.04759	6.53669	4.18654	5.92665	4.4086	EFL1	Elongation factor-like GTPase 1	ko03008	Ribosome biogenesis in eukaryotes	GO:1990904,GO:0005525,GO:0003924,GO:0043022,GO:0003746,GO:0042256,GO:0046039	ribonucleoprotein complex|GTP binding|GTPase activity|ribosome binding|translation elongation factor activity|cytosolic ribosome assembly|GTP metabolic process
evm.TU.Chr01.334	7.15447	13.7187	0.59026	0.0416474	-4.58563	0.00160649	0.00481089	Down	0.0357732	0.0367603	0	1.19055	0.226942	0.294098	Saxo2	Stabilizer of axonemal microtubules 2			GO:0005879,GO:0005814,GO:0036064,GO:0005856,GO:0005634,GO:0036126,GO:0008017	axonemal microtubule|centriole|ciliary basal body|cytoskeleton|nucleus|sperm flagellum|microtubule binding
evm.TU.Chr01.335	18.3823	18.2939	18.4707	1.00648	0.00932512	0.987791	0.991398	Up	0.23973	0.153966	0.248229	0.249322	0.174261	0.205299	ADAMTSL3	ADAMTS-like protein 3			GO:0031012,GO:0005576,GO:0043231,GO:0030198	extracellular matrix|extracellular region|intracellular membrane-bounded organelle|extracellular matrix organization
evm.TU.Chr01.337	120.961	149.574	92.3473	0.613299	-0.705337	0.0262706	0.0555792	Down	2.01581	1.82144	1.69418	4.44597	2.28753	2.26203	lmna	Lamin-A	ko04210,ko04214	Apoptosis|Apoptosis - fly	GO:0005882,GO:0005635	intermediate filament|nuclear envelope
evm.TU.Chr01.338	43.3478	19.5209	67.1747	3.46554	1.79308	3.43016e-05	0.000149239	Up	2.6554	2.51325	2.90538	0.690413	0.886612	0.765984	SH3GL3	Endophilin-A3	ko04144	Endocytosis	GO:0005737,GO:0031901,GO:0098978,GO:0098793,GO:0008289,GO:0016191	cytoplasm|early endosome membrane|glutamatergic synapse|presynapse|lipid binding|synaptic vesicle uncoating
evm.TU.Chr01.339	637.406	545.191	729.621	1.33952	0.421718	0.0225819	0.0486703	Up	45.4183	27.1144	40.9399	28.601	30.5378	24.5508	RNF13	E3 ubiquitin-protein ligase RNF13			GO:0005829,GO:0005783,GO:0005789,GO:0031902,GO:0005765,GO:0005637,GO:0005654,GO:0008432,GO:0046872,GO:0061630,GO:0004842,GO:0051640,GO:0070304,GO:0051865,GO:0006511	cytosol|endoplasmic reticulum|endoplasmic reticulum membrane|late endosome membrane|lysosomal membrane|nuclear inner membrane|nucleoplasm|JUN kinase binding|metal ion binding|ubiquitin protein ligase activity|ubiquitin-protein transferase activity|organelle localization|positive regulation of stress-activated protein kinase signaling cascade|protein autoubiquitination|ubiquitin-dependent protein …
evm.TU.Chr01.34	25.0855	20.0581	30.113	1.49927	0.584263	0.317119	0.42968	Up	3.62239	4.01623	2.18671	1.88367	1.36067	3.26539	GCSH	Glycine cleavage system H protein, mitochondrial	ko00630,ko00260	Glyoxylate and dicarboxylate metabolism|Glycine, serine and threonine metabolism	GO:0005737,GO:0005960,GO:0005759,GO:0005739,GO:0004047,GO:0006546,GO:0019464,GO:0009249	cytoplasm|glycine cleavage complex|mitochondrial matrix|mitochondrion|aminomethyltransferase activity|glycine catabolic process|glycine decarboxylation via glycine cleavage system|protein lipoylation
evm.TU.Chr01.340	781.468	764.72	798.216	1.0428	0.0604609	0.708157	0.785818	Up	44.4	41.2024	38.9299	44.2447	41.1727	34.0189	SRF	Serum response factor	ko04010,ko04022,ko05203,ko05166	MAPK signaling pathway|cGMP-PKG signaling pathway|Viral carcinogenesis|Human T-cell leukemia virus 1 infection	GO:0000785,GO:0005737,GO:0005654,GO:0005634,GO:0031490,GO:0001228,GO:0003700,GO:0000981,GO:0140297,GO:0042826,GO:0070878,GO:0042803,GO:0000978,GO:0061629,GO:1990837,GO:0010736,GO:0030036,GO:0060055,GO:0008306,GO:0048675,GO:0070830,GO:0001569,GO:0060532,GO:0060379,GO:0055003,GO:0060947,GO:0002042,GO:0007160,GO:0071333,GO:0090398,GO:0035912,GO:0090136,GO:0010669,GO:0048821,GO:0061029,GO:0060324,GO:…	chromatin|cytoplasm|nucleoplasm|nucleus|chromatin DNA binding|DNA-binding transcription activator activity, RNA polymerase II-specific|DNA-binding transcription factor activity|DNA-binding transcription factor activity, RNA polymerase II-specific|DNA-binding transcription factor binding|histone deacetylase binding|primary miRNA binding|protein homodimerization activity|RNA polymerase II cis-regul…
evm.TU.Chr01.341	517.117	602.256	431.978	0.717281	-0.479391	0.0121951	0.0285838	Down	10.5149	8.73235	8.63993	12.3342	10.9893	15.2008	RUBCN	Run domain Beclin-1-interacting and cysteine-rich domain-containing protein	ko04140	Autophagy - animal	GO:0005829,GO:0005769,GO:0043231,GO:0005770,GO:0005764,GO:0005654,GO:1901981,GO:0006914,GO:0006897,GO:0002376,GO:0071985,GO:1901097,GO:0010507,GO:0045806,GO:0043553,GO:0006909	cytosol|early endosome|intracellular membrane-bounded organelle|late endosome|lysosome|nucleoplasm|phosphatidylinositol phosphate binding|autophagy|endocytosis|immune system process|multivesicular body sorting pathway|negative regulation of autophagosome maturation|negative regulation of autophagy|negative regulation of endocytosis|negative regulation of phosphatidylinositol 3-kinase activity|pha…
evm.TU.Chr01.342	2.45784	1.04421	3.87148	3.59116	1.84445	0.290222	0.401413	Up	0.106168	0.218195	0.135301	0.0736108	0.0561267	0	Htr3a	5-hydroxytryptamine receptor 3A	ko04726,ko04742	Serotonergic synapse|Taste transduction	GO:0030424,GO:0032154,GO:0005737,GO:0098978,GO:0043005,GO:0043025,GO:0005886,GO:0045211,GO:0042734,GO:1904602,GO:0045202,GO:0005231,GO:0042802,GO:0099507,GO:0030594,GO:0051378,GO:0022850,GO:1904315,GO:0071363,GO:0007268,GO:0098662,GO:0034220,GO:0050877,GO:0032414,GO:0042391,GO:0099505,GO:0042220,GO:0045471,GO:0007210,GO:0007165	axon|cleavage furrow|cytoplasm|glutamatergic synapse|neuron projection|neuronal cell body|plasma membrane|postsynaptic membrane|presynaptic membrane|serotonin-activated cation-selective channel complex|synapse|excitatory extracellular ligand-gated ion channel activity|identical protein binding|ligand-gated ion channel activity involved in regulation of presynaptic membrane potential|neurotransmit…
evm.TU.Chr01.343	3180.27	820.093	5540.44	6.76193	2.75744	1.51294e-72	5.22168e-70	Up	648.866	644.386	644.317	86.6035	94.6103	105.032	Rtp3	Receptor-transporting protein 3			GO:0005737,GO:0016020,GO:0031849,GO:0001580,GO:0051205,GO:0006612	cytoplasm|membrane|olfactory receptor binding|detection of chemical stimulus involved in sensory perception of bitter taste|protein insertion into membrane|protein targeting to membrane
evm.TU.Chr01.344	50.4873	23.5884	77.3862	3.31471	1.72888	2.69875e-05	0.000119756	Up	5.7454	3.99063	4.57621	1.10654	1.43431	1.74941			ko04514,ko04660,ko05235	Cell adhesion molecules|T cell receptor signaling pathway|PD-L1 expression and PD-1 checkpoint pathway in cancer
evm.TU.Chr01.345	46.0277	42.0211	50.0342	1.18095	0.239951	0.580815	0.68121	Up	7.25623	6.64303	8.82701	8.23263	3.76633	7.05012	dynlt2b	Dynein light chain Tctex-type protein 2B			GO:0005929,GO:0005737,GO:0005868,GO:0120293,GO:0045505,GO:0035721,GO:0007018	cilium|cytoplasm|cytoplasmic dynein complex|dynein axonemal particle|dynein intermediate chain binding|intraciliary retrograde transport|microtubule-based movement
evm.TU.Chr01.348	1432.24	1201.69	1662.79	1.38523	0.47013	0.00761036	0.0190625	Up	67.9799	56.1111	56.8233	37.3466	55.2051	37.6034	hykk	Hydroxylysine kinase	ko00310	Lysine degradation	GO:0005737,GO:0019202,GO:0047992,GO:0016310	cytoplasm|amino acid kinase activity|hydroxylysine kinase activity|phosphorylation
evm.TU.Chr01.349	134.541	139.6	129.482	0.92849	-0.107041	0.678016	0.760951	Down	7.68029	7.11753	6.21493	7.20355	8.51908	6.90808	Prdm9	Histone-lysine N-methyltransferase PRDM9	ko05168	Herpes simplex virus 1 infection	GO:0000785,GO:0005634,GO:0046975,GO:0140955,GO:0042800,GO:0140949,GO:0140944,GO:0140941,GO:0018024,GO:0046872,GO:0042803,GO:0010844,GO:0043565,GO:0000976,GO:0006325,GO:1990918,GO:0007292,GO:0097676,GO:0097198,GO:0044648,GO:0051568,GO:0097692,GO:0080182,GO:0051567,GO:0034968,GO:0016571,GO:0016570,GO:0007129,GO:0048232,GO:0007127,GO:0006311,GO:0043066,GO:1905516,GO:2001255,GO:0060903,GO:0010845,GO:…	chromatin|nucleus|histone H3K36 methyltransferase activity|histone H3K36 trimethyltransferase activity|histone H3K4 methyltransferase activity|histone H3K9 trimethyltransferase activity|histone H4K20 monomethyltransferase activity|histone H4K20me methyltransferase activity|histone lysine N-methyltransferase activity|metal ion binding|protein homodimerization activity|recombination hotspot binding…
evm.TU.Chr01.35	3936.09	1233.79	6638.39	5.38193	2.42812	7.1944e-67	2.08255e-64	Up	207.189	169.875	194.555	33.914	32.8321	38.6735	aste1	Protein asteroid homolog 1
evm.TU.Chr01.350	8.26906	6.71275	9.82536	1.44078	0.526854	0.579943	0.680722	Up	0.216518	0.203951	0.189702	0.187651	0.028616	0.197781	EPHB3	Ephrin type-B receptor 3 (Fragment)	ko04360	Axon guidance	GO:0030425,GO:0043005,GO:0005886,GO:0043235,GO:0005524,GO:0005003,GO:0004714,GO:0005005,GO:0007411,GO:0007413,GO:0016477,GO:0060996,GO:0060997,GO:0048013,GO:0033674,GO:0051965,GO:0046777,GO:0050770,GO:0022407,GO:0043087,GO:0034446,GO:0007169	dendrite|neuron projection|plasma membrane|receptor complex|ATP binding|ephrin receptor activity|transmembrane receptor protein tyrosine kinase activity|transmembrane-ephrin receptor activity|axon guidance|axonal fasciculation|cell migration|dendritic spine development|dendritic spine morphogenesis|ephrin receptor signaling pathway|positive regulation of kinase activity|positive regulation of syn…
evm.TU.Chr01.352	274.497	267.579	281.415	1.04667	0.0658128	0.790582	0.849943	Up	35.0081	31.2173	27.377	41.123	22.3312	25.6358	POLR2H	DNA-directed RNA polymerases I, II, and III subunit RPABC3	ko03020,ko03420,ko04623,ko05016	RNA polymerase|Nucleotide excision repair|Cytosolic DNA-sensing pathway|Huntington disease	GO:0005829,GO:0005654,GO:0005634,GO:0032993,GO:0005736,GO:0005665,GO:0005666,GO:0003697,GO:0006366	cytosol|nucleoplasm|nucleus|protein-DNA complex|RNA polymerase I complex|RNA polymerase II, core complex|RNA polymerase III complex|single-stranded DNA binding|transcription by RNA polymerase II
evm.TU.Chr01.353	65.0846	65.5383	64.631	0.988651	-0.016467	0.964451	0.975467	Down	2.37714	1.2868	1.15632	1.56724	1.5821	1.62858	armc9	LisH domain-containing protein ARMC9			GO:0005814,GO:0036064,GO:0097542,GO:0005929,GO:0005737,GO:0060271,GO:0045880	centriole|ciliary basal body|ciliary tip|cilium|cytoplasm|cilium assembly|positive regulation of smoothened signaling pathway
evm.TU.Chr01.354	77.187	45.8992	108.475	2.37121	1.24562	0.000745294	0.00242667	Up	9.84166	4.31863	6.20331	2.93232	3.45922	2.04098	B3GNT7	UDP-GlcNAc:betaGal beta-1,3-N-acetylglucosaminyltransferase 7	ko00533	Glycosaminoglycan biosynthesis - keratan sulfate	GO:0000139,GO:0008375,GO:0016757,GO:0008532,GO:0008499,GO:0008194,GO:0018146,GO:0016266,GO:0030311	Golgi membrane|acetylglucosaminyltransferase activity|glycosyltransferase activity|N-acetyllactosaminide beta-1,3-N-acetylglucosaminyltransferase activity|UDP-galactose:beta-N-acetylglucosamine beta-1,3-galactosyltransferase activity|UDP-glycosyltransferase activity|keratan sulfate biosynthetic process|O-glycan processing|poly-N-acetyllactosamine biosynthetic process
evm.TU.Chr01.355	802.991	541.003	1064.98	1.97322	0.980549	2.46915e-05	0.000110343	Up	26.398	21.0024	24.5962	9.32755	17.9739	9.12964	ACAP2	Arf-GAP with coiled-coil, ANK repeat and PH domain-containing protein 2	ko04144	Endocytosis	GO:0010008,GO:0005096,GO:0046872,GO:1990090,GO:0032456	endosome membrane|GTPase activator activity|metal ion binding|cellular response to nerve growth factor stimulus|endocytic recycling
evm.TU.Chr01.356	465.032	609.634	320.429	0.52467	-0.930517	2.72119e-06	1.45957e-05	Down	11.5923	14.4294	11.6735	25.404	24.6777	22.3129	Alpi	Intestinal-type alkaline phosphatase 1	ko00730,ko00790,ko02020	Thiamine metabolism|Folate biosynthesis|Two-component system	GO:0009897,GO:0005886,GO:0004035,GO:0000287,GO:0002020,GO:0042803,GO:0008270,GO:0071773,GO:0016311,GO:0006793	external side of plasma membrane|plasma membrane|alkaline phosphatase activity|magnesium ion binding|protease binding|protein homodimerization activity|zinc ion binding|cellular response to BMP stimulus|dephosphorylation|phosphorus metabolic process
evm.TU.Chr01.357	21.0607	31.5924	10.5291	0.332588	-1.58819	0.00800679	0.0199193	Down	1.30397	0.78821	0.73314	3.43026	2.06807	2.8377	ALPI	Intestinal-type alkaline phosphatase	ko00730,ko00790,ko02020	Thiamine metabolism|Folate biosynthesis|Two-component system	GO:0005576,GO:0005886,GO:0004035,GO:0000287,GO:0002020,GO:0008270,GO:0016311	extracellular region|plasma membrane|alkaline phosphatase activity|magnesium ion binding|protease binding|zinc ion binding|dephosphorylation
evm.TU.Chr01.358	530.861	755.11	306.611	0.405598	-1.30188	1.13698e-13	1.82353e-12	Down	6.23118	5.12921	5.92458	16.6084	13.6596	12.2035	Iap	Intestinal-type alkaline phosphatase			GO:0005903,GO:0009897,GO:0005886,GO:0004035,GO:0000287,GO:0002020,GO:0008270,GO:0016311,GO:0035264,GO:0021915,GO:0022008,GO:0006793,GO:0036342	brush border|external side of plasma membrane|plasma membrane|alkaline phosphatase activity|magnesium ion binding|protease binding|zinc ion binding|dephosphorylation|multicellular organism growth|neural tube development|neurogenesis|phosphorus metabolic process|post-anal tail morphogenesis
evm.TU.Chr01.359	106.532	63.568	149.495	2.35569	1.23615	0.000196512	0.000731852	Up	18.0503	9.10559	15.8409	5.63177	4.55436	7.64459	Ppp1r2	Protein phosphatase inhibitor 2			GO:0005737,GO:0043197,GO:0030426,GO:0140678,GO:0019904,GO:0004864,GO:0005977,GO:0032091,GO:0043666,GO:0009966	cytoplasm|dendritic spine|growth cone|molecular function inhibitor activity|protein domain specific binding|protein phosphatase inhibitor activity|glycogen metabolic process|negative regulation of protein binding|regulation of phosphoprotein phosphatase activity|regulation of signal transduction
evm.TU.Chr01.36	81453.2	104622	58284	0.557081	-0.844041	1.77764e-06	9.86499e-06	Down	4111.79	5636.79	4774.43	9206.36	8226.17	8920	rpl13	60S ribosomal protein L13	ko03010,ko05171	Ribosome|Coronavirus disease - COVID-19	GO:0005737,GO:1990904,GO:0005840,GO:0003735,GO:0006412	cytoplasm|ribonucleoprotein complex|ribosome|structural constituent of ribosome|translation
evm.TU.Chr01.360	3434.06	2717.04	4151.07	1.5284	0.612021	4.86795e-06	2.48691e-05	Up	127.755	96.4366	117.164	70.8263	80.8737	70.0005	ncl	Nucleolin	ko05130	Pathogenic Escherichia coli infection	GO:0005730,GO:0003677,GO:0003723	nucleolus|DNA binding|RNA binding
evm.TU.Chr01.361	2285.7	2164.48	2406.93	1.11171	0.15278	0.236717	0.342059	Up	49.7615	43.356	47.1906	44.6531	40.9745	40.1922	PSMD1	26S proteasome non-ATPase regulatory subunit 1	ko03050,ko05169,ko05010,ko05012,ko05014,ko05016,ko05017,ko05020,ko05022	Proteasome|Epstein-Barr virus infection|Alzheimer disease|Parkinson disease|Amyotrophic lateral sclerosis|Huntington disease|Spinocerebellar ataxia|Prion disease|Pathways of neurodegeneration - multiple diseases	GO:0022624,GO:0030234,GO:0031625,GO:0042176	proteasome accessory complex|enzyme regulator activity|ubiquitin protein ligase binding|regulation of protein catabolic process
evm.TU.Chr01.362	56.5723	86.5993	26.5453	0.305289	-1.71175	0.00751486	0.0188628	Down	3.39022	1.23999	0.823825	13.0876	2.36945	1.96834
evm.TU.Chr01.367	2678.16	3734.28	1622.05	0.434322	-1.20316	7.70342e-15	1.40787e-13	Down	49.1278	44.0277	36.0507	100.001	109.199	87.791	TTC14	Tetratricopeptide repeat protein 14			GO:0003676	nucleic acid binding
evm.TU.Chr01.368	2.50097	1.59031	3.41163	2.04314	1.03079	0.538582	0.643923	Up	0.249115	0.153594	0.190484	0.207267	0	0.0682674	sox2	Transcription factor Sox-2	ko04390,ko04550	Hippo signaling pathway|Signaling pathways regulating pluripotency of stem cells	GO:0005737,GO:0005634,GO:0005667,GO:0003682,GO:0000981,GO:0000978,GO:0043565,GO:0009653,GO:0030154,GO:0008283,GO:0021538,GO:0048592,GO:0031101,GO:0030900,GO:0048839,GO:0060119,GO:1905040,GO:0071599,GO:0021982,GO:0051091,GO:0031099,GO:0006355	cytoplasm|nucleus|transcription regulator complex|chromatin binding|DNA-binding transcription factor activity, RNA polymerase II-specific|RNA polymerase II cis-regulatory region sequence-specific DNA binding|sequence-specific DNA binding|anatomical structure morphogenesis|cell differentiation|cell population proliferation|epithalamus development|eye morphogenesis|fin regeneration|forebrain develo…
evm.TU.Chr01.369	725.612	915.959	535.266	0.583684	-0.776741	4.6238e-05	0.000195669	Down	78.6514	100.375	78.0042	153.775	152.012	138.476	dnajc19	Mitochondrial import inner membrane translocase subunit TIM14			GO:0098800,GO:0099617,GO:0001405,GO:0001671,GO:0030150,GO:1900208	inner mitochondrial membrane protein complex|matrix side of mitochondrial inner membrane|PAM complex, Tim23 associated import motor|ATPase activator activity|protein import into mitochondrial matrix|regulation of cardiolipin metabolic process
evm.TU.Chr01.370	318.6	281.154	356.045	1.26146	0.335096	0.126225	0.206807	Up	11.8904	9.16387	10.8213	10.8069	6.55926	7.68565	Fxr1	RNA-binding protein FXR1			GO:0030424,GO:0043034,GO:0005737,GO:0036464,GO:0005829,GO:0030425,GO:1902737,GO:0043197,GO:0044326,GO:0098978,GO:0030426,GO:0016020,GO:0043025,GO:0005634,GO:0048471,GO:0005844,GO:0098794,GO:0014069,GO:0098793,GO:0035770,GO:0003730,GO:0046982,GO:0042803,GO:0033592,GO:0045182,GO:0030154,GO:0007517,GO:0017148,GO:2000637,GO:0001934,GO:2001022,GO:0045727,GO:0000381,GO:0051489,GO:0043488,GO:0060538	axon|costamere|cytoplasm|cytoplasmic ribonucleoprotein granule|cytosol|dendrite|dendritic filopodium|dendritic spine|dendritic spine neck|glutamatergic synapse|growth cone|membrane|neuronal cell body|nucleus|perinuclear region of cytoplasm|polysome|postsynapse|postsynaptic density|presynapse|ribonucleoprotein granule|mRNA 3'-UTR binding|protein heterodimerization activity|protein homodimerization…
evm.TU.Chr01.371	1278.88	609.362	1948.4	3.202	1.67897	9.77669e-19	2.70775e-17	Up	37.0298	22.3528	38.7501	9.13935	11.301	9.82285	ATP11B	Phospholipid-transporting ATPase IF			GO:0035577,GO:0031901,GO:0005783,GO:0016020,GO:0005637,GO:1990531,GO:0005886,GO:0055037,GO:0055038,GO:0005802,GO:0005524,GO:0016887,GO:0140326,GO:0015075,GO:0000287,GO:0090555,GO:0090556,GO:0015917,GO:0034220,GO:0006811,GO:0045332	azurophil granule membrane|early endosome membrane|endoplasmic reticulum|membrane|nuclear inner membrane|phospholipid-translocating ATPase complex|plasma membrane|recycling endosome|recycling endosome membrane|trans-Golgi network|ATP binding|ATP hydrolysis activity|ATPase-coupled intramembrane lipid transporter activity|ion transmembrane transporter activity|magnesium ion binding|phosphatidyletha…
evm.TU.Chr01.372	924.252	1282.52	565.981	0.44073	-1.18203	2.35961e-11	2.83263e-10	Down	15.9938	16.3378	13.7016	38.8615	29.5748	36.0051	Mccc1	Methylcrotonoyl-CoA carboxylase subunit alpha, mitochondrial	ko00280	Valine, leucine and isoleucine degradation	GO:0002169,GO:1905202,GO:0005743,GO:0005759,GO:0005739,GO:0005524,GO:0046872,GO:0004485,GO:0006552	3-methylcrotonyl-CoA carboxylase complex, mitochondrial|methylcrotonoyl-CoA carboxylase complex|mitochondrial inner membrane|mitochondrial matrix|mitochondrion|ATP binding|metal ion binding|methylcrotonoyl-CoA carboxylase activity|leucine catabolic process
evm.TU.Chr01.373	1624.15	1536.14	1712.16	1.11472	0.156683	0.317305	0.429852	Up	116.899	126.708	128.404	107.591	121.52	105.943	LAMP3	Lysosome-associated membrane glycoprotein 3	ko04142	Lysosome	GO:0097233,GO:0009986,GO:0005769,GO:0031901,GO:0043231,GO:0031902,GO:0005765,GO:0048471,GO:0005886,GO:0031982,GO:0002250,GO:0072594,GO:0043154,GO:1901799,GO:0010628,GO:0010506,GO:1903900,GO:0035455	alveolar lamellar body membrane|cell surface|early endosome|early endosome membrane|intracellular membrane-bounded organelle|late endosome membrane|lysosomal membrane|perinuclear region of cytoplasm|plasma membrane|vesicle|adaptive immune response|establishment of protein localization to organelle|negative regulation of cysteine-type endopeptidase activity involved in apoptotic process|negative r…
evm.TU.Chr01.374	127.498	116.768	138.228	1.18293	0.242366	0.600243	0.698111	Up	13.7953	6.27991	2.01863	7.66434	6.62785	3.87897	LOC106584303	Kininogen	ko04071,ko04022,ko04080,ko04810,ko04610,ko04750,ko05200,ko05142,ko05143	Sphingolipid signaling pathway|cGMP-PKG signaling pathway|Neuroactive ligand-receptor interaction|Regulation of actin cytoskeleton|Complement and coagulation cascades|Inflammatory mediator regulation of TRP channels|Pathways in cancer|Chagas disease|African trypanosomiasis	GO:0005737,GO:0005773,GO:0004869,GO:0010466	cytoplasm|vacuole|cysteine-type endopeptidase inhibitor activity|negative regulation of peptidase activity
evm.TU.Chr01.375	142.486	56.6972	228.274	4.03587	2.01288	8.9989e-13	1.29721e-11	Up	15.8392	10.7711	10.4193	2.8101	2.65984	3.57459	CERS1	Ceramide synthase 1	ko00600,ko04071	Sphingolipid metabolism|Sphingolipid signaling pathway	GO:0005783,GO:0005789,GO:0043231,GO:0016020,GO:0016410,GO:0050291,GO:0072721,GO:0036146,GO:0071492,GO:0071466,GO:0046513,GO:0051974,GO:1901526,GO:0030148	endoplasmic reticulum|endoplasmic reticulum membrane|intracellular membrane-bounded organelle|membrane|N-acyltransferase activity|sphingosine N-acyltransferase activity|cellular response to dithiothreitol|cellular response to mycotoxin|cellular response to UV-A|cellular response to xenobiotic stimulus|ceramide biosynthetic process|negative regulation of telomerase activity|positive regulation of …
evm.TU.Chr01.376	252.389	197.141	307.637	1.56196	0.643356	0.00284893	0.00798404	Up	13.2929	8.02095	10.2092	6.74455	6.37588	6.75483	ncln	BOS complex subunit ncln			GO:0005789,GO:0005886,GO:0043022,GO:0048484,GO:1900176,GO:0009966	endoplasmic reticulum membrane|plasma membrane|ribosome binding|enteric nervous system development|negative regulation of nodal signaling pathway involved in determination of lateral mesoderm left/right asymmetry|regulation of signal transduction
evm.TU.Chr01.377	3904.18	2876.25	4932.11	1.7154	0.778542	7.06058e-09	5.8801e-08	Up	256.691	217.613	256.962	132.744	153.593	138.168	S1PR1	Sphingosine 1-phosphate receptor 1	ko04068,ko04071,ko04080	FoxO signaling pathway|Sphingolipid signaling pathway|Neuroactive ligand-receptor interaction	GO:0005737,GO:0005768,GO:0009897,GO:0043231,GO:0045121,GO:0005654,GO:0005886,GO:0004930,GO:0001664,GO:0046625,GO:0038036,GO:0031532,GO:0007189,GO:0007193,GO:0001525,GO:0001955,GO:0007420,GO:0003245,GO:0007155,GO:0016477,GO:0008283,GO:0006935,GO:0045446,GO:0007186,GO:0061384,GO:0030032,GO:0030595,GO:0051497,GO:0030182,GO:0030335,GO:0051482,GO:0043547,GO:0050927,GO:0048661,GO:0045944,GO:0030500,GO:…	cytoplasm|endosome|external side of plasma membrane|intracellular membrane-bounded organelle|membrane raft|nucleoplasm|plasma membrane|G protein-coupled receptor activity|G protein-coupled receptor binding|sphingolipid binding|sphingosine-1-phosphate receptor activity|actin cytoskeleton reorganization|adenylate cyclase-activating G protein-coupled receptor signaling pathway|adenylate cyclase-inhi…
evm.TU.Chr01.379	1826.87	1762.72	1891.03	1.07279	0.101372	0.480329	0.591552	Up	19.3421	13.7751	18.4271	16.7674	15.2073	15.6239	MYO9B	Unconventional myosin-IXb	ko04814	Motor proteins	GO:0015629,GO:0005884,GO:0005938,GO:0005737,GO:0005829,GO:0030027,GO:0016020,GO:0016459,GO:0048471,GO:0001726,GO:0003779,GO:0051015,GO:0043531,GO:0005524,GO:0016887,GO:0043008,GO:0005516,GO:0005096,GO:0000146,GO:0048495,GO:0031267,GO:0008270,GO:0030048,GO:0072673,GO:0035023,GO:0051056,GO:0007266,GO:0035385	actin cytoskeleton|actin filament|cell cortex|cytoplasm|cytosol|lamellipodium|membrane|myosin complex|perinuclear region of cytoplasm|ruffle|actin binding|actin filament binding|ADP binding|ATP binding|ATP hydrolysis activity|ATP-dependent protein binding|calmodulin binding|GTPase activator activity|microfilament motor activity|Roundabout binding|small GTPase binding|zinc ion binding|actin filame…
evm.TU.Chr01.380	72.9085	87.0567	58.7603	0.672105	-0.573241	0.183448	0.279985	Down	6.5397	5.04013	2.9215	8.64958	3.38212	9.15549	use1	Vesicle transport protein USE1	ko04130	SNARE interactions in vesicular transport	GO:0005783,GO:0005789,GO:0031201,GO:0005484,GO:0015031,GO:0006890	endoplasmic reticulum|endoplasmic reticulum membrane|SNARE complex|SNAP receptor activity|protein transport|retrograde vesicle-mediated transport, Golgi to endoplasmic reticulum
evm.TU.Chr01.381	285.265	193.27	377.26	1.9533	0.965917	6.21326e-05	0.000256343	Up	7.59538	3.60618	5.08998	2.78198	2.43258	2.92544	Insr	Insulin receptor	ko04010,ko04014,ko04015,ko04066,ko04068,ko04072,ko04022,ko04151,ko04152,ko04150,ko04520,ko04910,ko04923,ko04913,ko04960,ko04361,ko04211,ko04212,ko04213,ko05010,ko05415,ko04930,ko04932,ko04931	MAPK signaling pathway|Ras signaling pathway|Rap1 signaling pathway|HIF-1 signaling pathway|FoxO signaling pathway|Phospholipase D signaling pathway|cGMP-PKG signaling pathway|PI3K-Akt signaling pathway|AMPK signaling pathway|mTOR signaling pathway|Adherens junction|Insulin signaling pathway|Regulation of lipolysis in adipocytes|Ovarian steroidogenesis|Aldosterone-regulated sodium reabsorption|Ax…	GO:0030424,GO:0005901,GO:0044297,GO:0031410,GO:0005829,GO:0030425,GO:0032590,GO:0005768,GO:0009897,GO:0005899,GO:0043231,GO:0005770,GO:0005764,GO:0016020,GO:0043025,GO:0032809,GO:0005635,GO:0031981,GO:0005634,GO:0005886,GO:0043235,GO:0055038,GO:0045202,GO:0060417,GO:0046935,GO:0043423,GO:0001540,GO:0005524,GO:0038024,GO:0005525,GO:0042802,GO:0043559,GO:0005009,GO:0043560,GO:0031994,GO:0031995,GO:…	axon|caveola|cell body|cytoplasmic vesicle|cytosol|dendrite|dendrite membrane|endosome|external side of plasma membrane|insulin receptor complex|intracellular membrane-bounded organelle|late endosome|lysosome|membrane|neuronal cell body|neuronal cell body membrane|nuclear envelope|nuclear lumen|nucleus|plasma membrane|receptor complex|recycling endosome membrane|synapse|yolk|1-phosphatidylinosito…
evm.TU.Chr01.382	368.498	345.407	391.588	1.13773	0.186159	0.499527	0.60887	Up	6.29101	3.41701	5.68009	3.27137	6.64567	3.44797	Arhgef18	Rho guanine nucleotide exchange factor 18	ko04530	Tight junction	GO:0045177,GO:0016324,GO:0005856,GO:0005829,GO:0005886,GO:0005085,GO:0046872,GO:0030036,GO:0051497,GO:0150105,GO:0008360,GO:0035023,GO:0007264	apical part of cell|apical plasma membrane|cytoskeleton|cytosol|plasma membrane|guanyl-nucleotide exchange factor activity|metal ion binding|actin cytoskeleton organization|negative regulation of stress fiber assembly|protein localization to cell-cell junction|regulation of cell shape|regulation of Rho protein signal transduction|small GTPase mediated signal transduction
evm.TU.Chr01.383	67.7829	45.1932	90.3726	2.00833	1.00599	0.00447302	0.0119318	Up	2.7113	2.72868	3.23265	1.22094	1.41858	1.68516	Enc1	Ectoderm-neural cortex protein 1			GO:0000785,GO:0031463,GO:0005737,GO:0005856,GO:0043025,GO:0016363,GO:0005730,GO:0005654,GO:0005634,GO:0003779,GO:0017148,GO:0010976,GO:0010499,GO:0016567	chromatin|Cul3-RING ubiquitin ligase complex|cytoplasm|cytoskeleton|neuronal cell body|nuclear matrix|nucleolus|nucleoplasm|nucleus|actin binding|negative regulation of translation|positive regulation of neuron projection development|proteasomal ubiquitin-independent protein catabolic process|protein ubiquitination
evm.TU.Chr01.384	318.798	264.033	373.563	1.41227	0.498011	0.0128437	0.0298699	Up	90.0844	94.0531	79.9948	66.6757	59.5028	61.0106	timm13-a	Mitochondrial import inner membrane translocase subunit Tim13-A			GO:0005743,GO:0046872,GO:0015031	mitochondrial inner membrane|metal ion binding|protein transport
evm.TU.Chr01.385	6.19666	6.20837	6.18494	0.978994	-0.0306283	0.978072	0.984766	Down	0.0406193	0.271311	0.0970598	0.168978	0.096632	0.166969	TMPRSS9	Transmembrane protease serine 9			GO:0005886,GO:0004252,GO:0006508	plasma membrane|serine-type endopeptidase activity|proteolysis
evm.TU.Chr01.386	986.817	808.609	1165.03	1.44007	0.526135	0.000895594	0.00286408	Up	214.388	220.142	199.456	150.239	140.835	149.485	LSM7	U6 snRNA-associated Sm-like protein LSm7	ko03040,ko03018	Spliceosome|RNA degradation	GO:0071013,GO:0005829,GO:1990726,GO:0120115,GO:0005654,GO:0005634,GO:1990904,GO:0097526,GO:0005689,GO:0071005,GO:0071004,GO:0046540,GO:0005688,GO:0017070,GO:0000398,GO:0000956	catalytic step 2 spliceosome|cytosol|Lsm1-7-Pat1 complex|Lsm2-8 complex|nucleoplasm|nucleus|ribonucleoprotein complex|spliceosomal tri-snRNP complex|U12-type spliceosomal complex|U2-type precatalytic spliceosome|U2-type prespliceosome|U4/U6 x U5 tri-snRNP complex|U6 snRNP|U6 snRNA binding|mRNA splicing, via spliceosome|nuclear-transcribed mRNA catabolic process
evm.TU.Chr01.387	186.976	221.064	152.888	0.688823	-0.537794	0.0809235	0.143521	Down	6.13988	3.78038	3.6375	9.76305	4.34576	5.28411	sass6	Spindle assembly abnormal protein 6 homolog			GO:0005814,GO:0005813,GO:0005737,GO:0098536,GO:0120099,GO:0007099,GO:0051298,GO:0040016,GO:0007052,GO:0000280,GO:0046601,GO:1900087,GO:0110028,GO:1905832,GO:0007283	centriole|centrosome|cytoplasm|deuterosome|procentriole replication complex|centriole replication|centrosome duplication|embryonic cleavage|mitotic spindle organization|nuclear division|positive regulation of centriole replication|positive regulation of G1/S transition of mitotic cell cycle|positive regulation of mitotic spindle organization|positive regulation of spindle assembly|spermatogenesis
evm.TU.Chr01.388	179.838	65.8348	293.842	4.48107	2.16384	9.87481e-15	1.77757e-13	Up	15.4734	7.63639	11.903	2.54093	3.06757	2.09227	Mfsd14a	Hippocampus abundant transcript 1 protein			GO:0016020,GO:0022857,GO:0001675,GO:0030382,GO:0007286,GO:0007289,GO:0007283	membrane|transmembrane transporter activity|acrosome assembly|sperm mitochondrion organization|spermatid development|spermatid nucleus differentiation|spermatogenesis
evm.TU.Chr01.389	590.019	318.026	862.011	2.7228	1.44509	1.86799e-09	1.69403e-08	Up	58.2108	42.0637	46.6308	11.9447	25.6102	16.0731	IFI44	Interferon-induced protein 44			GO:0005737,GO:0006955,GO:0009617,GO:0009615	cytoplasm|immune response|response to bacterium|response to virus
evm.TU.Chr01.39	1.89457	3.52697	0.262185	0.0862235	-3.53577	0.17471	0.269468	Down	0.0455564	0	0	0.568552	0	0	HRH2	Histamine H2 receptor			GO:0005886,GO:0004969,GO:0001696,GO:0045907	plasma membrane|histamine receptor activity|gastric acid secretion|positive regulation of vasoconstriction
evm.TU.Chr01.390	198.803	82.0945	315.512	3.88937	1.95954	1.20253e-09	1.12113e-08	Up	5.21833	3.05319	5.46497	0.636195	1.62355	1.24871	MAP1S	Microtubule-associated protein 1S	ko03250	Viral life cycle - HIV-1	GO:0005829,GO:0030425,GO:0005874,GO:0005875,GO:0043025,GO:0005634,GO:0005819,GO:0045202,GO:0003779,GO:0003677,GO:0008017,GO:0006915,GO:0007409,GO:0016358,GO:0000226,GO:0031114	cytosol|dendrite|microtubule|microtubule associated complex|neuronal cell body|nucleus|spindle|synapse|actin binding|DNA binding|microtubule binding|apoptotic process|axonogenesis|dendrite development|microtubule cytoskeleton organization|regulation of microtubule depolymerization
evm.TU.Chr01.391	153.188	165.771	140.606	0.846458	-0.24049	0.333893	0.446559	Down	3.22695	2.21648	2.85706	3.83299	2.93605	2.9322	OSBPL1A	Oxysterol-binding protein-related protein 1			GO:0005829,GO:0005768,GO:0070062,GO:0043231,GO:0005770,GO:0016020,GO:0044232,GO:0015485,GO:0005543,GO:0032934,GO:0015248,GO:0006699,GO:0008203,GO:0016192	cytosol|endosome|extracellular exosome|intracellular membrane-bounded organelle|late endosome|membrane|organelle membrane contact site|cholesterol binding|phospholipid binding|sterol binding|sterol transporter activity|bile acid biosynthetic process|cholesterol metabolic process|vesicle-mediated transport
evm.TU.Chr01.392	126.358	155.549	97.1675	0.623345	-0.681896	0.0132383	0.030617	Down	3.51629	3.54106	4.67162	6.91172	5.63254	6.26343	Trmt13	tRNA:m(4)X modification enzyme TRM13 homolog			GO:0046872,GO:0106050,GO:0008175,GO:0030488	metal ion binding|tRNA 2'-O-methyltransferase activity|tRNA methyltransferase activity|tRNA methylation
evm.TU.Chr01.395	336.819	368.1	305.538	0.829476	-0.269729	0.163394	0.255594	Down	13.4597	11.7427	9.93516	14.7605	14.5834	12.8732	Dbt	Lipoamide acyltransferase component of branched-chain alpha-keto acid dehydrogenase complex, mitochondrial	ko00640,ko00280	Propanoate metabolism|Valine, leucine and isoleucine degradation	GO:0005737,GO:0005829,GO:0015630,GO:0005947,GO:0042645,GO:0005739,GO:0016407,GO:0043754,GO:0031405,GO:0031625,GO:0009083	cytoplasm|cytosol|microtubule cytoskeleton|mitochondrial alpha-ketoglutarate dehydrogenase complex|mitochondrial nucleoid|mitochondrion|acetyltransferase activity|dihydrolipoyllysine-residue (2-methylpropanoyl)transferase activity|lipoic acid binding|ubiquitin protein ligase binding|branched-chain amino acid catabolic process
evm.TU.Chr01.396	354.448	312.718	396.178	1.26969	0.344479	0.086402	0.151387	Up	24.2627	19.3144	18.3968	14.8958	19.5626	14.177	RTCA	RNA 3'-terminal phosphate cyclase			GO:0005654,GO:0005634,GO:0005524,GO:0003963,GO:0006396	nucleoplasm|nucleus|ATP binding|RNA-3'-phosphate cyclase activity|RNA processing
evm.TU.Chr01.397	99.7856	38.7597	160.812	4.12739	2.04523	3.19833e-09	2.81099e-08	Up	6.58577	2.99546	5.67554	1.45969	1.11298	1.03552	cdc14ab	Dual specificity protein phosphatase CDC14AB	ko04110,ko04111,ko04113	Cell cycle|Cell cycle - yeast|Meiosis - yeast	GO:0005813,GO:0005737,GO:1902636,GO:0072686,GO:0005730,GO:0000922,GO:0017018,GO:0004722,GO:0004725,GO:0008138,GO:0007049,GO:0051301,GO:0060271,GO:0000226,GO:0032467,GO:0006470,GO:0007096	centrosome|cytoplasm|kinociliary basal body|mitotic spindle|nucleolus|spindle pole|myosin phosphatase activity|protein serine/threonine phosphatase activity|protein tyrosine phosphatase activity|protein tyrosine/serine/threonine phosphatase activity|cell cycle|cell division|cilium assembly|microtubule cytoskeleton organization|positive regulation of cytokinesis|protein dephosphorylation|regulatio…
evm.TU.Chr01.398	46.0666	16.6087	75.5245	4.46007	2.15707	3.92403e-06	2.04485e-05	Up	4.45317	3.46976	4.8644	1.42503	0.931337	0.469364	GPR88	Probable G-protein coupled receptor 88			GO:0005929,GO:0005737,GO:0005634,GO:0005886,GO:0003774,GO:0008020,GO:0071482,GO:0007186,GO:0007626,GO:0061743,GO:0050885,GO:0019228,GO:0007602	cilium|cytoplasm|nucleus|plasma membrane|cytoskeletal motor activity|G protein-coupled photoreceptor activity|cellular response to light stimulus|G protein-coupled receptor signaling pathway|locomotory behavior|motor learning|neuromuscular process controlling balance|neuronal action potential|phototransduction
evm.TU.Chr01.399	3693.56	3286.19	4100.92	1.24812	0.319759	0.490249	0.600334	Up	136.691	97.026	132.494	60.5246	163.337	67.5428	Vcam1	Vascular cell adhesion protein 1	ko04064,ko04668,ko04514,ko04670,ko05144,ko05143,ko05417,ko05418,ko04933	NF-kappa B signaling pathway|TNF signaling pathway|Cell adhesion molecules|Leukocyte transendothelial migration|Malaria|African trypanosomiasis|Lipid and atherosclerosis|Fluid shear stress and atherosclerosis|AGE-RAGE signaling pathway in diabetic complications	GO:0071065,GO:0045177,GO:0016324,GO:0071944,GO:0009986,GO:0005769,GO:0005783,GO:0009897,GO:0005615,GO:0030175,GO:0005794,GO:0005902,GO:0005886,GO:0002102,GO:0042383,GO:0050839,GO:0005178,GO:0008131,GO:0009308,GO:0035584,GO:0060945,GO:0007155,GO:0060326,GO:0140039,GO:0007160,GO:1904646,GO:0071333,GO:0060710,GO:0060669,GO:0007507,GO:0007157,GO:0034113,GO:0060384,GO:0007159,GO:0050901,GO:0042102,GO:…	alpha9-beta1 integrin-vascular cell adhesion molecule-1 complex|apical part of cell|apical plasma membrane|cell periphery|cell surface|early endosome|endoplasmic reticulum|external side of plasma membrane|extracellular space|filopodium|Golgi apparatus|microvillus|plasma membrane|podosome|sarcolemma|cell adhesion molecule binding|integrin binding|primary amine oxidase activity|amine metabolic proc…
evm.TU.Chr01.400	501.526	485.868	517.183	1.06584	0.0919887	0.588733	0.688637	Up	30.0651	21.8132	24.0479	22.9564	25.8197	21.9012	slc30a7	Zinc transporter 7			GO:0031410,GO:0005794,GO:0016020,GO:0046873,GO:0005385,GO:0006882,GO:0030001,GO:1904257,GO:0006829	cytoplasmic vesicle|Golgi apparatus|membrane|metal ion transmembrane transporter activity|zinc ion transmembrane transporter activity|cellular zinc ion homeostasis|metal ion transport|zinc ion import into Golgi lumen|zinc ion transport
evm.TU.Chr01.401	267.619	351.303	183.936	0.523104	-0.934829	3.59255e-06	1.88801e-05	Down	13.9806	11.3172	11.0174	25.2819	23.621	20.1727	DPH5	Diphthine methyl ester synthase			GO:0005829,GO:0004164,GO:0032259,GO:0017183	cytosol|diphthine synthase activity|methylation|peptidyl-diphthamide biosynthetic process from peptidyl-histidine
evm.TU.Chr01.402	249.304	57.6033	441.005	7.78359	2.96044	2.79767e-24	1.20407e-22	Up	28.1165	16.8539	24.3759	2.01504	4.57356	2.34609	s1pr1	Sphingosine 1-phosphate receptor 1	ko04068,ko04071,ko04080	FoxO signaling pathway|Sphingolipid signaling pathway|Neuroactive ligand-receptor interaction	GO:0005737,GO:0016020,GO:0005886,GO:0004930,GO:0070915,GO:0038036,GO:0007189,GO:0001525,GO:0042074,GO:0006935,GO:0007186,GO:0007507,GO:0008078,GO:0016525,GO:0030335,GO:0060312,GO:0019222,GO:0003376,GO:0002040,GO:0001944	cytoplasm|membrane|plasma membrane|G protein-coupled receptor activity|lysophosphatidic acid receptor activity|sphingosine-1-phosphate receptor activity|adenylate cyclase-activating G protein-coupled receptor signaling pathway|angiogenesis|cell migration involved in gastrulation|chemotaxis|G protein-coupled receptor signaling pathway|heart development|mesodermal cell migration|negative regulation…
evm.TU.Chr01.403	4.51091	1.00248	8.01934	7.5529	2.91703	0.0449862	0.0875765	Up	0.628245	0.161395	0.337768	0.0816729	0	0.0538012	ZBTB37	Zinc finger and BTB domain-containing protein 37			GO:0000785,GO:0005654,GO:0000981,GO:0001227,GO:0046872,GO:0000978,GO:1990837,GO:0006357	chromatin|nucleoplasm|DNA-binding transcription factor activity, RNA polymerase II-specific|DNA-binding transcription repressor activity, RNA polymerase II-specific|metal ion binding|RNA polymerase II cis-regulatory region sequence-specific DNA binding|sequence-specific double-stranded DNA binding|regulation of transcription by RNA polymerase II
evm.TU.Chr01.404	134.967	100.559	169.376	1.67358	0.742936	0.0252204	0.0535974	Up	2.93949	2.10999	1.32215	1.75334	1.01124	0.992115	RC3H1	Roquin-1			GO:0010494,GO:0000932,GO:1905762,GO:0003725,GO:0035198,GO:0003730,GO:0003729,GO:0003723,GO:0035613,GO:0061630,GO:0004842,GO:0008270,GO:0061158,GO:0001782,GO:0071347,GO:0048535,GO:0046007,GO:0030889,GO:0002635,GO:2000320,GO:0045623,GO:0000956,GO:0000288,GO:0033962,GO:0061014,GO:1901224,GO:0010608,GO:0000209,GO:0002634,GO:2000628,GO:0043488,GO:1900151,GO:0050856,GO:0048536,GO:0043029,GO:0042098,GO:…	cytoplasmic stress granule|P-body|CCR4-NOT complex binding|double-stranded RNA binding|miRNA binding|mRNA 3'-UTR binding|mRNA binding|RNA binding|RNA stem-loop binding|ubiquitin protein ligase activity|ubiquitin-protein transferase activity|zinc ion binding|3'-UTR-mediated mRNA destabilization|B cell homeostasis|cellular response to interleukin-1|lymph node development|negative regulation of acti…
evm.TU.Chr01.405	201.775	290.337	113.213	0.388934	-1.3624	1.41335e-09	1.30079e-08	Down	1.92581	1.68629	1.68514	5.23284	4.10824	4.21827	stil	SCL-interrupting locus protein homolog			GO:0005814,GO:0005813,GO:0005737,GO:0120099,GO:0010171,GO:0051298,GO:0007052,GO:0070050,GO:0046601,GO:1900087,GO:0110028,GO:1905832,GO:0071539,GO:0046599,GO:0007224,GO:0051225	centriole|centrosome|cytoplasm|procentriole replication complex|body morphogenesis|centrosome duplication|mitotic spindle organization|neuron cellular homeostasis|positive regulation of centriole replication|positive regulation of G1/S transition of mitotic cell cycle|positive regulation of mitotic spindle organization|positive regulation of spindle assembly|protein localization to centrosome|reg…
evm.TU.Chr01.406	72.4083	64.2109	80.6057	1.25983	0.333229	0.398213	0.512677	Up	2.76362	0.853822	1.57107	1.33378	1.28913	1.36124	EPS15L1	Epidermal growth factor receptor substrate 15-like 1	ko04144	Endocytosis	GO:0030132,GO:0005829,GO:0016020,GO:0005634,GO:0005886,GO:0045296,GO:0005509,GO:0006897,GO:0016197	clathrin coat of coated pit|cytosol|membrane|nucleus|plasma membrane|cadherin binding|calcium ion binding|endocytosis|endosomal transport
evm.TU.Chr01.407	1632.79	1657.18	1608.4	0.970581	-0.0430788	0.795764	0.853446	Down	72.2762	83.2195	75.837	76.9184	89.8079	73.1505	KLF2	Krueppel-like factor 2	ko04371,ko04068,ko05418	Apelin signaling pathway|FoxO signaling pathway|Fluid shear stress and atherosclerosis	GO:0000785,GO:0005634,GO:0003677,GO:0003700,GO:0000981,GO:0046872,GO:0000978,GO:1990837,GO:0000902,GO:0071409,GO:0071498,GO:0070301,GO:0071347,GO:0071499,GO:1901653,GO:0071356,GO:0097533,GO:0040029,GO:0043249,GO:0001701,GO:0035264,GO:0032715,GO:1903671,GO:0000122,GO:0045893,GO:0045429,GO:0051247,GO:0048386,GO:0045944,GO:0036003,GO:0006357,GO:0060509,GO:0042311	chromatin|nucleus|DNA binding|DNA-binding transcription factor activity|DNA-binding transcription factor activity, RNA polymerase II-specific|metal ion binding|RNA polymerase II cis-regulatory region sequence-specific DNA binding|sequence-specific double-stranded DNA binding|cell morphogenesis|cellular response to cycloheximide|cellular response to fluid shear stress|cellular response to hydrogen…
evm.TU.Chr01.408	995.721	1157.05	834.391	0.72167	-0.470589	0.045107	0.0878021	Down	132.661	140.671	144.094	157.246	285.391	139.778	fam32al	Protein FAM32A-like			GO:0005730,GO:0006915,GO:0007049	nucleolus|apoptotic process|cell cycle
evm.TU.Chr01.409	384.252	349.209	419.295	1.19771	0.260281	0.193872	0.29261	Up	46.3945	49.2061	47.1926	47.0111	40.178	32.5335	mrpl54	39S ribosomal protein L54, mitochondrial			GO:0005762,GO:0003735	mitochondrial large ribosomal subunit|structural constituent of ribosome
evm.TU.Chr01.41	1087.87	932.766	1242.97	1.33303	0.414706	0.0118338	0.0278606	Up	17.6975	13.5739	18.6335	12.0614	11.4589	13.5865	DHX38	Pre-mRNA-splicing factor ATP-dependent RNA helicase PRP16	ko03040	Spliceosome	GO:0071013,GO:0016020,GO:0005654,GO:0005634,GO:0005681,GO:0005524,GO:0016887,GO:0003723,GO:0003724,GO:0000398	catalytic step 2 spliceosome|membrane|nucleoplasm|nucleus|spliceosomal complex|ATP binding|ATP hydrolysis activity|RNA binding|RNA helicase activity|mRNA splicing, via spliceosome
evm.TU.Chr01.410	1386.61	1500.35	1272.88	0.848647	-0.236763	0.107177	0.180849	Down	32.8133	30.5821	29.499	34.6774	40.2075	34.4757	MALT1	Mucosa-associated lymphoid tissue lymphoma translocation protein 1	ko04064,ko04625,ko04660,ko04662,ko05131,ko05152	NF-kappa B signaling pathway|C-type lectin receptor signaling pathway|T cell receptor signaling pathway|B cell receptor signaling pathway|Shigellosis|Tuberculosis	GO:0032449,GO:0005737,GO:0005829,GO:0001650,GO:0005634,GO:0048471,GO:0002096,GO:0032991,GO:0004197,GO:0004175,GO:0042802,GO:0008233,GO:0002020,GO:0043621,GO:0036094,GO:0004842,GO:0007250,GO:0042113,GO:0001923,GO:0006952,GO:0045087,GO:0031663,GO:0043066,GO:0051168,GO:0043280,GO:0043123,GO:0032731,GO:0032743,GO:0051092,GO:0031398,GO:0002726,GO:2000321,GO:0006508,GO:0051603,GO:0042981,GO:0050856,GO:…	CBM complex|cytoplasm|cytosol|fibrillar center|nucleus|perinuclear region of cytoplasm|polkadots|protein-containing complex|cysteine-type endopeptidase activity|endopeptidase activity|identical protein binding|peptidase activity|protease binding|protein self-association|small molecule binding|ubiquitin-protein transferase activity|activation of NF-kappaB-inducing kinase activity|B cell activation…
evm.TU.Chr01.411	6610.82	9933.1	3288.53	0.331001	-1.59509	5.29515e-21	1.77963e-19	Down	85.0216	76.5431	62.1262	260.88	182.773	230.074	SAFB2	Scaffold attachment factor B2			GO:0005737,GO:0070062,GO:0043231,GO:0016604,GO:0005654,GO:0005634,GO:0042802,GO:0003723,GO:0043565,GO:0060765,GO:0050684,GO:0006357,GO:0060008	cytoplasm|extracellular exosome|intracellular membrane-bounded organelle|nuclear body|nucleoplasm|nucleus|identical protein binding|RNA binding|sequence-specific DNA binding|regulation of androgen receptor signaling pathway|regulation of mRNA processing|regulation of transcription by RNA polymerase II|Sertoli cell differentiation
evm.TU.Chr01.412	3.344	5.86757	0.820425	0.13984	-2.83815	0.101621	0.172905	Down	0.0247619	0	0.0473349	0.437796	0.0392719	0.0339287	ADAM10	Disintegrin and metalloproteinase domain-containing protein 10	ko04361,ko05120,ko05010	Axon regeneration|Epithelial cell signaling in Helicobacter pylori infection|Alzheimer disease	GO:0005912,GO:0030424,GO:0009986,GO:0030136,GO:0005737,GO:0030425,GO:0098978,GO:0005794,GO:0000139,GO:0005798,GO:0005634,GO:0097038,GO:0005886,GO:0046930,GO:0014069,GO:0097060,GO:0097197,GO:0004175,GO:0046872,GO:0070573,GO:0004222,GO:1902945,GO:0008237,GO:0042803,GO:0019901,GO:0017124,GO:0034332,GO:0042987,GO:0090102,GO:0051089,GO:0038004,GO:0001701,GO:0006509,GO:0042117,GO:0007162,GO:0010629,GO:…	adherens junction|axon|cell surface|clathrin-coated vesicle|cytoplasm|dendrite|glutamatergic synapse|Golgi apparatus|Golgi membrane|Golgi-associated vesicle|nucleus|perinuclear endoplasmic reticulum|plasma membrane|pore complex|postsynaptic density|synaptic membrane|tetraspanin-enriched microdomain|endopeptidase activity|metal ion binding|metallodipeptidase activity|metalloendopeptidase activity|…
evm.TU.Chr01.413	5.8559	7.00481	4.70699	0.667599	-0.582946	0.60916	0.70492	Down	0.198294	0.237727	0.0947646	0.343714	0.41932	0.0452836	LPL	Lipoprotein lipase	ko00561,ko03320,ko04979,ko05010	Glycerolipid metabolism|PPAR signaling pathway|Cholesterol metabolism|Alzheimer disease	GO:1902494,GO:0009986,GO:0042627,GO:0005576,GO:0005615,GO:0005886,GO:0034361,GO:0052740,GO:0034185,GO:0005509,GO:0043395,GO:0008201,GO:0016298,GO:0004465,GO:0071813,GO:0052739,GO:0008970,GO:0004620,GO:0042803,GO:0043495,GO:0005102,GO:0017129,GO:0004806,GO:0071398,GO:0031670,GO:0042632,GO:0034371,GO:0006633,GO:0006631,GO:0016042,GO:0055096,GO:1900077,GO:0006644,GO:2000343,GO:0032722,GO:0010886,GO:…	catalytic complex|cell surface|chylomicron|extracellular region|extracellular space|plasma membrane|very-low-density lipoprotein particle|1-acyl-2-lysophosphatidylserine acylhydrolase activity|apolipoprotein binding|calcium ion binding|heparan sulfate proteoglycan binding|heparin binding|lipase activity|lipoprotein lipase activity|lipoprotein particle binding|phosphatidylserine 1-acylhydrolase ac…
[truncated: 17,293 more rows]
