# Supplementary material for: Comparative Transcriptomic Analysis of the Liver and Spleen in Ussuri Catfish (Pseudobagrus ussuriensis) Challenged with Polyriboinosinic Polyribocytidylic Acid (Poly(I:C))
Source: Animals (Basel). 2025 Aug 21;15(16):2454. doi: 10.3390/ani15162454 (PMC12382895; doi:10.3390/ani15162454)
Supplement: Supplementary file 1 [file animals-15-02454-s001.zip › animals-3730838-Supplementary Material 3.xlsx]

## Sheet: Sheet1
gene_id	BaseMean_DESeq2	BaseMean_control_pbs-48L	BaseMean_case_IC-48L	FoldChange	log2FoldChange	p-value	q-value	Regulation	FPKM_IC-48L-1	FPKM_IC-48L-2	FPKM_IC-48L-3	FPKM_pbs-48L-1	FPKM_pbs-48L-2	FPKM_pbs-48L-3	symbol	description	pathway	pathway_description	GO_ID	GO_term
evm.TU.Chr01.10	68.4822	56.2948	80.6697	1.42524	0.5112	0.162134	0.3666	Up	1.42382	2.68555	4.39643	2.14745	2.05927	1.28117	CYP2R1	Vitamin D 25-hydroxylase	ko00100	Steroid biosynthesis	GO:0005737,GO:0005789,GO:0043231,GO:1902271,GO:0020037,GO:0005506,GO:0016712,GO:0042803,GO:0008395,GO:0030343,GO:0036378,GO:0006082,GO:0042359,GO:0006766,GO:0006805	cytoplasm|endoplasmic reticulum membrane|intracellular membrane-bounded organelle|D3 vitamins binding|heme binding|iron ion binding|oxidoreductase activity, acting on paired donors, with incorporation or reduction of molecular oxygen, reduced flavin or flavoprotein as one donor, and incorporation of one atom of oxygen|protein homodimerization activity|steroid hydroxylase activity|vitamin D3 25-hy…
evm.TU.Chr01.1000	90.5049	85.9574	95.0525	1.10428	0.143102	0.59576	0.784061	Up	4.64324	3.28697	3.72815	2.82538	3.87628	3.14185	zgc:55781	UPF0415 protein C7orf25 homolog
evm.TU.Chr01.1001	6.15205	9.16489	3.13921	0.33705	-1.56897	0.101882	0.270466	Down	0.106797	0.068783	0.16788	0.161075	0.470097	0.310468	fbxl7	F-box/LRR-repeat protein 7			GO:0005737,GO:0005815,GO:0019005,GO:0016567,GO:0031146	cytoplasm|microtubule organizing center|SCF ubiquitin ligase complex|protein ubiquitination|SCF-dependent proteasomal ubiquitin-dependent protein catabolic process
evm.TU.Chr01.1002	148.769	135.613	161.925	1.19699	0.259409	0.21481	0.434785	Up	7.79227	8.8478	8.64995	6.22732	6.36998	6.86448	IMPA1	Inositol monophosphatase 1	ko00562,ko00521,ko04070	Inositol phosphate metabolism|Streptomycin biosynthesis|Phosphatidylinositol signaling system	GO:0005737,GO:0008934,GO:0052832,GO:0052833,GO:0052834,GO:0031403,GO:0000287,GO:0030145,GO:0006021,GO:0006020,GO:0046855,GO:0046854,GO:0007165	cytoplasm|inositol monophosphate 1-phosphatase activity|inositol monophosphate 3-phosphatase activity|inositol monophosphate 4-phosphatase activity|inositol monophosphate phosphatase activity|lithium ion binding|magnesium ion binding|manganese ion binding|inositol biosynthetic process|inositol metabolic process|inositol phosphate dephosphorylation|phosphatidylinositol phosphate biosynthetic proce…
evm.TU.Chr01.1003	360.509	366.952	354.067	0.964521	-0.0521147	0.735273	0.870581	Down	7.10496	7.42469	7.31472	6.23033	8.21067	6.57461	RNF31	E3 ubiquitin-protein ligase RNF31	ko04217,ko04621,ko05131	Necroptosis|NOD-like receptor signaling pathway|Shigellosis	GO:0035631,GO:0009898,GO:0005829,GO:0071797,GO:0042802,GO:0036435,GO:0070530,GO:1990450,GO:0046872,GO:0043130,GO:0061630,GO:0031625,GO:0004842,GO:0023035,GO:0042742,GO:0060546,GO:0043123,GO:0051092,GO:1903955,GO:1904417,GO:0097039,GO:0000209,GO:0050852	CD40 receptor complex|cytoplasmic side of plasma membrane|cytosol|LUBAC complex|identical protein binding|K48-linked polyubiquitin modification-dependent protein binding|K63-linked polyubiquitin modification-dependent protein binding|linear polyubiquitin binding|metal ion binding|ubiquitin binding|ubiquitin protein ligase activity|ubiquitin protein ligase binding|ubiquitin-protein transferase act…
evm.TU.Chr01.1006	257.313	261.851	252.774	0.96247	-0.0551865	0.766759	0.888359	Down	3.48917	3.2349	4.22974	3.85774	3.92635	2.78123	Dsel	Dermatan-sulfate epimerase-like protein			GO:0016020,GO:0047757,GO:0008146,GO:0030204,GO:0030205	membrane|chondroitin-glucuronate 5-epimerase activity|sulfotransferase activity|chondroitin sulfate metabolic process|dermatan sulfate metabolic process
evm.TU.Chr01.1007	4.80634	3.56537	6.04731	1.69955	0.76515	0.518356	0.72699	Up	0.258362	0.291199	0.253834	0.38967	0	0.0417268	tmx3	Protein disulfide-isomerase TMX3			GO:0005789,GO:0003756	endoplasmic reticulum membrane|protein disulfide isomerase activity
evm.TU.Chr01.1008	770.795	725.726	815.865	1.12405	0.168706	0.21838	0.439207	Up	28.8274	27.5077	24.4279	23.4084	24.5287	18.8932	TESK2	Dual specificity testis-specific protein kinase 2			GO:0005737,GO:0016604,GO:0005654,GO:0005634,GO:0005524,GO:0046872,GO:0004672,GO:0106310,GO:0004674,GO:0004712,GO:0004713,GO:0030036,GO:0048041,GO:0006468,GO:0007283	cytoplasm|nuclear body|nucleoplasm|nucleus|ATP binding|metal ion binding|protein kinase activity|protein serine kinase activity|protein serine/threonine kinase activity|protein serine/threonine/tyrosine kinase activity|protein tyrosine kinase activity|actin cytoskeleton organization|focal adhesion assembly|protein phosphorylation|spermatogenesis
evm.TU.Chr01.1009	501.722	500.274	503.171	1.00416	0.0059942	0.969403	0.987304	Up	17.1572	15.9651	21.2619	15.3674	19.4288	15.4358	TOE1	Target of EGR1 protein 1			GO:0015030,GO:0005737,GO:0016604,GO:0016607,GO:0005730,GO:0005654,GO:0000175,GO:0046872,GO:0004535,GO:0003723,GO:0017069,GO:0090503,GO:0034472	Cajal body|cytoplasm|nuclear body|nuclear speck|nucleolus|nucleoplasm|3'-5'-exoribonuclease activity|metal ion binding|poly(A)-specific ribonuclease activity|RNA binding|snRNA binding|RNA phosphodiester bond hydrolysis, exonucleolytic|snRNA 3'-end processing
evm.TU.Chr01.101	21.2216	23.1993	19.2439	0.835964	-0.258487	0.619875	0.800797	Down	1.15842	0.805771	0.764814	0.922502	0.734272	1.34705	GFOD2	Glucose-fructose oxidoreductase domain-containing protein 2			GO:0031012,GO:0005576,GO:0000166,GO:0016491,GO:0030198	extracellular matrix|extracellular region|nucleotide binding|oxidoreductase activity|extracellular matrix organization
evm.TU.Chr01.1011	1835.59	1877.06	1794.11	0.95625	-0.0645402	0.6715	0.83402	Down	138.538	139.707	126.144	152.786	108.626	127.297	sepp1b	Selenoprotein Pb			GO:0005576,GO:0008430,GO:0001887	extracellular region|selenium binding|selenium compound metabolic process
evm.TU.Chr01.1013	5.79141	8.59767	2.98514	0.346805	-1.5278	0.117458	0.297421	Down	0.0442524	0.0570018	0.0347815	0.120137	0.19479	0.0571758	ZSWIM5	Zinc finger SWIM domain-containing protein 5			GO:0031462,GO:0005615,GO:0008270	Cul2-RING ubiquitin ligase complex|extracellular space|zinc ion binding
evm.TU.Chr01.1014	188.534	192.004	185.064	0.965245	-0.0510326	0.813107	0.912994	Down	9.61784	7.81034	8.98366	9.16606	7.1173	8.91474	urod	Uroporphyrinogen decarboxylase	ko00860	Porphyrin metabolism	GO:0005829,GO:0004853,GO:0006783,GO:0006787,GO:0006778,GO:0006782	cytosol|uroporphyrinogen decarboxylase activity|heme biosynthetic process|porphyrin-containing compound catabolic process|porphyrin-containing compound metabolic process|protoporphyrinogen IX biosynthetic process
evm.TU.Chr01.1015	39.9001	47.2939	32.5063	0.689992	-0.535349	0.167437	0.373642	Down	0.854121	1.06091	1.15084	1.49065	0.993624	1.56666	LYN	Tyrosine-protein kinase Lyn	ko04064,ko04611,ko04662,ko04664,ko04666,ko04062,ko04730,ko05203,ko05167,ko05169,ko05120,ko05417	NF-kappa B signaling pathway|Platelet activation|B cell receptor signaling pathway|Fc epsilon RI signaling pathway|Fc gamma R-mediated phagocytosis|Chemokine signaling pathway|Long-term depression|Viral carcinogenesis|Kaposi sarcoma-associated herpesvirus infection|Epstein-Barr virus infection|Epithelial cell signaling in Helicobacter pylori infection|Lipid and atherosclerosis	GO:0005912,GO:0005737,GO:0005829,GO:0030666,GO:0070062,GO:0031234,GO:0098978,GO:0005794,GO:0034666,GO:0043231,GO:0005765,GO:0045121,GO:0030061,GO:0005758,GO:0005634,GO:0048471,GO:0005886,GO:0014069,GO:0099091,GO:0005524,GO:0019899,GO:0046875,GO:0043015,GO:0043208,GO:0005178,GO:0016301,GO:0004715,GO:0051219,GO:0140031,GO:0005161,GO:0004713,GO:0097110,GO:0017124,GO:0005102,GO:0044325,GO:0031625,GO:…	adherens junction|cytoplasm|cytosol|endocytic vesicle membrane|extracellular exosome|extrinsic component of cytoplasmic side of plasma membrane|glutamatergic synapse|Golgi apparatus|integrin alpha2-beta1 complex|intracellular membrane-bounded organelle|lysosomal membrane|membrane raft|mitochondrial crista|mitochondrial intermembrane space|nucleus|perinuclear region of cytoplasm|plasma membrane|po…
evm.TU.Chr01.1016	255.965	233.734	278.195	1.19339	0.255068	0.149115	0.347568	Up	5.47793	6.91888	5.93059	4.45568	4.72871	4.95714	TGS1	Trimethylguanosine synthase			GO:0015030,GO:0005737,GO:0005829,GO:0005615,GO:0005730,GO:0005654,GO:0005634,GO:0030532,GO:0008173,GO:0071164,GO:0036261,GO:0009452,GO:0022613,GO:0000387	Cajal body|cytoplasm|cytosol|extracellular space|nucleolus|nucleoplasm|nucleus|small nuclear ribonucleoprotein complex|RNA methyltransferase activity|RNA trimethylguanosine synthase activity|7-methylguanosine cap hypermethylation|7-methylguanosine RNA capping|ribonucleoprotein complex biogenesis|spliceosomal snRNP assembly
evm.TU.Chr01.1017	9.24877	9.73017	8.76737	0.904239	-0.145225	0.842928	0.926711	Down	1.48277	2.62622	2.62222	1.78909	2.39318	2.63423
evm.TU.Chr01.1018	132.822	156.999	108.645	0.691991	-0.531175	0.0226767	0.09109	Down	7.37083	5.89859	5.05835	8.3128	9.39447	7.03594	TMEM68	Transmembrane protein 68			GO:0016020,GO:0016746	membrane|acyltransferase activity
evm.TU.Chr01.1019	4.30466	5.12941	3.47992	0.662995	-0.59293	0.591928	0.781627	Down	0.120084	0.0580054	0.141575	0.108669	0.290721	0.0581824	XKR4	XK-related protein 4			GO:0016020,GO:0005886,GO:0017128,GO:1902742,GO:0043652,GO:0070782	membrane|plasma membrane|phospholipid scramblase activity|apoptotic process involved in development|engulfment of apoptotic cell|phosphatidylserine exposure on apoptotic cell surface
evm.TU.Chr01.102	46.4857	61.1734	31.7979	0.518791	-0.946774	0.0085564	0.042835	Down	0.679605	0.557076	0.776954	0.93182	1.28724	1.35703	CENPT	Centromere protein T			GO:0000776,GO:0005634,GO:0003677,GO:0046982,GO:0051301,GO:0007059,GO:0051382,GO:0000278	kinetochore|nucleus|DNA binding|protein heterodimerization activity|cell division|chromosome segregation|kinetochore assembly|mitotic cell cycle
evm.TU.Chr01.1021	431.004	387.918	474.089	1.22214	0.289404	0.0610851	0.189433	Up	7.34316	8.49069	8.21191	5.08418	7.20218	5.93774	RNF31	E3 ubiquitin-protein ligase RNF31	ko04217,ko04621,ko05131	Necroptosis|NOD-like receptor signaling pathway|Shigellosis	GO:0035631,GO:0009898,GO:0005829,GO:0071797,GO:0042802,GO:0036435,GO:0070530,GO:1990450,GO:0046872,GO:0043130,GO:0061630,GO:0031625,GO:0004842,GO:0023035,GO:0042742,GO:0060546,GO:0043123,GO:0051092,GO:1903955,GO:1904417,GO:0097039,GO:0000209,GO:0050852	CD40 receptor complex|cytoplasmic side of plasma membrane|cytosol|LUBAC complex|identical protein binding|K48-linked polyubiquitin modification-dependent protein binding|K63-linked polyubiquitin modification-dependent protein binding|linear polyubiquitin binding|metal ion binding|ubiquitin binding|ubiquitin protein ligase activity|ubiquitin protein ligase binding|ubiquitin-protein transferase act…
evm.TU.Chr01.1022	36.5342	73.0684	0	0.00255846	-8.61051	0.027571	0.10548	Down	0	0	0	0	5.26356	0.701482	buc	Bucky ball			GO:0032154,GO:0005737,GO:0016333,GO:0060832,GO:0007314,GO:0007315,GO:0007283	cleavage furrow|cytoplasm|morphogenesis of follicular epithelium|oocyte animal/vegetal axis specification|oocyte anterior/posterior axis specification|pole plasm assembly|spermatogenesis
evm.TU.Chr01.1024	10.2236	9.43562	11.0116	1.16875	0.224968	0.780047	0.89562	Up	0.405998	0.0905139	0.552299	0.169571	0.192459	0.45395	GAD1	Glutamate decarboxylase 1	ko00650,ko00250,ko00410,ko00430,ko02024,ko04727,ko04940	Butanoate metabolism|Alanine, aspartate and glutamate metabolism|beta-Alanine metabolism|Taurine and hypotaurine metabolism|Quorum sensing|GABAergic synapse|Type I diabetes mellitus	GO:0004351,GO:0042802,GO:0030170,GO:0006538,GO:0042136	glutamate decarboxylase activity|identical protein binding|pyridoxal phosphate binding|glutamate catabolic process|neurotransmitter biosynthetic process
evm.TU.Chr01.1027	51.3785	40.4957	62.2613	1.53418	0.617472	0.103747	0.273473	Up	1.53968	3.38395	2.54132	1.01015	2.23652	1.26819	zgc:56556	UPF0489 protein C5orf22 homolog
evm.TU.Chr01.103	8.07978	6.59311	9.56645	1.43776	0.523818	0.502928	0.715202	Up	1.21014	0.850247	1.16731	0.597327	0.968502	0.533026	thap11	THAP domain-containing protein 11			GO:0005654,GO:0003677,GO:0000978,GO:0008270,GO:0006357	nucleoplasm|DNA binding|RNA polymerase II cis-regulatory region sequence-specific DNA binding|zinc ion binding|regulation of transcription by RNA polymerase II
evm.TU.Chr01.1032	6.07545	5.84132	6.30958	1.08728	0.120727	0.897058	0.953463	Up	0.114596	0.199277	0.135105	0.228146	0.0605314	0.0888376	CDH6	Cadherin-6			GO:0005912,GO:0016342,GO:0098978,GO:0005654,GO:0045296,GO:0005509,GO:0034332,GO:0016339,GO:0000902,GO:0098742,GO:0007043,GO:0007156,GO:0007219,GO:0099560	adherens junction|catenin complex|glutamatergic synapse|nucleoplasm|cadherin binding|calcium ion binding|adherens junction organization|calcium-dependent cell-cell adhesion via plasma membrane cell adhesion molecules|cell morphogenesis|cell-cell adhesion via plasma-membrane adhesion molecules|cell-cell junction assembly|homophilic cell adhesion via plasma membrane adhesion molecules|Notch signali…
evm.TU.Chr01.104	1016.82	878.782	1154.85	1.31444	0.39445	0.0075563	0.0389381	Up	21.2163	26.3619	30.6982	16.5813	18.948	19.1999	cog4	Conserved oligomeric Golgi complex subunit 4			GO:0005829,GO:0000139,GO:0017119,GO:0007030,GO:0048213,GO:0015031,GO:0006029,GO:0006890,GO:0001501	cytosol|Golgi membrane|Golgi transport complex|Golgi organization|Golgi vesicle prefusion complex stabilization|protein transport|proteoglycan metabolic process|retrograde vesicle-mediated transport, Golgi to endoplasmic reticulum|skeletal system development
evm.TU.Chr01.1050	828.102	1081.84	574.367	0.530826	-0.913688	0.00812863	0.0411783	Down	31.6865	31.6847	52.4544	53.151	61.7726	84.1384	cahz	Carbonic anhydrase	ko00910,ko04971,ko04972,ko04976,ko04964,ko04966	Nitrogen metabolism|Gastric acid secretion|Pancreatic secretion|Bile secretion|Proximal tubule bicarbonate reclamation|Collecting duct acid secretion	GO:0005737,GO:0004089,GO:0016836,GO:0008270,GO:0015670,GO:0042539,GO:0006730	cytoplasm|carbonate dehydratase activity|hydro-lyase activity|zinc ion binding|carbon dioxide transport|hypotonic salinity response|one-carbon metabolic process
evm.TU.Chr01.1051	4.62192	5.73135	3.51249	0.62256	-0.683714	0.538742	0.742448	Down	0.0858606	0.099538	0	0.124318	0.0907056	0.0665611	dlgap1	Disks large-associated protein 1	ko04724	Glutamatergic synapse	GO:0098978,GO:0005886,GO:0014069,GO:0099572,GO:0060090,GO:0098962,GO:0023052	glutamatergic synapse|plasma membrane|postsynaptic density|postsynaptic specialization|molecular adaptor activity|regulation of postsynaptic neurotransmitter receptor activity|signaling
evm.TU.Chr01.1054	145.494	245.165	45.8219	0.188016	-2.41107	1.90387e-18	1.21128e-16	Down	0.347593	0.6812	0.386384	2.32767	3.11252	1.60715	SRCIN1	SRC kinase signaling inhibitor 1			GO:0015629,GO:0030424,GO:0005737,GO:0030425,GO:0030175,GO:0098978,GO:0030027,GO:0043025,GO:0014069,GO:0098793,GO:0045202,GO:0019904,GO:0019901,GO:0006887,GO:0050709,GO:0061099,GO:0061098,GO:0098974,GO:0030334,GO:0061001,GO:0034446	actin cytoskeleton|axon|cytoplasm|dendrite|filopodium|glutamatergic synapse|lamellipodium|neuronal cell body|postsynaptic density|presynapse|synapse|protein domain specific binding|protein kinase binding|exocytosis|negative regulation of protein secretion|negative regulation of protein tyrosine kinase activity|positive regulation of protein tyrosine kinase activity|postsynaptic actin cytoskeleton…
evm.TU.Chr01.1058	1886.98	1164.61	2609.36	2.24071	1.16396	9.71061e-21	7.69233e-19	Up	207.453	205.253	170.069	81.0289	88.5376	72.0016	cnpy1	Protein canopy-1			GO:0005783,GO:0007368,GO:0008543,GO:0070121,GO:0030917,GO:0040036	endoplasmic reticulum|determination of left/right symmetry|fibroblast growth factor receptor signaling pathway|Kupffer's vesicle development|midbrain-hindbrain boundary development|regulation of fibroblast growth factor receptor signaling pathway
evm.TU.Chr01.1061	797.086	714.489	879.684	1.23217	0.301201	0.0312863	0.116014	Up	53.1975	53.3657	42.8748	38.9519	38.6711	34.7588	dnajb6	DnaJ homolog subfamily B member 6			GO:0005634,GO:0048471,GO:0030544,GO:0051082,GO:0061077	nucleus|perinuclear region of cytoplasm|Hsp70 protein binding|unfolded protein binding|chaperone-mediated protein folding
evm.TU.Chr01.1064	225.42	229.52	221.32	0.96639	-0.049322	0.791352	0.901195	Down	15.7836	18.0392	14.2886	13.3267	17.0588	15.7044	TMEM70	Transmembrane protein 70, mitochondrial			GO:0005743,GO:0031966,GO:0140260,GO:0033615,GO:0051259	mitochondrial inner membrane|mitochondrial membrane|mitochondrial proton-transporting ATP synthase complex binding|mitochondrial proton-transporting ATP synthase complex assembly|protein complex oligomerization
evm.TU.Chr01.1065	859.29	872.59	845.99	0.97045	-0.0432741	0.769026	0.889613	Down	107.472	96.5652	87.6891	90.9613	89.6756	96.9686	ELOC	Elongin-C	ko04120,ko04066,ko05200,ko05211,ko05170	Ubiquitin mediated proteolysis|HIF-1 signaling pathway|Pathways in cancer|Renal cell carcinoma|Human immunodeficiency virus 1 infection	GO:0031466,GO:0070449,GO:0001222,GO:0016567,GO:0006367,GO:0006511	Cul5-RING ubiquitin ligase complex|elongin complex|transcription corepressor binding|protein ubiquitination|transcription initiation at RNA polymerase II promoter|ubiquitin-dependent protein catabolic process
evm.TU.Chr01.1066	16.5562	16.9741	16.1383	0.960246	-0.0585239	0.919682	0.965234	Down	1.68275	2.05919	1.85165	2.03039	0.987617	2.28289	UBE2W	Ubiquitin-conjugating enzyme E2 W	ko04120	Ubiquitin mediated proteolysis	GO:0005634,GO:0005524,GO:0061631,GO:0004842,GO:0071218,GO:0006281,GO:0043161,GO:0006513,GO:0000209,GO:0006515	nucleus|ATP binding|ubiquitin conjugating enzyme activity|ubiquitin-protein transferase activity|cellular response to misfolded protein|DNA repair|proteasome-mediated ubiquitin-dependent protein catabolic process|protein monoubiquitination|protein polyubiquitination|protein quality control for misfolded or incompletely synthesized proteins
evm.TU.Chr01.1067	17.2182	18.6468	15.7895	0.853495	-0.228546	0.679539	0.838007	Down	0.528741	1.06418	0.571423	0.837338	0.775803	0.725851	rdh10b	Retinol dehydrogenase 10-B	ko00830	Retinol metabolism	GO:0005789,GO:0005811,GO:0052650,GO:0016616	endoplasmic reticulum membrane|lipid droplet|NADP-retinol dehydrogenase activity|oxidoreductase activity, acting on the CH-OH group of donors, NAD or NADP as acceptor
evm.TU.Chr01.1068	56710.1	76197.7	37222.5	0.488504	-1.03356	2.50272e-11	7.79267e-10	Down	2062.27	2097.5	2275.75	3563.74	3561.35	4910.67	RPL7	60S ribosomal protein L7	ko03010,ko05171	Ribosome|Coronavirus disease - COVID-19	GO:0022625,GO:0003723,GO:0003735,GO:0000463	cytosolic large ribosomal subunit|RNA binding|structural constituent of ribosome|maturation of LSU-rRNA from tricistronic rRNA transcript (SSU-rRNA, 5.8S rRNA, LSU-rRNA)
evm.TU.Chr01.107	16.3738	19.216	13.5317	0.70649	-0.501259	0.395275	0.627347	Down	0.355866	0.429744	0.454518	0.268364	0.626579	0.718426	ccdc102a	Coiled-coil domain-containing protein 102A			GO:0016459	myosin complex
evm.TU.Chr01.1072	1.17495	2.34991	0	0.0788229	-3.66524	0.144412	0.340128	Down	0	0	0	0	0.204044	0.032085	Crispld1	Cysteine-rich secretory protein LCCL domain-containing 1			GO:0005615,GO:0060325,GO:0061484	extracellular space|face morphogenesis|hematopoietic stem cell homeostasis
evm.TU.Chr01.1073	24.8997	19.0179	30.7814	1.61802	0.694226	0.146966	0.344354	Up	1.29336	0.789151	1.12356	0.431204	0.719127	0.692614	SOCS6	Suppressor of cytokine signaling 6	ko04630,ko04917	JAK-STAT signaling pathway|Prolactin signaling pathway	GO:0001772,GO:0035556,GO:0009968,GO:0050868,GO:0010498,GO:0016567,GO:0040008	immunological synapse|intracellular signal transduction|negative regulation of signal transduction|negative regulation of T cell activation|proteasomal protein catabolic process|protein ubiquitination|regulation of growth
evm.TU.Chr01.1075	867.441	796.983	937.899	1.17707	0.235197	0.0707031	0.210572	Up	23.0782	27.569	27.6545	18.2921	22.7913	20.347	iws1-a	Protein IWS1 homolog A			GO:0005634,GO:0006397,GO:0051028,GO:0008380	nucleus|mRNA processing|mRNA transport|RNA splicing
evm.TU.Chr01.1077	322.174	324.835	319.513	0.983485	-0.0240257	0.883412	0.946738	Down	7.06436	8.89571	8.09891	6.65735	9.04996	6.9636	Mre11	Double-strand break repair protein MRE11	ko03440,ko03450,ko04218	Homologous recombination|Non-homologous end-joining|Cellular senescence	GO:0070533,GO:0000785,GO:0000781,GO:0000794,GO:0005737,GO:0030870,GO:0005654,GO:0005634,GO:0048471,GO:0016605,GO:0005657,GO:0035861,GO:0008408,GO:0008296,GO:0008409,GO:0004520,GO:0042802,GO:0030145,GO:0008022,GO:0000014,GO:0008283,GO:0006974,GO:0051276,GO:0032508,GO:0110025,GO:0006302,GO:0000724,GO:0006303,GO:0007507,GO:0007129,GO:0042138,GO:0097552,GO:0007095,GO:0031573,GO:0043066,GO:0046597,GO:…	BRCA1-C complex|chromatin|chromosome, telomeric region|condensed nuclear chromosome|cytoplasm|Mre11 complex|nucleoplasm|nucleus|perinuclear region of cytoplasm|PML body|replication fork|site of double-strand break|3'-5' exonuclease activity|3'-5'-exodeoxyribonuclease activity|5'-3' exonuclease activity|endodeoxyribonuclease activity|identical protein binding|manganese ion binding|protein C-termin…
evm.TU.Chr01.1078	40.8934	46.3723	35.4144	0.763497	-0.389306	0.274984	0.504569	Down	2.60399	3.32717	3.26809	3.57268	4.14118	3.41872	ANKRD49	Ankyrin repeat domain-containing protein 49			GO:0005829,GO:0005634,GO:0030154,GO:0045893,GO:0007283	cytosol|nucleus|cell differentiation|positive regulation of DNA-templated transcription|spermatogenesis
evm.TU.Chr01.108	1.84152	0.282967	3.40007	9.80879	3.29408	0.109478	0.283781	Up	0	0.584168	0.712897	0	0.106467	0
evm.TU.Chr01.1080	1138.61	1047.12	1230.09	1.17429	0.231793	0.0440063	0.151403	Up	23.0868	23.8839	24.315	19.2929	20.5067	16.4874	Amotl1	Angiomotin-like protein 1	ko04530	Tight junction	GO:0016324,GO:0005923,GO:0008180,GO:0031410,GO:0030027,GO:0005886,GO:0042802,GO:0030036,GO:0001525,GO:0043534,GO:0003365,GO:0090162,GO:0035329,GO:0043536,GO:0030334,GO:0016055	apical plasma membrane|bicellular tight junction|COP9 signalosome|cytoplasmic vesicle|lamellipodium|plasma membrane|identical protein binding|actin cytoskeleton organization|angiogenesis|blood vessel endothelial cell migration|establishment of cell polarity involved in ameboidal cell migration|establishment of epithelial cell polarity|hippo signaling|positive regulation of blood vessel endothelia…
evm.TU.Chr01.1081	10.8137	9.38675	12.2406	1.31462	0.394647	0.58164	0.774306	Up	0.897469	1.56065	0.95228	0.324862	1.02712	1.04361	HES6	Transcription cofactor HES-6	ko05165	Human papillomavirus infection	GO:0000785,GO:0005634,GO:0005667,GO:0003700,GO:0000981,GO:0001227,GO:0046983,GO:0000978,GO:0061629,GO:1990837,GO:0009952,GO:0030154,GO:0043433,GO:0007399,GO:0006355,GO:0050767,GO:0006357	chromatin|nucleus|transcription regulator complex|DNA-binding transcription factor activity|DNA-binding transcription factor activity, RNA polymerase II-specific|DNA-binding transcription repressor activity, RNA polymerase II-specific|protein dimerization activity|RNA polymerase II cis-regulatory region sequence-specific DNA binding|RNA polymerase II-specific DNA-binding transcription factor bind…
evm.TU.Chr01.1085	78.4832	83.7869	73.1794	0.869829	-0.201197	0.479747	0.696936	Down	1.33367	1.81761	2.24622	2.0474	2.18048	1.50007	usp45	Ubiquitin carboxyl-terminal hydrolase 45			GO:0005737,GO:0005634,GO:0001917,GO:0004843,GO:0008270,GO:0016477,GO:0003407,GO:0045494,GO:0016579,GO:0006511	cytoplasm|nucleus|photoreceptor inner segment|cysteine-type deubiquitinase activity|zinc ion binding|cell migration|neural retina development|photoreceptor cell maintenance|protein deubiquitination|ubiquitin-dependent protein catabolic process
evm.TU.Chr01.1086	71.4685	81.9843	60.9528	0.743396	-0.427798	0.178414	0.388293	Down	4.26298	6.63984	5.53877	9.29006	6.5868	4.55247	Tstd3	Thiosulfate sulfurtransferase/rhodanese-like domain-containing protein 3			GO:0004792	thiosulfate sulfurtransferase activity
evm.TU.Chr01.1088	51.6122	36.3065	66.9179	1.83301	0.874211	0.0130099	0.0593969	Up	2.2294	1.83363	2.13113	1.39042	1.11395	0.642268	ME1	NADP-dependent malic enzyme	ko00620,ko00710,ko03320	Pyruvate metabolism|Carbon fixation in photosynthetic organisms|PPAR signaling pathway	GO:0005737,GO:0004471,GO:0004473,GO:0046872,GO:0051287,GO:0008948	cytoplasm|malate dehydrogenase (decarboxylating) (NAD+) activity|malate dehydrogenase (decarboxylating) (NADP+) activity|metal ion binding|NAD binding|oxaloacetate decarboxylase activity
evm.TU.Chr01.1089	37.4829	58.819	16.1467	0.275151	-1.86171	2.36129e-05	0.000277314	Down	1.15389	0.536732	0.403081	2.51381	2.4079	2.2363	PRSS35	Inactive serine protease 35			GO:0005576,GO:0004252	extracellular region|serine-type endopeptidase activity
evm.TU.Chr01.109	256.51	298.668	214.351	0.716153	-0.481659	0.00852786	0.0427186	Down	1.80581	2.07438	2.06545	2.66667	3.14789	1.9153	Sbf2	Myotubularin-related protein 13			GO:0030424,GO:0005829,GO:0010008,GO:0016020,GO:0048471,GO:0005774,GO:0005085,GO:0042802,GO:0019902,GO:0019208,GO:0035091,GO:0006914	axon|cytosol|endosome membrane|membrane|perinuclear region of cytoplasm|vacuolar membrane|guanyl-nucleotide exchange factor activity|identical protein binding|phosphatase binding|phosphatase regulator activity|phosphatidylinositol binding|autophagy
evm.TU.Chr01.1090	18.048	20.1118	15.9842	0.794341	-0.33217	0.536644	0.740491	Down	0.288689	0.390456	0.272285	0.296079	0.525243	0.298398	Snap91	Clathrin coat assembly protein AP180			GO:0030122,GO:0043679,GO:0005905,GO:0030136,GO:0005737,GO:0005829,GO:0031313,GO:0098894,GO:0043005,GO:0043025,GO:0098688,GO:0005886,GO:0014069,GO:0045211,GO:0048787,GO:0098833,GO:0098830,GO:0042734,GO:0098685,GO:0008021,GO:0005545,GO:0035615,GO:0032050,GO:0000822,GO:0060090,GO:0005546,GO:0043274,GO:0019901,GO:0042169,GO:0000149,GO:0007409,GO:0007268,GO:0048268,GO:0072583,GO:0007163,GO:1900275,GO:…	AP-2 adaptor complex|axon terminus|clathrin-coated pit|clathrin-coated vesicle|cytoplasm|cytosol|extrinsic component of endosome membrane|extrinsic component of presynaptic endocytic zone membrane|neuron projection|neuronal cell body|parallel fiber to Purkinje cell synapse|plasma membrane|postsynaptic density|postsynaptic membrane|presynaptic active zone membrane|presynaptic endocytic zone|presyn…
evm.TU.Chr01.1091	520.168	498.542	541.794	1.08612	0.119181	0.390027	0.622659	Up	3.77343	4.17016	4.0022	3.62815	3.72463	2.8463	DOP1A	Protein dopey-1			GO:0005829,GO:0005768,GO:0000139,GO:0005802,GO:0006895,GO:0015031	cytosol|endosome|Golgi membrane|trans-Golgi network|Golgi to endosome transport|protein transport
evm.TU.Chr01.1096	45.891	46.6412	45.1409	0.968381	-0.0463526	0.908333	0.959378	Down	4.02875	6.42649	2.65104	4.32406	5.93873	2.45133	pnrc2	Proline-rich nuclear receptor coactivator 2			GO:0005634,GO:0000932,GO:0000184	nucleus|P-body|nuclear-transcribed mRNA catabolic process, nonsense-mediated decay
evm.TU.Chr01.1097	457.497	493.232	421.763	0.855014	-0.225981	0.116855	0.296541	Down	39.2287	38.7983	43.0636	42.5827	45.3635	42.8896	akirin1	Akirin-1			GO:0005634,GO:0045663,GO:0045944	nucleus|positive regulation of myoblast differentiation|positive regulation of transcription by RNA polymerase II
evm.TU.Chr01.1098	11.7431	15.1271	8.35909	0.547366	-0.869422	0.213469	0.43321	Down	0.476606	0.2558	0.624338	1.15013	0.559445	0.564477	Rhbdl2	Rhomboid-related protein 2			GO:0005886,GO:0004252,GO:0006508	plasma membrane|serine-type endopeptidase activity|proteolysis
evm.TU.Chr01.11	128.821	128.846	128.796	0.997228	-0.00400531	0.985386	0.99344	Down	2.09023	1.97379	2.16786	1.84887	2.2829	1.67522	Pde3b	cGMP-inhibited 3',5'-cyclic phosphodiesterase 3B	ko00230,ko04371,ko04024,ko04022,ko04910,ko04922,ko04923,ko04914,ko04924,ko05032	Purine metabolism|Apelin signaling pathway|cAMP signaling pathway|cGMP-PKG signaling pathway|Insulin signaling pathway|Glucagon signaling pathway|Regulation of lipolysis in adipocytes|Progesterone-mediated oocyte maturation|Renin secretion|Morphine addiction	GO:0005829,GO:0005783,GO:0005794,GO:0032045,GO:0016020,GO:0004115,GO:0047555,GO:0004114,GO:0046872,GO:0051219,GO:0043422,GO:0001525,GO:0032869,GO:0031018,GO:0042593,GO:0016525,GO:0043951,GO:0007162,GO:0061179,GO:0050995,GO:0050796,GO:0007165	cytosol|endoplasmic reticulum|Golgi apparatus|guanyl-nucleotide exchange factor complex|membrane|3',5'-cyclic-AMP phosphodiesterase activity|3',5'-cyclic-GMP phosphodiesterase activity|3',5'-cyclic-nucleotide phosphodiesterase activity|metal ion binding|phosphoprotein binding|protein kinase B binding|angiogenesis|cellular response to insulin stimulus|endocrine pancreas development|glucose homeost…
evm.TU.Chr01.110	101.268	139.156	63.3788	0.457426	-1.12839	8.86361e-06	0.000115327	Down	3.37129	3.63456	2.53456	5.92477	7.01123	6.43907			ko04080,ko04270	Neuroactive ligand-receptor interaction|Vascular smooth muscle contraction
evm.TU.Chr01.1100	58.1565	70.5171	45.796	0.651153	-0.61893	0.0511416	0.167739	Down	3.06754	5.40402	4.36112	6.12339	6.43362	5.59536	vegfaa	Vascular endothelial growth factor A-A	ko04010,ko04014,ko04015,ko04370,ko04066,ko04020,ko04151,ko04510,ko04926,ko05200,ko05206,ko05205,ko05207,ko05208,ko05212,ko05211,ko05219,ko05163,ko05167,ko05165,ko05323,ko05418,ko04933,ko01521	MAPK signaling pathway|Ras signaling pathway|Rap1 signaling pathway|VEGF signaling pathway|HIF-1 signaling pathway|Calcium signaling pathway|PI3K-Akt signaling pathway|Focal adhesion|Relaxin signaling pathway|Pathways in cancer|MicroRNAs in cancer|Proteoglycans in cancer|Chemical carcinogenesis - receptor activation|Chemical carcinogenesis - reactive oxygen species|Pancreatic cancer|Renal cell ca…	GO:0005576,GO:0005615,GO:0016020,GO:0042056,GO:0008083,GO:0008201,GO:0043183,GO:0005172,GO:0007202,GO:0035479,GO:0001525,GO:0048844,GO:0001568,GO:0002043,GO:0001569,GO:0003319,GO:0022009,GO:0035907,GO:0003262,GO:0030097,GO:0050930,GO:0008045,GO:0016310,GO:0045766,GO:0051781,GO:0001938,GO:0051894,GO:0060754,GO:0050731,GO:0001934,GO:0031334,GO:0048793,GO:0043491,GO:0035477,GO:0008016,GO:1901342,GO:…	extracellular region|extracellular space|membrane|chemoattractant activity|growth factor activity|heparin binding|vascular endothelial growth factor receptor 1 binding|vascular endothelial growth factor receptor binding|activation of phospholipase C activity|angioblast cell migration from lateral mesoderm to midline|angiogenesis|artery morphogenesis|blood vessel development|blood vessel endotheli…
evm.TU.Chr01.1102	181.5	185.251	177.75	0.960298	-0.0584459	0.789168	0.900089	Down	6.58752	6.36408	4.27343	5.79017	6.40984	4.55092	kpna5	Importin subunit alpha-6	ko03013,ko05207,ko05164	Nucleocytoplasmic transport|Chemical carcinogenesis - receptor activation|Influenza A	GO:0005737,GO:0005654,GO:0005634,GO:0061608,GO:0008139,GO:0006607	cytoplasm|nucleoplasm|nucleus|nuclear import signal receptor activity|nuclear localization sequence binding|NLS-bearing protein import into nucleus
evm.TU.Chr01.1103	470.125	459.794	480.457	1.04285	0.0605364	0.72088	0.862282	Up	11.6035	14.1689	17.9857	12.8191	15.4266	10.6449	ZUP1	Zinc finger-containing ubiquitin peptidase 1			GO:0005737,GO:0005634,GO:0004843,GO:0046872	cytoplasm|nucleus|cysteine-type deubiquitinase activity|metal ion binding
evm.TU.Chr01.1104	587.988	503.617	672.359	1.33444	0.416234	0.00433187	0.0247285	Up	46.2737	54.5472	46.0466	37.2648	38.0589	26.8769	RWDD1	RWD domain-containing protein 1			GO:0005737,GO:0005844,GO:0030521,GO:0034599,GO:0071394,GO:0002181,GO:2000825	cytoplasm|polysome|androgen receptor signaling pathway|cellular response to oxidative stress|cellular response to testosterone stimulus|cytoplasmic translation|positive regulation of androgen receptor activity
evm.TU.Chr01.1106	255.801	291.941	219.66	0.755163	-0.405139	0.0332322	0.121776	Down	30.7228	41.0418	28.0758	38.0453	40.8942	42.8764	MRPL34	39S ribosomal protein L34, mitochondrial	ko03010	Ribosome	GO:0005762,GO:0003735,GO:0006412	mitochondrial large ribosomal subunit|structural constituent of ribosome|translation
evm.TU.Chr01.1108	59.7154	48.8695	70.5613	1.43653	0.522592	0.105099	0.275958	Up	1.17009	0.771981	1.14398	0.61982	0.81654	0.566925	PIK3CB	Phosphatidylinositol 4,5-bisphosphate 3-kinase catalytic subunit beta isoform	ko00562,ko04012,ko04014,ko04015,ko04370,ko04630,ko04668,ko04066,ko04068,ko04070,ko04072,ko04071,ko04024,ko04151,ko04152,ko04150,ko04140,ko04210,ko04218,ko04510,ko04550,ko04810,ko04611,ko04613,ko04620,ko04625,ko04650,ko04660,ko04662,ko04664,ko04666,ko04670,ko04062,ko04910,ko04923,ko04929,ko04915,ko04914,ko04917,ko04926,ko04935,ko04919,ko04973,ko04960,ko04725,ko04722,ko04750,ko04360,ko04361,ko04380…	Inositol phosphate metabolism|ErbB signaling pathway|Ras signaling pathway|Rap1 signaling pathway|VEGF signaling pathway|JAK-STAT signaling pathway|TNF signaling pathway|HIF-1 signaling pathway|FoxO signaling pathway|Phosphatidylinositol signaling system|Phospholipase D signaling pathway|Sphingolipid signaling pathway|cAMP signaling pathway|PI3K-Akt signaling pathway|AMPK signaling pathway|mTOR s…	GO:0005737,GO:0005829,GO:0043231,GO:0016020,GO:0030496,GO:0005730,GO:0005654,GO:0005634,GO:0005942,GO:0005943,GO:0005886,GO:0016303,GO:0035005,GO:0005524,GO:0043560,GO:0016301,GO:0035004,GO:0052742,GO:0052812,GO:0046934,GO:0106310,GO:0060055,GO:0006914,GO:0016477,GO:0006874,GO:0006935,GO:0040016,GO:0006897,GO:0001935,GO:0007186,GO:0007156,GO:1903298,GO:0043407,GO:0051898,GO:1903671,GO:1900747,GO:…	cytoplasm|cytosol|intracellular membrane-bounded organelle|membrane|midbody|nucleolus|nucleoplasm|nucleus|phosphatidylinositol 3-kinase complex|phosphatidylinositol 3-kinase complex, class IA|plasma membrane|1-phosphatidylinositol-3-kinase activity|1-phosphatidylinositol-4-phosphate 3-kinase activity|ATP binding|insulin receptor substrate binding|kinase activity|phosphatidylinositol 3-kinase acti…
evm.TU.Chr01.1114	69.0026	70.7235	67.2817	0.955973	-0.0649584	0.836073	0.92313	Down	2.50559	2.48784	2.21551	2.77127	1.65436	2.49543	ITGB1	Integrin beta-1	ko04015,ko04151,ko04512,ko04514,ko04145,ko04510,ko04530,ko04810,ko04611,ko04670,ko04360,ko05200,ko05205,ko05222,ko05165,ko05130,ko05131,ko05135,ko05133,ko05100,ko05145,ko05140,ko05410,ko05412,ko05414	Rap1 signaling pathway|PI3K-Akt signaling pathway|ECM-receptor interaction|Cell adhesion molecules|Phagosome|Focal adhesion|Tight junction|Regulation of actin cytoskeleton|Platelet activation|Leukocyte transendothelial migration|Axon guidance|Pathways in cancer|Proteoglycans in cancer|Small cell lung cancer|Human papillomavirus infection|Pathogenic Escherichia coli infection|Shigellosis|Yersinia …	GO:0009986,GO:0005925,GO:0008305,GO:0030027,GO:0042470,GO:0016020,GO:0055037,GO:0032587,GO:0098639,GO:0001968,GO:0005178,GO:0046872,GO:0046982,GO:0033627,GO:0016477,GO:0007160,GO:0071404,GO:0007229,GO:0007517,GO:0045445,GO:0007520,GO:0030335,GO:1903078,GO:0031623,GO:0010710	cell surface|focal adhesion|integrin complex|lamellipodium|melanosome|membrane|recycling endosome|ruffle membrane|collagen binding involved in cell-matrix adhesion|fibronectin binding|integrin binding|metal ion binding|protein heterodimerization activity|cell adhesion mediated by integrin|cell migration|cell-matrix adhesion|cellular response to low-density lipoprotein particle stimulus|integrin-m…
evm.TU.Chr01.1115	4.11343	1.62384	6.60301	4.14386	2.05097	0.100668	0.268359	Up	0.149142	0.768445	0.117223	0.0449882	0.0875322	0.0963487	Itgb1	Integrin beta-1	ko04015,ko04151,ko04512,ko04514,ko04145,ko04510,ko04530,ko04810,ko04611,ko04670,ko04360,ko05200,ko05205,ko05222,ko05165,ko05130,ko05131,ko05135,ko05133,ko05100,ko05145,ko05140,ko05410,ko05412,ko05414	Rap1 signaling pathway|PI3K-Akt signaling pathway|ECM-receptor interaction|Cell adhesion molecules|Phagosome|Focal adhesion|Tight junction|Regulation of actin cytoskeleton|Platelet activation|Leukocyte transendothelial migration|Axon guidance|Pathways in cancer|Proteoglycans in cancer|Small cell lung cancer|Human papillomavirus infection|Pathogenic Escherichia coli infection|Shigellosis|Yersinia …	GO:0001669,GO:0005912,GO:0005604,GO:0009986,GO:0005911,GO:0150053,GO:0005737,GO:0043197,GO:0009897,GO:0030175,GO:0005925,GO:0097386,GO:0098978,GO:0098690,GO:0030056,GO:0034665,GO:0034680,GO:0034681,GO:0034666,GO:0034667,GO:0034674,GO:0034677,GO:0034679,GO:0008305,GO:0014704,GO:0030027,GO:0042470,GO:0016020,GO:0045121,GO:0035748,GO:0031594,GO:0048471,GO:0005886,GO:0045211,GO:0043235,GO:0055037,GO:…	acrosomal vesicle|adherens junction|basement membrane|cell surface|cell-cell junction|cerebellar climbing fiber to Purkinje cell synapse|cytoplasm|dendritic spine|external side of plasma membrane|filopodium|focal adhesion|glial cell projection|glutamatergic synapse|glycinergic synapse|hemidesmosome|integrin alpha1-beta1 complex|integrin alpha10-beta1 complex|integrin alpha11-beta1 complex|integri…
evm.TU.Chr01.1116	14.5883	17.5284	11.6481	0.662804	-0.593345	0.391298	0.623853	Down	0.102005	0.131394	0.380827	0.276926	0.134702	0.411859	nrp1a	Neuropilin-1a	ko04360,ko05166,ko05171	Axon guidance|Human T-cell leukemia virus 1 infection|Coronavirus disease - COVID-19	GO:0030424,GO:0005925,GO:0005886,GO:0008201,GO:0046872,GO:0017154,GO:0038023,GO:0038085,GO:0005021,GO:0001525,GO:0060055,GO:0048675,GO:0007411,GO:0007413,GO:0051216,GO:0001775,GO:0007508,GO:0008045,GO:0001755,GO:0071678,GO:0090050,GO:0010595,GO:0051491,GO:0045765,GO:0090259,GO:0030947,GO:0001666,GO:0009611,GO:0002040,GO:0048538,GO:0048010,GO:0001944,GO:0001570	axon|focal adhesion|plasma membrane|heparin binding|metal ion binding|semaphorin receptor activity|signaling receptor activity|vascular endothelial growth factor binding|vascular endothelial growth factor receptor activity|angiogenesis|angiogenesis involved in wound healing|axon extension|axon guidance|axonal fasciculation|cartilage development|cell activation|larval heart development|motor neuro…
evm.TU.Chr01.1118	151.446	114.172	188.719	1.65699	0.728568	0.000526625	0.00435976	Up	25.9619	31.7598	31.8761	16.265	16.229	17.2681	CREM	cAMP-responsive element modulator			GO:1990589,GO:0005667,GO:0000981,GO:0001227,GO:0000978,GO:0006357,GO:0050896	ATF4-CREB1 transcription factor complex|transcription regulator complex|DNA-binding transcription factor activity, RNA polymerase II-specific|DNA-binding transcription repressor activity, RNA polymerase II-specific|RNA polymerase II cis-regulatory region sequence-specific DNA binding|regulation of transcription by RNA polymerase II|response to stimulus
evm.TU.Chr01.1119	116.03	130.378	101.682	0.779174	-0.359982	0.132175	0.322164	Down	1.69853	1.75353	1.76693	1.62748	2.59481	2.00093	pitrm1	Presequence protease, mitochondrial			GO:0005759,GO:0046872,GO:0004222,GO:0016485,GO:0006508	mitochondrial matrix|metal ion binding|metalloendopeptidase activity|protein processing|proteolysis
evm.TU.Chr01.112	44.1447	50.2239	38.0655	0.754162	-0.407054	0.255428	0.483282	Down	0.753297	0.882117	1.04959	0.908918	1.46701	0.929049	Ampd3	AMP deaminase 3	ko00230	Purine metabolism	GO:0005829,GO:0003876,GO:0046872,GO:0046032,GO:0046031,GO:0006196,GO:0046033,GO:0046034,GO:0097009,GO:0034101,GO:0046039,GO:0006188,GO:0032264	cytosol|AMP deaminase activity|metal ion binding|ADP catabolic process|ADP metabolic process|AMP catabolic process|AMP metabolic process|ATP metabolic process|energy homeostasis|erythrocyte homeostasis|GTP metabolic process|IMP biosynthetic process|IMP salvage
evm.TU.Chr01.1120	190.702	198.859	182.545	0.918629	-0.122446	0.569792	0.764833	Down	1.21363	1.80663	1.29585	1.70611	1.55897	1.08729	URB1	Nucleolar pre-ribosomal-associated protein 1			GO:0001650,GO:0005730,GO:0003723,GO:0000466,GO:0000463	fibrillar center|nucleolus|RNA binding|maturation of 5.8S rRNA from tricistronic rRNA transcript (SSU-rRNA, 5.8S rRNA, LSU-rRNA)|maturation of LSU-rRNA from tricistronic rRNA transcript (SSU-rRNA, 5.8S rRNA, LSU-rRNA)
evm.TU.Chr01.1122	187.249	171.375	203.124	1.18168	0.240841	0.261496	0.489661	Up	5.74575	5.116	5.68148	3.47436	5.9208	3.69476	med17	Mediator of RNA polymerase II transcription subunit 17	ko04919	Thyroid hormone signaling pathway	GO:0070847,GO:0016592,GO:0003712,GO:0006357	core mediator complex|mediator complex|transcription coregulator activity|regulation of transcription by RNA polymerase II
evm.TU.Chr01.1123	89.1212	82.4788	95.7636	1.16555	0.221014	0.416453	0.645505	Up	2.5243	2.96125	2.12577	1.56174	2.29032	2.19652	ift57	Intraflagellar transport protein 57 homolog	ko05016,ko05022	Huntington disease|Pathways of neurodegeneration - multiple diseases	GO:0005813,GO:0036064,GO:0005929,GO:0005576,GO:0005794,GO:0030992,GO:0006915,GO:0060271,GO:0007368,GO:0003351,GO:0042462,GO:0042073,GO:1905515,GO:0045494,GO:0032006	centrosome|ciliary basal body|cilium|extracellular region|Golgi apparatus|intraciliary transport particle B|apoptotic process|cilium assembly|determination of left/right symmetry|epithelial cilium movement involved in extracellular fluid movement|eye photoreceptor cell development|intraciliary transport|non-motile cilium assembly|photoreceptor cell maintenance|regulation of TOR signaling
evm.TU.Chr01.1124	7.38808	8.9533	5.82286	0.646625	-0.628998	0.448953	0.671954	Down	0.720503	0.580054	0.849451	1.52136	0.845734	0.698189
evm.TU.Chr01.1125	2142.79	3092.46	1193.12	0.385745	-1.37428	1.95138e-31	3.15343e-29	Down	181.786	179.738	198.165	417.738	468.984	452.929	GTPBP4	GTP-binding protein 4	ko03008	Ribosome biogenesis in eukaryotes	GO:0005737,GO:0005829,GO:0016020,GO:0031965,GO:0005730,GO:0005654,GO:0005634,GO:0048471,GO:0005525,GO:0003924,GO:1990275,GO:0003723,GO:0000463,GO:0030336,GO:0008285,GO:0022408,GO:0033342,GO:0008156,GO:0031397,GO:0001649,GO:0050821,GO:0000079,GO:0042273	cytoplasm|cytosol|membrane|nuclear membrane|nucleolus|nucleoplasm|nucleus|perinuclear region of cytoplasm|GTP binding|GTPase activity|preribosome binding|RNA binding|maturation of LSU-rRNA from tricistronic rRNA transcript (SSU-rRNA, 5.8S rRNA, LSU-rRNA)|negative regulation of cell migration|negative regulation of cell population proliferation|negative regulation of cell-cell adhesion|negative re…
evm.TU.Chr01.1126	1064.3	1599.48	529.121	0.330729	-1.59628	5.5517e-30	8.46372e-28	Down	17.2204	17.613	20.1434	50.1963	48.4471	54.0779	Gtpbp4	GTP-binding protein 4	ko03008	Ribosome biogenesis in eukaryotes	GO:0005737,GO:0005829,GO:0031965,GO:0005730,GO:0005654,GO:0005634,GO:0048471,GO:0005525,GO:0003924,GO:1990275,GO:0003723,GO:0000463,GO:0030336,GO:0008285,GO:0022408,GO:0033342,GO:0008156,GO:0031397,GO:0050821,GO:0000079,GO:0042273	cytoplasm|cytosol|nuclear membrane|nucleolus|nucleoplasm|nucleus|perinuclear region of cytoplasm|GTP binding|GTPase activity|preribosome binding|RNA binding|maturation of LSU-rRNA from tricistronic rRNA transcript (SSU-rRNA, 5.8S rRNA, LSU-rRNA)|negative regulation of cell migration|negative regulation of cell population proliferation|negative regulation of cell-cell adhesion|negative regulation …
evm.TU.Chr01.1127	3029.67	2506.37	3552.97	1.41784	0.503699	0.000259595	0.00233447	Up	58.0782	51.9046	44.2548	36.9345	33.0707	30.8024	Slc39a6	Zinc transporter ZIP6	ko05010,ko05012	Alzheimer disease|Parkinson disease	GO:0005783,GO:0031258,GO:0005886,GO:0005385,GO:0006882,GO:0071578,GO:0071577	endoplasmic reticulum|lamellipodium membrane|plasma membrane|zinc ion transmembrane transporter activity|cellular zinc ion homeostasis|zinc ion import across plasma membrane|zinc ion transmembrane transport
evm.TU.Chr01.1128	178.44	147.537	209.343	1.41616	0.501988	0.0102761	0.0495561	Up	6.94329	7.201	7.82479	5.26685	5.18371	3.92481	TRIM55	Tripartite motif-containing protein 55			GO:0005737,GO:0005874,GO:0005634,GO:0042802,GO:0061630,GO:0008270,GO:0050904,GO:0002523,GO:1905517,GO:0016567,GO:0007165	cytoplasm|microtubule|nucleus|identical protein binding|ubiquitin protein ligase activity|zinc ion binding|diapedesis|leukocyte migration involved in inflammatory response|macrophage migration|protein ubiquitination|signal transduction
evm.TU.Chr01.1129	4.85077	3.83806	5.86349	1.48767	0.573054	0.601288	0.787978	Up	0.953212	0.30696	0.624338	0.191689	0.932409	0.102632	crh	Corticoliberin	ko04024,ko04080,ko04730,ko05034,ko04934	cAMP signaling pathway|Neuroactive ligand-receptor interaction|Long-term depression|Alcoholism|Cushing syndrome	GO:0005576,GO:0005179	extracellular region|hormone activity
evm.TU.Chr01.113	102.47	161.316	43.6247	0.268756	-1.89563	2.64558e-12	9.17437e-11	Down	2.13149	2.38433	3.042	8.6799	11.0119	6.41384	Lyve1	Lymphatic vessel endothelial hyaluronic acid receptor 1			GO:0071944,GO:0005886,GO:0038024,GO:0005540,GO:0004888,GO:0007155,GO:0006027,GO:0030214,GO:0002693,GO:0006898	cell periphery|plasma membrane|cargo receptor activity|hyaluronic acid binding|transmembrane signaling receptor activity|cell adhesion|glycosaminoglycan catabolic process|hyaluronan catabolic process|positive regulation of cellular extravasation|receptor-mediated endocytosis
evm.TU.Chr01.1131	22.2805	25.2901	19.2709	0.769819	-0.377408	0.444813	0.668481	Down	0.276767	0.386214	0.253789	0.347857	0.297799	0.446992	Vcpip1	Deubiquitinating protein VCPIP1			GO:0005783,GO:0005795,GO:0005634,GO:0045202,GO:0004843,GO:0006974,GO:0016320,GO:0007030,GO:0090168,GO:0000278,GO:0016579,GO:0035871,GO:0071108,GO:0016567,GO:0106300,GO:1905634	endoplasmic reticulum|Golgi stack|nucleus|synapse|cysteine-type deubiquitinase activity|cellular response to DNA damage stimulus|endoplasmic reticulum membrane fusion|Golgi organization|Golgi reassembly|mitotic cell cycle|protein deubiquitination|protein K11-linked deubiquitination|protein K48-linked deubiquitination|protein ubiquitination|protein-DNA covalent cross-linking repair|regulation of p…
evm.TU.Chr01.1132	50.7329	38.3515	63.1144	1.65806	0.7295	0.0493382	0.16392	Up	1.84761	2.82616	2.85899	1.56748	0.881053	1.67849	Adhfe1	Hydroxyacid-oxoacid transhydrogenase, mitochondrial			GO:0005739,GO:0004022,GO:0047988,GO:0046872,GO:0006539,GO:0006629	mitochondrion|alcohol dehydrogenase (NAD+) activity|hydroxyacid-oxoacid transhydrogenase activity|metal ion binding|glutamate catabolic process via 2-oxoglutarate|lipid metabolic process
evm.TU.Chr01.1133	8.892	13.1373	4.64666	0.357824	-1.48268	0.0599747	0.187175	Down	0.0626908	0.141317	0.0985475	0.226926	0.220761	0.323996	SLCO5A1	Solute carrier organic anion transporter family member 5A1			GO:0043231,GO:0005886,GO:0015347,GO:0043252	intracellular membrane-bounded organelle|plasma membrane|sodium-independent organic anion transmembrane transporter activity|sodium-independent organic anion transport
evm.TU.Chr01.1134	1168.12	950.505	1385.74	1.45805	0.544038	7.6403e-06	0.000101037	Up	85.0628	92.6319	102.761	58.9937	61.0287	57.452	lactb2	Endoribonuclease LACTB2			GO:0005759,GO:0004521,GO:0003727,GO:0008270,GO:0048856,GO:0090502	mitochondrial matrix|endoribonuclease activity|single-stranded RNA binding|zinc ion binding|anatomical structure development|RNA phosphodiester bond hydrolysis, endonucleolytic
evm.TU.Chr01.1136	235.48	275.65	195.309	0.7083	-0.497567	0.00375165	0.0221427	Down	3.90038	4.01424	3.88209	5.00175	5.79765	4.65325	Esyt2	Extended synaptotagmin-2			GO:0005829,GO:0005789,GO:0140268,GO:0031234,GO:0044232,GO:0005886,GO:0005509,GO:0005544,GO:0042802,GO:0031210,GO:0008429,GO:0035091,GO:0006897,GO:0061817,GO:0006869	cytosol|endoplasmic reticulum membrane|endoplasmic reticulum-plasma membrane contact site|extrinsic component of cytoplasmic side of plasma membrane|organelle membrane contact site|plasma membrane|calcium ion binding|calcium-dependent phospholipid binding|identical protein binding|phosphatidylcholine binding|phosphatidylethanolamine binding|phosphatidylinositol binding|endocytosis|endoplasmic ret…
evm.TU.Chr01.1137	13.5136	8.02144	19.0058	2.41041	1.26928	0.0609706	0.189187	Up	0.161171	0.269888	0.202684	0.02917	0.0756737	0.135356	DIP2C	Disco-interacting protein 2 homolog C
evm.TU.Chr01.1138	389.18	446.072	332.288	0.744816	-0.425044	0.0108722	0.0518653	Down	2.36027	3.36831	2.79245	3.68724	4.14118	2.78473	MYO10	Unconventional myosin-X	ko04814,ko04666,ko05130	Motor proteins|Fc gamma R-mediated phagocytosis|Pathogenic Escherichia coli infection	GO:0005938,GO:0005829,GO:0030175,GO:0031527,GO:0032433,GO:0030027,GO:0016459,GO:0043005,GO:0043025,GO:0005730,GO:0005886,GO:0001726,GO:0051015,GO:0005524,GO:0005516,GO:0000146,GO:0005547,GO:0060002,GO:0030507,GO:0030705,GO:0022409,GO:0008360,GO:0051489,GO:0007165	cell cortex|cytosol|filopodium|filopodium membrane|filopodium tip|lamellipodium|myosin complex|neuron projection|neuronal cell body|nucleolus|plasma membrane|ruffle|actin filament binding|ATP binding|calmodulin binding|microfilament motor activity|phosphatidylinositol-3,4,5-trisphosphate binding|plus-end directed microfilament motor activity|spectrin binding|cytoskeleton-dependent intracellular t…
evm.TU.Chr01.1139	6.21216	8.45103	3.97329	0.46433	-1.10678	0.267977	0.497026	Down	0.197512	0.0636044	0.543343	0.417052	0.289803	0.82938	basp1	Brain acid soluble protein 1 homolog			GO:0005886	plasma membrane
evm.TU.Chr01.1141	17.7103	23.0405	12.38	0.543451	-0.879778	0.175405	0.384868	Down	0.168414	0.549118	0.0992774	0.285758	0.759856	0.367195	efr3a	Protein EFR3 homolog A			GO:0005886,GO:0072659	plasma membrane|protein localization to plasma membrane
evm.TU.Chr01.1145	1.53926	1.98077	1.09776	0.531718	-0.911267	0.668231	0.83252	Down	0.0378931	0	0.0893497	0	0.233517	0	dnaaf11	Dynein axonemal assembly factor 11			GO:0005929,GO:0005737,GO:0005829,GO:0120293,GO:0005576,GO:0070286,GO:0090660,GO:0060271,GO:0060294,GO:0060027,GO:0007368,GO:0009953,GO:0003143,GO:0060287,GO:0003351,GO:0051649,GO:0030317,GO:0003146,GO:0001947,GO:0044458,GO:0036158,GO:0048793,GO:0061512,GO:0120229	cilium|cytoplasm|cytosol|dynein axonemal particle|extracellular region|axonemal dynein complex assembly|cerebrospinal fluid circulation|cilium assembly|cilium movement involved in cell motility|convergent extension involved in gastrulation|determination of left/right symmetry|dorsal/ventral pattern formation|embryonic heart tube morphogenesis|epithelial cilium movement involved in determination o…
evm.TU.Chr01.1146	6.33689	6.97384	5.69995	0.820863	-0.284786	0.773221	0.891888	Down	0.109307	0.253439	0.025774	0.158266	0.250196	0.0423687	Epc1	Enhancer of polycomb homolog 1			GO:0005737,GO:0043231,GO:0035267,GO:0031965,GO:0005654,GO:0000786,GO:0005634,GO:0032777,GO:0140463,GO:0140767,GO:0000724,GO:0016573,GO:0043968,GO:0043967,GO:0045892,GO:0045814,GO:0000122,GO:0045893,GO:1905168,GO:0051155,GO:0045944,GO:0042981,GO:0051726,GO:1902275,GO:2000779,GO:0006357,GO:0035092,GO:0007286	cytoplasm|intracellular membrane-bounded organelle|NuA4 histone acetyltransferase complex|nuclear membrane|nucleoplasm|nucleosome|nucleus|Piccolo NuA4 histone acetyltransferase complex|chromatin-protein adaptor activity|enzyme-substrate adaptor activity|double-strand break repair via homologous recombination|histone acetylation|histone H2A acetylation|histone H4 acetylation|negative regulation of…
evm.TU.Chr01.1147	423.955	331.643	516.267	1.5567	0.63849	2.45753e-05	0.000287572	Up	13.6317	13.2882	12.1841	8.39461	8.16658	6.74781	ARHGAP12	Rho GTPase-activating protein 12			GO:0005737,GO:0001891,GO:0005096,GO:0007015,GO:0002011,GO:0051058,GO:0006911,GO:0043087,GO:0007165	cytoplasm|phagocytic cup|GTPase activator activity|actin filament organization|morphogenesis of an epithelial sheet|negative regulation of small GTPase mediated signal transduction|phagocytosis, engulfment|regulation of GTPase activity|signal transduction
evm.TU.Chr01.1148	22.6693	23.1505	22.188	0.950519	-0.0732119	0.884562	0.947258	Down	0.199515	0.308397	0.407719	0.216659	0.444967	0.232003	ZEB1	Zinc finger E-box-binding homeobox 1	ko05202,ko05206,ko05215	Transcriptional misregulation in cancer|MicroRNAs in cancer|Prostate cancer	GO:0005634,GO:0070888,GO:0046872,GO:0006351,GO:0045892,GO:0000122,GO:0045666	nucleus|E-box binding|metal ion binding|DNA-templated transcription|negative regulation of DNA-templated transcription|negative regulation of transcription by RNA polymerase II|positive regulation of neuron differentiation
evm.TU.Chr01.1149	4.99605	4.24385	5.74825	1.32283	0.403626	0.733371	0.869801	Up	0	0.102479	0.375185	0.0719951	0.210118	0.0513959	GPSM2	G-protein-signaling modulator 2			GO:0005938,GO:0099738,GO:0005813,GO:0005737,GO:0005829,GO:0097575,GO:0016328,GO:0097431,GO:0032991,GO:0070840,GO:0001965,GO:0005092,GO:0042802,GO:0000166,GO:0008022,GO:0019904,GO:0043621,GO:0051301,GO:0000132,GO:0007186,GO:0051661,GO:0007052,GO:1904778,GO:1905832,GO:0031291,GO:0060236	cell cortex|cell cortex region|centrosome|cytoplasm|cytosol|lateral cell cortex|lateral plasma membrane|mitotic spindle pole|protein-containing complex|dynein complex binding|G-protein alpha-subunit binding|GDP-dissociation inhibitor activity|identical protein binding|nucleotide binding|protein C-terminus binding|protein domain specific binding|protein self-association|cell division|establishment…
evm.TU.Chr01.115	516.737	498.195	535.28	1.07281	0.101401	0.493905	0.708622	Up	7.58871	8.0177	9.35677	7.77019	7.87852	5.9181	ctr9	RNA polymerase-associated protein CTR9 homolog			GO:0016593,GO:0000791,GO:0016607,GO:0080182,GO:0000122,GO:0051571,GO:0006368	Cdc73/Paf1 complex|euchromatin|nuclear speck|histone H3-K4 trimethylation|negative regulation of transcription by RNA polymerase II|positive regulation of histone H3-K4 methylation|transcription elongation by RNA polymerase II promoter
evm.TU.Chr01.1151	859.621	828.79	890.451	1.0735	0.102319	0.447226	0.670453	Up	31.0732	33.7231	35.5151	25.4098	35.6168	25.8295	prpf38b	Pre-mRNA-splicing factor 38B	ko03040	Spliceosome	GO:0071011,GO:0006397,GO:0008380	precatalytic spliceosome|mRNA processing|RNA splicing
evm.TU.Chr01.1152	2.12225	4.2445	0	0.0439228	-4.50889	0.250893	0.477666	Down	0	0	0	0	1.21717	0	DNAAF6	Dynein axonemal assembly factor 6			GO:0005737,GO:0005802,GO:0051087,GO:0045505,GO:0070286,GO:0003341,GO:0030317,GO:0036159,GO:0036158	cytoplasm|trans-Golgi network|chaperone binding|dynein intermediate chain binding|axonemal dynein complex assembly|cilium movement|flagellated sperm motility|inner dynein arm assembly|outer dynein arm assembly
evm.TU.Chr01.1153	7.78122	9.17582	6.38662	0.694635	-0.525673	0.506062	0.718545	Down	0.314611	0.486303	0.4451	0.569407	0.664728	0.426814	tmem55ba	Type I phosphatidylinositol 4,5-bisphosphate 4-phosphatase-A	ko04070	Phosphatidylinositol signaling system	GO:0031902,GO:0005765,GO:0030670,GO:0005886,GO:0034597,GO:0046856	late endosome membrane|lysosomal membrane|phagocytic vesicle membrane|plasma membrane|phosphatidylinositol-4,5-bisphosphate 4-phosphatase activity|phosphatidylinositol dephosphorylation
evm.TU.Chr01.1154	2.41304	0.935075	3.89102	4.14586	2.05167	0.194853	0.40965	Up	0.353774	0.410129	0.0834178	0	0.124579	0.0685635	ERFL	ETS domain-containing transcription factor ERF-like			GO:0005634,GO:0000981,GO:0043565,GO:0030154,GO:0006357	nucleus|DNA-binding transcription factor activity, RNA polymerase II-specific|sequence-specific DNA binding|cell differentiation|regulation of transcription by RNA polymerase II
evm.TU.Chr01.1156	285.78	225.835	345.725	1.5307	0.614189	0.00013885	0.00135989	Up	5.883	6.68442	6.16982	3.59155	4.29791	3.45451	lig1	DNA ligase 1	ko03030,ko03410,ko03420,ko03430	DNA replication|Base excision repair|Nucleotide excision repair|Mismatch repair	GO:0005634,GO:0005524,GO:0003677,GO:0003910,GO:0046872,GO:0007049,GO:0051301,GO:0071897,GO:0006310,GO:0006281,GO:0006260	nucleus|ATP binding|DNA binding|DNA ligase (ATP) activity|metal ion binding|cell cycle|cell division|DNA biosynthetic process|DNA recombination|DNA repair|DNA replication
evm.TU.Chr01.1158	110.721	82.6968	138.745	1.67941	0.747952	0.0142445	0.0637117	Up	2.07618	2.20305	3.00953	1.94042	0.838982	1.18734	ATP1A2	Sodium/potassium-transporting ATPase subunit alpha-2	ko04024,ko04022,ko04911,ko04918,ko04919,ko04925,ko04260,ko04261,ko04970,ko04971,ko04972,ko04976,ko04973,ko04974,ko04978,ko04960,ko04961,ko04964	cAMP signaling pathway|cGMP-PKG signaling pathway|Insulin secretion|Thyroid hormone synthesis|Thyroid hormone signaling pathway|Aldosterone synthesis and secretion|Cardiac muscle contraction|Adrenergic signaling in cardiomyocytes|Salivary secretion|Gastric acid secretion|Pancreatic secretion|Bile secretion|Carbohydrate digestion and absorption|Protein digestion and absorption|Mineral absorption|A…	GO:0042995,GO:0005886,GO:0005890,GO:0005524,GO:0016887,GO:0019829,GO:0046872,GO:0005391,GO:0030007,GO:0006883,GO:1990573,GO:1902600,GO:0036376	cell projection|plasma membrane|sodium:potassium-exchanging ATPase complex|ATP binding|ATP hydrolysis activity|ATPase-coupled cation transmembrane transporter activity|metal ion binding|P-type sodium:potassium-exchanging transporter activity|cellular potassium ion homeostasis|cellular sodium ion homeostasis|potassium ion import across plasma membrane|proton transmembrane transport|sodium ion expo…
evm.TU.Chr01.1159	1281.94	1307.92	1255.97	0.960507	-0.0581325	0.621009	0.801565	Down	126.889	122.493	118.937	115.775	125.629	113.728	SDHC	Succinate dehydrogenase cytochrome b560 subunit, mitochondrial	ko00020,ko00190,ko04714,ko05208,ko05010,ko05012,ko05014,ko05016,ko05020,ko05022,ko05415,ko04932	Citrate cycle (TCA cycle)|Oxidative phosphorylation|Thermogenesis|Chemical carcinogenesis - reactive oxygen species|Alzheimer disease|Parkinson disease|Amyotrophic lateral sclerosis|Huntington disease|Prion disease|Pathways of neurodegeneration - multiple diseases|Diabetic cardiomyopathy|Non-alcoholic fatty liver disease	GO:0016020,GO:0005743,GO:0005749,GO:0005739,GO:0009055,GO:0020037,GO:0046872,GO:0000104,GO:0009060,GO:0006121,GO:0042776,GO:0006099	membrane|mitochondrial inner membrane|mitochondrial respiratory chain complex II, succinate dehydrogenase complex (ubiquinone)|mitochondrion|electron transfer activity|heme binding|metal ion binding|succinate dehydrogenase activity|aerobic respiration|mitochondrial electron transport, succinate to ubiquinone|proton motive force-driven mitochondrial ATP synthesis|tricarboxylic acid cycle
evm.TU.Chr01.116	196.385	189.043	203.727	1.07871	0.109307	0.613154	0.795498	Up	2.69049	5.00528	3.81498	3.19147	3.76095	2.88902	EIF4G2	Eukaryotic translation initiation factor 4 gamma 2	ko05416	Viral myocarditis	GO:0016281,GO:0003723,GO:0008135,GO:0003743,GO:0006446	eukaryotic translation initiation factor 4F complex|RNA binding|translation factor activity, RNA binding|translation initiation factor activity|regulation of translational initiation
evm.TU.Chr01.1162	15.0191	16.504	13.5341	0.809952	-0.304091	0.651567	0.822029	Down	0.046463	0.0972552	0.182595	0.189208	0.136347	0.045024	WDR47	WD repeat-containing protein 47			GO:0005737,GO:0030425,GO:0030426,GO:0005874,GO:0043025,GO:0008344,GO:0021960,GO:0006914,GO:0021801,GO:0022038,GO:0120168,GO:0000226,GO:0061744,GO:0007026,GO:0061351,GO:0097150	cytoplasm|dendrite|growth cone|microtubule|neuronal cell body|adult locomotory behavior|anterior commissure morphogenesis|autophagy|cerebral cortex radial glia-guided migration|corpus callosum development|detection of hot stimulus involved in thermoception|microtubule cytoskeleton organization|motor behavior|negative regulation of microtubule depolymerization|neural precursor cell proliferation|n…
evm.TU.Chr01.1163	18.6104	23.9595	13.2614	0.556339	-0.845964	0.113166	0.290565	Down	0.274628	0.458268	0.294344	0.677787	0.571459	0.459666	Capn10	Calpain-10			GO:0005938,GO:0005737,GO:0005856,GO:0005829,GO:0043231,GO:0005743,GO:0005758,GO:0005759,GO:0005741,GO:0005739,GO:0005634,GO:0005886,GO:0004198,GO:0008092,GO:0000149,GO:0031532,GO:0007568,GO:0000422,GO:0032869,GO:0007005,GO:0043065,GO:0046326,GO:0032024,GO:0032388,GO:2000676,GO:0030163,GO:0006508,GO:0009749,GO:0031667,GO:0097050	cell cortex|cytoplasm|cytoskeleton|cytosol|intracellular membrane-bounded organelle|mitochondrial inner membrane|mitochondrial intermembrane space|mitochondrial matrix|mitochondrial outer membrane|mitochondrion|nucleus|plasma membrane|calcium-dependent cysteine-type endopeptidase activity|cytoskeletal protein binding|SNARE binding|actin cytoskeleton reorganization|aging|autophagy of mitochondrion…
evm.TU.Chr01.1164	35.4465	35.6119	35.2811	0.994249	-0.00832109	0.984509	0.992927	Down	3.6694	1.94624	2.12064	1.88817	2.34361	2.99799	EIF4E2	Eukaryotic translation initiation factor 4E type 2	ko04066,ko04151,ko04150,ko04910,ko04211,ko01521	HIF-1 signaling pathway|PI3K-Akt signaling pathway|mTOR signaling pathway|Insulin signaling pathway|Longevity regulating pathway|EGFR tyrosine kinase inhibitor resistance	GO:0005737,GO:0005829,GO:0016281,GO:0005845,GO:0000932,GO:0000340,GO:0003723,GO:0000339,GO:0008135,GO:0003743,GO:0031625,GO:0035278,GO:0017148	cytoplasm|cytosol|eukaryotic translation initiation factor 4F complex|mRNA cap binding complex|P-body|RNA 7-methylguanosine cap binding|RNA binding|RNA cap binding|translation factor activity, RNA binding|translation initiation factor activity|ubiquitin protein ligase binding|miRNA-mediated gene silencing by inhibition of translation|negative regulation of translation
evm.TU.Chr01.1173	19.4562	24.7872	14.1252	0.576371	-0.79493	0.153392	0.354219	Down	0.310741	0.900603	0.503737	0.667854	0.923276	1.12919	Alg3	Dol-P-Man:Man(5)GlcNAc(2)-PP-Dol alpha-1,3-mannosyltransferase	ko00510,ko00513	N-Glycan biosynthesis|Various types of N-glycan biosynthesis	GO:0005783,GO:0005789,GO:0000033,GO:0052925,GO:0006486	endoplasmic reticulum|endoplasmic reticulum membrane|alpha-1,3-mannosyltransferase activity|dol-P-Man:Man(5)GlcNAc(2)-PP-Dol alpha-1,3-mannosyltransferase activity|protein glycosylation
evm.TU.Chr01.1174	32.5606	36.1515	28.9696	0.805941	-0.311253	0.475276	0.692745	Down	0.900256	2.45568	1.43598	1.62935	2.09792	1.74475	mul1a	Mitochondrial ubiquitin ligase activator of nfkb 1-A			GO:0005741,GO:0005777,GO:0042802,GO:0046872,GO:0061630,GO:0004842,GO:0006919,GO:0000266,GO:0051646,GO:0030308,GO:0043123,GO:0016567	mitochondrial outer membrane|peroxisome|identical protein binding|metal ion binding|ubiquitin protein ligase activity|ubiquitin-protein transferase activity|activation of cysteine-type endopeptidase activity involved in apoptotic process|mitochondrial fission|mitochondrion localization|negative regulation of cell growth|positive regulation of I-kappaB kinase/NF-kappaB signaling|protein ubiquitina…
evm.TU.Chr01.1176	8.13111	6.32108	9.94114	1.57218	0.652763	0.435506	0.661995	Up	1.04827	0.742659	0.329569	0.695657	0.369142	0.203161	EEF1AKMT4	EEF1A lysine methyltransferase 4			GO:0008168,GO:0016279	methyltransferase activity|protein-lysine N-methyltransferase activity
evm.TU.Chr01.1177	94.1292	112.295	75.9632	0.67409	-0.568987	0.0549104	0.175957	Down	0.68649	1.08955	1.11286	0.998407	1.97495	1.0216	ncapd2	Condensin complex subunit 1	ko04111	Cell cycle - yeast	GO:0005694,GO:0005829,GO:0005634,GO:0051301,GO:0007076	chromosome|cytosol|nucleus|cell division|mitotic chromosome condensation
evm.TU.Chr01.1178	41.8036	47.9467	35.6606	0.744559	-0.425542	0.276209	0.506013	Down	0.748902	1.53048	0.916891	1.22509	1.82576	0.949002	ACSM3	Acyl-coenzyme A synthetase ACSM3, mitochondrial	ko00650	Butanoate metabolism	GO:0005759,GO:0005739,GO:0005524,GO:0047760,GO:0046872,GO:0043759,GO:0018729,GO:0050218,GO:0006633	mitochondrial matrix|mitochondrion|ATP binding|butyrate-CoA ligase activity|metal ion binding|methylbutanoate-CoA ligase activity|propionate CoA-transferase activity|propionate-CoA ligase activity|fatty acid biosynthetic process
evm.TU.Chr01.1180	183.404	177.905	188.903	1.06019	0.0843277	0.714668	0.858537	Up	2.90065	2.25119	1.87444	2.20756	2.52155	1.49361	Yeats2	YEATS domain-containing protein 2			GO:0140672,GO:0072686,GO:0035267,GO:0005634,GO:0042393,GO:0140030,GO:0017025,GO:0006338,GO:0016573,GO:0043966,GO:0044154,GO:0045892,GO:0000122,GO:0051726,GO:0051302,GO:0006355,GO:0045995,GO:0031063,GO:0006357,GO:0090043	ATAC complex|mitotic spindle|NuA4 histone acetyltransferase complex|nucleus|histone binding|modification-dependent protein binding|TBP-class protein binding|chromatin remodeling|histone acetylation|histone H3 acetylation|histone H3-K14 acetylation|negative regulation of DNA-templated transcription|negative regulation of transcription by RNA polymerase II|regulation of cell cycle|regulation of cel…
evm.TU.Chr01.1181	81.7684	75.7892	87.7476	1.15272	0.205047	0.532964	0.738078	Up	1.79045	2.27884	3.65217	1.31163	2.87726	2.01039	Klhl24	Kelch-like protein 24			GO:0005912,GO:0030424,GO:0031463,GO:0005737,GO:0030057,GO:0043204,GO:0045109,GO:0051865,GO:0016567,GO:2000312	adherens junction|axon|Cul3-RING ubiquitin ligase complex|cytoplasm|desmosome|perikaryon|intermediate filament organization|protein autoubiquitination|protein ubiquitination|regulation of kainate selective glutamate receptor activity
evm.TU.Chr01.1182	25.4364	28.0464	22.8264	0.81654	-0.292405	0.518385	0.72699	Down	0.77158	1.04357	0.909669	0.802968	1.15475	1.12152	GPR148	Probable G-protein coupled receptor 148			GO:0016020,GO:0005886,GO:0004930,GO:0005549,GO:0004984,GO:0050911	membrane|plasma membrane|G protein-coupled receptor activity|odorant binding|olfactory receptor activity|detection of chemical stimulus involved in sensory perception of smell
evm.TU.Chr01.1183	45.5031	53.3069	37.6992	0.70359	-0.507193	0.153326	0.354165	Down	2.15116	1.57132	2.35058	3.03871	2.77141	2.18623	GPR148	Probable G-protein coupled receptor 148			GO:0016020,GO:0005886,GO:0004930,GO:0005549,GO:0004984,GO:0050911	membrane|plasma membrane|G protein-coupled receptor activity|odorant binding|olfactory receptor activity|detection of chemical stimulus involved in sensory perception of smell
evm.TU.Chr01.1184	118.962	125.257	112.668	0.897465	-0.156073	0.529185	0.735007	Down	6.16454	4.94686	6.09558	7.33307	5.77713	4.67291	MTERF4	Transcription termination factor 4, mitochondrial			GO:0005829,GO:0005762,GO:0005759,GO:0005739,GO:0003690,GO:0019843,GO:0043010,GO:0007507,GO:0006390,GO:0006626,GO:0006355,GO:0042255,GO:0006364	cytosol|mitochondrial large ribosomal subunit|mitochondrial matrix|mitochondrion|double-stranded DNA binding|rRNA binding|camera-type eye development|heart development|mitochondrial transcription|protein targeting to mitochondrion|regulation of DNA-templated transcription|ribosome assembly|rRNA processing
evm.TU.Chr01.1185	19.7414	22.2875	17.1954	0.765692	-0.385163	0.470511	0.68865	Down	0.143572	0.224057	0.221349	0.239859	0.350016	0.128423	KCNAB1	Voltage-gated potassium channel subunit beta-1			GO:0005829,GO:0031234,GO:0044224,GO:0034705,GO:0008076,GO:0004033,GO:0070402,GO:0015459,GO:0044325,GO:0005249,GO:1902260,GO:1901379	cytosol|extrinsic component of cytoplasmic side of plasma membrane|juxtaparanode region of axon|potassium channel complex|voltage-gated potassium channel complex|aldo-keto reductase (NADP) activity|NADPH binding|potassium channel regulator activity|transmembrane transporter binding|voltage-gated potassium channel activity|negative regulation of delayed rectifier potassium channel activity|regulat…
evm.TU.Chr01.1186	42.9324	36.3952	49.4697	1.3566	0.439992	0.259469	0.48739	Up	2.31569	1.11857	1.86145	1.36529	1.14287	1.12199	MBNL1	Muscleblind-like protein 1			GO:0005737,GO:0005654,GO:0046872,GO:0003723,GO:0006397,GO:0000381,GO:0008380	cytoplasm|nucleoplasm|metal ion binding|RNA binding|mRNA processing|regulation of alternative mRNA splicing, via spliceosome|RNA splicing
evm.TU.Chr01.1187	196.719	159.332	234.107	1.46578	0.551665	0.00514993	0.0284231	Up	4.57382	5.79148	5.70651	3.697	3.90932	2.56033	cul3	Cullin-3	ko04120,ko04340,ko04341	Ubiquitin mediated proteolysis|Hedgehog signaling pathway|Hedgehog signaling pathway - fly	GO:0005813,GO:0031463,GO:0005737,GO:0072686,GO:0005634,GO:0005827,GO:0000922,GO:0031625,GO:0016477,GO:0048208,GO:0040016,GO:0006888,GO:0007229,GO:0007080,GO:0035024,GO:1901992,GO:0045842,GO:0043161,GO:0006513,GO:0016567,GO:0017145,GO:0043149	centrosome|Cul3-RING ubiquitin ligase complex|cytoplasm|mitotic spindle|nucleus|polar microtubule|spindle pole|ubiquitin protein ligase binding|cell migration|COPII vesicle coating|embryonic cleavage|endoplasmic reticulum to Golgi vesicle-mediated transport|integrin-mediated signaling pathway|mitotic metaphase plate congression|negative regulation of Rho protein signal transduction|positive regul…
evm.TU.Chr01.1188	82.3787	89.8147	74.9426	0.837289	-0.256203	0.388108	0.621198	Down	10.2311	9.77784	5.31775	9.95545	10.0724	8.20859	Ap1s3	AP-1 complex subunit sigma-3	ko04142,ko05170	Lysosome|Human immunodeficiency virus 1 infection	GO:0030121,GO:0005905,GO:0005769,GO:0043231,GO:0005765,GO:0032588,GO:0035615,GO:1903232,GO:0060155,GO:0006605,GO:0016192	AP-1 adaptor complex|clathrin-coated pit|early endosome|intracellular membrane-bounded organelle|lysosomal membrane|trans-Golgi network membrane|clathrin adaptor activity|melanosome assembly|platelet dense granule organization|protein targeting|vesicle-mediated transport
evm.TU.Chr01.1189	11.6289	5.95322	17.3047	2.93424	1.55299	0.0461949	0.156993	Up	0.110547	0.640786	0.749408	0.175067	0.0973211	0.187466	scg2b	Secretogranin-2b			GO:0005576,GO:0030141,GO:0001525,GO:1903670	extracellular region|secretory granule|angiogenesis|regulation of sprouting angiogenesis
evm.TU.Chr01.1190	19.9407	18.4352	21.4461	1.15956	0.21358	0.705505	0.853365	Up	0.737823	0.343199	0.708784	0.741872	0.312745	0.370726	GBP1	Guanylate-binding protein 1	ko04621	NOD-like receptor signaling pathway	GO:0031410,GO:0005576,GO:0000139,GO:0005886,GO:0005525,GO:0003924,GO:0042742,GO:0051607,GO:0002376	cytoplasmic vesicle|extracellular region|Golgi membrane|plasma membrane|GTP binding|GTPase activity|defense response to bacterium|defense response to virus|immune system process
evm.TU.Chr01.1191	31.5244	32.7636	30.2852	0.922823	-0.115874	0.791473	0.901226	Down	0.956437	0.712797	0.869871	1.23645	0.673606	0.635531	GBP1	Guanylate-binding protein 1	ko04621	NOD-like receptor signaling pathway	GO:0031410,GO:0005576,GO:0000139,GO:0005886,GO:0005525,GO:0003924,GO:0042742,GO:0051607,GO:0002376	cytoplasmic vesicle|extracellular region|Golgi membrane|plasma membrane|GTP binding|GTPase activity|defense response to bacterium|defense response to virus|immune system process
evm.TU.Chr01.1193	4.20565	7.4298	0.981504	0.132852	-2.91211	0.034007	0.123878	Down	0	0.0527998	0.0322174	0.123645	0.433032	0.0529609	GBP1	Guanylate-binding protein 1	ko04621	NOD-like receptor signaling pathway	GO:0031410,GO:0005576,GO:0000139,GO:0005886,GO:0005525,GO:0003924,GO:0042742,GO:0051607,GO:0002376	cytoplasmic vesicle|extracellular region|Golgi membrane|plasma membrane|GTP binding|GTPase activity|defense response to bacterium|defense response to virus|immune system process
evm.TU.Chr01.1194	30.6697	28.8156	32.5238	1.12522	0.170212	0.715503	0.85922	Up	1.11066	0.725845	1.42497	1.33025	0.603922	0.72806	GBP1	Guanylate-binding protein 1	ko04621	NOD-like receptor signaling pathway	GO:0031410,GO:0005576,GO:0000139,GO:0005886,GO:0005525,GO:0003924,GO:0042742,GO:0051607,GO:0002376	cytoplasmic vesicle|extracellular region|Golgi membrane|plasma membrane|GTP binding|GTPase activity|defense response to bacterium|defense response to virus|immune system process
evm.TU.Chr01.1195	6.27294	6.91208	5.63379	0.823972	-0.279333	0.774026	0.892428	Down	0.300595	0.131999	0.0322174	0.247291	0.0962294	0.185363	GBP1	Guanylate-binding protein 1	ko04621	NOD-like receptor signaling pathway	GO:0031410,GO:0005576,GO:0000139,GO:0005886,GO:0005525,GO:0003924,GO:0042742,GO:0051607,GO:0002376	cytoplasmic vesicle|extracellular region|Golgi membrane|plasma membrane|GTP binding|GTPase activity|defense response to bacterium|defense response to virus|immune system process
evm.TU.Chr01.1197	30.2938	27.1075	33.4801	1.24218	0.312875	0.473915	0.69151	Up	0.998161	1.17859	0.686467	0.928366	0.585826	0.617963	GBP1	Guanylate-binding protein 1	ko04621	NOD-like receptor signaling pathway	GO:0031410,GO:0005576,GO:0000139,GO:0005886,GO:0005525,GO:0003924,GO:0042742,GO:0051607,GO:0002376	cytoplasmic vesicle|extracellular region|Golgi membrane|plasma membrane|GTP binding|GTPase activity|defense response to bacterium|defense response to virus|immune system process
evm.TU.Chr01.1198	1985.94	2190.07	1781.81	0.813445	-0.297883	0.0310514	0.115328	Down	24.7649	24.8548	21.7445	30.6618	30.493	20.6201	PER2	Period circadian protein homolog 2	ko04710,ko04713,ko04711,ko05202,ko05221	Circadian rhythm|Circadian entrainment|Circadian rhythm - fly|Transcriptional misregulation in cancer|Acute myeloid leukemia	GO:0005737,GO:0005634,GO:0000976,GO:0001222,GO:0032922,GO:0007623,GO:0043153,GO:0000122	cytoplasm|nucleus|transcription cis-regulatory region binding|transcription corepressor binding|circadian regulation of gene expression|circadian rhythm|entrainment of circadian clock by photoperiod|negative regulation of transcription by RNA polymerase II
evm.TU.Chr01.12	1515.19	1443.36	1587.02	1.09948	0.136821	0.222912	0.444285	Up	26.6229	27.4826	27.0265	21.165	25.7595	21.4906	copb1	Coatomer subunit beta			GO:0030126,GO:0000139,GO:0005198,GO:0006888,GO:0006891,GO:0006886,GO:0030903,GO:0061053	COPI vesicle coat|Golgi membrane|structural molecule activity|endoplasmic reticulum to Golgi vesicle-mediated transport|intra-Golgi vesicle-mediated transport|intracellular protein transport|notochord development|somite development
evm.TU.Chr01.120	2.27157	3.86313	0.680014	0.175354	-2.51166	0.141445	0.335795	Down	0	0.0201388	0.0245766	0.0188642	0.110111	0.101001	Tmem63b	CSC1-like protein 2			GO:0015629,GO:0005886,GO:0005227,GO:0008381,GO:1990760	actin cytoskeleton|plasma membrane|calcium activated cation channel activity|mechanosensitive ion channel activity|osmolarity-sensing cation channel activity
evm.TU.Chr01.1201	2.37774	2.97629	1.77918	0.580979	-0.783442	0.627974	0.805465	Down	0.199827	0	0.15706	0.241108	0.351839	0	GPR55	G-protein coupled receptor 55			GO:0005886,GO:0004949,GO:0004930,GO:0007202,GO:0045453,GO:0007186,GO:0045671,GO:0051482,GO:0070374,GO:0035025	plasma membrane|cannabinoid receptor activity|G protein-coupled receptor activity|activation of phospholipase C activity|bone resorption|G protein-coupled receptor signaling pathway|negative regulation of osteoclast differentiation|positive regulation of cytosolic calcium ion concentration involved in phospholipase C-activating G protein-coupled signaling pathway|positive regulation of ERK1 and E…
evm.TU.Chr01.1202	610.157	562.595	657.719	1.16834	0.224461	0.107713	0.280884	Up	7.98122	9.02319	7.83654	6.65757	7.76992	5.34977	gigyf2	GRB10-interacting GYF protein 2			GO:0005829,GO:0016020,GO:0043204,GO:1990635,GO:0031982,GO:0048009	cytosol|membrane|perikaryon|proximal dendrite|vesicle|insulin-like growth factor receptor signaling pathway
evm.TU.Chr01.1204	37.924	27.7744	48.0736	1.74114	0.80003	0.0499999	0.165252	Up	1.37838	1.24572	0.65527	0.56332	0.587162	0.603215	ACSL3	Fatty acid CoA ligase Acsl3	ko00061,ko00071,ko04146,ko04216,ko02024,ko04920,ko03320,ko04714	Fatty acid biosynthesis|Fatty acid degradation|Peroxisome|Ferroptosis|Quorum sensing|Adipocytokine signaling pathway|PPAR signaling pathway|Thermogenesis	GO:0005783,GO:0005789,GO:0005794,GO:0005811,GO:0016020,GO:0005741,GO:0048471,GO:0005778,GO:0005886,GO:0047676,GO:0005524,GO:0004467,GO:0031956,GO:0090433,GO:0019904,GO:0019901,GO:0006631,GO:0044539,GO:0001676,GO:0035338,GO:0035336,GO:0030182,GO:0042998,GO:2001247,GO:0051047,GO:0034379	endoplasmic reticulum|endoplasmic reticulum membrane|Golgi apparatus|lipid droplet|membrane|mitochondrial outer membrane|perinuclear region of cytoplasm|peroxisomal membrane|plasma membrane|arachidonate-CoA ligase activity|ATP binding|long-chain fatty acid-CoA ligase activity|medium-chain fatty acid-CoA ligase activity|palmitoyl-CoA ligase activity|protein domain specific binding|protein kinase b…
evm.TU.Chr01.1208	126.971	160.914	93.0271	0.57794	-0.791009	0.000759026	0.00591411	Down	0.848396	0.803389	0.75265	1.54309	1.29412	1.02561		MAM and LDL-receptor class A domain-containing protein 2 (Fragment) OS=Acropora millepora OX=45264 PE=1 SV=1			GO:0005576,GO:0016020	extracellular region|membrane
evm.TU.Chr01.121	6.83759	3.55444	10.1207	2.87466	1.52339	0.0928943	0.254436	Up	0.215847	0.625577	0.29689	0.162774	0.0950113	0.104581	SLC29A1	Equilibrative nucleoside transporter 1	ko05034	Alcoholism	GO:0016324,GO:0016323,GO:0016020,GO:0005886,GO:0098794,GO:0098793,GO:0005326,GO:0005337,GO:0015211,GO:0015213,GO:0032238,GO:0071333,GO:0071456,GO:0060079,GO:0007595,GO:0006836,GO:0001504,GO:0006139,GO:1901642,GO:0015858,GO:0015860,GO:0072531,GO:0030431,GO:0150104,GO:0015862,GO:0006805,GO:0006855	apical plasma membrane|basolateral plasma membrane|membrane|plasma membrane|postsynapse|presynapse|neurotransmitter transmembrane transporter activity|nucleoside transmembrane transporter activity|purine nucleoside transmembrane transporter activity|uridine transmembrane transporter activity|adenosine transport|cellular response to glucose stimulus|cellular response to hypoxia|excitatory postsyna…
evm.TU.Chr01.1213	15.8695	24.256	7.48297	0.306353	-1.70674	0.00516334	0.0284874	Down	0.125382	0.27254	0.332598	0.709143	0.938236	0.546743	gpc1	Glypican-1	ko05205,ko05418	Proteoglycans in cancer|Fluid shear stress and atherosclerosis	GO:0009986,GO:0062023,GO:0005615,GO:0005886,GO:0045202,GO:0017134,GO:0016477,GO:0061009,GO:0035622,GO:0040037,GO:1905475	cell surface|collagen-containing extracellular matrix|extracellular space|plasma membrane|synapse|fibroblast growth factor binding|cell migration|common bile duct development|intrahepatic bile duct development|negative regulation of fibroblast growth factor receptor signaling pathway|regulation of protein localization to membrane
evm.TU.Chr01.1216	37.9115	48.2792	27.5438	0.575109	-0.798094	0.0526355	0.171248	Down	1.57623	1.79963	0.675754	2.07475	2.48094	2.03655	Cd48	CD48 antigen			GO:0009897,GO:0005576,GO:0045121,GO:0005886,GO:0032991,GO:0045576,GO:0007165,GO:0042110	external side of plasma membrane|extracellular region|membrane raft|plasma membrane|protein-containing complex|mast cell activation|signal transduction|T cell activation
evm.TU.Chr01.1217	38.6873	37.4634	39.9112	1.06433	0.0899444	0.812283	0.912259	Up	1.30416	1.48041	1.23005	1.47523	1.20553	0.821451	Cd84	SLAM family member 5			GO:0009897,GO:0043231,GO:0005886,GO:0042802,GO:0002250,GO:0006914,GO:0007155,GO:0045087,GO:0032685,GO:0032693,GO:0032701,GO:0032715,GO:0033004,GO:0043305,GO:0043410,GO:0071639,GO:0051092,GO:0032760,GO:0031664,GO:0043030,GO:2001256,GO:0042110	external side of plasma membrane|intracellular membrane-bounded organelle|plasma membrane|identical protein binding|adaptive immune response|autophagy|cell adhesion|innate immune response|negative regulation of granulocyte macrophage colony-stimulating factor production|negative regulation of interleukin-10 production|negative regulation of interleukin-18 production|negative regulation of interle…
evm.TU.Chr01.1218	110.415	187.642	33.1881	0.176985	-2.4983	2.31055e-18	1.4361e-16	Down	0.327449	0.284708	0.22198	1.35567	2.0107	1.07885	SVIL	Supervillin			GO:0015629,GO:0070161,GO:0042995,GO:0032154,GO:0005737,GO:0036449,GO:0030496,GO:0002102,GO:0051015,GO:0060090,GO:0005546,GO:0051014,GO:0008154,GO:0051016,GO:0032467	actin cytoskeleton|anchoring junction|cell projection|cleavage furrow|cytoplasm|microtubule minus-end|midbody|podosome|actin filament binding|molecular adaptor activity|phosphatidylinositol-4,5-bisphosphate binding|actin filament severing|actin polymerization or depolymerization|barbed-end actin filament capping|positive regulation of cytokinesis
evm.TU.Chr01.1222	128.473	118.333	138.614	1.17214	0.22914	0.301983	0.533572	Up	10.4443	10.1587	9.71678	6.87963	9.13217	7.9865	CDC34	Ubiquitin-conjugating enzyme E2 R1	ko04120	Ubiquitin mediated proteolysis	GO:0005829,GO:0016607,GO:0005654,GO:0005634,GO:0005524,GO:0061631,GO:0004842,GO:0035458,GO:0006270,GO:0000082,GO:0043951,GO:0090261,GO:0043525,GO:0043161,GO:0070936,GO:0036211,GO:0000209,GO:0016567,GO:0070848,GO:0006511	cytosol|nuclear speck|nucleoplasm|nucleus|ATP binding|ubiquitin conjugating enzyme activity|ubiquitin-protein transferase activity|cellular response to interferon-beta|DNA replication initiation|G1/S transition of mitotic cell cycle|negative regulation of cAMP-mediated signaling|positive regulation of inclusion body assembly|positive regulation of neuron apoptotic process|proteasome-mediated ubiq…
evm.TU.Chr01.1223	30.7699	29.1024	32.4373	1.10037	0.137983	0.777637	0.894167	Up	1.55489	1.55222	2.07758	1.26637	2.64645	0.552467	ABHD17A	Alpha/beta hydrolase domain-containing protein 17A			GO:0043197,GO:0010008,GO:0098839,GO:0008474	dendritic spine|endosome membrane|postsynaptic density membrane|palmitoyl-(protein) hydrolase activity
evm.TU.Chr01.1225	22.7171	23.6502	21.784	0.917794	-0.123757	0.813261	0.913041	Down	1.16927	0.706008	1.37854	1.63127	0.729144	0.897006	Gpr55	G-protein coupled receptor 55			GO:0005886,GO:0004949,GO:0004930,GO:0007202,GO:0045453,GO:0045671,GO:0051482,GO:0070374,GO:0035025	plasma membrane|cannabinoid receptor activity|G protein-coupled receptor activity|activation of phospholipase C activity|bone resorption|negative regulation of osteoclast differentiation|positive regulation of cytosolic calcium ion concentration involved in phospholipase C-activating G protein-coupled signaling pathway|positive regulation of ERK1 and ERK2 cascade|positive regulation of Rho protei…
evm.TU.Chr01.1227	22.5867	19.8636	25.3097	1.27212	0.347239	0.507723	0.71942	Up	0.560611	1.76019	1.37696	1.05691	1.0282	0.588519	SH3GL1	Endophilin-A2	ko04144	Endocytosis	GO:0070161,GO:0042995,GO:0005737,GO:0031901,GO:0098978,GO:0002102,GO:0098793,GO:0008289,GO:0016191	anchoring junction|cell projection|cytoplasm|early endosome membrane|glutamatergic synapse|podosome|presynapse|lipid binding|synaptic vesicle uncoating
evm.TU.Chr01.1229	3.91997	2.81616	5.02377	1.77123	0.824751	0.489167	0.704728	Up	0.0235524	0.182028	0.166605	0.106567	0.0622035	0.0228229	sema4e	Semaphorin-4E	ko04360	Axon guidance	GO:0005615,GO:0005886,GO:0045499,GO:0030215,GO:0007411,GO:0050919,GO:0010693,GO:0048843,GO:0000122,GO:0001755,GO:0043931,GO:0030335,GO:0043547,GO:0071526	extracellular space|plasma membrane|chemorepellent activity|semaphorin receptor binding|axon guidance|negative chemotaxis|negative regulation of alkaline phosphatase activity|negative regulation of axon extension involved in axon guidance|negative regulation of transcription by RNA polymerase II|neural crest cell migration|ossification involved in bone maturation|positive regulation of cell migra…
evm.TU.Chr01.123	6.69163	6.17445	7.20881	1.17517	0.232866	0.818688	0.915698	Up	0.400548	0.884485	0	0.362472	0.503751	0.166347	sult6b1	Sulfotransferase 6B1			GO:0005737,GO:0005829,GO:0008146,GO:0071466,GO:0051923	cytoplasm|cytosol|sulfotransferase activity|cellular response to xenobiotic stimulus|sulfation
evm.TU.Chr01.1231	77.4714	62.8371	92.1057	1.46383	0.549752	0.0553411	0.176986	Up	1.64536	2.2295	2.21695	1.60497	1.26039	0.973206	sema4e	Semaphorin-4E	ko04360	Axon guidance	GO:0005615,GO:0005886,GO:0045499,GO:0030215,GO:0007411,GO:0050919,GO:0010693,GO:0048843,GO:0000122,GO:0001755,GO:0043931,GO:0030335,GO:0043547,GO:0071526	extracellular space|plasma membrane|chemorepellent activity|semaphorin receptor binding|axon guidance|negative chemotaxis|negative regulation of alkaline phosphatase activity|negative regulation of axon extension involved in axon guidance|negative regulation of transcription by RNA polymerase II|neural crest cell migration|ossification involved in bone maturation|positive regulation of cell migra…
evm.TU.Chr01.1239	14.0225	11.7335	16.3116	1.39187	0.47702	0.498816	0.712332	Up	0.571972	1.07061	0.168584	0.48525	0.566482	0.173205	cactin	Splicing factor Cactin			GO:0005737,GO:0005634,GO:0005681,GO:0008595,GO:0001654,GO:0045087,GO:0045292,GO:0000398,GO:0045824,GO:0007399,GO:0003407,GO:0040019	cytoplasm|nucleus|spliceosomal complex|anterior/posterior axis specification, embryo|eye development|innate immune response|mRNA cis splicing, via spliceosome|mRNA splicing, via spliceosome|negative regulation of innate immune response|nervous system development|neural retina development|positive regulation of embryonic development
evm.TU.Chr01.124	13.2267	13.2987	13.1546	0.998819	-0.00170472	0.997912	0.999416	Down	0.790486	0.763674	0.732253	0.357671	0.646202	1.09429	sult6b1	Sulfotransferase 6B1			GO:0005737,GO:0005829,GO:0008146,GO:0071466,GO:0051923	cytoplasm|cytosol|sulfotransferase activity|cellular response to xenobiotic stimulus|sulfation
evm.TU.Chr01.1245	432.304	361.151	503.457	1.39227	0.477444	0.0028189	0.0176222	Up	9.88574	9.81891	11.0933	5.7125	8.45833	6.38638	cactin	Splicing factor Cactin			GO:0005737,GO:0005634,GO:0005681,GO:0008595,GO:0001654,GO:0045087,GO:0045292,GO:0000398,GO:0045824,GO:0007399,GO:0003407,GO:0040019	cytoplasm|nucleus|spliceosomal complex|anterior/posterior axis specification, embryo|eye development|innate immune response|mRNA cis splicing, via spliceosome|mRNA splicing, via spliceosome|negative regulation of innate immune response|nervous system development|neural retina development|positive regulation of embryonic development
evm.TU.Chr01.1246	46.2447	47.1846	45.3048	0.964925	-0.0515107	0.895488	0.952959	Down	3.6403	3.82531	1.4306	2.65851	3.37343	2.59925	Prkab2	5'-AMP-activated protein kinase subunit beta-2	ko04371,ko04068,ko04152,ko04530,ko04910,ko04922,ko04920,ko04921,ko04211,ko04213,ko04710,ko04714,ko05410,ko04936,ko04932,ko04931	Apelin signaling pathway|FoxO signaling pathway|AMPK signaling pathway|Tight junction|Insulin signaling pathway|Glucagon signaling pathway|Adipocytokine signaling pathway|Oxytocin signaling pathway|Longevity regulating pathway|Longevity regulating pathway - multiple species|Circadian rhythm|Thermogenesis|Hypertrophic cardiomyopathy|Alcoholic liver disease|Non-alcoholic fatty liver disease|Insulin…	GO:0016324,GO:0005952,GO:0005737,GO:0005829,GO:0005654,GO:0031588,GO:0005634,GO:0004679,GO:0019899,GO:0019901,GO:0031669,GO:0006633,GO:0120162,GO:0007165	apical plasma membrane|cAMP-dependent protein kinase complex|cytoplasm|cytosol|nucleoplasm|nucleotide-activated protein kinase complex|nucleus|AMP-activated protein kinase activity|enzyme binding|protein kinase binding|cellular response to nutrient levels|fatty acid biosynthetic process|positive regulation of cold-induced thermogenesis|signal transduction
evm.TU.Chr01.1247	3.28304	2.90233	3.66375	1.26739	0.341861	0.784244	0.897886	Up	0.00741065	0.0429558	0.0349477	0.0335309	0.013048	0.0143623	Pde4dip	Myomegalin			GO:0005813,GO:1903754,GO:0005737,GO:0005794,GO:0030016,GO:0005634,GO:0019899,GO:0060090,GO:0030953,GO:0007098,GO:0090063,GO:0065003,GO:1903358	centrosome|cortical microtubule plus-end|cytoplasm|Golgi apparatus|myofibril|nucleus|enzyme binding|molecular adaptor activity|astral microtubule organization|centrosome cycle|positive regulation of microtubule nucleation|protein-containing complex assembly|regulation of Golgi organization
evm.TU.Chr01.1249	22.0521	27.9333	16.1709	0.582026	-0.780845	0.113653	0.291206	Down	0.61587	0.855285	0.453808	1.07982	1.18603	0.820595	harbi1	Putative nuclease HARBI1			GO:0005737,GO:0005634,GO:0046872,GO:0004518	cytoplasm|nucleus|metal ion binding|nuclease activity
evm.TU.Chr01.1250	86.0772	78.2086	93.9459	1.19945	0.262369	0.321201	0.553665	Up	2.75317	2.60259	3.211	1.8485	2.55409	2.20891	Fzr1	Fizzy-related protein homolog	ko04120,ko04110,ko04111,ko04914	Ubiquitin mediated proteolysis|Cell cycle|Cell cycle - yeast|Progesterone-mediated oocyte maturation	GO:0005680,GO:0031965,GO:0005654,GO:0010997,GO:1990757,GO:0031145,GO:0051301,GO:0006281,GO:0070306,GO:0007095,GO:2000773,GO:1905786,GO:0008284,GO:1904668,GO:0016567,GO:0051603,GO:0040020	anaphase-promoting complex|nuclear membrane|nucleoplasm|anaphase-promoting complex binding|ubiquitin ligase activator activity|anaphase-promoting complex-dependent catabolic process|cell division|DNA repair|lens fiber cell differentiation|mitotic G2 DNA damage checkpoint signaling|negative regulation of cellular senescence|positive regulation of anaphase-promoting complex-dependent catabolic proc…
evm.TU.Chr01.1251	52.9164	53.696	52.1368	0.968227	-0.0465827	0.895818	0.952959	Down	1.51756	1.2795	1.62651	2.0225	1.21455	0.989289	fem1a	Protein fem-1 homolog A			GO:0031462,GO:0005739,GO:0000151,GO:1990756,GO:0050728,GO:0050729,GO:0016567,GO:0051438,GO:0006511,GO:0140627	Cul2-RING ubiquitin ligase complex|mitochondrion|ubiquitin ligase complex|ubiquitin ligase-substrate adaptor activity|negative regulation of inflammatory response|positive regulation of inflammatory response|protein ubiquitination|regulation of ubiquitin-protein transferase activity|ubiquitin-dependent protein catabolic process|ubiquitin-dependent protein catabolic process via the C-end degron ru…
evm.TU.Chr01.1252	289.371	178.184	400.558	2.2472	1.16813	5.38788e-11	1.59174e-09	Up	4.67084	4.40446	4.70316	2.23476	1.83958	1.60257	PTPRS	Receptor-type tyrosine-protein phosphatase S	ko04514	Cell adhesion molecules	GO:0030424,GO:0030426,GO:0043204,GO:0005886,GO:0098839,GO:0030672,GO:0043395,GO:0008201,GO:0042803,GO:0004725,GO:0030517,GO:0048681,GO:0048671,GO:0061000,GO:0035335,GO:0006470,GO:0099560	axon|growth cone|perikaryon|plasma membrane|postsynaptic density membrane|synaptic vesicle membrane|heparan sulfate proteoglycan binding|heparin binding|protein homodimerization activity|protein tyrosine phosphatase activity|negative regulation of axon extension|negative regulation of axon regeneration|negative regulation of collateral sprouting|negative regulation of dendritic spine development|…
evm.TU.Chr01.1256	174.478	170.172	178.785	1.04865	0.0685351	0.801212	0.906502	Up	41.646	22.8095	24.9363	33.5326	28.8688	17.7949	CCL25	C-C motif chemokine 25	ko04060,ko04061,ko04672,ko04062	Cytokine-cytokine receptor interaction|Viral protein interaction with cytokine and cytokine receptor|Intestinal immune network for IgA production|Chemokine signaling pathway	GO:0005615,GO:0048020,GO:0031735,GO:0008009,GO:0042379,GO:0071347,GO:0071356,GO:0071346,GO:0070098,GO:0007186,GO:0006954,GO:0048247,GO:0002548,GO:1903237,GO:0030593,GO:0001954,GO:0070374,GO:0043547	extracellular space|CCR chemokine receptor binding|CCR10 chemokine receptor binding|chemokine activity|chemokine receptor binding|cellular response to interleukin-1|cellular response to tumor necrosis factor|cellular response to type II interferon|chemokine-mediated signaling pathway|G protein-coupled receptor signaling pathway|inflammatory response|lymphocyte chemotaxis|monocyte chemotaxis|negat…
evm.TU.Chr01.1257	455.773	424.226	487.321	1.14862	0.1999	0.174933	0.384249	Up	14.8881	17.0975	16.6008	11.3686	15.2961	12.518	RANBP3	Ran-binding protein 3	ko05166	Human T-cell leukemia virus 1 infection	GO:0005737,GO:0005634,GO:0046907,GO:0015031	cytoplasm|nucleus|intracellular transport|protein transport
evm.TU.Chr01.1258	6.78445	13.5689	0	0.0136617	-6.19372	0.000111302	0.00111786	Down	0	0	0	0.410397	3.27385	0.0878925	Capsl	Calcyphosin-like protein			GO:0005737,GO:0005509	cytoplasm|calcium ion binding
evm.TU.Chr01.1261	161.777	161.386	162.167	1.00242	0.00348974	0.986305	0.993883	Up	9.15539	9.39765	10.0518	9.57961	9.92389	6.98657	CTSZ	Cathepsin Z	ko04142,ko04210	Lysosome|Apoptosis	GO:0005615,GO:0005764,GO:0004197,GO:0051603	extracellular space|lysosome|cysteine-type endopeptidase activity|proteolysis involved in protein catabolic process
evm.TU.Chr01.1262	3.84595	5.99117	1.70074	0.279579	-1.83867	0.146526	0.343716	Down	0.0058337	0.0112717	0.0137555	0.0105583	0.0770362	0.0169591	Piezo2	Piezo-type mechanosensitive ion channel component 2			GO:0016020,GO:0005886,GO:0005261,GO:0008381,GO:0006812,GO:0071260,GO:0050982,GO:0050974,GO:0042391,GO:0009612	membrane|plasma membrane|cation channel activity|mechanosensitive ion channel activity|cation transport|cellular response to mechanical stimulus|detection of mechanical stimulus|detection of mechanical stimulus involved in sensory perception|regulation of membrane potential|response to mechanical stimulus
evm.TU.Chr01.1264	14.0817	17.468	10.6954	0.61329	-0.705358	0.2484	0.474678	Down	0.759397	0.867028	0.651131	0.749681	1.58019	1.13727	Rab12	Ras-related protein Rab-12			GO:0005776,GO:0005768,GO:0005794,GO:0000139,GO:0032593,GO:0043231,GO:0005765,GO:0005764,GO:0045335,GO:0005886,GO:0055037,GO:0055038,GO:0030141,GO:0008021,GO:0019003,GO:0005525,GO:0003924,GO:0006914,GO:0032869,GO:0071346,GO:0008333,GO:0016239,GO:0030163,GO:0072659,GO:0009306,GO:0032482,GO:0017157,GO:0006904	autophagosome|endosome|Golgi apparatus|Golgi membrane|insulin-responsive compartment|intracellular membrane-bounded organelle|lysosomal membrane|lysosome|phagocytic vesicle|plasma membrane|recycling endosome|recycling endosome membrane|secretory granule|synaptic vesicle|GDP binding|GTP binding|GTPase activity|autophagy|cellular response to insulin stimulus|cellular response to type II interferon|…
evm.TU.Chr01.1266	890.621	703.883	1077.36	1.53173	0.615159	3.72146e-05	0.000417921	Up	25.6915	31.922	26.4773	19.9802	15.5233	15.055	ACSS2	Acetyl-coenzyme A synthetase, cytoplasmic	ko00010,ko00620,ko00630,ko00640,ko00720,ko00680	Glycolysis / Gluconeogenesis|Pyruvate metabolism|Glyoxylate and dicarboxylate metabolism|Propanoate metabolism|Carbon fixation pathways in prokaryotes|Methane metabolism	GO:0005737,GO:0005829,GO:0005759,GO:0003987,GO:0016208,GO:0005524,GO:0050218,GO:0006085,GO:0019427,GO:0006069,GO:0008610	cytoplasm|cytosol|mitochondrial matrix|acetate-CoA ligase activity|AMP binding|ATP binding|propionate-CoA ligase activity|acetyl-CoA biosynthetic process|acetyl-CoA biosynthetic process from acetate|ethanol oxidation|lipid biosynthetic process
evm.TU.Chr01.1267	650.602	596.673	704.53	1.18233	0.241632	0.0795668	0.229361	Up	46.771	57.691	47.018	36.8453	42.033	39.3873	NDUFV2	NADH dehydrogenase [ubiquinone] flavoprotein 2, mitochondrial	ko00190,ko04723,ko04714,ko05208,ko05010,ko05012,ko05014,ko05016,ko05020,ko05022,ko05415,ko04932	Oxidative phosphorylation|Retrograde endocannabinoid signaling|Thermogenesis|Chemical carcinogenesis - reactive oxygen species|Alzheimer disease|Parkinson disease|Amyotrophic lateral sclerosis|Huntington disease|Prion disease|Pathways of neurodegeneration - multiple diseases|Diabetic cardiomyopathy|Non-alcoholic fatty liver disease	GO:0005743,GO:0005747,GO:0005739,GO:0051537,GO:0046872,GO:0008137,GO:0048738,GO:0006120,GO:0007399	mitochondrial inner membrane|mitochondrial respiratory chain complex I|mitochondrion|2 iron, 2 sulfur cluster binding|metal ion binding|NADH dehydrogenase (ubiquinone) activity|cardiac muscle tissue development|mitochondrial electron transport, NADH to ubiquinone|nervous system development
evm.TU.Chr01.1269	479.776	484.937	474.616	0.976846	-0.0337976	0.826717	0.91907	Down	3.69742	3.98717	4.18707	3.63944	4.73267	2.95433	ANKRD12	Ankyrin repeat domain-containing protein 12			GO:0005829,GO:0005654	cytosol|nucleoplasm
evm.TU.Chr01.1271	13.643	14.2435	13.0425	0.907339	-0.140286	0.83659	0.923512	Down	1.04512	0.690825	0.453954	0.696881	1.3559	0.266513	Rnf126	E3 ubiquitin-protein ligase RNF126			GO:0005737,GO:0005829,GO:0005654,GO:0005634,GO:0005154,GO:0046872,GO:0061630,GO:0071629,GO:0042059,GO:0043161,GO:0070936,GO:0070534,GO:0006513,GO:0042127,GO:0042147,GO:0006511,GO:0043162	cytoplasm|cytosol|nucleoplasm|nucleus|epidermal growth factor receptor binding|metal ion binding|ubiquitin protein ligase activity|cytoplasm protein quality control by the ubiquitin-proteasome system|negative regulation of epidermal growth factor receptor signaling pathway|proteasome-mediated ubiquitin-dependent protein catabolic process|protein K48-linked ubiquitination|protein K63-linked ubiqui…
evm.TU.Chr01.1273	55.2604	47.119	63.4019	1.35318	0.436355	0.211243	0.430532	Up	4.76875	6.14267	3.23703	4.05389	2.7352	2.87066	SPINW	Spindlin-W			GO:0005730,GO:0016605,GO:0007049,GO:0007276	nucleolus|PML body|cell cycle|gamete generation
evm.TU.Chr01.1275	46.9817	42.562	51.4015	1.20454	0.268485	0.449255	0.671983	Up	2.20309	2.55404	2.23374	1.27594	2.56015	1.57979	SIRT6	NAD-dependent protein deacylase sirtuin-6	ko00760,ko04714,ko05230	Nicotinate and nicotinamide metabolism|Thermogenesis|Central carbon metabolism in cancer	GO:0000785,GO:0000781,GO:0005783,GO:0005634,GO:0031490,GO:0003684,GO:0140612,GO:0046872,GO:0070403,GO:0106274,GO:0097372,GO:0140765,GO:0046969,GO:0034979,GO:0140773,GO:0140774,GO:0031491,GO:0016779,GO:0042803,GO:0003723,GO:1904841,GO:0055007,GO:0032922,GO:0008340,GO:0006302,GO:0042181,GO:0045721,GO:0045820,GO:0042308,GO:0000122,GO:0034244,GO:0010529,GO:0031508,GO:0120162,GO:2000781,GO:0045600,GO:…	chromatin|chromosome, telomeric region|endoplasmic reticulum|nucleus|chromatin DNA binding|damaged DNA binding|DNA damage sensor activity|metal ion binding|NAD+ binding|NAD+-protein-arginine ADP-ribosyltransferase activity|NAD-dependent histone H3K18 deacetylase activity|NAD-dependent histone H3K56 deacetylase activity|NAD-dependent histone H3K9 deacetylase activity|NAD-dependent protein deacetyl…
evm.TU.Chr01.1277	183.287	163.118	203.456	1.25342	0.325869	0.162415	0.366926	Up	4.18063	7.09855	4.71974	3.66857	3.50201	4.4931	Ralbp1	RalA-binding protein 1	ko04014,ko05200,ko05212	Ras signaling pathway|Pathways in cancer|Pancreatic cancer	GO:0005829,GO:0016020,GO:0005739,GO:0043005,GO:0005634,GO:0005886,GO:0098685,GO:0000922,GO:0015431,GO:0008559,GO:0005524,GO:0042626,GO:0005096,GO:0031267,GO:0022857,GO:0042910,GO:0051301,GO:1900753,GO:0006897,GO:0007052,GO:0048662,GO:0043547,GO:0090141,GO:1903378,GO:0001934,GO:0032489,GO:0043087,GO:0099072,GO:0007264,GO:0055085,GO:1990961	cytosol|membrane|mitochondrion|neuron projection|nucleus|plasma membrane|Schaffer collateral - CA1 synapse|spindle pole|ABC-type glutathione S-conjugate transporter activity|ABC-type xenobiotic transporter activity|ATP binding|ATPase-coupled transmembrane transporter activity|GTPase activator activity|small GTPase binding|transmembrane transporter activity|xenobiotic transmembrane transporter act…
evm.TU.Chr01.1278	57.086	56.2196	57.9524	1.02956	0.0420346	0.906303	0.958687	Up	6.90821	4.9843	3.60835	5.93498	5.15789	3.05055	RAB31	Ras-related protein Rab-31	ko04144	Endocytosis	GO:0005829,GO:0005769,GO:0031901,GO:0036186,GO:0012505,GO:0001891,GO:0045335,GO:0005886,GO:0030667,GO:0032588,GO:0019003,GO:0005525,GO:0003924,GO:0032869,GO:0043001,GO:0006886,GO:0090382,GO:0060100,GO:0031623,GO:0045055	cytosol|early endosome|early endosome membrane|early phagosome membrane|endomembrane system|phagocytic cup|phagocytic vesicle|plasma membrane|secretory granule membrane|trans-Golgi network membrane|GDP binding|GTP binding|GTPase activity|cellular response to insulin stimulus|Golgi to plasma membrane protein transport|intracellular protein transport|phagosome maturation|positive regulation of phag…
evm.TU.Chr01.1281	8.32486	6.81435	9.83537	1.40567	0.491261	0.580167	0.77291	Up	0.473664	0.228799	0.725966	0.257182	0.66719	0.0458994	Gnaq	Guanine nucleotide-binding protein G(q) subunit alpha	ko04020,ko04022,ko04540,ko04911,ko04929,ko04912,ko04935,ko04928,ko04925,ko04927,ko04270,ko04725,ko04730,ko05200,ko05170,ko05163,ko05146,ko05142,ko04934	Calcium signaling pathway|cGMP-PKG signaling pathway|Gap junction|Insulin secretion|GnRH secretion|GnRH signaling pathway|Growth hormone synthesis, secretion and action|Parathyroid hormone synthesis, secretion and action|Aldosterone synthesis and secretion|Cortisol synthesis and secretion|Vascular smooth muscle contraction|Cholinergic synapse|Long-term depression|Pathways in cancer|Human immunode…	GO:0005901,GO:0044297,GO:0005829,GO:0030425,GO:0005794,GO:0005834,GO:0016020,GO:0031965,GO:0005886,GO:0045202,GO:0047391,GO:0005246,GO:0099103,GO:0003925,GO:0001664,GO:0031683,GO:0005525,GO:0005096,GO:0003924,GO:0099107,GO:0046872,GO:0016004,GO:0043539,GO:0044877,GO:0001508,GO:0007202,GO:0007189,GO:0007188,GO:1904888,GO:0048066,GO:0042733,GO:0086100,GO:0021884,GO:0007186,GO:0007215,GO:0007507,GO:…	caveola|cell body|cytosol|dendrite|Golgi apparatus|heterotrimeric G-protein complex|membrane|nuclear membrane|plasma membrane|synapse|alkylglycerophosphoethanolamine phosphodiesterase activity|calcium channel regulator activity|channel activator activity|G protein activity|G protein-coupled receptor binding|G-protein beta/gamma-subunit complex binding|GTP binding|GTPase activator activity|GTPase …
evm.TU.Chr01.1282	1.63347	0.319623	2.94733	8.56073	3.09773	0.121431	0.303994	Up	0.331105	0.319874	0.0975907	0.0749075	0	0	TLE5	TLE family member 5			GO:0005634,GO:0005667,GO:0042802,GO:0003714,GO:0031668,GO:0090090,GO:0045892,GO:0010629,GO:0032091,GO:0060761,GO:0000122,GO:2000210,GO:0040008,GO:0070555,GO:0001501,GO:0016055	nucleus|transcription regulator complex|identical protein binding|transcription corepressor activity|cellular response to extracellular stimulus|negative regulation of canonical Wnt signaling pathway|negative regulation of DNA-templated transcription|negative regulation of gene expression|negative regulation of protein binding|negative regulation of response to cytokine stimulus|negative regulati…
evm.TU.Chr01.1283	70.5942	62.4487	78.7398	1.26082	0.334368	0.356606	0.591087	Up	4.84914	4.27282	3.76944	5.25616	2.25177	1.9622	tle4	Transducin-like enhancer protein 4			GO:0005654,GO:0017053,GO:0003714,GO:0001707,GO:0000122	nucleoplasm|transcription repressor complex|transcription corepressor activity|mesoderm formation|negative regulation of transcription by RNA polymerase II
evm.TU.Chr01.1284	43.7994	36.8087	50.7901	1.37377	0.458136	0.271334	0.500735	Up	3.27921	2.07359	3.93639	3.23726	1.62715	1.38661	Plpp2	Phospholipid phosphatase 2	ko00561,ko00564,ko00565,ko00600,ko04072,ko04666,ko04975,ko05231	Glycerolipid metabolism|Glycerophospholipid metabolism|Ether lipid metabolism|Sphingolipid metabolism|Phospholipase D signaling pathway|Fc gamma R-mediated phagocytosis|Fat digestion and absorption|Choline metabolism in cancer	GO:0005901,GO:0005769,GO:0031901,GO:0005783,GO:0005789,GO:0016020,GO:0005886,GO:0106235,GO:0042577,GO:0008195,GO:0042392,GO:0006672,GO:0046839,GO:0006644,GO:1902806,GO:0007165,GO:0006670	caveola|early endosome|early endosome membrane|endoplasmic reticulum|endoplasmic reticulum membrane|membrane|plasma membrane|ceramide-1-phosphate phosphatase activity|lipid phosphatase activity|phosphatidate phosphatase activity|sphingosine-1-phosphate phosphatase activity|ceramide metabolic process|phospholipid dephosphorylation|phospholipid metabolic process|regulation of cell cycle G1/S phase …
evm.TU.Chr01.1285	13.9624	24.1447	3.78	0.154093	-2.69813	0.00019831	0.00183544	Down	0.0381475	0.0737071	0.112437	0.448775	0.654876	0.240279	IL6ST	Interleukin-6 receptor subunit beta			GO:0070110,GO:0030425,GO:0009897,GO:0070062,GO:0005576,GO:0005615,GO:0005896,GO:0016020,GO:0045121,GO:0043025,GO:0005900,GO:0005886,GO:0043235,GO:0004897,GO:0005127,GO:0019955,GO:0004896,GO:0019838,GO:0042802,GO:0019970,GO:0004921,GO:0045509,GO:0097110,GO:0070120,GO:0019221,GO:0005977,GO:0070106,GO:0070102,GO:0060576,GO:0048861,GO:0043066,GO:0070104,GO:0043524,GO:0038165,GO:0002675,GO:0002821,GO:…	ciliary neurotrophic factor receptor complex|dendrite|external side of plasma membrane|extracellular exosome|extracellular region|extracellular space|interleukin-6 receptor complex|membrane|membrane raft|neuronal cell body|oncostatin-M receptor complex|plasma membrane|receptor complex|ciliary neurotrophic factor receptor activity|ciliary neurotrophic factor receptor binding|cytokine binding|cytok…
evm.TU.Chr01.1287	76.2014	67.0263	85.3764	1.26908	0.343784	0.324389	0.557022	Up	3.77485	4.27557	3.37619	4.04424	3.20862	1.17727	SHD	SH2 domain-containing adapter protein D			GO:0001784	phosphotyrosine residue binding
evm.TU.Chr01.1288	159.053	159.637	158.469	0.990607	-0.0136153	0.946991	0.978664	Down	7.89347	7.87014	8.94823	6.82258	9.26543	7.06061	yju2	Splicing factor YJU2			GO:0071006,GO:0046872,GO:0000349,GO:0043518,GO:0043524,GO:0008380	U2-type catalytic step 1 spliceosome|metal ion binding|generation of catalytic spliceosome for first transesterification step|negative regulation of DNA damage response, signal transduction by p53 class mediator|negative regulation of neuron apoptotic process|RNA splicing
evm.TU.Chr01.129	148.189	186.702	109.677	0.585998	-0.771032	0.000960838	0.00722529	Down	0.67482	0.722031	1.06079	1.39863	1.19455	1.25159	SPTBN1	Spectrin beta chain, non-erythrocytic 1			GO:0030673,GO:0030054,GO:0042995,GO:0030864,GO:0032437,GO:0005737,GO:0005829,GO:0070062,GO:0098978,GO:0031430,GO:0005730,GO:0005886,GO:0014069,GO:0008091,GO:0014731,GO:0003779,GO:0051015,GO:0030506,GO:0045296,GO:0005516,GO:0051020,GO:0005543,GO:0003723,GO:0005200,GO:0030036,GO:0051693,GO:0007417,GO:0021556,GO:0007182,GO:0043001,GO:0071709,GO:0000281,GO:0007009,GO:0032743,GO:1903078,GO:0072659,GO:…	axolemma|cell junction|cell projection|cortical actin cytoskeleton|cuticular plate|cytoplasm|cytosol|extracellular exosome|glutamatergic synapse|M band|nucleolus|plasma membrane|postsynaptic density|spectrin|spectrin-associated cytoskeleton|actin binding|actin filament binding|ankyrin binding|cadherin binding|calmodulin binding|GTPase binding|phospholipid binding|RNA binding|structural constituen…
evm.TU.Chr01.1290	7.33563	8.21567	6.45559	0.785826	-0.347719	0.702341	0.851642	Down	0.103975	0.435276	0.163445	0.345001	0.427164	0.0671699	ACVR2B	Activin receptor type-2B	ko04350,ko04060,ko04550,ko05418	TGF-beta signaling pathway|Cytokine-cytokine receptor interaction|Signaling pathways regulating pluripotency of stem cells|Fluid shear stress and atherosclerosis	GO:0045178,GO:0016020,GO:0048185,GO:0005524,GO:0046872,GO:0004675,GO:0032924,GO:0009798,GO:0008283,GO:0061550,GO:0048333,GO:1901389,GO:0043525,GO:0006468	basal part of cell|membrane|activin binding|ATP binding|metal ion binding|transmembrane receptor protein serine/threonine kinase activity|activin receptor signaling pathway|axis specification|cell population proliferation|cranial ganglion development|mesodermal cell differentiation|negative regulation of transforming growth factor beta activation|positive regulation of neuron apoptotic process|pr…
evm.TU.Chr01.1291	234.585	169.065	300.105	1.7821	0.833575	0.000117081	0.00117372	Up	56.4025	54.331	40.594	21.5143	25.6932	31.141
evm.TU.Chr01.1292	2.10345	2.16405	2.04286	0.933376	-0.0994694	0.951062	0.980851	Down	0.0457156	0.0110412	0.0134743	0.0517123	0.020123	0	PTPRM	Receptor-type tyrosine-protein phosphatase mu	ko04514,ko04520	Cell adhesion molecules|Adherens junction	GO:0005912,GO:0005911,GO:0005737,GO:0043232,GO:0030027,GO:0048471,GO:0005886,GO:0045296,GO:0042802,GO:0004725,GO:0005001,GO:0007156,GO:0016525,GO:0010596,GO:0001937,GO:0031175,GO:0006470,GO:0009410,GO:0010842,GO:0031290,GO:0007165	adherens junction|cell-cell junction|cytoplasm|intracellular non-membrane-bounded organelle|lamellipodium|perinuclear region of cytoplasm|plasma membrane|cadherin binding|identical protein binding|protein tyrosine phosphatase activity|transmembrane receptor protein tyrosine phosphatase activity|homophilic cell adhesion via plasma membrane adhesion molecules|negative regulation of angiogenesis|neg…
evm.TU.Chr01.1295	90.6483	37.7547	143.542	3.84739	1.94388	1.49271e-09	3.64384e-08	Up	34.5647	38.0672	29.3405	4.7961	7.50589	12.0579
evm.TU.Chr01.1296	35098.7	11228.3	58969	5.252	2.39287	3.3096e-50	1.37136e-47	Up	13234.3	13058	13415.9	3031.59	1885.52	2041.96
evm.TU.Chr01.1298	88.355	67.0719	109.638	1.63483	0.709142	0.0069264	0.036294	Up	3.33884	2.99519	3.72551	2.05026	1.81086	1.81993	Epb41l3	Band 4.1-like protein 3			GO:0030054,GO:0005911,GO:0005856,GO:0005829,GO:0044224,GO:0033270,GO:0005886,GO:0014069,GO:0003779,GO:0106006,GO:0005200,GO:0031032,GO:0006915,GO:0061564,GO:0030866,GO:0030865,GO:0043217,GO:0048812,GO:0030913,GO:1990227,GO:0071205,GO:0002175,GO:0072659,GO:0008360	cell junction|cell-cell junction|cytoskeleton|cytosol|juxtaparanode region of axon|paranode region of axon|plasma membrane|postsynaptic density|actin binding|cytoskeletal protein-membrane anchor activity|structural constituent of cytoskeleton|actomyosin structure organization|apoptotic process|axon development|cortical actin cytoskeleton organization|cortical cytoskeleton organization|myelin main…
evm.TU.Chr01.1299	8.16343	14.0203	2.30653	0.166006	-2.5907	0.00747318	0.0386082	Down	0.167176	0.0646021	0	0.635392	0.529828	0.194398	APCDD1	Protein APCDD1	ko04310	Wnt signaling pathway	GO:0005886,GO:0042802,GO:0017147,GO:0043615,GO:0001942,GO:0030178,GO:0042487,GO:0016055	plasma membrane|identical protein binding|Wnt-protein binding|astrocyte cell migration|hair follicle development|negative regulation of Wnt signaling pathway|regulation of odontogenesis of dentin-containing tooth|Wnt signaling pathway
evm.TU.Chr01.13	16.8418	16.1149	17.5687	1.1029	0.141299	0.803467	0.907974	Up	1.25999	2.02876	1.28743	0.912174	1.18319	1.70936	RRAS2	Ras-related protein R-Ras2	ko04010,ko04014,ko04371,ko04072,ko04024,ko04140,ko04137,ko04218,ko04810,ko04625,ko05205	MAPK signaling pathway|Ras signaling pathway|Apelin signaling pathway|Phospholipase D signaling pathway|cAMP signaling pathway|Autophagy - animal|Mitophagy - animal|Cellular senescence|Regulation of actin cytoskeleton|C-type lectin receptor signaling pathway|Proteoglycans in cancer	GO:0005783,GO:0070062,GO:0005925,GO:0000139,GO:0016020,GO:0005886,GO:0019003,GO:0005525,GO:0003924,GO:0001649,GO:1900149,GO:0007265,GO:1901214,GO:0036135	endoplasmic reticulum|extracellular exosome|focal adhesion|Golgi membrane|membrane|plasma membrane|GDP binding|GTP binding|GTPase activity|osteoblast differentiation|positive regulation of Schwann cell migration|Ras protein signal transduction|regulation of neuron death|Schwann cell migration
evm.TU.Chr01.130	10.4505	6.45677	14.4442	2.23341	1.15925	0.107564	0.280542	Up	0.122865	0.101741	0.165548	0.0794181	0.0386304	0.0425213	EML6	Echinoderm microtubule-associated protein-like 6			GO:0005737,GO:0005874,GO:0008017	cytoplasm|microtubule|microtubule binding
evm.TU.Chr01.1300	232.712	261.77	203.654	0.775841	-0.366167	0.0566039	0.17978	Down	12.7717	13.2722	17.3364	15.0561	20.9679	15.7879	VAPA	Vesicle-associated membrane protein-associated protein A	ko04979	Cholesterol metabolism	GO:0005923,GO:0005783,GO:0005789,GO:0005886,GO:0033149,GO:0008219,GO:0031175,GO:0070972	bicellular tight junction|endoplasmic reticulum|endoplasmic reticulum membrane|plasma membrane|FFAT motif binding|cell death|neuron projection development|protein localization to endoplasmic reticulum
evm.TU.Chr01.1301	388.972	306.893	471.052	1.53159	0.615033	0.000152714	0.00147752	Up	16.6699	17.2452	16.5006	9.64827	13.0245	8.04315	ZNF236	Zinc finger protein 236	ko05168	Herpes simplex virus 1 infection	GO:0005634,GO:0000981,GO:0046872,GO:0000978,GO:0071333,GO:0006357	nucleus|DNA-binding transcription factor activity, RNA polymerase II-specific|metal ion binding|RNA polymerase II cis-regulatory region sequence-specific DNA binding|cellular response to glucose stimulus|regulation of transcription by RNA polymerase II
evm.TU.Chr01.1302	7.02112	4.29337	9.74887	2.23861	1.1626	0.192302	0.406117	Up	0.155489	0.325465	0.305527	0.0469026	0.205328	0.0753364			ko05168	Herpes simplex virus 1 infection
evm.TU.Chr01.1303	157.913	155.675	160.151	1.03178	0.04514	0.841137	0.925875	Up	2.93832	4.76988	4.25925	3.40004	3.39249	3.82755	NCSTN	Nicastrin	ko04330,ko05010	Notch signaling pathway|Alzheimer disease	GO:0035577,GO:0005769,GO:0005783,GO:0010008,GO:0070062,GO:0005925,GO:0070765,GO:0005794,GO:0005765,GO:0042470,GO:0016020,GO:0005739,GO:0005886,GO:0042734,GO:0042383,GO:0008021,GO:0042500,GO:0051117,GO:0070851,GO:0030674,GO:0030534,GO:0042983,GO:0042987,GO:0042982,GO:0034205,GO:0071277,GO:0022010,GO:0021549,GO:0007212,GO:0050673,GO:0007215,GO:0007611,GO:0006509,GO:0031293,GO:0002262,GO:0051402,GO:…	azurophil granule membrane|early endosome|endoplasmic reticulum|endosome membrane|extracellular exosome|focal adhesion|gamma-secretase complex|Golgi apparatus|lysosomal membrane|melanosome|membrane|mitochondrion|plasma membrane|presynaptic membrane|sarcolemma|synaptic vesicle|aspartic endopeptidase activity, intramembrane cleaving|ATPase binding|growth factor receptor binding|protein-macromolecul…
evm.TU.Chr01.1304	97.7221	87.3156	108.129	1.23777	0.307739	0.223577	0.444896	Up	6.10568	6.85511	5.3826	5.17683	5.08464	3.51797	aco	1-aminocyclopropane-1-carboxylate oxidase			GO:0009815,GO:0051213,GO:0046872,GO:0009693	1-aminocyclopropane-1-carboxylate oxidase activity|dioxygenase activity|metal ion binding|ethylene biosynthetic process
evm.TU.Chr01.1305	65.0456	60.8486	69.2425	1.13764	0.186046	0.5446	0.747091	Up	9.9139	15.1327	17.5323	12.0218	11.3461	10.9518	FCER1G	High affinity immunoglobulin epsilon receptor subunit gamma	ko04072,ko04071,ko04611,ko04625,ko04650,ko04664,ko05152,ko05310	Phospholipase D signaling pathway|Sphingolipid signaling pathway|Platelet activation|C-type lectin receptor signaling pathway|Natural killer cell mediated cytotoxicity|Fc epsilon RI signaling pathway|Tuberculosis|Asthma	GO:0032998,GO:0019863,GO:0019767,GO:0071404,GO:0045087,GO:0038156,GO:0032753,GO:0031623	Fc-epsilon receptor I complex|IgE binding|IgE receptor activity|cellular response to low-density lipoprotein particle stimulus|innate immune response|interleukin-3-mediated signaling pathway|positive regulation of interleukin-4 production|receptor internalization
evm.TU.Chr01.1306	143.432	153.478	133.386	0.868027	-0.204188	0.346048	0.579901	Down	3.35596	4.38126	4.74076	4.81533	4.63129	3.80868	nectin4	Nectin-4	ko04520	Adherens junction	GO:0005886,GO:0007155	plasma membrane|cell adhesion
evm.TU.Chr01.1307	46.9917	46.6894	47.294	1.00706	0.0101435	0.97664	0.989396	Up	2.24493	2.12264	2.59039	2.42054	2.52299	1.48112
evm.TU.Chr01.1308	23.911	30.6414	17.1807	0.568843	-0.813897	0.116018	0.295067	Down	0.374393	1.0522	0.401271	0.862408	0.928873	1.15436
evm.TU.Chr01.1309	33.7002	31.4408	35.9596	1.14673	0.197521	0.650806	0.821548	Up	0.4063	0.711441	0.299385	0.310227	0.536534	0.307591	ARHGAP30	Rho GTPase-activating protein 30			GO:0031410,GO:0005829,GO:0043231,GO:0005096,GO:0051056,GO:0007264	cytoplasmic vesicle|cytosol|intracellular membrane-bounded organelle|GTPase activator activity|regulation of small GTPase mediated signal transduction|small GTPase mediated signal transduction
evm.TU.Chr01.1310	163.877	151.449	176.305	1.16277	0.217566	0.274183	0.503728	Up	5.08667	5.16543	5.45185	4.55082	4.40176	3.55682
evm.TU.Chr01.1312	5.8703	7.50504	4.23556	0.55318	-0.85418	0.456295	0.677608	Down	0.0617823	0.0895301	0.254938	0	0.543905	0.149672	isyna1-a	Inositol-3-phosphate synthase 1-A	ko00562,ko00521	Inositol phosphate metabolism|Streptomycin biosynthesis	GO:0005737,GO:0004512,GO:0006021,GO:0008654	cytoplasm|inositol-3-phosphate synthase activity|inositol biosynthetic process|phospholipid biosynthetic process
evm.TU.Chr01.1314	21.4089	26.3847	16.4331	0.627041	-0.673367	0.181282	0.392329	Down	1.40538	2.26285	1.1046	2.11963	2.88688	2.08817	plekhj1	Pleckstrin homology domain-containing family J member 1			GO:0005829,GO:0005769,GO:0055037,GO:0005802,GO:0007032,GO:0001881,GO:0042147	cytosol|early endosome|recycling endosome|trans-Golgi network|endosome organization|receptor recycling|retrograde transport, endosome to Golgi
evm.TU.Chr01.1315	53.1222	64.0571	42.1872	0.654971	-0.610498	0.0811677	0.232489	Down	1.60219	2.37705	3.50803	3.93541	3.72776	2.8279	SF3A2	Splicing factor 3A subunit 2	ko03040	Spliceosome	GO:0071013,GO:0016607,GO:0005654,GO:0005634,GO:0005681,GO:0005686,GO:0071005,GO:0071004,GO:0005684,GO:0003723,GO:0008270,GO:0000389,GO:0006397,GO:0000398,GO:0010976,GO:0000245,GO:1903241	catalytic step 2 spliceosome|nuclear speck|nucleoplasm|nucleus|spliceosomal complex|U2 snRNP|U2-type precatalytic spliceosome|U2-type prespliceosome|U2-type spliceosomal complex|RNA binding|zinc ion binding|mRNA 3'-splice site recognition|mRNA processing|mRNA splicing, via spliceosome|positive regulation of neuron projection development|spliceosomal complex assembly|U2-type prespliceosome assembly
evm.TU.Chr01.1319	4.05961	8.11921	0	0.0227984	-5.45493	0.00156708	0.0108408	Down	0	0	0	0.102645	0.798853	0.0366381	pias4a	E3 SUMO-protein ligase PIAS4-A	ko04120,ko04630,ko04064,ko05418	Ubiquitin mediated proteolysis|JAK-STAT signaling pathway|NF-kappa B signaling pathway|Fluid shear stress and atherosclerosis	GO:0005634,GO:0003677,GO:0061665,GO:0003712,GO:0008270,GO:0032480,GO:0060339,GO:1905168,GO:0016925,GO:0006357	nucleus|DNA binding|SUMO ligase activity|transcription coregulator activity|zinc ion binding|negative regulation of type I interferon production|negative regulation of type I interferon-mediated signaling pathway|positive regulation of double-strand break repair via homologous recombination|protein sumoylation|regulation of transcription by RNA polymerase II
evm.TU.Chr01.132	189.038	172.203	205.873	1.19233	0.253784	0.209382	0.428306	Up	4.74664	3.95539	5.5431	3.70505	4.07972	3.29168	tdrd3	Tudor domain-containing protein 3			GO:0005737,GO:0005634,GO:0003682,GO:0035064,GO:0003723,GO:0003713,GO:0006325,GO:0006397	cytoplasm|nucleus|chromatin binding|methylated histone binding|RNA binding|transcription coactivator activity|chromatin organization|mRNA processing
evm.TU.Chr01.1320	522.615	432.414	612.816	1.41869	0.504555	0.0018593	0.012535	Up	29.4178	29.929	22.5079	19.8286	17.6474	15.9772	map2k2	Dual specificity mitogen-activated protein kinase kinase 2	ko04010,ko04012,ko04014,ko04015,ko04370,ko04371,ko04066,ko04068,ko04072,ko04071,ko04024,ko04022,ko04151,ko04150,ko04140,ko04210,ko04218,ko04540,ko04550,ko04810,ko04613,ko04620,ko04650,ko04660,ko04662,ko04664,ko04910,ko04929,ko04912,ko04915,ko04917,ko04921,ko04926,ko04935,ko04919,ko04916,ko04270,ko04720,ko04730,ko04722,ko05200,ko05206,ko05205,ko05207,ko05208,ko05230,ko05231,ko05235,ko05210,ko05225…	MAPK signaling pathway|ErbB signaling pathway|Ras signaling pathway|Rap1 signaling pathway|VEGF signaling pathway|Apelin signaling pathway|HIF-1 signaling pathway|FoxO signaling pathway|Phospholipase D signaling pathway|Sphingolipid signaling pathway|cAMP signaling pathway|cGMP-PKG signaling pathway|PI3K-Akt signaling pathway|mTOR signaling pathway|Autophagy - animal|Apoptosis|Cellular senescence…	GO:0005524,GO:0004708,GO:0106310,GO:0004674,GO:0004713	ATP binding|MAP kinase kinase activity|protein serine kinase activity|protein serine/threonine kinase activity|protein tyrosine kinase activity
evm.TU.Chr01.1321	19.723	25.8708	13.5751	0.522833	-0.935577	0.0986852	0.265041	Down	0.528526	0.29561	0.327956	0.35242	1.05303	0.67389	Tcf3	Transcription factor E2-alpha	ko04550,ko05202,ko05166	Signaling pathways regulating pluripotency of stem cells|Transcriptional misregulation in cancer|Human T-cell leukemia virus 1 infection	GO:0000785,GO:0005737,GO:0005829,GO:0000791,GO:0000786,GO:0005634,GO:0032991,GO:0090575,GO:0005667,GO:0043425,GO:0003682,GO:0000987,GO:0003677,GO:0001228,GO:0003700,GO:0000981,GO:0140297,GO:0001227,GO:0070888,GO:0042802,GO:0031435,GO:0030165,GO:0046982,GO:0042803,GO:0000978,GO:0061629,GO:0043565,GO:0030297,GO:0070644,GO:0002326,GO:0048468,GO:0007369,GO:0010467,GO:0043966,GO:0043967,GO:0033152,GO:…	chromatin|cytoplasm|cytosol|euchromatin|nucleosome|nucleus|protein-containing complex|RNA polymerase II transcription regulator complex|transcription regulator complex|bHLH transcription factor binding|chromatin binding|cis-regulatory region sequence-specific DNA binding|DNA binding|DNA-binding transcription activator activity, RNA polymerase II-specific|DNA-binding transcription factor activity|…
evm.TU.Chr01.1322	76.8931	70.8483	82.9379	1.1711	0.227863	0.427807	0.655606	Up	6.07328	4.85179	3.92435	4.12196	4.31846	3.3953	MBD3	Methyl-CpG-binding domain protein 3			GO:0000785,GO:0005737,GO:0000792,GO:0005654,GO:0005634,GO:0016581,GO:0032991,GO:0003682,GO:0003677,GO:0008327,GO:0007568,GO:0007420,GO:0006338,GO:0006346,GO:0048568,GO:0007507,GO:0016573,GO:0016575,GO:0001701,GO:0045892,GO:0000122,GO:0045893,GO:0042659,GO:0044030,GO:2000736,GO:0032355,GO:0031667,GO:0009888	chromatin|cytoplasm|heterochromatin|nucleoplasm|nucleus|NuRD complex|protein-containing complex|chromatin binding|DNA binding|methyl-CpG binding|aging|brain development|chromatin remodeling|DNA methylation-dependent heterochromatin formation|embryonic organ development|heart development|histone acetylation|histone deacetylation|in utero embryonic development|negative regulation of DNA-templated t…
evm.TU.Chr01.1323	13.1369	8.91858	17.3551	1.94012	0.956144	0.13304	0.323589	Up	0.598813	0.413216	0.504273	0.154825	0.326343	0.248686	Mex3d	RNA-binding protein MEX3D			GO:0005634,GO:0048471,GO:0046872,GO:0035925,GO:0003730,GO:0006402,GO:0061157,GO:0050779	nucleus|perinuclear region of cytoplasm|metal ion binding|mRNA 3'-UTR AU-rich region binding|mRNA 3'-UTR binding|mRNA catabolic process|mRNA destabilization|RNA destabilization
evm.TU.Chr01.1325	220.127	191.461	248.792	1.2969	0.375062	0.0457222	0.155781	Up	4.27522	4.30361	3.92455	3.13049	3.5626	2.29278	BTBD2	BTB/POZ domain-containing protein 2			GO:0005829,GO:0000932,GO:0022008	cytosol|P-body|neurogenesis
evm.TU.Chr01.1326	12.9847	19.0526	6.91678	0.367149	-1.44556	0.0334931	0.122427	Down	0.582519	0.40928	0.124868	1.05429	0.885788	0.92369	slc25a42	Mitochondrial coenzyme A transporter SLC25A42			GO:0005743,GO:0005739,GO:0043262,GO:0015217,GO:0080122,GO:0005347,GO:0015228,GO:0015866,GO:0080121,GO:0015867,GO:0035349,GO:1990559,GO:0007006	mitochondrial inner membrane|mitochondrion|ADP phosphatase activity|ADP transmembrane transporter activity|AMP transmembrane transporter activity|ATP transmembrane transporter activity|coenzyme A transmembrane transporter activity|ADP transport|AMP transport|ATP transport|coenzyme A transmembrane transport|mitochondrial coenzyme A transmembrane transport|mitochondrial membrane organization
evm.TU.Chr01.1329	115.468	115.141	115.795	1.00974	0.0139854	0.961309	0.983897	Up	6.78458	6.24858	3.03955	5.28008	4.73847	4.77744	Tm6sf2	Transmembrane 6 superfamily member 2			GO:0005789,GO:0033116,GO:0042802,GO:0055088,GO:0019216	endoplasmic reticulum membrane|endoplasmic reticulum-Golgi intermediate compartment membrane|identical protein binding|lipid homeostasis|regulation of lipid metabolic process
evm.TU.Chr01.133	36.9385	36.7798	37.0973	1.00226	0.00326367	0.99359	0.997169	Up	4.3962	3.60358	7.22476	3.73718	5.62942	4.64732		Cystatin-2 OS=Crotalus adamanteus OX=8729 PE=2 SV=1			GO:0005576,GO:0004869,GO:0010466	extracellular region|cysteine-type endopeptidase inhibitor activity|negative regulation of peptidase activity
evm.TU.Chr01.1330	91.3998	76.5263	106.273	1.3819	0.466656	0.0949113	0.25884	Up	1.23077	1.02642	1.17819	0.94242	0.889038	0.489292	Sbno2	Protein strawberry notch homolog 2			GO:0005634,GO:0031490,GO:0042393,GO:0030282,GO:0061430,GO:0071348,GO:0071354,GO:1990830,GO:0071222,GO:0002281,GO:0072674,GO:0045892,GO:0030316,GO:0072675,GO:0045944,GO:0006355,GO:0050727	nucleus|chromatin DNA binding|histone binding|bone mineralization|bone trabecula morphogenesis|cellular response to interleukin-11|cellular response to interleukin-6|cellular response to leukemia inhibitory factor|cellular response to lipopolysaccharide|macrophage activation involved in immune response|multinuclear osteoclast differentiation|negative regulation of DNA-templated transcription|oste…
evm.TU.Chr01.1331	23.865	19.5317	28.1983	1.45437	0.540391	0.301578	0.533238	Up	0.649891	0.463411	0.218915	0.350067	0.217957	0.284893	Arhgap45	Rho GTPase-activating protein 45	ko04520	Adherens junction	GO:0005829,GO:0016020,GO:0005886,GO:0032587,GO:0005096,GO:0046872,GO:0090630,GO:0007165	cytosol|membrane|plasma membrane|ruffle membrane|GTPase activator activity|metal ion binding|activation of GTPase activity|signal transduction
evm.TU.Chr01.1332	352.023	354.786	349.26	0.985483	-0.0210976	0.903434	0.956769	Down	33.134	30.0583	23.5337	27.8635	28.8852	25.0598	Polr2e	DNA-directed RNA polymerases I, II, and III subunit RPABC1	ko03020,ko03420,ko04623,ko05016	RNA polymerase|Nucleotide excision repair|Cytosolic DNA-sensing pathway|Huntington disease	GO:0005654,GO:0005634,GO:0005736,GO:0005665,GO:0005666,GO:1990062,GO:0003677,GO:0003899,GO:0006366	nucleoplasm|nucleus|RNA polymerase I complex|RNA polymerase II, core complex|RNA polymerase III complex|RPAP3/R2TP/prefoldin-like complex|DNA binding|DNA-directed 5'-3' RNA polymerase activity|transcription by RNA polymerase II
evm.TU.Chr01.1334	2577.7	1895.17	3260.24	1.72006	0.782461	3.30989e-11	1.01688e-09	Up	491.94	469.423	554.008	287.862	278.98	248.442	GPX4	Phospholipid hydroperoxide glutathione peroxidase	ko00590,ko00480,ko04216	Arachidonic acid metabolism|Glutathione metabolism|Ferroptosis	GO:0005829,GO:0005739,GO:0005635,GO:0032991,GO:0004602,GO:0042802,GO:0047066,GO:0019369,GO:0006325,GO:0019372,GO:0110076,GO:0051258,GO:0006979,GO:0007283	cytosol|mitochondrion|nuclear envelope|protein-containing complex|glutathione peroxidase activity|identical protein binding|phospholipid-hydroperoxide glutathione peroxidase activity|arachidonic acid metabolic process|chromatin organization|lipoxygenase pathway|negative regulation of ferroptosis|protein polymerization|response to oxidative stress|spermatogenesis
evm.TU.Chr01.1336	132.215	124.551	139.879	1.12412	0.168796	0.452612	0.674333	Up	6.74782	5.99037	6.8804	5.73503	4.97717	5.39011		Ras-related protein Rab-11B OS=Diplobatis ommata OX=1870830 PE=2 SV=1	ko04152,ko04144,ko04962,ko05164	AMPK signaling pathway|Endocytosis|Vasopressin-regulated water reabsorption|Influenza A	GO:0045335,GO:0030670,GO:0055038,GO:0008021,GO:0030672,GO:0019003,GO:0005525,GO:0003924,GO:0071468,GO:0045054,GO:0032456,GO:0035773,GO:0032402,GO:0001881,GO:0045055,GO:0044070,GO:2001135,GO:2000008,GO:0033572	phagocytic vesicle|phagocytic vesicle membrane|recycling endosome membrane|synaptic vesicle|synaptic vesicle membrane|GDP binding|GTP binding|GTPase activity|cellular response to acidic pH|constitutive secretory pathway|endocytic recycling|insulin secretion involved in cellular response to glucose stimulus|melanosome transport|receptor recycling|regulated exocytosis|regulation of anion transport|…
evm.TU.Chr01.1339	27929.1	34528.3	21329.8	0.617746	-0.694913	1.22186e-09	3.0111e-08	Down	592.204	569.968	641.764	904.611	878.274	909.075	CERS2	Ceramide synthase 2	ko00600,ko04071	Sphingolipid metabolism|Sphingolipid signaling pathway	GO:0005783,GO:0005789,GO:0016020,GO:0003677,GO:0016410,GO:0050291,GO:0046513,GO:0048681,GO:1900148,GO:1905045,GO:0019216,GO:0030148	endoplasmic reticulum|endoplasmic reticulum membrane|membrane|DNA binding|N-acyltransferase activity|sphingosine N-acyltransferase activity|ceramide biosynthetic process|negative regulation of axon regeneration|negative regulation of Schwann cell migration|negative regulation of Schwann cell proliferation involved in axon regeneration|regulation of lipid metabolic process|sphingolipid biosyntheti…
evm.TU.Chr01.134	168.339	161.442	175.236	1.08289	0.114885	0.599577	0.786878	Up	13.918	14.4255	21.5164	13.6793	15.1741	13.5763	Rbbp9	Putative hydrolase RBBP9			GO:0005654,GO:0016787,GO:0010628,GO:0042127,GO:0009624,GO:0060510	nucleoplasm|hydrolase activity|positive regulation of gene expression|regulation of cell population proliferation|response to nematode|type II pneumocyte differentiation
evm.TU.Chr01.1340	39.7013	60.3618	19.0408	0.316875	-1.65802	7.78604e-05	0.000807071	Down	0.471047	1.2742	1.05517	2.04609	3.02724	3.01263	Homer3	Homer protein homolog 3	ko04068,ko04724	FoxO signaling pathway|Glutamatergic synapse	GO:0045178,GO:0005737,GO:0005829,GO:0030425,GO:0098978,GO:0005886,GO:0014069,GO:0035256,GO:0042802,GO:0008022,GO:0019904,GO:0007216,GO:0070885,GO:0032703,GO:0098962,GO:2001256	basal part of cell|cytoplasm|cytosol|dendrite|glutamatergic synapse|plasma membrane|postsynaptic density|G protein-coupled glutamate receptor binding|identical protein binding|protein C-terminus binding|protein domain specific binding|G protein-coupled glutamate receptor signaling pathway|negative regulation of calcineurin-NFAT signaling cascade|negative regulation of interleukin-2 production|reg…
evm.TU.Chr01.1341	101.495	113.356	89.6341	0.788224	-0.343322	0.216774	0.437172	Down	22.8044	17.6644	15.9861	23.0535	29.6618	14.7321
evm.TU.Chr01.1342	376.483	377.701	375.266	0.993132	-0.00994254	0.955035	0.982391	Down	6.97507	5.85624	5.30901	6.38325	6.09897	4.54671	upf1	Regulator of nonsense transcripts 1	ko03013,ko03015	Nucleocytoplasmic transport|mRNA surveillance pathway	GO:0005737,GO:0005634,GO:0000932,GO:0048471,GO:0005524,GO:0003677,GO:0016787,GO:0003723,GO:0003724,GO:0008270,GO:0043009,GO:0000956,GO:0000184	cytoplasm|nucleus|P-body|perinuclear region of cytoplasm|ATP binding|DNA binding|hydrolase activity|RNA binding|RNA helicase activity|zinc ion binding|chordate embryonic development|nuclear-transcribed mRNA catabolic process|nuclear-transcribed mRNA catabolic process, nonsense-mediated decay
evm.TU.Chr01.1343	132.197	125.06	139.334	1.10965	0.150109	0.536419	0.740491	Up	10.6065	11.5866	12.8894	11.7393	11.3486	6.3249	PGPEP1	Pyroglutamyl-peptidase 1			GO:0005829,GO:0016920,GO:0030163,GO:0006508	cytosol|pyroglutamyl-peptidase activity|protein catabolic process|proteolysis
evm.TU.Chr01.1344	773.447	368.781	1178.11	3.19879	1.67753	4.81554e-36	1.1117e-33	Up	72.9014	75.8816	66.8955	19.5172	22.0208	20.8419	Jund	Transcription factor JunD	ko04010,ko04657,ko04928,ko04380	MAPK signaling pathway|IL-17 signaling pathway|Parathyroid hormone synthesis, secretion and action|Osteoclast differentiation	GO:0005654,GO:0005634,GO:0032991,GO:0032993,GO:0090575,GO:0035976,GO:0005667,GO:0017053,GO:0003677,GO:0001228,GO:0003700,GO:0000981,GO:0003690,GO:0019899,GO:0016922,GO:0000978,GO:0043565,GO:1990837,GO:0000976,GO:0003713,GO:0001221,GO:0007568,GO:0071277,GO:0071456,GO:0007623,GO:0000122,GO:0002076,GO:0043032,GO:0045669,GO:0045944,GO:0051726,GO:0042127,GO:0051090,GO:0006355,GO:0006357,GO:0009416,GO:…	nucleoplasm|nucleus|protein-containing complex|protein-DNA complex|RNA polymerase II transcription regulator complex|transcription factor AP-1 complex|transcription regulator complex|transcription repressor complex|DNA binding|DNA-binding transcription activator activity, RNA polymerase II-specific|DNA-binding transcription factor activity|DNA-binding transcription factor activity, RNA polymerase…
evm.TU.Chr01.1345	17.2966	18.989	15.6043	0.822674	-0.281606	0.619373	0.800597	Down	0.402314	0.657745	0.43783	0.812155	0.544892	0.329876
evm.TU.Chr01.135	2.17838	2.12867	2.22809	1.08519	0.117945	0.944863	0.977844	Up	0.118967	0.153242	0	0	0.0349111	0.192137	Sirt7	NAD-dependent protein deacetylase sirtuin-7	ko00760	Nicotinate and nicotinamide metabolism	GO:0000785,GO:0005737,GO:0016607,GO:0005730,GO:0005731,GO:0005654,GO:0005634,GO:0035861,GO:0003682,GO:0019213,GO:0004407,GO:0046872,GO:0070403,GO:0097372,GO:0034979,GO:0061697,GO:0106231,GO:0036055,GO:0003714,GO:0006974,GO:0006281,GO:0140861,GO:1990258,GO:0070932,GO:0016570,GO:0007129,GO:0031397,GO:0000122,GO:0010529,GO:0001649,GO:0036049,GO:2000234,GO:0045943,GO:0045944,GO:0007072,GO:0006476,GO:…	chromatin|cytoplasm|nuclear speck|nucleolus|nucleolus organizer region|nucleoplasm|nucleus|site of double-strand break|chromatin binding|deacetylase activity|histone deacetylase activity|metal ion binding|NAD+ binding|NAD-dependent histone H3K18 deacetylase activity|NAD-dependent protein deacetylase activity|protein-glutaryllysine deglutarylase activity|protein-propionyllysine depropionylase acti…
evm.TU.Chr01.1351	777.886	638.393	917.379	1.43572	0.521778	0.000164498	0.00157109	Up	40.07	36.9583	36.7379	22.7269	29.9526	21.2114	Calr	Calreticulin	ko04141,ko04145,ko04612,ko05166,ko05170,ko05168,ko05163,ko05169,ko05142	Protein processing in endoplasmic reticulum|Phagosome|Antigen processing and presentation|Human T-cell leukemia virus 1 infection|Human immunodeficiency virus 1 infection|Herpes simplex virus 1 infection|Human cytomegalovirus infection|Epstein-Barr virus infection|Chagas disease	GO:0001669,GO:0009986,GO:0062023,GO:0060473,GO:0044194,GO:0005737,GO:0005829,GO:0005783,GO:0005788,GO:0005789,GO:0044322,GO:0009897,GO:0005615,GO:0005794,GO:0043231,GO:0016020,GO:0042824,GO:0005635,GO:0005634,GO:0048471,GO:0005886,GO:0005844,GO:0032991,GO:0016529,GO:0033018,GO:0005790,GO:0005509,GO:0030246,GO:0042562,GO:0005178,GO:0005506,GO:0003729,GO:0050681,GO:0042277,GO:0031625,GO:0051082,GO:…	acrosomal vesicle|cell surface|collagen-containing extracellular matrix|cortical granule|cytolytic granule|cytoplasm|cytosol|endoplasmic reticulum|endoplasmic reticulum lumen|endoplasmic reticulum membrane|endoplasmic reticulum quality control compartment|external side of plasma membrane|extracellular space|Golgi apparatus|intracellular membrane-bounded organelle|membrane|MHC class I peptide load…
evm.TU.Chr01.1352	14.4945	13.9863	15.0027	1.06273	0.0877794	0.890345	0.950709	Up	0.328342	0.401793	0.283877	0.198087	0.558847	0.148481	Eps15l1	Epidermal growth factor receptor substrate 15-like 1	ko04144	Endocytosis	GO:0030132,GO:0005634,GO:0005509,GO:0006897,GO:0016197	clathrin coat of coated pit|nucleus|calcium ion binding|endocytosis|endosomal transport
evm.TU.Chr01.1353	112.517	95.8818	129.153	1.34929	0.432201	0.06451	0.19744	Up	6.18077	6.18287	5.06468	3.80815	4.36075	3.82299	KLF2	Krueppel-like factor 2	ko04371,ko04068,ko05418	Apelin signaling pathway|FoxO signaling pathway|Fluid shear stress and atherosclerosis	GO:0000785,GO:0005634,GO:0003677,GO:0003700,GO:0000981,GO:0046872,GO:0000978,GO:1990837,GO:0000902,GO:0071409,GO:0071498,GO:0070301,GO:0071347,GO:0071499,GO:1901653,GO:0071356,GO:0097533,GO:0040029,GO:0043249,GO:0001701,GO:0035264,GO:0032715,GO:1903671,GO:0000122,GO:0045893,GO:0045429,GO:0051247,GO:0048386,GO:0045944,GO:0036003,GO:0006357,GO:0060509,GO:0042311	chromatin|nucleus|DNA binding|DNA-binding transcription factor activity|DNA-binding transcription factor activity, RNA polymerase II-specific|metal ion binding|RNA polymerase II cis-regulatory region sequence-specific DNA binding|sequence-specific double-stranded DNA binding|cell morphogenesis|cellular response to cycloheximide|cellular response to fluid shear stress|cellular response to hydrogen…
evm.TU.Chr01.1356	41.2808	33.5559	49.0056	1.4634	0.549326	0.13771	0.330275	Up	1.48802	2.64198	1.9914	1.1646	1.48702	1.20811	AP1M1	AP-1 complex subunit mu-1	ko04142,ko05170	Lysosome|Human immunodeficiency virus 1 infection	GO:0030131,GO:0030136,GO:0030665,GO:0031410,GO:0005794,GO:0035615,GO:0006886,GO:0016192	clathrin adaptor complex|clathrin-coated vesicle|clathrin-coated vesicle membrane|cytoplasmic vesicle|Golgi apparatus|clathrin adaptor activity|intracellular protein transport|vesicle-mediated transport
evm.TU.Chr01.1357	770.175	36.1296	1504.22	41.8943	5.38868	3.71561e-45	1.22539e-42	Up	61.3018	52.045	37.6992	0.770066	1.0661	1.49063	LPL	Lipoprotein lipase	ko00561,ko03320,ko04979,ko05010	Glycerolipid metabolism|PPAR signaling pathway|Cholesterol metabolism|Alzheimer disease	GO:1902494,GO:0042627,GO:0005615,GO:0005886,GO:0034361,GO:0052740,GO:0034185,GO:0005509,GO:0043395,GO:0008201,GO:0016298,GO:0004465,GO:0071813,GO:0052739,GO:0008970,GO:0004620,GO:0042803,GO:0005102,GO:0004806,GO:0042632,GO:0034371,GO:0006633,GO:0006631,GO:0016042,GO:0055096,GO:0032722,GO:0010886,GO:0045600,GO:0010890,GO:0019433,GO:0070328,GO:0034372	catalytic complex|chylomicron|extracellular space|plasma membrane|very-low-density lipoprotein particle|1-acyl-2-lysophosphatidylserine acylhydrolase activity|apolipoprotein binding|calcium ion binding|heparan sulfate proteoglycan binding|heparin binding|lipase activity|lipoprotein lipase activity|lipoprotein particle binding|phosphatidylserine 1-acylhydrolase activity|phospholipase A1 activity|p…
evm.TU.Chr01.1358	568.858	400.619	737.098	1.83862	0.87862	1.23622e-10	3.47431e-09	Up	46.3094	45.8369	43.6638	22.5779	26.1258	19.9445	TPM3	Tropomyosin alpha-3 chain	ko04814,ko04260,ko04261,ko05410,ko05414	Motor proteins|Cardiac muscle contraction|Adrenergic signaling in cardiomyocytes|Hypertrophic cardiomyopathy|Dilated cardiomyopathy	GO:0005884,GO:0005829,GO:0001725,GO:0051015,GO:0007015,GO:0006936	actin filament|cytosol|stress fiber|actin filament binding|actin filament organization|muscle contraction
evm.TU.Chr01.1359	89.0522	82.929	95.1753	1.14976	0.201336	0.424842	0.653168	Up	8.23764	8.43572	7.47818	6.33638	6.81694	6.30618	RAB8A	Ras-related protein Rab-8A	ko04152,ko04144,ko04140,ko04530,ko04972,ko05014,ko05022	AMPK signaling pathway|Endocytosis|Autophagy - animal|Tight junction|Pancreatic secretion|Amyotrophic lateral sclerosis|Pathways of neurodegeneration - multiple diseases	GO:0005814,GO:0005813,GO:0036064,GO:0005929,GO:0043197,GO:0005768,GO:0070382,GO:0005794,GO:0043231,GO:0030496,GO:0045335,GO:0030670,GO:0005886,GO:0055038,GO:0008021,GO:0030140,GO:0019003,GO:0005525,GO:0003924,GO:0031267,GO:0006914,GO:0007409,GO:0032869,GO:0060271,GO:0032456,GO:0007030,GO:0048210,GO:0098969,GO:0061512,GO:0072659,GO:0009306,GO:0010506,GO:0017157,GO:0006904	centriole|centrosome|ciliary basal body|cilium|dendritic spine|endosome|exocytic vesicle|Golgi apparatus|intracellular membrane-bounded organelle|midbody|phagocytic vesicle|phagocytic vesicle membrane|plasma membrane|recycling endosome membrane|synaptic vesicle|trans-Golgi network transport vesicle|GDP binding|GTP binding|GTPase activity|small GTPase binding|autophagy|axonogenesis|cellular respon…
evm.TU.Chr01.136	371.861	409.085	334.637	0.816301	-0.292827	0.0772884	0.224435	Down	12.0253	13.5598	14.3598	14.1363	19.3349	12.1025	SRSF11	Serine/arginine-rich splicing factor 11			GO:0016607,GO:0005654,GO:0005634,GO:0042802,GO:0003723,GO:0006397,GO:0008380	nuclear speck|nucleoplasm|nucleus|identical protein binding|RNA binding|mRNA processing|RNA splicing
evm.TU.Chr01.1361	1246.12	1088.71	1403.52	1.2881	0.365249	0.0052803	0.0290435	Up	33.7497	41.5522	42.8729	28.5694	33.7166	22.9116	SUGP1	SURP and G-patch domain-containing protein 1			GO:0005654,GO:0005681,GO:0003723,GO:0006397,GO:0008380	nucleoplasm|spliceosomal complex|RNA binding|mRNA processing|RNA splicing
evm.TU.Chr01.1362	153.223	146.388	160.058	1.09161	0.126463	0.587879	0.778316	Up	5.36401	4.44567	4.06068	4.72636	4.32459	2.8178	mau2	MAU2 chromatid cohesion factor homolog	ko04110	Cell cycle	GO:0000785,GO:0005654,GO:0005634,GO:0090694,GO:0032116,GO:0051301,GO:0034088,GO:0007064	chromatin|nucleoplasm|nucleus|Scc2-Scc4 cohesin loading complex|SMC loading complex|cell division|maintenance of mitotic sister chromatid cohesion|mitotic sister chromatid cohesion
evm.TU.Chr01.1363	93.2434	97.9455	88.5414	0.900445	-0.15129	0.623083	0.802871	Down	1.40334	2.86496	3.02804	2.46799	3.37998	1.66777	GATAD2A	Transcriptional repressor p66-alpha			GO:0016607,GO:0005654,GO:0005634,GO:0016581,GO:0046872,GO:0030674,GO:0043565,GO:0006338,GO:0006306,GO:0016575,GO:0045892,GO:0000122,GO:0045893,GO:0042659,GO:2000736	nuclear speck|nucleoplasm|nucleus|NuRD complex|metal ion binding|protein-macromolecule adaptor activity|sequence-specific DNA binding|chromatin remodeling|DNA methylation|histone deacetylation|negative regulation of DNA-templated transcription|negative regulation of transcription by RNA polymerase II|positive regulation of DNA-templated transcription|regulation of cell fate specification|regulati…
evm.TU.Chr01.1365	1770.12	1748.54	1791.7	1.02467	0.0351646	0.758378	0.883603	Up	198.625	215.974	235.56	186.555	207.577	191.676	NDUFA13	NADH dehydrogenase [ubiquinone] 1 alpha subcomplex subunit 13	ko00190,ko04723,ko04714,ko05208,ko05010,ko05012,ko05014,ko05016,ko05020,ko05022,ko05415,ko04932	Oxidative phosphorylation|Retrograde endocannabinoid signaling|Thermogenesis|Chemical carcinogenesis - reactive oxygen species|Alzheimer disease|Parkinson disease|Amyotrophic lateral sclerosis|Huntington disease|Prion disease|Pathways of neurodegeneration - multiple diseases|Diabetic cardiomyopathy|Non-alcoholic fatty liver disease	GO:0005737,GO:0005746,GO:0005747,GO:0005739,GO:0005654,GO:0008137,GO:0097190,GO:0035458,GO:0071300,GO:0097191,GO:0032981,GO:0030308,GO:0045892,GO:2001243,GO:0043280,GO:0045732,GO:0045039,GO:0072593	cytoplasm|mitochondrial respirasome|mitochondrial respiratory chain complex I|mitochondrion|nucleoplasm|NADH dehydrogenase (ubiquinone) activity|apoptotic signaling pathway|cellular response to interferon-beta|cellular response to retinoic acid|extrinsic apoptotic signaling pathway|mitochondrial respiratory chain complex I assembly|negative regulation of cell growth|negative regulation of DNA-tem…
evm.TU.Chr01.1366	28.6284	34.8814	22.3755	0.643452	-0.636095	0.221793	0.442939	Down	2.47528	1.72706	0.486379	2.67553	2.78444	1.46582	yjefn3	YjeF N-terminal domain-containing 3			GO:0052856,GO:0071425,GO:0006869,GO:0031580,GO:0016525,GO:0010874,GO:0008593,GO:0002040	NADHX epimerase activity|hematopoietic stem cell proliferation|lipid transport|membrane raft distribution|negative regulation of angiogenesis|regulation of cholesterol efflux|regulation of Notch signaling pathway|sprouting angiogenesis
evm.TU.Chr01.1367	1458.26	1567.79	1348.74	0.859973	-0.217637	0.0649426	0.198313	Down	127.617	117.242	131.636	135.842	145.327	124.719	cirbp-b	Cold-inducible RNA-binding protein B			GO:0005737,GO:0005654,GO:0005634,GO:0019899,GO:0003730,GO:0003729,GO:0043022,GO:0016477,GO:0009792,GO:0007369,GO:0048255,GO:0060212,GO:0022008,GO:0045727,GO:0048793,GO:0009409	cytoplasm|nucleoplasm|nucleus|enzyme binding|mRNA 3'-UTR binding|mRNA binding|ribosome binding|cell migration|embryo development ending in birth or egg hatching|gastrulation|mRNA stabilization|negative regulation of nuclear-transcribed mRNA poly(A) tail shortening|neurogenesis|positive regulation of translation|pronephros development|response to cold
evm.TU.Chr01.1368	1.64827	0.652108	2.64443	4.11501	2.0409	0.267518	0.496565	Up	0.0700284	0.135306	0.0825613	0	0.030825	0.0339298	midn	Midnolin			GO:0005829,GO:0005730,GO:0005634	cytosol|nucleolus|nucleus
evm.TU.Chr01.1369	76.0315	78.9083	73.1546	0.930764	-0.103513	0.712099	0.857171	Down	1.19293	1.66091	1.11687	1.19066	1.4672	1.29198	CBARP	Voltage-dependent calcium channel beta subunit-associated regulatory protein			GO:0030426,GO:0005886,GO:0030141,GO:0030672,GO:0044325,GO:1903170,GO:0045955,GO:1901386	growth cone|plasma membrane|secretory granule|synaptic vesicle membrane|transmembrane transporter binding|negative regulation of calcium ion transmembrane transport|negative regulation of calcium ion-dependent exocytosis|negative regulation of voltage-gated calcium channel activity
evm.TU.Chr01.137	43.4325	48.8071	38.0578	0.783819	-0.351408	0.321968	0.554513	Down	1.32662	1.43792	1.02998	1.55188	1.42427	1.50501	ankrd13c-a	Ankyrin repeat domain-containing protein 13C-A			GO:0005789	endoplasmic reticulum membrane
evm.TU.Chr01.1370	379.773	363.156	396.39	1.09181	0.126718	0.425295	0.653554	Up	16.5374	14.6274	13.6046	12.2383	13.9765	11.8943	STK11	Serine/threonine-protein kinase STK11	ko04068,ko04151,ko04152,ko04150,ko04140,ko04530,ko04920,ko04211	FoxO signaling pathway|PI3K-Akt signaling pathway|AMPK signaling pathway|mTOR signaling pathway|Autophagy - animal|Tight junction|Adipocytokine signaling pathway|Longevity regulating pathway	GO:0005737,GO:0005829,GO:0016020,GO:0005739,GO:0005634,GO:0005524,GO:0000287,GO:0002039,GO:0030295,GO:0019901,GO:0106310,GO:0004674,GO:0032147,GO:0007049,GO:0006974,GO:0009267,GO:0030010,GO:0042593,GO:0072332,GO:0090090,GO:0030308,GO:1901610,GO:0046777,GO:0006470,GO:0006468,GO:0001558,GO:0030111,GO:0010212,GO:0009410,GO:0007165,GO:0001944	cytoplasm|cytosol|membrane|mitochondrion|nucleus|ATP binding|magnesium ion binding|p53 binding|protein kinase activator activity|protein kinase binding|protein serine kinase activity|protein serine/threonine kinase activity|activation of protein kinase activity|cell cycle|cellular response to DNA damage stimulus|cellular response to starvation|establishment of cell polarity|glucose homeostasis|in…
evm.TU.Chr01.1371	128.861	136.524	121.198	0.89068	-0.16702	0.491384	0.706349	Down	19.5172	29.573	28.0967	25.0985	24.055	30.0614
evm.TU.Chr01.1372	153.026	131.391	174.66	1.32572	0.406778	0.0906773	0.250218	Up	4.00485	6.801	6.16021	3.7374	5.23346	2.91061	GIMAP8	GTPase IMAP family member 8			GO:0005829,GO:0005783,GO:0005794,GO:0005739,GO:0005525,GO:0070232	cytosol|endoplasmic reticulum|Golgi apparatus|mitochondrion|GTP binding|regulation of T cell apoptotic process
evm.TU.Chr01.1373	44.1969	34.5257	53.868	1.56841	0.649305	0.103849	0.273633	Up	2.48674	3.60358	1.30883	1.60739	1.52463	1.24789	GIMAP4	GTPase IMAP family member 4			GO:0005829,GO:0043231,GO:0005525	cytosol|intracellular membrane-bounded organelle|GTP binding
evm.TU.Chr01.1374	822.421	776.619	868.223	1.1196	0.162988	0.338705	0.572659	Up	33.7522	45.5994	38.7048	34.5605	26.1159	35.5176	Gimap4	GTPase IMAP family member 4			GO:0005829,GO:0005525	cytosol|GTP binding
evm.TU.Chr01.1375	9.98577	5.02972	14.9418	2.93295	1.55235	0.049508	0.164349	Up	1.44637	0.58834	1.43598	0.619993	0.335084	0.147534	GIMAP4	GTPase IMAP family member 4			GO:0005829,GO:0043231,GO:0005525	cytosol|intracellular membrane-bounded organelle|GTP binding
evm.TU.Chr01.1376	27.0646	15.9651	38.1642	2.39102	1.25763	0.00583821	0.031649	Up	1.09257	1.92254	1.61013	0.67091	0.618334	0.491555	Gimap4	GTPase IMAP family member 4			GO:0005829,GO:0005525	cytosol|GTP binding
evm.TU.Chr01.1377	22.3085	2.95185	41.6651	14.2834	3.83627	3.4596e-08	6.87666e-07	Up	1.39674	2.08028	4.04818	0.210661	0.102469	0.169186	PNP	Purine nucleoside phosphorylase	ko00230,ko00760	Purine metabolism|Nicotinate and nicotinamide metabolism	GO:0005737,GO:0047975,GO:0004731,GO:0006166	cytoplasm|guanosine phosphorylase activity|purine-nucleoside phosphorylase activity|purine ribonucleoside salvage
evm.TU.Chr01.1380	193.502	194.189	192.816	0.992596	-0.0107209	0.953989	0.981753	Down	5.08225	5.58061	5.86085	4.69965	5.74555	4.95176	NOP9	Nucleolar protein 9			GO:0030686,GO:0005730,GO:0030688,GO:0003723,GO:0000480,GO:0000447,GO:0000472,GO:0000056	90S preribosome|nucleolus|preribosome, small subunit precursor|RNA binding|endonucleolytic cleavage in 5'-ETS of tricistronic rRNA transcript (SSU-rRNA, 5.8S rRNA, LSU-rRNA)|endonucleolytic cleavage in ITS1 to separate SSU-rRNA from 5.8S rRNA and LSU-rRNA from tricistronic rRNA transcript (SSU-rRNA, 5.8S rRNA, LSU-rRNA)|endonucleolytic cleavage to generate mature 5'-end of SSU-rRNA from (SSU-rRNA…
evm.TU.Chr01.1381	210.799	179.276	242.322	1.35082	0.433831	0.0237968	0.0944158	Up	4.73544	5.05748	6.45367	3.71522	3.76729	3.59945	TGM1	Protein-glutamine gamma-glutamyltransferase K			GO:0001533,GO:0005829,GO:0070062,GO:0016020,GO:0005886,GO:0042802,GO:0046872,GO:0003810,GO:0043163,GO:0031424,GO:0030216,GO:0018149,GO:0045787,GO:0010838,GO:0036211	cornified envelope|cytosol|extracellular exosome|membrane|plasma membrane|identical protein binding|metal ion binding|protein-glutamine gamma-glutamyltransferase activity|cell envelope organization|keratinization|keratinocyte differentiation|peptide cross-linking|positive regulation of cell cycle|positive regulation of keratinocyte proliferation|protein modification process
evm.TU.Chr01.1382	171.729	162.291	181.166	1.11367	0.155324	0.467747	0.686861	Up	8.28912	9.19772	8.99081	8.7442	8.21478	5.14074	ABHD4	(Lyso)-N-acylphosphatidylethanolamine lipase			GO:0005811,GO:0005739,GO:0042171,GO:0004622,GO:0016042,GO:0055088,GO:0070292,GO:0006654	lipid droplet|mitochondrion|lysophosphatidic acid acyltransferase activity|lysophospholipase activity|lipid catabolic process|lipid homeostasis|N-acylphosphatidylethanolamine metabolic process|phosphatidic acid biosynthetic process
evm.TU.Chr01.1383	262.394	250.93	273.857	1.09252	0.127662	0.447245	0.670453	Up	42.0315	42.9179	41.2655	33.2983	37.9245	35.6566	dad1	Dolichyl-diphosphooligosaccharide--protein glycosyltransferase subunit dad1	ko00510,ko00513,ko04141	N-Glycan biosynthesis|Various types of N-glycan biosynthesis|Protein processing in endoplasmic reticulum	GO:0008250,GO:0006915,GO:0006486	oligosaccharyltransferase complex|apoptotic process|protein glycosylation
evm.TU.Chr01.1384	2438.84	2644.92	2232.77	0.844627	-0.243615	0.117665	0.297674	Down	147.256	144.186	111.088	152.082	128.658	157.288	Pigr	Polymeric immunoglobulin receptor			GO:0005615,GO:0005886,GO:0043235,GO:0055038,GO:0071751,GO:0030133,GO:0005154,GO:0001792,GO:0004888,GO:0001580,GO:0007173,GO:0038093,GO:0002415,GO:0043113	extracellular space|plasma membrane|receptor complex|recycling endosome membrane|secretory IgA immunoglobulin complex|transport vesicle|epidermal growth factor receptor binding|polymeric immunoglobulin receptor activity|transmembrane signaling receptor activity|detection of chemical stimulus involved in sensory perception of bitter taste|epidermal growth factor receptor signaling pathway|Fc recep…
evm.TU.Chr01.1385	102.923	114.383	91.4641	0.802142	-0.31807	0.345418	0.579221	Down	7.28259	22.9943	20.5225	18.6457	15.7936	22.7202
evm.TU.Chr01.1386	50.9452	72.8933	28.997	0.398538	-1.32721	0.000127062	0.00125739	Down	1.81822	1.32928	1.21665	3.11287	3.54745	3.52381	Pigr	Polymeric immunoglobulin receptor			GO:0005615,GO:0005886,GO:0043235,GO:0055038,GO:0071751,GO:0030133,GO:0005154,GO:0001792,GO:0004888,GO:0001580,GO:0007173,GO:0038093,GO:0002415,GO:0043113	extracellular space|plasma membrane|receptor complex|recycling endosome membrane|secretory IgA immunoglobulin complex|transport vesicle|epidermal growth factor receptor binding|polymeric immunoglobulin receptor activity|transmembrane signaling receptor activity|detection of chemical stimulus involved in sensory perception of bitter taste|epidermal growth factor receptor signaling pathway|Fc recep…
evm.TU.Chr01.1387	2.22276	1.50101	2.94451	1.93641	0.953388	0.572037	0.766892	Up	0	0.766211	0.467528	0	0.465482	0.128091
evm.TU.Chr01.1389	154.106	197.137	111.074	0.565098	-0.823426	8.61775e-05	0.000885896	Down	7.77145	9.76749	8.36171	14.0654	13.7497	14.4035	them6	Protein THEM6			GO:0005576	extracellular region
evm.TU.Chr01.139	82.9101	89.297	76.5232	0.855494	-0.22517	0.410039	0.64003	Down	3.48372	3.09986	4.21529	4.35551	3.63188	3.64234	RFC4	Replication factor C subunit 4	ko03030,ko03410,ko03420,ko03430	DNA replication|Base excision repair|Nucleotide excision repair|Mismatch repair	GO:0031390,GO:0005663,GO:0031391,GO:0005654,GO:0005634,GO:0005524,GO:0016887,GO:0003677,GO:0032508,GO:0006281,GO:0006271,GO:0006261,GO:1900264	Ctf18 RFC-like complex|DNA replication factor C complex|Elg1 RFC-like complex|nucleoplasm|nucleus|ATP binding|ATP hydrolysis activity|DNA binding|DNA duplex unwinding|DNA repair|DNA strand elongation involved in DNA replication|DNA-templated DNA replication|positive regulation of DNA-directed DNA polymerase activity
evm.TU.Chr01.1390	11.8566	11.0955	12.6178	1.13874	0.187436	0.77678	0.893836	Up	0.550062	1.26209	0.891696	0.559994	0.968502	0.666282	them6	Protein THEM6			GO:0005576	extracellular region
evm.TU.Chr01.1391	98.6052	102.884	94.3258	0.917001	-0.125004	0.624982	0.803094	Down	3.74984	3.43199	4.28134	3.2505	4.03094	4.2457	TRIM25	E3 ubiquitin/ISG15 ligase TRIM25			GO:0010494,GO:0005829,GO:0016604,GO:0005654,GO:0045296,GO:0016874,GO:0046872,GO:0039552,GO:0003723,GO:0003713,GO:0061630,GO:0004842,GO:1990830,GO:0045087,GO:0046597,GO:0051091,GO:0043123,GO:0051092,GO:0006513,GO:0032880,GO:0046596,GO:0043627,GO:0033280,GO:0044790,GO:0030433,GO:0006511,GO:0019076	cytoplasmic stress granule|cytosol|nuclear body|nucleoplasm|cadherin binding|ligase activity|metal ion binding|RIG-I binding|RNA binding|transcription coactivator activity|ubiquitin protein ligase activity|ubiquitin-protein transferase activity|cellular response to leukemia inhibitory factor|innate immune response|negative regulation of viral entry into host cell|positive regulation of DNA-bindin…
evm.TU.Chr01.1392	28.1385	38.9696	17.3075	0.441372	-1.17993	0.0177905	0.0759764	Down	0.42365	1.12552	1.31111	1.43767	3.07695	1.48817	Trim16	Tripartite motif-containing protein 16			GO:0005737,GO:0005829,GO:0005886,GO:0016605,GO:0003677,GO:0019966,GO:0032089,GO:0016740,GO:0008270	cytoplasm|cytosol|plasma membrane|PML body|DNA binding|interleukin-1 binding|NACHT domain binding|transferase activity|zinc ion binding
evm.TU.Chr01.1393	5099.11	6511.93	3686.29	0.566151	-0.820741	1.33959e-10	3.75831e-09	Down	140.56	150.779	157.479	230.607	230.459	266.484	EEF1D	Elongation factor 1-delta			GO:0005737,GO:0005829,GO:0005853,GO:0001650,GO:0005654,GO:0005634,GO:0045296,GO:0003677,GO:0140297,GO:0005085,GO:0031072,GO:0003746,GO:0008135,GO:0071479,GO:0009299,GO:0043123,GO:0010941,GO:0006414	cytoplasm|cytosol|eukaryotic translation elongation factor 1 complex|fibrillar center|nucleoplasm|nucleus|cadherin binding|DNA binding|DNA-binding transcription factor binding|guanyl-nucleotide exchange factor activity|heat shock protein binding|translation elongation factor activity|translation factor activity, RNA binding|cellular response to ionizing radiation|mRNA transcription|positive regul…
evm.TU.Chr01.1397	35.3571	36.9869	33.7274	0.91064	-0.135047	0.728941	0.867621	Down	0.534543	0.374398	0.472657	0.471635	0.482353	0.453239	Fyco1	FYVE and coiled-coil domain-containing protein 1	ko05132	Salmonella infection	GO:0005776,GO:0005794,GO:0043231,GO:0005770,GO:0005764,GO:0046872,GO:0072383,GO:1901098	autophagosome|Golgi apparatus|intracellular membrane-bounded organelle|late endosome|lysosome|metal ion binding|plus-end-directed vesicle transport along microtubule|positive regulation of autophagosome maturation
evm.TU.Chr01.1398	4.17636	4.267	4.08571	0.960518	-0.0581152	0.961051	0.983897	Down	0.381048	0.0920309	0.112311	0.387929	0.0419323	0.138468	XCR1	Chemokine XC receptor 1	ko04060,ko04061,ko04062	Cytokine-cytokine receptor interaction|Viral protein interaction with cytokine and cytokine receptor|Chemokine signaling pathway	GO:0009897,GO:0005886,GO:0019957,GO:0016493,GO:0004950,GO:0019722,GO:0060326,GO:0006935,GO:0007186,GO:0007187,GO:0006955,GO:0006954,GO:0007204,GO:0051209	external side of plasma membrane|plasma membrane|C-C chemokine binding|C-C chemokine receptor activity|chemokine receptor activity|calcium-mediated signaling|cell chemotaxis|chemotaxis|G protein-coupled receptor signaling pathway|G protein-coupled receptor signaling pathway, coupled to cyclic nucleotide second messenger|immune response|inflammatory response|positive regulation of cytosolic calciu…
evm.TU.Chr01.1399	6.2853	1.56146	11.0091	6.92853	2.79255	0.0131519	0.0598562	Up	0.90499	0.230077	0.449244	0.172413	0.0419323	0	Ccr5	C-C chemokine receptor type 5	ko04060,ko04061,ko04062	Cytokine-cytokine receptor interaction|Viral protein interaction with cytokine and cytokine receptor|Chemokine signaling pathway	GO:0009986,GO:0005737,GO:0005768,GO:0009897,GO:0003779,GO:0019957,GO:0016493,GO:0071791,GO:0042802,GO:0019901,GO:0006816,GO:0019722,GO:0060326,GO:0007267,GO:0006952,GO:0007186,GO:0006955,GO:0006954,GO:0030517,GO:0030336,GO:2000110,GO:2000178,GO:0070997,GO:0022409,GO:0007204,GO:0031622,GO:0010628,GO:0050729,GO:0032731,GO:0032755,GO:0045666,GO:0032760,GO:0014808,GO:0070723	cell surface|cytoplasm|endosome|external side of plasma membrane|actin binding|C-C chemokine binding|C-C chemokine receptor activity|chemokine (C-C motif) ligand 5 binding|identical protein binding|protein kinase binding|calcium ion transport|calcium-mediated signaling|cell chemotaxis|cell-cell signaling|defense response|G protein-coupled receptor signaling pathway|immune response|inflammatory re…
evm.TU.Chr01.140	224.426	218.987	229.864	1.04887	0.0688299	0.715922	0.859276	Up	2.99064	2.73714	3.55681	2.49269	2.89843	2.78362	SOS1	Son of sevenless homolog 1	ko04010,ko04013,ko04012,ko04014,ko04630,ko04068,ko04072,ko04151,ko04150,ko04510,ko04540,ko04810,ko04650,ko04660,ko04662,ko04664,ko04062,ko04910,ko04912,ko04915,ko04917,ko04926,ko04935,ko04722,ko04320,ko04714,ko05200,ko05206,ko05205,ko05207,ko05208,ko05231,ko05210,ko05225,ko05226,ko05214,ko05221,ko05220,ko05211,ko05215,ko05213,ko05224,ko05223,ko05161,ko05160,ko05163,ko05165,ko05034,ko01521,ko01522	MAPK signaling pathway|MAPK signaling pathway - fly|ErbB signaling pathway|Ras signaling pathway|JAK-STAT signaling pathway|FoxO signaling pathway|Phospholipase D signaling pathway|PI3K-Akt signaling pathway|mTOR signaling pathway|Focal adhesion|Gap junction|Regulation of actin cytoskeleton|Natural killer cell mediated cytotoxicity|T cell receptor signaling pathway|B cell receptor signaling pathw…	GO:0005737,GO:0005829,GO:1905360,GO:0043025,GO:0005886,GO:0014069,GO:0005096,GO:0005085,GO:0046982,GO:0043539,GO:0017124,GO:0007411,GO:0001782,GO:0050853,GO:0048514,GO:0003209,GO:0019221,GO:0007173,GO:0061029,GO:0038095,GO:0008543,GO:0001942,GO:0061384,GO:0008286,GO:0048009,GO:0050900,GO:1904693,GO:0035264,GO:0048011,GO:0003344,GO:0045742,GO:0043547,GO:0051057,GO:0007265,GO:0042127,GO:0043405,GO:…	cytoplasm|cytosol|GTPase complex|neuronal cell body|plasma membrane|postsynaptic density|GTPase activator activity|guanyl-nucleotide exchange factor activity|protein heterodimerization activity|protein serine/threonine kinase activator activity|SH3 domain binding|axon guidance|B cell homeostasis|B cell receptor signaling pathway|blood vessel morphogenesis|cardiac atrium morphogenesis|cytokine-med…
evm.TU.Chr01.1405	18.0555	18.2044	17.9066	0.976104	-0.0348931	0.953623	0.981626	Down	2.96555	6.44616	4.37037	3.80183	7.83223	1.67633
evm.TU.Chr01.1406	1693.25	1900.12	1486.39	0.78178	-0.355165	0.00204414	0.0134665	Down	31.7806	32.2907	36.3572	40.1641	44.6301	34.4281	CUL1	Cullin-1	ko04141,ko04120,ko04310,ko04340,ko04341,ko04350,ko04110,ko04111,ko04114,ko04710,ko05200,ko05170,ko05131	Protein processing in endoplasmic reticulum|Ubiquitin mediated proteolysis|Wnt signaling pathway|Hedgehog signaling pathway|Hedgehog signaling pathway - fly|TGF-beta signaling pathway|Cell cycle|Cell cycle - yeast|Oocyte meiosis|Circadian rhythm|Pathways in cancer|Human immunodeficiency virus 1 infection|Shigellosis	GO:0031461,GO:0005829,GO:0005654,GO:1990452,GO:0005886,GO:0019005,GO:0030674,GO:0031625,GO:0009887,GO:0008283,GO:0000082,GO:0097193,GO:0070936,GO:0006513,GO:0016567,GO:0031146	cullin-RING ubiquitin ligase complex|cytosol|nucleoplasm|Parkin-FBXW7-Cul1 ubiquitin ligase complex|plasma membrane|SCF ubiquitin ligase complex|protein-macromolecule adaptor activity|ubiquitin protein ligase binding|animal organ morphogenesis|cell population proliferation|G1/S transition of mitotic cell cycle|intrinsic apoptotic signaling pathway|protein K48-linked ubiquitination|protein monoubi…
evm.TU.Chr01.1407	29.2846	38.5303	20.0388	0.517776	-0.949601	0.0589323	0.184889	Down	0.47257	0.342406	0.394645	0.302917	1.21342	0.686901	mmcm6	Maternal DNA replication licensing factor mcm6	ko03030,ko04110,ko04111,ko04113	DNA replication|Cell cycle|Cell cycle - yeast|Meiosis - yeast	GO:0000785,GO:0071162,GO:0042555,GO:0005524,GO:0016887,GO:0003677,GO:0003678,GO:0046872,GO:0007049,GO:0006270,GO:0006268,GO:0030174	chromatin|CMG complex|MCM complex|ATP binding|ATP hydrolysis activity|DNA binding|DNA helicase activity|metal ion binding|cell cycle|DNA replication initiation|DNA unwinding involved in DNA replication|regulation of DNA-templated DNA replication initiation
evm.TU.Chr01.1408	3.47397	3.92358	3.02436	0.776147	-0.365599	0.754466	0.881114	Down	0.113302	0.082094	0.0667896	0.128164	0.0748095	0.109793	AHRR	Aryl hydrocarbon receptor repressor			GO:0034751,GO:0000785,GO:0005829,GO:0005654,GO:0005634,GO:0000981,GO:0004879,GO:0046983,GO:0000976,GO:0006357	aryl hydrocarbon receptor complex|chromatin|cytosol|nucleoplasm|nucleus|DNA-binding transcription factor activity, RNA polymerase II-specific|nuclear receptor activity|protein dimerization activity|transcription cis-regulatory region binding|regulation of transcription by RNA polymerase II
evm.TU.Chr01.1409	840.515	717.353	963.676	1.34369	0.426202	0.000926638	0.00700396	Up	24.0925	23.3432	21.9513	14.7959	17.8123	15.2998	Exoc3	Exocyst complex component 3			GO:0000145,GO:0005794,GO:0030426,GO:0016020,GO:0030496,GO:0048471,GO:0042734,GO:0030667,GO:0000149,GO:0051601,GO:0006887,GO:0090148,GO:0000281,GO:0015031,GO:0006904,GO:0090522	exocyst|Golgi apparatus|growth cone|membrane|midbody|perinuclear region of cytoplasm|presynaptic membrane|secretory granule membrane|SNARE binding|exocyst localization|exocytosis|membrane fission|mitotic cytokinesis|protein transport|vesicle docking involved in exocytosis|vesicle tethering involved in exocytosis
evm.TU.Chr01.141	124.239	123.701	124.776	1.00788	0.0113181	0.962445	0.984227	Up	14.9077	10.5549	13.6031	12.9361	11.5959	11.3787	GEMIN6	Gem-associated protein 6			GO:0005737,GO:0005829,GO:0097504,GO:0016604,GO:0005654,GO:0032797,GO:0034719,GO:0000398,GO:0000245,GO:0000387	cytoplasm|cytosol|Gemini of coiled bodies|nuclear body|nucleoplasm|SMN complex|SMN-Sm protein complex|mRNA splicing, via spliceosome|spliceosomal complex assembly|spliceosomal snRNP assembly
evm.TU.Chr01.1410	72.6217	80.3662	64.8771	0.802581	-0.317282	0.290365	0.521367	Down	1.01972	1.09459	1.66974	1.6405	1.59594	1.11623	Zcchc2	Zinc finger CCHC domain-containing protein 2			GO:0003676,GO:0035091,GO:0008270	nucleic acid binding|phosphatidylinositol binding|zinc ion binding
evm.TU.Chr01.1412	6.72822	9.56683	3.88961	0.411587	-1.28073	0.182801	0.394084	Down	0.143696	0.323918	0.112942	0.866907	0.253008	0.185661	CCR3	C-C chemokine receptor type 3			GO:0005886,GO:0019957,GO:0016493,GO:0006935,GO:0006954,GO:0045766,GO:0001938	plasma membrane|C-C chemokine binding|C-C chemokine receptor activity|chemotaxis|inflammatory response|positive regulation of angiogenesis|positive regulation of endothelial cell proliferation
evm.TU.Chr01.1413	4.7847	9.5694	0	0.0194393	-5.68488	0.000220086	0.00201393	Down	0	0	0	0.0960233	0.149464	0.0514119	HECW1	E3 ubiquitin-protein ligase HECW1			GO:0005737,GO:0005829,GO:0061630,GO:0090090,GO:2000650,GO:0043161,GO:0000209,GO:0016567,GO:0048814	cytoplasm|cytosol|ubiquitin protein ligase activity|negative regulation of canonical Wnt signaling pathway|negative regulation of sodium ion transmembrane transporter activity|proteasome-mediated ubiquitin-dependent protein catabolic process|protein polyubiquitination|protein ubiquitination|regulation of dendrite morphogenesis
evm.TU.Chr01.1414	35.4416	31.2928	39.5905	1.25857	0.331786	0.403727	0.635453	Up	1.54298	1.22309	2.05235	1.03828	1.3932	1.11181	fuz	Protein fuzzy homolog			GO:0042995,GO:0005737,GO:0005856,GO:0060271,GO:0010172,GO:0048704,GO:0001736,GO:0001843,GO:0015031,GO:0008589,GO:0016192	cell projection|cytoplasm|cytoskeleton|cilium assembly|embryonic body morphogenesis|embryonic skeletal system morphogenesis|establishment of planar polarity|neural tube closure|protein transport|regulation of smoothened signaling pathway|vesicle-mediated transport
evm.TU.Chr01.1415	11284.5	10234	12335	1.20534	0.269439	0.0117635	0.0550851	Up	378.803	399.432	381.718	324.464	296.744	268.283	gpt2l	Alanine aminotransferase 2-like	ko00710,ko00250,ko00220	Carbon fixation in photosynthetic organisms|Alanine, aspartate and glutamate metabolism|Arginine biosynthesis	GO:0004021,GO:0030170,GO:0006103,GO:0009058,GO:0042853,GO:0042851	L-alanine:2-oxoglutarate aminotransferase activity|pyridoxal phosphate binding|2-oxoglutarate metabolic process|biosynthetic process|L-alanine catabolic process|L-alanine metabolic process
evm.TU.Chr01.1417	222.509	205.806	239.211	1.16092	0.215274	0.241641	0.465815	Up	12.9595	11.6727	11.2006	9.61127	11.0658	8.07305	pter	Phosphotriesterase-related protein			GO:0016787,GO:0008270,GO:0009056	hydrolase activity|zinc ion binding|catabolic process
evm.TU.Chr01.1419	5.63541	4.50045	6.77038	1.48776	0.573142	0.586956	0.777601	Up	0.0424882	0.0547293	0.200369	0.128164	0.0249365	0.0274482	Egfr	Epidermal growth factor receptor	ko04010,ko04013,ko04012,ko04014,ko04015,ko04630,ko04066,ko04068,ko04020,ko04072,ko04151,ko04144,ko04214,ko04510,ko04520,ko04540,ko04810,ko04912,ko04915,ko04921,ko04926,ko04928,ko04320,ko05200,ko05206,ko05205,ko05207,ko05208,ko05230,ko05231,ko05235,ko05210,ko05212,ko05225,ko05226,ko05214,ko05218,ko05219,ko05215,ko05213,ko05224,ko05223,ko05160,ko05171,ko05163,ko05165,ko05120,ko05131,ko04934,ko01521…	MAPK signaling pathway|MAPK signaling pathway - fly|ErbB signaling pathway|Ras signaling pathway|Rap1 signaling pathway|JAK-STAT signaling pathway|HIF-1 signaling pathway|FoxO signaling pathway|Calcium signaling pathway|Phospholipase D signaling pathway|PI3K-Akt signaling pathway|Endocytosis|Apoptosis - fly|Focal adhesion|Adherens junction|Gap junction|Regulation of actin cytoskeleton|GnRH signal…	GO:0016324,GO:0009925,GO:0016323,GO:0030054,GO:0009986,GO:0005737,GO:0031901,GO:0030139,GO:0005789,GO:0005768,GO:0010008,GO:0000139,GO:0097708,GO:0016020,GO:0045121,GO:0097489,GO:0031965,GO:0005634,GO:0048471,GO:0005886,GO:0032991,GO:0043235,GO:0032587,GO:0045202,GO:0051015,GO:0005524,GO:0005516,GO:0003682,GO:0019899,GO:0048408,GO:0005006,GO:0042802,GO:0005178,GO:0016301,GO:0019900,GO:0140677,GO:…	apical plasma membrane|basal plasma membrane|basolateral plasma membrane|cell junction|cell surface|cytoplasm|early endosome membrane|endocytic vesicle|endoplasmic reticulum membrane|endosome|endosome membrane|Golgi membrane|intracellular vesicle|membrane|membrane raft|multivesicular body, internal vesicle lumen|nuclear membrane|nucleus|perinuclear region of cytoplasm|plasma membrane|protein-cont…
evm.TU.Chr01.142	305.62	303.569	307.672	1.01414	0.0202518	0.918903	0.96469	Up	12.6088	23.1442	21.661	17.713	17.8661	16.3492	SRSF7	Serine/arginine-rich splicing factor 7	ko03040,ko05168,ko05014	Spliceosome|Herpes simplex virus 1 infection|Amyotrophic lateral sclerosis	GO:0005737,GO:0016607,GO:0019904,GO:0003723,GO:0008270,GO:1990830,GO:0000398,GO:0051028,GO:0048025	cytoplasm|nuclear speck|protein domain specific binding|RNA binding|zinc ion binding|cellular response to leukemia inhibitory factor|mRNA splicing, via spliceosome|mRNA transport|negative regulation of mRNA splicing, via spliceosome
evm.TU.Chr01.1420	289.033	312.896	265.171	0.847243	-0.239152	0.21687	0.437259	Down	3.64733	3.98657	3.2486	4.87863	4.21877	2.85071	NPC1	NPC intracellular cholesterol transporter 1	ko04142,ko04979	Lysosome|Cholesterol metabolism	GO:0005783,GO:0070062,GO:0005576,GO:0005794,GO:0031902,GO:0005765,GO:0005764,GO:0016020,GO:0045121,GO:0005635,GO:0048471,GO:0005886,GO:0015485,GO:0038023,GO:0032934,GO:0015248,GO:0004888,GO:0001618,GO:0007628,GO:0006914,GO:0008206,GO:0071404,GO:0071383,GO:0033344,GO:0042632,GO:0008203,GO:0030301,GO:0006897,GO:0090150,GO:0010467,GO:0030299,GO:0032367,GO:0007041,GO:0016236,GO:0031579,GO:0060548,GO:…	endoplasmic reticulum|extracellular exosome|extracellular region|Golgi apparatus|late endosome membrane|lysosomal membrane|lysosome|membrane|membrane raft|nuclear envelope|perinuclear region of cytoplasm|plasma membrane|cholesterol binding|signaling receptor activity|sterol binding|sterol transporter activity|transmembrane signaling receptor activity|virus receptor activity|adult walking behavior…
evm.TU.Chr01.1421	44.6235	33.9392	55.3078	1.61764	0.693888	0.0807765	0.231938	Up	1.29131	1.72732	2.65447	0.719112	1.6032	0.930466	CABLES1	CDK5 and ABL1 enzyme substrate 1			GO:0005829,GO:0005634,GO:0007049,GO:0051301,GO:0007399,GO:0051726	cytosol|nucleus|cell cycle|cell division|nervous system development|regulation of cell cycle
evm.TU.Chr01.1423	10.9541	11.3264	10.5819	0.940775	-0.0880784	0.90397	0.957033	Down	0.994695	0.892316	0.418827	1.28591	0.437844	0.550793
evm.TU.Chr01.1424	568.835	671.071	466.599	0.69579	-0.523275	0.000183196	0.00171621	Down	16.5179	19.2592	15.487	21.7773	26.2314	20.3874	GATA6	Transcription factor GATA-6			GO:0005634,GO:0000981,GO:0000978,GO:0008270,GO:0045165,GO:0030855,GO:0000122,GO:0045893,GO:0045944	nucleus|DNA-binding transcription factor activity, RNA polymerase II-specific|RNA polymerase II cis-regulatory region sequence-specific DNA binding|zinc ion binding|cell fate commitment|epithelial cell differentiation|negative regulation of transcription by RNA polymerase II|positive regulation of DNA-templated transcription|positive regulation of transcription by RNA polymerase II
evm.TU.Chr01.1425	5.10329	4.20655	6.00004	1.45165	0.537694	0.605675	0.790934	Up	0.511557	2.30629	0.402074	0.771547	0.600471	0.660952
evm.TU.Chr01.1426	171.78	153.705	189.856	1.23117	0.300028	0.136661	0.328775	Up	3.13982	2.98492	3.64268	2.35771	2.9406	2.07154	mib1	E3 ubiquitin-protein ligase mib1	ko05417	Lipid and atherosclerosis	GO:0005737,GO:0031410,GO:0030139,GO:0005815,GO:0048471,GO:0005886,GO:0032991,GO:0000151,GO:0042802,GO:0004842,GO:0008270,GO:0048899,GO:0001568,GO:0048514,GO:0007420,GO:0007417,GO:0060216,GO:0007368,GO:0048066,GO:0021536,GO:0048546,GO:0031076,GO:0009880,GO:0006897,GO:0001885,GO:0002064,GO:0021508,GO:0048859,GO:0048699,GO:0010001,GO:0021986,GO:0035315,GO:0007507,GO:0002244,GO:0060218,GO:0030097,GO:…	cytoplasm|cytoplasmic vesicle|endocytic vesicle|microtubule organizing center|perinuclear region of cytoplasm|plasma membrane|protein-containing complex|ubiquitin ligase complex|identical protein binding|ubiquitin-protein transferase activity|zinc ion binding|anterior lateral line development|blood vessel development|blood vessel morphogenesis|brain development|central nervous system development|…
evm.TU.Chr01.1427	127.93	148.003	107.857	0.728207	-0.45758	0.0640293	0.196565	Down	3.21959	2.44223	2.22125	2.80563	4.28308	3.05055	Yme1l1	ATP-dependent zinc metalloprotease YME1L1	ko04139	Mitophagy - yeast	GO:0005743,GO:0005739,GO:0016604,GO:0005524,GO:0016887,GO:0004176,GO:0046872,GO:0004222,GO:0008283,GO:0035694,GO:0034982,GO:0007005,GO:0043066,GO:0034214,GO:0006515,GO:0006508	mitochondrial inner membrane|mitochondrion|nuclear body|ATP binding|ATP hydrolysis activity|ATP-dependent peptidase activity|metal ion binding|metalloendopeptidase activity|cell population proliferation|mitochondrial protein catabolic process|mitochondrial protein processing|mitochondrion organization|negative regulation of apoptotic process|protein hexamerization|protein quality control for misf…
evm.TU.Chr01.1429	78.3156	92.9337	63.6974	0.687469	-0.540634	0.0632966	0.194796	Down	5.38046	5.19796	5.66026	6.14241	6.63142	8.9036	rab18b	Ras-related protein Rab-18-B			GO:0016324,GO:0012505,GO:0005794,GO:0005811,GO:0005525,GO:0003924,GO:0007420,GO:0043009,GO:0001654,GO:0006886,GO:0034389	apical plasma membrane|endomembrane system|Golgi apparatus|lipid droplet|GTP binding|GTPase activity|brain development|chordate embryonic development|eye development|intracellular protein transport|lipid droplet organization
evm.TU.Chr01.1432	231.702	208.502	254.902	1.2223	0.289599	0.131532	0.320917	Up	8.66183	8.56492	9.45113	5.2871	7.95445	6.97818	waca	WW domain-containing adapter protein with coiled-coil			GO:0005634,GO:0003682,GO:0000993,GO:0006974,GO:0006325,GO:0071894,GO:0010390,GO:0031571,GO:0045893,GO:1904263,GO:0010506	nucleus|chromatin binding|RNA polymerase II complex binding|cellular response to DNA damage stimulus|chromatin organization|histone H2B conserved C-terminal lysine ubiquitination|histone monoubiquitination|mitotic G1 DNA damage checkpoint signaling|positive regulation of DNA-templated transcription|positive regulation of TORC1 signaling|regulation of autophagy
evm.TU.Chr01.1433	68.5389	88.9941	48.0837	0.540448	-0.887773	0.00201447	0.0133144	Down	3.19723	3.21749	3.45532	5.30439	5.80534	5.7446	BAMBI	BMP and activin membrane-bound inhibitor homolog	ko04310,ko04350	Wnt signaling pathway|TGF-beta signaling pathway	GO:0005737,GO:0005886,GO:0005109,GO:0016477,GO:0030514,GO:0045668,GO:0030512,GO:0090263,GO:0008284,GO:0045893,GO:0010718,GO:0032092,GO:0008360	cytoplasm|plasma membrane|frizzled binding|cell migration|negative regulation of BMP signaling pathway|negative regulation of osteoblast differentiation|negative regulation of transforming growth factor beta receptor signaling pathway|positive regulation of canonical Wnt signaling pathway|positive regulation of cell population proliferation|positive regulation of DNA-templated transcription|posit…
evm.TU.Chr01.1437	37.3312	32.817	41.8455	1.26462	0.338701	0.387852	0.621101	Up	0.561974	0.682519	0.832921	0.479493	0.706769	0.342301	Tnk2	Activated CDC42 kinase 1			GO:0005912,GO:0030424,GO:0005905,GO:0030136,GO:0097268,GO:0005737,GO:0030659,GO:0005829,GO:0030425,GO:0005768,GO:0031234,GO:0070436,GO:0030426,GO:0043025,GO:0005634,GO:0005886,GO:0005524,GO:0005154,GO:0042802,GO:0046872,GO:0004715,GO:0106310,GO:0004674,GO:0004712,GO:0004713,GO:0005102,GO:0031625,GO:0050699,GO:0030154,GO:0006897,GO:0045087,GO:0016310,GO:0050731,GO:2000369,GO:0007286,GO:0007169	adherens junction|axon|clathrin-coated pit|clathrin-coated vesicle|cytoophidium|cytoplasm|cytoplasmic vesicle membrane|cytosol|dendrite|endosome|extrinsic component of cytoplasmic side of plasma membrane|Grb2-EGFR complex|growth cone|neuronal cell body|nucleus|plasma membrane|ATP binding|epidermal growth factor receptor binding|identical protein binding|metal ion binding|non-membrane spanning pro…
evm.TU.Chr01.1439	741.304	834.732	647.876	0.775816	-0.366213	0.011833	0.0552502	Down	6.20458	7.28597	7.9204	9.77745	8.40057	7.28747	TFRC	Transferrin receptor protein 1	ko04066,ko04144,ko04145,ko04216,ko04640	HIF-1 signaling pathway|Endocytosis|Phagosome|Ferroptosis|Hematopoietic cell lineage	GO:0042470,GO:0005886,GO:0004998,GO:0030890,GO:0045830,GO:0042102,GO:0031623,GO:0033572	melanosome|plasma membrane|transferrin receptor activity|positive regulation of B cell proliferation|positive regulation of isotype switching|positive regulation of T cell proliferation|receptor internalization|transferrin transport
evm.TU.Chr01.144	16.5445	7.2568	25.8323	3.48509	1.8012	0.00762681	0.0392263	Up	1.30006	0.496543	0.570317	0.218879	0.372633	0.058595	HNRNPLL	Heterogeneous nuclear ribonucleoprotein L-like			GO:0016020,GO:0005634,GO:1990904,GO:0045202,GO:0003729,GO:0003723,GO:0006397,GO:0033120,GO:0043484	membrane|nucleus|ribonucleoprotein complex|synapse|mRNA binding|RNA binding|mRNA processing|positive regulation of RNA splicing|regulation of RNA splicing
evm.TU.Chr01.1440	58.4738	60.8145	56.1332	0.929755	-0.105078	0.761306	0.885278	Down	5.68397	12.7164	7.75932	7.85083	8.1643	9.71135	NCBP2AS2	Protein NCBP2AS2
evm.TU.Chr01.1441	620.228	672.75	567.705	0.843316	-0.245855	0.0582626	0.183569	Down	10.4991	10.4622	11.1447	11.677	12.9596	10.6542	dlg1	Disks large homolog 1	ko04390,ko04391,ko04530,ko04660,ko05203,ko05166,ko05165	Hippo signaling pathway|Hippo signaling pathway - fly|Tight junction|T cell receptor signaling pathway|Viral carcinogenesis|Human T-cell leukemia virus 1 infection|Human papillomavirus infection	GO:0070161,GO:0016324,GO:0005789	anchoring junction|apical plasma membrane|endoplasmic reticulum membrane
evm.TU.Chr01.1442	2280.73	2543.54	2017.93	0.793351	-0.333969	0.00534337	0.0293404	Down	350.827	329.013	300.252	362.484	440.763	346.235	ptmab	Prothymosin alpha-B			GO:0005634,GO:0042393,GO:0006915,GO:0043066,GO:0045944	nucleus|histone binding|apoptotic process|negative regulation of apoptotic process|positive regulation of transcription by RNA polymerase II
evm.TU.Chr01.1443	903.724	1041.11	766.335	0.736413	-0.441413	0.00131182	0.00935116	Down	41.4518	43.8391	47.2833	52.8408	53.7264	58.9747	PHB2	Prohibitin-2			GO:0030424,GO:0071944,GO:0009986,GO:0005737,GO:0098982,GO:0098978,GO:0005743,GO:0005741,GO:0035632,GO:0005739,GO:0016363,GO:0005634,GO:0005886,GO:0014069,GO:0048786,GO:0032991,GO:0033218,GO:0042802,GO:0030331,GO:0008022,GO:0046982,GO:0042803,GO:0047485,GO:0046625,GO:0007202,GO:1990051,GO:0140374,GO:0042113,GO:0023035,GO:0016477,GO:0071456,GO:0071300,GO:0030520,GO:0060749,GO:0060744,GO:0033598,GO:…	axon|cell periphery|cell surface|cytoplasm|GABA-ergic synapse|glutamatergic synapse|mitochondrial inner membrane|mitochondrial outer membrane|mitochondrial prohibitin complex|mitochondrion|nuclear matrix|nucleus|plasma membrane|postsynaptic density|presynaptic active zone|protein-containing complex|amide binding|identical protein binding|nuclear estrogen receptor binding|protein C-terminus bindin…
evm.TU.Chr01.1446	35.9138	36.8981	34.9295	0.944424	-0.0824933	0.838245	0.924266	Down	2.20025	1.73914	1.41492	2.12685	2.02505	1.16297	GNB2	Guanine nucleotide-binding protein G(I)/G(S)/G(T) subunit beta-2	ko04014,ko04371,ko04151,ko04062,ko04926,ko04724,ko04727,ko04725,ko04728,ko04726,ko04723,ko04713,ko05200,ko05170,ko05163,ko05167,ko05032,ko05034	Ras signaling pathway|Apelin signaling pathway|PI3K-Akt signaling pathway|Chemokine signaling pathway|Relaxin signaling pathway|Glutamatergic synapse|GABAergic synapse|Cholinergic synapse|Dopaminergic synapse|Serotonergic synapse|Retrograde endocannabinoid signaling|Circadian entrainment|Pathways in cancer|Human immunodeficiency virus 1 infection|Human cytomegalovirus infection|Kaposi sarcoma-ass…	GO:0005737,GO:0005834,GO:0048471,GO:0003924,GO:0051020,GO:0044877,GO:0030159,GO:0007186,GO:1901379	cytoplasm|heterotrimeric G-protein complex|perinuclear region of cytoplasm|GTPase activity|GTPase binding|protein-containing complex binding|signaling receptor complex adaptor activity|G protein-coupled receptor signaling pathway|regulation of potassium ion transmembrane transport
evm.TU.Chr01.1449	138.834	142.648	135.019	0.950612	-0.0730715	0.762265	0.885814	Down	10.9619	10.8108	9.87234	10.1954	8.24308	12.0978	SFT2D3	Vesicle transport protein SFT2C			GO:0016020,GO:0015031,GO:0016192	membrane|protein transport|vesicle-mediated transport
evm.TU.Chr01.145	209.812	183.394	236.229	1.28795	0.365078	0.0442135	0.151922	Up	9.91962	10.6524	9.27862	7.41872	7.93892	6.1567	IST1	IST1 homolog	ko04144	Endocytosis	GO:0035578,GO:0005813,GO:0005829,GO:0005793,GO:0070062,GO:0005576,GO:0090543,GO:0043231,GO:0030496,GO:0005635,GO:0045296,GO:0042802,GO:0090541,GO:0019904,GO:0044877,GO:0009838,GO:0051301,GO:0048668,GO:0061640,GO:1904903,GO:0045184,GO:0036258,GO:0048672,GO:0045862,GO:0008104,GO:0015031,GO:0046745,GO:0019076	azurophil granule lumen|centrosome|cytosol|endoplasmic reticulum-Golgi intermediate compartment|extracellular exosome|extracellular region|Flemming body|intracellular membrane-bounded organelle|midbody|nuclear envelope|cadherin binding|identical protein binding|MIT domain binding|protein domain specific binding|protein-containing complex binding|abscission|cell division|collateral sprouting|cytos…
evm.TU.Chr01.1450	734.111	679.715	788.507	1.15863	0.212415	0.152605	0.353006	Up	12.2884	13.6343	13.3644	9.30825	13.775	8.5592	Wdr33	pre-mRNA 3' end processing protein WDR33	ko03015	mRNA surveillance pathway	GO:0005581,GO:0001650,GO:0005847,GO:0005654,GO:0005634,GO:0006378	collagen trimer|fibrillar center|mRNA cleavage and polyadenylation specificity factor complex|nucleoplasm|nucleus|mRNA polyadenylation
evm.TU.Chr01.1451	3.06169	3.93451	2.18887	0.568917	-0.813711	0.594579	0.7834	Down	0.231999	0.560324	0	1.04972	0	0.224814	DUSP28	Dual specificity phosphatase 28			GO:0017018,GO:0016791,GO:0004725,GO:0008138,GO:0016311,GO:0006470	myosin phosphatase activity|phosphatase activity|protein tyrosine phosphatase activity|protein tyrosine/serine/threonine phosphatase activity|dephosphorylation|protein dephosphorylation
evm.TU.Chr01.1452	23443.1	24098.8	22787.3	0.945573	-0.0807396	0.441079	0.665776	Down	457.706	440.502	472.425	467.471	453.947	419.208	PROC	Vitamin K-dependent protein C	ko04610	Complement and coagulation cascades	GO:0005783,GO:0005576,GO:0005794,GO:0005509,GO:0004252,GO:0007596,GO:0043066,GO:0050819,GO:0050728,GO:1903142,GO:0006508	endoplasmic reticulum|extracellular region|Golgi apparatus|calcium ion binding|serine-type endopeptidase activity|blood coagulation|negative regulation of apoptotic process|negative regulation of coagulation|negative regulation of inflammatory response|positive regulation of establishment of endothelial barrier|proteolysis
evm.TU.Chr01.1453	1.8607	1.61098	2.11043	1.34088	0.423175	0.818254	0.915402	Up	0	0.528967	0	0.212352	0.0688614	0.0757972	Adipoq	Adiponectin			GO:0071944,GO:0009986,GO:0005581,GO:0005783,GO:0005615,GO:0048471,GO:0032991,GO:0005179,GO:0042802,GO:0042803,GO:0033691,GO:0005102,GO:0050873,GO:0071320,GO:0071872,GO:0032869,GO:0071466,GO:0007623,GO:0070994,GO:0006635,GO:0019395,GO:0010467,GO:0042593,GO:0006006,GO:0034383,GO:0045776,GO:0030336,GO:0120163,GO:2000279,GO:0045892,GO:0070373,GO:0045599,GO:0045721,GO:0030853,GO:0034115,GO:0046888,GO:…	cell periphery|cell surface|collagen trimer|endoplasmic reticulum|extracellular space|perinuclear region of cytoplasm|protein-containing complex|hormone activity|identical protein binding|protein homodimerization activity|sialic acid binding|signaling receptor binding|brown fat cell differentiation|cellular response to cAMP|cellular response to epinephrine stimulus|cellular response to insulin st…
evm.TU.Chr01.1462	303.937	286.437	321.437	1.12258	0.166815	0.316562	0.549157	Up	15.4383	14.9989	12.6998	11.6423	13.3993	10.6919	Cwc25	Pre-mRNA-splicing factor CWC25 homolog			GO:0016607,GO:0005634,GO:0071006,GO:0005684,GO:0000398	nuclear speck|nucleus|U2-type catalytic step 1 spliceosome|U2-type spliceosomal complex|mRNA splicing, via spliceosome
evm.TU.Chr01.1463	1.69301	0.319623	3.0664	8.8579	3.14697	0.175344	0.384785	Up	1.4478	0	0	0.145575	0	0	sst2	Somatostatin-2			GO:0005576,GO:0005179	extracellular region|hormone activity
evm.TU.Chr01.1464	2.60456	3.50557	1.70355	0.479216	-1.06125	0.539098	0.742571	Down	0.274146	0	0	0.148852	0.434425	0	zgc:110130	Mitochondrial fission factor homolog A			GO:0005741,GO:0005777,GO:0042803,GO:0000266,GO:0090141,GO:0090314,GO:0006626	mitochondrial outer membrane|peroxisome|protein homodimerization activity|mitochondrial fission|positive regulation of mitochondrial fission|positive regulation of protein targeting to membrane|protein targeting to mitochondrion
evm.TU.Chr01.1465	23.8497	23.7653	23.934	1.00543	0.00780999	0.987357	0.99431	Up	1.73493	1.00565	0.876614	0.897148	1.48372	1.00872	bpnt2	Inositol monophosphatase 3	ko00920,ko04070	Sulfur metabolism|Phosphatidylinositol signaling system	GO:0012505,GO:0016020,GO:0008254,GO:0008934,GO:0052832,GO:0052833,GO:0046872,GO:0006021,GO:0046855,GO:0046854	endomembrane system|membrane|3'-nucleotidase activity|inositol monophosphate 1-phosphatase activity|inositol monophosphate 3-phosphatase activity|inositol monophosphate 4-phosphatase activity|metal ion binding|inositol biosynthetic process|inositol phosphate dephosphorylation|phosphatidylinositol phosphate biosynthetic process
evm.TU.Chr01.1467	305.496	376.495	234.497	0.623097	-0.682471	6.95751e-05	0.000732943	Down	11.7883	15.3612	12.6052	17.7133	24.2312	17.3208	Sdr16c5	Epidermal retinol dehydrogenase 2	ko00830	Retinol metabolism	GO:0000785,GO:0005783,GO:0005789,GO:0005811,GO:0005634,GO:0005886,GO:0017053,GO:0140297,GO:0004745,GO:0016616,GO:0061629,GO:0003714,GO:0043616,GO:0035067,GO:0000122,GO:0031065,GO:0042574,GO:0042572	chromatin|endoplasmic reticulum|endoplasmic reticulum membrane|lipid droplet|nucleus|plasma membrane|transcription repressor complex|DNA-binding transcription factor binding|NAD-retinol dehydrogenase activity|oxidoreductase activity, acting on the CH-OH group of donors, NAD or NADP as acceptor|RNA polymerase II-specific DNA-binding transcription factor binding|transcription corepressor activity|k…
evm.TU.Chr01.147	416.631	412.588	420.674	1.01935	0.0276447	0.881786	0.945724	Up	12.0273	18.2699	21.3164	13.963	16.8578	15.6804	DHODH	Dihydroorotate dehydrogenase (quinone), mitochondrial	ko00240	Pyrimidine metabolism	GO:0005743,GO:0106430,GO:0004152,GO:0006207,GO:0044205,GO:0009220	mitochondrial inner membrane|dihydroorotate dehydrogenase (quinone) activity|dihydroorotate dehydrogenase activity|'de novo' pyrimidine nucleobase biosynthetic process|'de novo' UMP biosynthetic process|pyrimidine ribonucleotide biosynthetic process
evm.TU.Chr01.1471	5.035	9.1263	0.94369	0.10797	-3.2113	0.00978938	0.0476782	Down	0.0501527	0.0969031	0	0.499236	0.529828	0.291596	LHX8	LIM/homeobox protein Lhx8			GO:0000785,GO:0001674,GO:0005634,GO:0000981,GO:0046872,GO:0000977,GO:1990837,GO:0008585,GO:0021884,GO:0007611,GO:0030182,GO:0042475,GO:0006357	chromatin|female germ cell nucleus|nucleus|DNA-binding transcription factor activity, RNA polymerase II-specific|metal ion binding|RNA polymerase II transcription regulatory region sequence-specific DNA binding|sequence-specific double-stranded DNA binding|female gonad development|forebrain neuron development|learning or memory|neuron differentiation|odontogenesis of dentin-containing tooth|regul…
evm.TU.Chr01.1472	22.2625	22.6842	21.8407	0.966577	-0.0490432	0.923342	0.967207	Down	0.932526	1.86614	1.72766	0.904157	1.64191	1.74274	tyw3	tRNA wybutosine-synthesizing protein 3 homolog			GO:0005737,GO:0008175,GO:0030488	cytoplasm|tRNA methyltransferase activity|tRNA methylation
evm.TU.Chr01.1473	3410.43	3691.14	3129.73	0.847943	-0.237961	0.0206125	0.0847144	Down	155.869	155.872	151.316	167.393	180.987	157.511	CRYZ	Quinone oxidoreductase			GO:0005829,GO:0070062,GO:0042802,GO:0003730,GO:0070402,GO:0003960,GO:0008270,GO:0051289,GO:0007601,GO:0042178	cytosol|extracellular exosome|identical protein binding|mRNA 3'-UTR binding|NADPH binding|NADPH:quinone reductase activity|zinc ion binding|protein homotetramerization|visual perception|xenobiotic catabolic process
evm.TU.Chr01.1474	6.73483	7.57643	5.89324	0.7746	-0.368477	0.685572	0.841985	Down	0.12477	0.180807	0.0735501	0.169364	0.256299	0.0403019	LRRC53	Leucine-rich repeat-containing protein 53			GO:0016020	membrane
evm.TU.Chr01.1475	26.3567	23.9479	28.7655	1.1909	0.252054	0.580709	0.773436	Up	0.777705	0.862634	0.916891	0.67771	0.938236	0.390765	fam151a	Protein FAM151A			GO:0005615,GO:0016020	extracellular space|membrane
evm.TU.Chr01.1476	4580.49	4130.4	5030.58	1.21795	0.284452	0.00767749	0.0394243	Up	154.651	147.861	156.013	120.045	119.755	108.638	Acot11	Acyl-coenzyme A thioesterase 11			GO:0005737,GO:0005829,GO:0005759,GO:0047617,GO:0052816,GO:0036042,GO:0102991,GO:0016290,GO:0006637,GO:0006631,GO:0035556,GO:0120163,GO:0009409,GO:0009266	cytoplasm|cytosol|mitochondrial matrix|acyl-CoA hydrolase activity|long-chain acyl-CoA hydrolase activity|long-chain fatty acyl-CoA binding|myristoyl-CoA hydrolase activity|palmitoyl-CoA hydrolase activity|acyl-CoA metabolic process|fatty acid metabolic process|intracellular signal transduction|negative regulation of cold-induced thermogenesis|response to cold|response to temperature stimulus
evm.TU.Chr01.1477	41.9614	23.874	60.0488	2.49476	1.3189	0.000756628	0.00589948	Up	3.3487	2.04323	2.70127	1.07658	1.28007	0.683154	SSBP3	Single-stranded DNA-binding protein 3			GO:0005634,GO:0005667,GO:0003697,GO:0003713,GO:0060323,GO:0002244,GO:0048382,GO:0021547,GO:2000744,GO:0008284,GO:0045944,GO:0021501,GO:0065003	nucleus|transcription regulator complex|single-stranded DNA binding|transcription coactivator activity|head morphogenesis|hematopoietic progenitor cell differentiation|mesendoderm development|midbrain-hindbrain boundary initiation|positive regulation of anterior head development|positive regulation of cell population proliferation|positive regulation of transcription by RNA polymerase II|prechord…
evm.TU.Chr01.1478	539.782	515.821	563.743	1.09346	0.128896	0.362499	0.59684	Up	21.6048	26.3908	26.8387	19.7454	22.2719	21.0606	MRPL37	39S ribosomal protein L37, mitochondrial			GO:0005743,GO:0005762,GO:0005739,GO:0003735,GO:0006412	mitochondrial inner membrane|mitochondrial large ribosomal subunit|mitochondrion|structural constituent of ribosome|translation
evm.TU.Chr01.1480	59.1697	48.2991	70.0404	1.44638	0.532449	0.136181	0.327956	Up	7.31945	6.06102	3.88798	4.58561	4.46105	2.18239	tceanc2	Transcription elongation factor A N-terminal and central domain-containing protein 2			GO:0005634,GO:0006351	nucleus|DNA-templated transcription
evm.TU.Chr01.1481	20.1522	24.9718	15.3326	0.615366	-0.700484	0.227561	0.449667	Down	0.353774	0.922791	0.417089	0.51223	1.49495	0.582789	Cdc7	Cell division cycle 7-related protein kinase	ko04110,ko04111,ko04113	Cell cycle|Cell cycle - yeast|Meiosis - yeast	GO:0005737,GO:0045171,GO:0072686,GO:0005654,GO:0005634,GO:0005524,GO:0016301,GO:0046872,GO:0004672,GO:0106310,GO:0004674,GO:0044770,GO:0051301,GO:0000727,GO:0018105,GO:0008284,GO:0010971,GO:0010571,GO:0007165	cytoplasm|intercellular bridge|mitotic spindle|nucleoplasm|nucleus|ATP binding|kinase activity|metal ion binding|protein kinase activity|protein serine kinase activity|protein serine/threonine kinase activity|cell cycle phase transition|cell division|double-strand break repair via break-induced replication|peptidyl-serine phosphorylation|positive regulation of cell population proliferation|positi…
evm.TU.Chr01.1482	308.476	310.309	306.642	0.98817	-0.0171692	0.921766	0.966277	Down	7.68781	8.96272	10.7333	8.81394	8.19287	8.45794	Glmn	Glomulin	ko05131	Shigellosis	GO:0031462,GO:0031463,GO:0031464,GO:0031461,GO:0005737,GO:0005171,GO:0005102,GO:0031625,GO:0055105,GO:0007166,GO:0072359,GO:0040029,GO:0042692,GO:0008285,GO:0042130,GO:0001843,GO:0001819,GO:0032743,GO:0042327,GO:0032434,GO:0001570	Cul2-RING ubiquitin ligase complex|Cul3-RING ubiquitin ligase complex|Cul4A-RING E3 ubiquitin ligase complex|cullin-RING ubiquitin ligase complex|cytoplasm|hepatocyte growth factor receptor binding|signaling receptor binding|ubiquitin protein ligase binding|ubiquitin-protein transferase inhibitor activity|cell surface receptor signaling pathway|circulatory system development|epigenetic regulation…
evm.TU.Chr01.1483	217.893	216.701	219.086	1.0096	0.0137902	0.942657	0.976371	Up	5.32324	6.66853	7.82768	6.51117	6.2828	5.30009	rpap2	Putative RNA polymerase II subunit B1 CTD phosphatase rpap2			GO:0005737,GO:0005634,GO:0016591,GO:0046872,GO:0017018,GO:0043175,GO:0008420,GO:0070940,GO:0009301	cytoplasm|nucleus|RNA polymerase II, holoenzyme|metal ion binding|myosin phosphatase activity|RNA polymerase core enzyme binding|RNA polymerase II CTD heptapeptide repeat phosphatase activity|dephosphorylation of RNA polymerase II C-terminal domain|snRNA transcription
evm.TU.Chr01.1486	12982.4	16183.2	9781.58	0.604494	-0.726201	6.88774e-06	9.19884e-05	Down	739.439	754.949	559.526	859.01	1035.57	1227.39	rpl5-a	60S ribosomal protein L5-A	ko03010,ko05171	Ribosome|Coronavirus disease - COVID-19	GO:0005737,GO:0005730,GO:1990904,GO:0005840,GO:0008097,GO:0003735,GO:0006412	cytoplasm|nucleolus|ribonucleoprotein complex|ribosome|5S rRNA binding|structural constituent of ribosome|translation
evm.TU.Chr01.1487	61.539	63.0911	59.9868	0.951618	-0.0715451	0.819483	0.91627	Down	2.82211	2.53439	1.96819	1.94236	2.97436	2.2725	dipk1a	Divergent protein kinase domain 1A			GO:0005789	endoplasmic reticulum membrane
evm.TU.Chr01.1488	7.43881	8.63561	6.24201	0.717242	-0.479468	0.569907	0.764833	Down	0.260114	0.0837637	0.204444	0.156925	0.305324	0.252058	MTF2	Metal-response element-binding transcription factor 2			GO:0005737,GO:0035098,GO:0005925,GO:0005654,GO:0005634,GO:0003682,GO:0003677,GO:0046872,GO:0035064,GO:0000977,GO:0001222,GO:1990830,GO:0006325,GO:0061086,GO:0000122,GO:0061087,GO:0045944,GO:0006355,GO:0007379,GO:0048863,GO:0019827	cytoplasm|ESC/E(Z) complex|focal adhesion|nucleoplasm|nucleus|chromatin binding|DNA binding|metal ion binding|methylated histone binding|RNA polymerase II transcription regulatory region sequence-specific DNA binding|transcription corepressor binding|cellular response to leukemia inhibitory factor|chromatin organization|negative regulation of histone H3-K27 methylation|negative regulation of tran…
evm.TU.Chr01.1489	971.917	947.117	996.716	1.05241	0.0736987	0.585925	0.777357	Up	8.3748	7.73553	8.95852	7.81529	7.07071	7.10199	GSN	Gelsolin			GO:0015629,GO:0005737,GO:0005615,GO:0051015,GO:0046872,GO:0005546,GO:0051014,GO:0008154,GO:0051016,GO:0030031,GO:0007417,GO:0060271	actin cytoskeleton|cytoplasm|extracellular space|actin filament binding|metal ion binding|phosphatidylinositol-4,5-bisphosphate binding|actin filament severing|actin polymerization or depolymerization|barbed-end actin filament capping|cell projection assembly|central nervous system development|cilium assembly
evm.TU.Chr01.149	25285.4	19450.5	31120.2	1.6	0.678074	7.96614e-08	1.49516e-06	Up	1796.31	1947.73	1880.35	1271.17	991.087	977.118	HP	Haptoglobin			GO:0005576,GO:0016209,GO:0030492,GO:0006953,GO:0042742,GO:0002376	extracellular region|antioxidant activity|hemoglobin binding|acute-phase response|defense response to bacterium|immune system process
evm.TU.Chr01.1490	16.6517	19.4205	13.8829	0.704337	-0.505663	0.418954	0.648309	Down	0.282628	0.212366	0.851537	0.738866	0.580566	0.426028	WLS	Protein wntless homolog			GO:0030659,GO:0012505,GO:0000139,GO:0031090,GO:0017147,GO:0006886,GO:0061357,GO:0030177,GO:0061355,GO:0016055	cytoplasmic vesicle membrane|endomembrane system|Golgi membrane|organelle membrane|Wnt-protein binding|intracellular protein transport|positive regulation of Wnt protein secretion|positive regulation of Wnt signaling pathway|Wnt protein secretion|Wnt signaling pathway
evm.TU.Chr01.1492	16.6682	7.71147	25.6249	3.32662	1.73406	0.00300283	0.0185284	Up	5.21031	6.86397	6.70123	2.3575	1.45948	1.37698	GNG12	Guanine nucleotide-binding protein G(I)/G(S)/G(O) subunit gamma-12	ko04010,ko04014,ko04371,ko04151,ko04810,ko04062,ko04926,ko04724,ko04727,ko04725,ko04728,ko04726,ko04723,ko04713,ko05200,ko05170,ko05163,ko05167,ko05032,ko05034	MAPK signaling pathway|Ras signaling pathway|Apelin signaling pathway|PI3K-Akt signaling pathway|Regulation of actin cytoskeleton|Chemokine signaling pathway|Relaxin signaling pathway|Glutamatergic synapse|GABAergic synapse|Cholinergic synapse|Dopaminergic synapse|Serotonergic synapse|Retrograde endocannabinoid signaling|Circadian entrainment|Pathways in cancer|Human immunodeficiency virus 1 infe…	GO:0005834,GO:0031681,GO:0030165,GO:0007186	heterotrimeric G-protein complex|G-protein beta-subunit binding|PDZ domain binding|G protein-coupled receptor signaling pathway
evm.TU.Chr01.1493	39.4252	47.3228	31.5276	0.669628	-0.578568	0.148621	0.346718	Down	3.43183	3.31543	3.66671	3.78495	3.87096	6.54716	GADD45A	Growth arrest and DNA damage-inducible protein GADD45 alpha	ko04010,ko04064,ko04068,ko04110,ko04210,ko04115,ko04218,ko05200,ko05202,ko05210,ko05212,ko05225,ko05226,ko05214,ko05216,ko05220,ko05217,ko05218,ko05213,ko05224,ko05222,ko05223,ko05169	MAPK signaling pathway|NF-kappa B signaling pathway|FoxO signaling pathway|Cell cycle|Apoptosis|p53 signaling pathway|Cellular senescence|Pathways in cancer|Transcriptional misregulation in cancer|Colorectal cancer|Pancreatic cancer|Hepatocellular carcinoma|Gastric cancer|Glioma|Thyroid cancer|Chronic myeloid leukemia|Basal cell carcinoma|Melanoma|Endometrial cancer|Breast cancer|Small cell lung …	GO:0005737,GO:0016607,GO:0019900,GO:1990841,GO:0046982,GO:0042803,GO:0047485,GO:0071479,GO:0071260,GO:0007098,GO:0016525,GO:0043537,GO:0033140,GO:0071901,GO:0000122,GO:0043065,GO:0046330,GO:1900745,GO:2000379,GO:0051726,GO:0042770	cytoplasm|nuclear speck|kinase binding|promoter-specific chromatin binding|protein heterodimerization activity|protein homodimerization activity|protein N-terminus binding|cellular response to ionizing radiation|cellular response to mechanical stimulus|centrosome cycle|negative regulation of angiogenesis|negative regulation of blood vessel endothelial cell migration|negative regulation of peptidy…
evm.TU.Chr01.1496	105.599	97.9866	113.211	1.15254	0.204818	0.394414	0.626657	Up	4.55012	5.16398	5.72903	3.63786	5.05578	3.72427	nsun4	5-methylcytosine rRNA methyltransferase NSUN4			GO:0005739,GO:0008168,GO:0003723,GO:0001510,GO:0006364	mitochondrion|methyltransferase activity|RNA binding|RNA methylation|rRNA processing
evm.TU.Chr01.1497	47.3133	51.4792	43.1474	0.839518	-0.252367	0.493722	0.708587	Down	4.61823	10.4676	8.79536	7.07251	10.477	8.60614	UQCRH	Cytochrome b-c1 complex subunit 6, mitochondrial	ko00190,ko04260,ko04714,ko05208,ko05010,ko05012,ko05014,ko05016,ko05020,ko05022,ko05415,ko04932	Oxidative phosphorylation|Cardiac muscle contraction|Thermogenesis|Chemical carcinogenesis - reactive oxygen species|Alzheimer disease|Parkinson disease|Amyotrophic lateral sclerosis|Huntington disease|Prion disease|Pathways of neurodegeneration - multiple diseases|Diabetic cardiomyopathy|Non-alcoholic fatty liver disease	GO:0005743,GO:0005746,GO:0005750,GO:0005739,GO:0008121,GO:0009060,GO:0045333,GO:0006122,GO:0006119	mitochondrial inner membrane|mitochondrial respirasome|mitochondrial respiratory chain complex III|mitochondrion|ubiquinol-cytochrome-c reductase activity|aerobic respiration|cellular respiration|mitochondrial electron transport, ubiquinol to cytochrome c|oxidative phosphorylation
evm.TU.Chr01.150	13.7627	8.23947	19.286	2.30653	1.20573	0.0963524	0.261295	Up	1.94508	0.939555	0.917278	0.821419	0.684948	0.0628281	Sult2b1	Sulfotransferase 2B1			GO:0005737,GO:0005829,GO:0005783,GO:0043231,GO:0005634,GO:0015485,GO:0051922,GO:0003676,GO:0036094,GO:1990239,GO:0050294,GO:0008146,GO:0050427,GO:0008203,GO:0008285,GO:0045606,GO:0008202,GO:0000103,GO:0051923	cytoplasm|cytosol|endoplasmic reticulum|intracellular membrane-bounded organelle|nucleus|cholesterol binding|cholesterol sulfotransferase activity|nucleic acid binding|small molecule binding|steroid hormone binding|steroid sulfotransferase activity|sulfotransferase activity|3'-phosphoadenosine 5'-phosphosulfate metabolic process|cholesterol metabolic process|negative regulation of cell population…
evm.TU.Chr01.1500	1.91755	1.64763	2.18746	1.35501	0.4383	0.809583	0.910809	Up	0	0.422398	0.0859132	0.263777	0	0.0706145	ARTN	Artemin	ko04010	MAPK signaling pathway	GO:0005576,GO:0005615,GO:0030116,GO:0008083,GO:0030971,GO:0005102,GO:0007411,GO:0050930,GO:0097021,GO:0007405,GO:0007422,GO:0061146,GO:0007165	extracellular region|extracellular space|glial cell-derived neurotrophic factor receptor binding|growth factor activity|receptor tyrosine kinase binding|signaling receptor binding|axon guidance|induction of positive chemotaxis|lymphocyte migration into lymphoid organs|neuroblast proliferation|peripheral nervous system development|Peyer's patch morphogenesis|signal transduction
evm.TU.Chr01.1501	329.08	339.521	318.64	0.938751	-0.0911862	0.650244	0.821254	Down	12.8079	15.0092	9.42639	13.785	14.478	8.77597	St3gal3	CMP-N-acetylneuraminate-beta-1,4-galactoside alpha-2,3-sialyltransferase	ko00513,ko00515,ko00514,ko00533,ko00601	Various types of N-glycan biosynthesis|Mannose type O-glycan biosynthesis|Other types of O-glycan biosynthesis|Glycosaminoglycan biosynthesis - keratan sulfate|Glycosphingolipid biosynthesis - lacto and neolacto series	GO:0032580,GO:0003836,GO:0008118,GO:0008373,GO:0010706,GO:0006486	Golgi cisterna membrane|beta-galactoside (CMP) alpha-2,3-sialyltransferase activity|N-acetyllactosaminide alpha-2,3-sialyltransferase activity|sialyltransferase activity|ganglioside biosynthetic process via lactosylceramide|protein glycosylation
evm.TU.Chr01.1502	61.5955	68.9903	54.2006	0.783778	-0.351483	0.28601	0.516071	Down	0.570635	0.98906	1.26637	1.19985	1.10815	0.992078	KDM4A	Lysine-specific demethylase 4A			GO:0005829,GO:0001650,GO:0005654,GO:0005634,GO:0005721,GO:0032452,GO:0051864,GO:0140681,GO:0032454,GO:0140684,GO:0035064,GO:0031625,GO:0008270,GO:0014898,GO:0006338,GO:0070076,GO:0048712,GO:0010507,GO:0060548,GO:0045892,GO:0010629,GO:0010628,GO:0045666,GO:0031667	cytosol|fibrillar center|nucleoplasm|nucleus|pericentric heterochromatin|histone demethylase activity|histone H3K36 demethylase activity|histone H3K36me2/H3K36me3 demethylase activity|histone H3K9 demethylase activity|histone H3K9me2/H3K9me3 demethylase activity|methylated histone binding|ubiquitin protein ligase binding|zinc ion binding|cardiac muscle hypertrophy in response to stress|chromatin …
evm.TU.Chr01.1503	183.176	187.747	178.605	0.951249	-0.0721057	0.717456	0.860734	Down	4.68712	5.30598	5.86499	4.34564	5.7465	5.2943	ptprf	Receptor-type tyrosine-protein phosphatase F	ko04514,ko04520,ko04910,ko04931	Cell adhesion molecules|Adherens junction|Insulin signaling pathway|Insulin resistance	GO:0016020,GO:0008201,GO:0004725,GO:0035335,GO:0006470,GO:0097374,GO:0099560	membrane|heparin binding|protein tyrosine phosphatase activity|peptidyl-tyrosine dephosphorylation|protein dephosphorylation|sensory neuron axon guidance|synaptic membrane adhesion
evm.TU.Chr01.1504	73.7906	78.6691	68.9121	0.876174	-0.190711	0.494288	0.708853	Down	0.978608	0.932464	0.932482	1.15247	0.967741	0.883348	ptprf	Receptor-type tyrosine-protein phosphatase F	ko04514,ko04520,ko04910,ko04931	Cell adhesion molecules|Adherens junction|Insulin signaling pathway|Insulin resistance	GO:0016020,GO:0008201,GO:0004725,GO:0035335,GO:0006470,GO:0097374,GO:0099560	membrane|heparin binding|protein tyrosine phosphatase activity|peptidyl-tyrosine dephosphorylation|protein dephosphorylation|sensory neuron axon guidance|synaptic membrane adhesion
evm.TU.Chr01.1510	745.341	882.121	608.56	0.689804	-0.535743	0.000124554	0.0012356	Down	22.3701	27.1161	29.9067	32.7717	37.6038	35.6243	Glul	Glutamine synthetase	ko00630,ko00910,ko00250,ko00220,ko02020,ko04217,ko04724,ko04727	Glyoxylate and dicarboxylate metabolism|Nitrogen metabolism|Alanine, aspartate and glutamate metabolism|Arginine biosynthesis|Two-component system|Necroptosis|Glutamatergic synapse|GABAergic synapse	GO:0043679,GO:0044297,GO:0042995,GO:0005737,GO:0005829,GO:0097386,GO:0043231,GO:0005739,GO:0043209,GO:0043005,GO:0043204,GO:0005886,GO:0032991,GO:0005791,GO:0005524,GO:0045503,GO:0016595,GO:0004356,GO:0042802,GO:0000287,GO:0030145,GO:0019706,GO:0019676,GO:0001525,GO:0008283,GO:0009267,GO:0006536,GO:0006542,GO:0050679,GO:0032024,GO:0051968,GO:0018345,GO:0010594,GO:1904749,GO:1903670,GO:0009749,GO:…	axon terminus|cell body|cell projection|cytoplasm|cytosol|glial cell projection|intracellular membrane-bounded organelle|mitochondrion|myelin sheath|neuron projection|perikaryon|plasma membrane|protein-containing complex|rough endoplasmic reticulum|ATP binding|dynein light chain binding|glutamate binding|glutamate-ammonia ligase activity|identical protein binding|magnesium ion binding|manganese i…
evm.TU.Chr01.1514	0.990384	1.98077	0	0.0932876	-3.42217	0.2354	0.458819	Down	0	0	0	0	0.332539	0	ELOVL1	Elongation of very long chain fatty acids protein 1	ko00062,ko01040	Fatty acid elongation|Biosynthesis of unsaturated fatty acids	GO:0005783,GO:0005789,GO:0016020,GO:0102336,GO:0102337,GO:0102338,GO:0009922,GO:0102756,GO:0036109,GO:0046513,GO:0061436,GO:0034625,GO:0034626,GO:0019367,GO:0043651,GO:0035338,GO:0030148,GO:0006636,GO:0042761	endoplasmic reticulum|endoplasmic reticulum membrane|membrane|3-oxo-arachidoyl-CoA synthase activity|3-oxo-cerotoyl-CoA synthase activity|3-oxo-lignoceronyl-CoA synthase activity|fatty acid elongase activity|very-long-chain 3-ketoacyl-CoA synthase activity|alpha-linolenic acid metabolic process|ceramide biosynthetic process|establishment of skin barrier|fatty acid elongation, monounsaturated fatt…
evm.TU.Chr01.1515	202.23	323.807	80.6533	0.248617	-2.008	8.5504e-18	5.11757e-16	Down	2.46804	3.43199	3.43879	9.23826	16.5261	9.27652	CDC20	Cell division cycle protein 20 homolog	ko04120,ko04110,ko04111,ko04113,ko04114,ko05203,ko05166	Ubiquitin mediated proteolysis|Cell cycle|Cell cycle - yeast|Meiosis - yeast|Oocyte meiosis|Viral carcinogenesis|Human T-cell leukemia virus 1 infection	GO:0005680,GO:0005813,GO:0005829,GO:0033597,GO:0005654,GO:0048471,GO:0005819,GO:0000922,GO:0010997,GO:0019899,GO:0042826,GO:0008022,GO:1990757,GO:0031145,GO:0030154,GO:0051301,GO:0007064,GO:0090307,GO:0007094,GO:0051444,GO:0007399,GO:1905786,GO:0008284,GO:0090129,GO:0031915,GO:1904668,GO:0016567,GO:0050773,GO:0051445,GO:0040020,GO:0007346	anaphase-promoting complex|centrosome|cytosol|mitotic checkpoint complex|nucleoplasm|perinuclear region of cytoplasm|spindle|spindle pole|anaphase-promoting complex binding|enzyme binding|histone deacetylase binding|protein C-terminus binding|ubiquitin ligase activator activity|anaphase-promoting complex-dependent catabolic process|cell differentiation|cell division|mitotic sister chromatid cohes…
evm.TU.Chr01.1516	76.7405	81.7663	71.7147	0.878196	-0.187385	0.527982	0.734204	Down	1.18108	1.76502	1.15313	1.75352	1.55967	1.01932	Cc2d1b	Coiled-coil and C2 domain-containing protein 1B			GO:0043231,GO:0005654,GO:0005634,GO:0000981,GO:0001227,GO:0000978,GO:0000122,GO:0006357	intracellular membrane-bounded organelle|nucleoplasm|nucleus|DNA-binding transcription factor activity, RNA polymerase II-specific|DNA-binding transcription repressor activity, RNA polymerase II-specific|RNA polymerase II cis-regulatory region sequence-specific DNA binding|negative regulation of transcription by RNA polymerase II|regulation of transcription by RNA polymerase II
evm.TU.Chr01.1517	1137.68	1134.31	1141.06	1.00613	0.00882374	0.94163	0.975992	Up	100.378	111.578	97.4096	101.017	101.368	82.5338			ko04630,ko04060,ko04640	JAK-STAT signaling pathway|Cytokine-cytokine receptor interaction|Hematopoietic cell lineage
evm.TU.Chr01.1518	33.0499	32.9604	33.1395	1.00132	0.00189839	0.996911	0.999075	Up	0.957559	0.28464	0.607887	0.833204	0.486343	0.410418	CLCN2	Chloride channel protein 2	ko04978	Mineral absorption	GO:0034707,GO:0030425,GO:0043204,GO:0005886,GO:0005247,GO:0090425,GO:0060689,GO:0006821,GO:0030324,GO:0032347,GO:0034765,GO:0060041	chloride channel complex|dendrite|perikaryon|plasma membrane|voltage-gated chloride channel activity|acinar cell differentiation|cell differentiation involved in salivary gland development|chloride transport|lung development|regulation of aldosterone biosynthetic process|regulation of ion transmembrane transport|retina development in camera-type eye
evm.TU.Chr01.1520	2406.26	2286.45	2526.07	1.10466	0.143602	0.186567	0.398528	Up	25.1859	27.3706	26.7649	23.759	23.6514	19.1183	Eif4g1	Eukaryotic translation initiation factor 4 gamma 1	ko05416	Viral myocarditis	GO:0005737,GO:0010494,GO:0005829,GO:0016281,GO:0005634,GO:0005844,GO:0098794,GO:0005524,GO:0008190,GO:0042802,GO:0003729,GO:0008135,GO:0003743,GO:0001662,GO:0034645,GO:0031669,GO:0097009,GO:0030324,GO:0035278,GO:0010507,GO:0010801,GO:0030182,GO:0010942,GO:0030307,GO:1905537,GO:1900087,GO:1905612,GO:0045666,GO:0033138,GO:0051247,GO:0036493,GO:1905696,GO:1905606,GO:0006446,GO:0045471,GO:0006412,GO:…	cytoplasm|cytoplasmic stress granule|cytosol|eukaryotic translation initiation factor 4F complex|nucleus|polysome|postsynapse|ATP binding|eukaryotic initiation factor 4E binding|identical protein binding|mRNA binding|translation factor activity, RNA binding|translation initiation factor activity|behavioral fear response|cellular macromolecule biosynthetic process|cellular response to nutrient lev…
evm.TU.Chr01.1521	2884.08	2757.75	3010.41	1.09127	0.126013	0.29195	0.523108	Up	77.6173	77.4617	75.7483	69.5631	75.3876	52.1042	tf2	Serotransferrin-2	ko04066,ko04216,ko04978	HIF-1 signaling pathway|Ferroptosis|Mineral absorption	GO:0005615,GO:0046872,GO:0006811,GO:0055072	extracellular space|metal ion binding|ion transport|iron ion homeostasis
evm.TU.Chr01.1522	358689	294227	423151	1.43818	0.524246	7.44913e-05	0.000778641	Up	12424	10341.5	10157.3	7043.53	6823.87	7281.42	tf2	Serotransferrin-2	ko04066,ko04216,ko04978	HIF-1 signaling pathway|Ferroptosis|Mineral absorption	GO:0005615,GO:0046872,GO:0006811,GO:0055072	extracellular space|metal ion binding|ion transport|iron ion homeostasis
evm.TU.Chr01.1523	341.034	325.812	356.256	1.09278	0.128007	0.421767	0.650705	Up	11.1903	11.583	13.8213	10.006	10.907	10.0046	UBXN7	UBX domain-containing protein 7			GO:0005829,GO:0016604,GO:0005654,GO:0005634,GO:0034098,GO:0061629,GO:0043130,GO:0031625,GO:0043161	cytosol|nuclear body|nucleoplasm|nucleus|VCP-NPL4-UFD1 AAA ATPase complex|RNA polymerase II-specific DNA-binding transcription factor binding|ubiquitin binding|ubiquitin protein ligase binding|proteasome-mediated ubiquitin-dependent protein catabolic process
evm.TU.Chr01.1530	146.498	109.675	183.321	1.67161	0.741237	0.000995812	0.0074467	Up	9.95516	9.71272	8.13444	4.10302	6.42122	4.96669	ppp1r7	Protein phosphatase 1 regulatory subunit 7			GO:0005737,GO:0005634	cytoplasm|nucleus
evm.TU.Chr01.1531	4610.92	4127.62	5094.22	1.23395	0.303286	0.00662604	0.0350153	Up	170.553	179.415	180.376	144.348	146.134	108.73	gk5	Putative glycerol kinase 5			GO:0005739,GO:0005524,GO:0004370,GO:0019563,GO:0006071,GO:0046167,GO:0016310,GO:0006641	mitochondrion|ATP binding|glycerol kinase activity|glycerol catabolic process|glycerol metabolic process|glycerol-3-phosphate biosynthetic process|phosphorylation|triglyceride metabolic process
evm.TU.Chr01.1532	290.202	278.315	302.089	1.08264	0.114552	0.513817	0.723598	Up	2.96019	3.27683	3.34455	2.7439	3.42945	2.0717	Xrn1	5'-3' exoribonuclease 1	ko03008,ko03018	Ribosome biogenesis in eukaryotes|RNA degradation	GO:0005737,GO:0005829,GO:0030425,GO:0043025,GO:0005634,GO:0000932,GO:0005886,GO:0045202,GO:0004534,GO:0051880,GO:0002151,GO:0003723,GO:0071044,GO:0051321,GO:0017148,GO:0071028,GO:0000956,GO:0090503,GO:0006396,GO:0016075,GO:0000723	cytoplasm|cytosol|dendrite|neuronal cell body|nucleus|P-body|plasma membrane|synapse|5'-3' exoribonuclease activity|G-quadruplex DNA binding|G-quadruplex RNA binding|RNA binding|histone mRNA catabolic process|meiotic cell cycle|negative regulation of translation|nuclear mRNA surveillance|nuclear-transcribed mRNA catabolic process|RNA phosphodiester bond hydrolysis, exonucleolytic|RNA processing|r…
evm.TU.Chr01.1539	3.25917	3.49399	3.02436	0.865783	-0.207923	0.866537	0.938429	Down	0.226603	0.164188	0.133579	0.0512656	0.299238	0.219585	ZFYVE9	Zinc finger FYVE domain-containing protein 9	ko04350,ko04144	TGF-beta signaling pathway|Endocytosis	GO:0005829,GO:0005769,GO:0031901,GO:0043231,GO:0032991,GO:0005545,GO:0046872,GO:0019904,GO:0006897,GO:0016197,GO:0007179	cytosol|early endosome|early endosome membrane|intracellular membrane-bounded organelle|protein-containing complex|1-phosphatidylinositol binding|metal ion binding|protein domain specific binding|endocytosis|endosomal transport|transforming growth factor beta receptor signaling pathway
evm.TU.Chr01.154	4.75023	4.82265	4.67782	0.97486	-0.0367323	0.975197	0.988843	Down	0.124922	0.724111	0.0736399	0.0565236	0.659858	0.18158	NQO1	NAD(P)H dehydrogenase [quinone] 1	ko00130,ko05200,ko05208,ko05225,ko05418	Ubiquinone and other terpenoid-quinone biosynthesis|Pathways in cancer|Chemical carcinogenesis - reactive oxygen species|Hepatocellular carcinoma|Fluid shear stress and atherosclerosis	GO:0005829,GO:0050136,GO:0008753,GO:0034599,GO:0042177,GO:0019430,GO:0006743,GO:0042360,GO:0042373	cytosol|NADH dehydrogenase (quinone) activity|NADPH dehydrogenase (quinone) activity|cellular response to oxidative stress|negative regulation of protein catabolic process|removal of superoxide radicals|ubiquinone metabolic process|vitamin E metabolic process|vitamin K metabolic process
evm.TU.Chr01.1547	99.8161	110.002	89.6304	0.817115	-0.291389	0.250392	0.477126	Down	3.02186	4.96291	4.02074	4.45349	4.67455	4.3924	AGFG1	Arf-GAP domain and FG repeat-containing protein 1			GO:0005737,GO:0031410,GO:0005829,GO:0043231,GO:0005643,GO:0003677,GO:0005096,GO:0046872,GO:0003723,GO:0001675,GO:0045109,GO:0006406,GO:0007289	cytoplasm|cytoplasmic vesicle|cytosol|intracellular membrane-bounded organelle|nuclear pore|DNA binding|GTPase activator activity|metal ion binding|RNA binding|acrosome assembly|intermediate filament organization|mRNA export from nucleus|spermatid nucleus differentiation
evm.TU.Chr01.1548	193.108	194.139	192.078	0.990715	-0.0134584	0.942982	0.976441	Down	8.60009	10.6004	10.1392	8.4982	9.61624	9.19585	si:dkeyp-13a3.3	Probable flap endonuclease 1 homolog	ko03030,ko03410,ko03450	DNA replication|Base excision repair|Non-homologous end-joining	GO:0005739,GO:0005730,GO:0005654,GO:0005634,GO:0008409,GO:0017108,GO:0003677,GO:0000287,GO:0030145,GO:0004523,GO:0006281,GO:0006260	mitochondrion|nucleolus|nucleoplasm|nucleus|5'-3' exonuclease activity|5'-flap endonuclease activity|DNA binding|magnesium ion binding|manganese ion binding|RNA-DNA hybrid ribonuclease activity|DNA repair|DNA replication
evm.TU.Chr01.1549	129.696	152.907	106.486	0.69379	-0.527428	0.0290328	0.109799	Down	0.537225	0.711226	0.938328	0.888284	1.17362	0.848363	ATR	Serine/threonine-protein kinase ATR	ko03460,ko04110,ko04214,ko04115,ko04218,ko05166,ko05170,ko05165	Fanconi anemia pathway|Cell cycle|Apoptosis - fly|p53 signaling pathway|Cellular senescence|Human T-cell leukemia virus 1 infection|Human immunodeficiency virus 1 infection|Human papillomavirus infection	GO:0070310,GO:0005694,GO:0005794,GO:0005654,GO:0005634,GO:0016605,GO:0005524,GO:0003677,GO:0032405,GO:0032407,GO:0004672,GO:0106310,GO:0004674,GO:0006974,GO:0071480,GO:0034644,GO:0000077,GO:0006281,GO:0006260,GO:0097695,GO:0097694,GO:0036297,GO:0008156,GO:0006139,GO:0018105,GO:0043517,GO:1904884,GO:0032212,GO:0046777,GO:0070198,GO:0006468,GO:1900034,GO:2000779,GO:0031297,GO:0090399,GO:0046685,GO:…	ATR-ATRIP complex|chromosome|Golgi apparatus|nucleoplasm|nucleus|PML body|ATP binding|DNA binding|MutLalpha complex binding|MutSalpha complex binding|protein kinase activity|protein serine kinase activity|protein serine/threonine kinase activity|cellular response to DNA damage stimulus|cellular response to gamma radiation|cellular response to UV|DNA damage checkpoint signaling|DNA repair|DNA repl…
evm.TU.Chr01.155	9.65131	11.745	7.55758	0.640995	-0.641615	0.457071	0.678324	Down	0.32604	0.314981	0.115317	0.501579	0.602767	0.0315943	Matcap	Microtubule-associated tyrosine carboxypeptidase			GO:0005737,GO:0005874,GO:0046872,GO:0004181,GO:0106423,GO:0007420,GO:0006508	cytoplasm|microtubule|metal ion binding|metallocarboxypeptidase activity|tubulin-tyrosine carboxypeptidase|brain development|proteolysis
evm.TU.Chr01.1551	6.47894	7.9327	5.02518	0.627898	-0.671399	0.46939	0.687888	Down	0.0185953	0.0419174	0.0365389	0.0617013	0.070939	0.0120129	ARHGEF4	Rho guanine nucleotide exchange factor 4			GO:0005829,GO:0032587,GO:0005085,GO:0019904,GO:0046847,GO:0035556,GO:0030032,GO:0051056	cytosol|ruffle membrane|guanyl-nucleotide exchange factor activity|protein domain specific binding|filopodium assembly|intracellular signal transduction|lamellipodium assembly|regulation of small GTPase mediated signal transduction
evm.TU.Chr01.1552	243.978	227.12	260.837	1.14909	0.200488	0.262586	0.490934	Up	10.4862	14.7395	12.9198	10.7717	10.8534	9.01714	SH3GLB1	Endophilin-B1	ko04144,ko04140	Endocytosis|Autophagy - animal	GO:0000139,GO:0016020,GO:0005741,GO:0008289,GO:0006915,GO:0061024	Golgi membrane|membrane|mitochondrial outer membrane|lipid binding|apoptotic process|membrane organization
evm.TU.Chr01.1554	157.7	136.631	178.77	1.30864	0.388074	0.753085	0.880232	Up	10.1381	7.77114	0.195942	2.91774	5.99886	4.15511		Alpha-amylase OS=Oryzias latipes OX=8090 PE=1 SV=1	ko00500,ko04970,ko04972,ko04973	Starch and sucrose metabolism|Salivary secretion|Pancreatic secretion|Carbohydrate digestion and absorption	GO:0005576,GO:0004556,GO:0046872,GO:0005975	extracellular region|alpha-amylase activity|metal ion binding|carbohydrate metabolic process
evm.TU.Chr01.1555	8.30414	14.3046	2.30372	0.164155	-2.60687	0.00879334	0.0437771	Down	0.00945752	0.0365469	0.0223003	0.162611	0.024978	0.183292	Col11a1	Collagen alpha-1(XI) chain	ko04974	Protein digestion and absorption	GO:0005581,GO:0005592,GO:0062023,GO:0031012,GO:0005615,GO:0005201,GO:1904399,GO:0008201,GO:0046872,GO:0001502,GO:0051216,GO:0002063,GO:0030199,GO:0050910,GO:0048704,GO:0035987,GO:0030198,GO:0003007,GO:0042472,GO:0001503,GO:0006029,GO:0007605,GO:0048705,GO:0035989,GO:0055010,GO:0007601	collagen trimer|collagen type XI trimer|collagen-containing extracellular matrix|extracellular matrix|extracellular space|extracellular matrix structural constituent|heparan sulfate binding|heparin binding|metal ion binding|cartilage condensation|cartilage development|chondrocyte development|collagen fibril organization|detection of mechanical stimulus involved in sensory perception of sound|embr…
evm.TU.Chr01.1558	3.92582	6.18731	1.66433	0.269449	-1.89191	0.135108	0.32636	Down	0.029811	0.00719997	0	0.0337215	0.072172	0.0288878	Abca4	Retinal-specific phospholipid-transporting ATPase ABCA4	ko02010	ABC transporters	GO:0031410,GO:0005783,GO:0043231,GO:0001750,GO:0005886,GO:0120202,GO:0005502,GO:0140359,GO:0005503,GO:0005524,GO:0016887,GO:0140326,GO:0042626,GO:0140327,GO:0003924,GO:0005319,GO:0140347,GO:0090555,GO:0005548,GO:0005501,GO:0006869,GO:0006649,GO:0045332,GO:0045494,GO:0050896,GO:0042574,GO:0001523,GO:0007601	cytoplasmic vesicle|endoplasmic reticulum|intracellular membrane-bounded organelle|photoreceptor outer segment|plasma membrane|rod photoreceptor disc membrane|11-cis retinal binding|ABC-type transporter activity|all-trans retinal binding|ATP binding|ATP hydrolysis activity|ATPase-coupled intramembrane lipid transporter activity|ATPase-coupled transmembrane transporter activity|flippase activity|G…
evm.TU.Chr01.1559	417.987	450.802	385.171	0.853254	-0.228954	0.123768	0.30799	Down	4.90803	5.68987	6.08401	6.01502	6.93801	5.16369	arhgap29	Rho GTPase-activating protein 29	ko04520	Adherens junction	GO:0005737,GO:0005096,GO:0046872,GO:0090630,GO:0048513,GO:0048468,GO:0007165	cytoplasm|GTPase activator activity|metal ion binding|activation of GTPase activity|animal organ development|cell development|signal transduction
evm.TU.Chr01.156	394.669	413.769	375.568	0.906117	-0.142231	0.364925	0.598699	Down	15.9471	19.0722	20.7266	18.3867	22.708	15.9652		Casein kinase II subunit alpha' OS=Gallus gallus OX=9031 PE=2 SV=1	ko03008,ko04310,ko04064,ko04137,ko04139,ko04520,ko04712,ko05235,ko05162,ko05010,ko05020,ko05022	Ribosome biogenesis in eukaryotes|Wnt signaling pathway|NF-kappa B signaling pathway|Mitophagy - animal|Mitophagy - yeast|Adherens junction|Circadian rhythm - plant|PD-L1 expression and PD-1 checkpoint pathway in cancer|Measles|Alzheimer disease|Prion disease|Pathways of neurodegeneration - multiple diseases	GO:0005829,GO:0005634,GO:0031519,GO:0005956,GO:0005524,GO:0047485,GO:0106310,GO:0004674,GO:2000059,GO:0018105,GO:0018107,GO:0051726,GO:1905818,GO:0016055	cytosol|nucleus|PcG protein complex|protein kinase CK2 complex|ATP binding|protein N-terminus binding|protein serine kinase activity|protein serine/threonine kinase activity|negative regulation of ubiquitin-dependent protein catabolic process|peptidyl-serine phosphorylation|peptidyl-threonine phosphorylation|regulation of cell cycle|regulation of chromosome separation|Wnt signaling pathway
evm.TU.Chr01.1560	821.81	695.889	947.731	1.36309	0.446883	0.000563388	0.00461607	Up	54.0524	54.859	50.6458	33.8788	37.9144	36.4371	F3	Tissue factor	ko04610,ko04933	Complement and coagulation cascades|AGE-RAGE signaling pathway in diabetic complications	GO:0009986,GO:0062023,GO:0031012,GO:0005615,GO:0005886,GO:1905286,GO:0004896,GO:0005543,GO:0002020,GO:0004252,GO:0006919,GO:0002541,GO:0007596,GO:0019221,GO:0045766,GO:0001938,GO:0032757,GO:0010641,GO:0051897	cell surface|collagen-containing extracellular matrix|extracellular matrix|extracellular space|plasma membrane|serine-type peptidase complex|cytokine receptor activity|phospholipid binding|protease binding|serine-type endopeptidase activity|activation of cysteine-type endopeptidase activity involved in apoptotic process|activation of plasma proteins involved in acute inflammatory response|blood c…
evm.TU.Chr01.1561	890.175	882.106	898.243	1.01734	0.0248019	0.844347	0.92745	Up	14.9823	16.4052	17.6429	14.2624	17.5345	12.9414	ACTN4	Alpha-actinin-4	ko04510,ko04520,ko04530,ko04810,ko04670,ko05203,ko05131,ko05146,ko05322	Focal adhesion|Adherens junction|Tight junction|Regulation of actin cytoskeleton|Leukocyte transendothelial migration|Viral carcinogenesis|Shigellosis|Amoebiasis|Systemic lupus erythematosus	GO:0070161,GO:0005737,GO:0005856,GO:0005634,GO:0048471,GO:1990904,GO:0003779,GO:0005509,GO:0030374,GO:0035357,GO:0015031,GO:0048384	anchoring junction|cytoplasm|cytoskeleton|nucleus|perinuclear region of cytoplasm|ribonucleoprotein complex|actin binding|calcium ion binding|nuclear receptor coactivator activity|peroxisome proliferator activated receptor signaling pathway|protein transport|retinoic acid receptor signaling pathway
evm.TU.Chr01.1562	6.45745	4.98021	7.93469	1.58521	0.664672	0.477464	0.694806	Up	0.410889	0.54581	0.302766	0.464787	0.226081	0.0497705	Gpr4	G-protein coupled receptor 4			GO:0005886,GO:0004930,GO:0007189,GO:0060055,GO:0007186,GO:0072144,GO:0016525,GO:0007200,GO:0051482,GO:0050729,GO:0035025,GO:0030155,GO:0043114,GO:0010447	plasma membrane|G protein-coupled receptor activity|adenylate cyclase-activating G protein-coupled receptor signaling pathway|angiogenesis involved in wound healing|G protein-coupled receptor signaling pathway|glomerular mesangial cell development|negative regulation of angiogenesis|phospholipase C-activating G protein-coupled receptor signaling pathway|positive regulation of cytosolic calcium io…
evm.TU.Chr01.1563	2539.87	2923.36	2156.38	0.737734	-0.438828	0.000421785	0.00359307	Down	114.462	110.63	121.237	134.773	144.838	153.009	eif3k	Eukaryotic translation initiation factor 3 subunit K			GO:0016282,GO:0033290,GO:0005852,GO:0005634,GO:0043022,GO:0003723,GO:0003743,GO:0048856,GO:0001732,GO:0006446,GO:0006413	eukaryotic 43S preinitiation complex|eukaryotic 48S preinitiation complex|eukaryotic translation initiation factor 3 complex|nucleus|ribosome binding|RNA binding|translation initiation factor activity|anatomical structure development|formation of cytoplasmic translation initiation complex|regulation of translational initiation|translational initiation
evm.TU.Chr01.1567	13.5114	23.0141	4.00868	0.174853	-2.51579	0.000586718	0.00477891	Down	0.187641	0.0679788	0.0276529	0.466961	0.681415	0.409117	KCNV2	Potassium voltage-gated channel subfamily V member 2			GO:0016020,GO:0005886,GO:0008076,GO:0005249,GO:0071805,GO:0051260,GO:0034765	membrane|plasma membrane|voltage-gated potassium channel complex|voltage-gated potassium channel activity|potassium ion transmembrane transport|protein homooligomerization|regulation of ion transmembrane transport
evm.TU.Chr01.1568	1074.3	1960.49	188.113	0.0961553	-3.37849	2.37984e-80	2.26225e-77	Down	6.8363	9.11861	6.64017	55.7131	98.7905	64.8907	ANGPTL4	Angiopoietin-related protein 4	ko03320,ko04979	PPAR signaling pathway|Cholesterol metabolism	GO:0062023,GO:0005615,GO:0004857,GO:0042802,GO:0005102,GO:0001525,GO:0072577,GO:0006629,GO:2000352,GO:0051005,GO:0043335,GO:0070328	collagen-containing extracellular matrix|extracellular space|enzyme inhibitor activity|identical protein binding|signaling receptor binding|angiogenesis|endothelial cell apoptotic process|lipid metabolic process|negative regulation of endothelial cell apoptotic process|negative regulation of lipoprotein lipase activity|protein unfolding|triglyceride homeostasis
evm.TU.Chr01.157	16.1235	17.5889	14.6582	0.840954	-0.249902	0.676396	0.836757	Down	0.523779	0.61846	0.171533	0.526653	0.512347	0.422964	ZNF319	Zinc finger protein 319			GO:0005634,GO:0001228,GO:0046872,GO:0000978,GO:0006357	nucleus|DNA-binding transcription activator activity, RNA polymerase II-specific|metal ion binding|RNA polymerase II cis-regulatory region sequence-specific DNA binding|regulation of transcription by RNA polymerase II
evm.TU.Chr01.159	8.46965	4.86959	12.0697	2.45896	1.29805	0.19156	0.404973	Up	0.142099	0.183039	1.45193	0.428637	0.0833988	0.137698	PSMD13	26S proteasome non-ATPase regulatory subunit 13	ko03050,ko05169,ko05010,ko05012,ko05014,ko05016,ko05017,ko05020,ko05022	Proteasome|Epstein-Barr virus infection|Alzheimer disease|Parkinson disease|Amyotrophic lateral sclerosis|Huntington disease|Spinocerebellar ataxia|Prion disease|Pathways of neurodegeneration - multiple diseases	GO:0005829,GO:0005634,GO:0022624,GO:0008541,GO:0005198,GO:0006511	cytosol|nucleus|proteasome accessory complex|proteasome regulatory particle, lid subcomplex|structural molecule activity|ubiquitin-dependent protein catabolic process
evm.TU.Chr01.160	311.061	335.924	286.198	0.853694	-0.22821	0.182339	0.393509	Down	12.7889	14.8262	14.2401	14.8737	14.011	16.1566	SIRT3	NAD-dependent protein deacetylase sirtuin-3, mitochondrial	ko00760,ko05230	Nicotinate and nicotinamide metabolism|Central carbon metabolism in cancer	GO:0005759,GO:0005739,GO:0005654,GO:0005634,GO:0032991,GO:0070403,GO:0017136,GO:0034979,GO:0043565,GO:0016740,GO:0008270,GO:0009060,GO:0034983,GO:1902553,GO:2000304,GO:1901671,GO:0006476	mitochondrial matrix|mitochondrion|nucleoplasm|nucleus|protein-containing complex|NAD+ binding|NAD-dependent histone deacetylase activity|NAD-dependent protein deacetylase activity|sequence-specific DNA binding|transferase activity|zinc ion binding|aerobic respiration|peptidyl-lysine deacetylation|positive regulation of catalase activity|positive regulation of ceramide biosynthetic process|positi…
evm.TU.Chr01.163	6.71656	9.16359	4.26954	0.475254	-1.07323	0.25379	0.48139	Down	0.195549	0.2267	0.0922187	0.389313	0.103292	0.492682	Rxfp3	Relaxin-3 receptor 1	ko04080,ko04926	Neuroactive ligand-receptor interaction|Relaxin signaling pathway	GO:0016020,GO:0005886,GO:0008528,GO:0007218,GO:0032467,GO:0051482	membrane|plasma membrane|G protein-coupled peptide receptor activity|neuropeptide signaling pathway|positive regulation of cytokinesis|positive regulation of cytosolic calcium ion concentration involved in phospholipase C-activating G protein-coupled signaling pathway
evm.TU.Chr01.164	36.0386	45.9537	26.1235	0.564658	-0.824552	0.0393531	0.138914	Down	0.196236	0.249448	0.389653	0.448628	0.509182	0.400334	ADAMTS7	A disintegrin and metalloproteinase with thrombospondin motifs 7			GO:0009986,GO:0005788,GO:0031012,GO:0005576,GO:0046872,GO:0004222,GO:0008237,GO:0071773,GO:0071347,GO:0071356,GO:0002062,GO:0030199,GO:0030198,GO:0032331,GO:0043931,GO:0006029,GO:0051603	cell surface|endoplasmic reticulum lumen|extracellular matrix|extracellular region|metal ion binding|metalloendopeptidase activity|metallopeptidase activity|cellular response to BMP stimulus|cellular response to interleukin-1|cellular response to tumor necrosis factor|chondrocyte differentiation|collagen fibril organization|extracellular matrix organization|negative regulation of chondrocyte diff…
evm.TU.Chr01.165	3.28689	3.81168	2.76209	0.718386	-0.477168	0.717414	0.860734	Down	0.159962	0.0309072	0.075436	0.26056	0.0563294	0.0310015	CHRNA7	Neuronal acetylcholine receptor subunit alpha-7	ko04020,ko04080,ko04725,ko05207,ko05010,ko05022,ko05033	Calcium signaling pathway|Neuroactive ligand-receptor interaction|Cholinergic synapse|Chemical carcinogenesis - receptor activation|Alzheimer disease|Pathways of neurodegeneration - multiple diseases|Nicotine addiction	GO:0005892,GO:0030424,GO:0005737,GO:0030425,GO:0043204,GO:0005886,GO:0045211,GO:0042166,GO:0015464,GO:0022848,GO:0001540,GO:0017081,GO:0042803,GO:0015643,GO:0006816,GO:0006874,GO:0050890,GO:0051899,GO:0032720,GO:0045766,GO:0008284,GO:0043410,GO:0080164,GO:0001666,GO:0035094,GO:0007165	acetylcholine-gated channel complex|axon|cytoplasm|dendrite|perikaryon|plasma membrane|postsynaptic membrane|acetylcholine binding|acetylcholine receptor activity|acetylcholine-gated cation-selective channel activity|amyloid-beta binding|chloride channel regulator activity|protein homodimerization activity|toxic substance binding|calcium ion transport|cellular calcium ion homeostasis|cognition|me…
evm.TU.Chr01.166	70.5763	84.7117	56.441	0.662173	-0.59472	0.0480128	0.161106	Down	1.35812	1.63277	2.27723	2.37609	3.0555	1.93021	TRIP4	Activating signal cointegrator 1			GO:0099053,GO:0005737,GO:0005829,GO:0005815,GO:0031594,GO:0016604,GO:0005654,GO:0005634,GO:0032991,GO:0035035,GO:0030331,GO:0016922,GO:0002020,GO:0019901,GO:0003713,GO:0044389,GO:0008270,GO:0030520,GO:0045893,GO:0006355,GO:0045661,GO:0072344,GO:0032790,GO:1990116,GO:1901998	activating signal cointegrator 1 complex|cytoplasm|cytosol|microtubule organizing center|neuromuscular junction|nuclear body|nucleoplasm|nucleus|protein-containing complex|histone acetyltransferase binding|nuclear estrogen receptor binding|nuclear receptor binding|protease binding|protein kinase binding|transcription coactivator activity|ubiquitin-like protein ligase binding|zinc ion binding|intr…
evm.TU.Chr01.167	61.441	53.4356	69.4464	1.29947	0.377919	0.262991	0.491322	Up	0.872483	1.20236	0.680712	0.48766	0.948826	0.547063	ZNF609	Zinc finger protein 609			GO:0005654,GO:0005634,GO:0046872,GO:1990841,GO:0007517,GO:2001224,GO:0045944,GO:2000291,GO:0006357	nucleoplasm|nucleus|metal ion binding|promoter-specific chromatin binding|muscle organ development|positive regulation of neuron migration|positive regulation of transcription by RNA polymerase II|regulation of myoblast proliferation|regulation of transcription by RNA polymerase II
evm.TU.Chr01.168	2.50952	2.79236	2.22668	0.805469	-0.312099	0.824143	0.918329	Down	0.049714	0.240139	0.0586113	0.0899763	0.218831	0.0963487	Gramd2a	GRAM domain-containing protein 2A			GO:0005789,GO:0031234,GO:0044232,GO:0035091,GO:0005546,GO:0061817,GO:2001256	endoplasmic reticulum membrane|extrinsic component of cytoplasmic side of plasma membrane|organelle membrane contact site|phosphatidylinositol binding|phosphatidylinositol-4,5-bisphosphate binding|endoplasmic reticulum-plasma membrane tethering|regulation of store-operated calcium entry
evm.TU.Chr01.169	48.9757	61.3341	36.6172	0.593269	-0.753241	0.0715477	0.212266	Down	2.7219	1.46947	4.81356	3.4774	4.65154	5.74066	Senp8	Sentrin-specific protease 8			GO:0005634,GO:0019784,GO:0016929,GO:0016926	nucleus|deNEDDylase activity|deSUMOylase activity|protein desumoylation
evm.TU.Chr01.170	16.8508	19.7195	13.982	0.706408	-0.501426	0.403444	0.635073	Down	0.0942466	0.117064	0.0793671	0.0670116	0.231133	0.0913277	myo9aa	Unconventional myosin-IXAa	ko04814	Motor proteins	GO:0005884,GO:0044295,GO:0005737,GO:0016020,GO:0016459,GO:0045202,GO:0051015,GO:0005524,GO:0005096,GO:0046872,GO:0000146,GO:0061564,GO:0048675,GO:0045198,GO:0035556,GO:0007626,GO:0098529,GO:0043547,GO:0036269	actin filament|axonal growth cone|cytoplasm|membrane|myosin complex|synapse|actin filament binding|ATP binding|GTPase activator activity|metal ion binding|microfilament motor activity|axon development|axon extension|establishment of epithelial cell apical/basal polarity|intracellular signal transduction|locomotory behavior|neuromuscular junction development, skeletal muscle fiber|positive regulat…
evm.TU.Chr01.171	9.64916	7.88511	11.4132	1.42711	0.513094	0.498386	0.712106	Up	0.524674	0.709629	0.618575	0.237399	0.785232	0.20337	SCAMP2	Secretory carrier-associated membrane protein 2			GO:0070062,GO:0005794,GO:0043231,GO:0016020,GO:0055038,GO:0032588,GO:0006892,GO:0015031	extracellular exosome|Golgi apparatus|intracellular membrane-bounded organelle|membrane|recycling endosome membrane|trans-Golgi network membrane|post-Golgi vesicle-mediated transport|protein transport
evm.TU.Chr01.172	15.043	15.1522	14.9338	0.990368	-0.0139641	0.981965	0.991613	Down	0.202857	0.161392	0.182889	0.248364	0.0840408	0.173448		Neogenin (Fragment) OS=Gallus gallus OX=9031 PE=2 SV=1	ko04350,ko04514,ko04360	TGF-beta signaling pathway|Cell adhesion molecules|Axon guidance	GO:0005886,GO:0007155	plasma membrane|cell adhesion
evm.TU.Chr01.173	22613.9	27710.4	17517.3	0.632172	-0.661612	8.40181e-07	1.32721e-05	Down	2328.48	2177.83	2355.13	3261.69	3025.32	3679.87	rps17	40S ribosomal protein S17	ko03010,ko05171	Ribosome|Coronavirus disease - COVID-19	GO:1990904,GO:0005840,GO:0003735,GO:0006412	ribonucleoprotein complex|ribosome|structural constituent of ribosome|translation
evm.TU.Chr01.174	13.0313	7.95713	18.1055	2.30311	1.20358	0.0779388	0.225796	Up	0.790486	0.727308	0.576927	0.442831	0.0994158	0.291811	Csnk1g1	Casein kinase I isoform gamma-1	ko04340,ko04341	Hedgehog signaling pathway|Hedgehog signaling pathway - fly	GO:0005829,GO:0005634,GO:0005886,GO:0005524,GO:0106310,GO:0004674,GO:0006897,GO:0018105,GO:0090263,GO:0046777,GO:0006468,GO:0007165,GO:0016055	cytosol|nucleus|plasma membrane|ATP binding|protein serine kinase activity|protein serine/threonine kinase activity|endocytosis|peptidyl-serine phosphorylation|positive regulation of canonical Wnt signaling pathway|protein autophosphorylation|protein phosphorylation|signal transduction|Wnt signaling pathway
evm.TU.Chr01.175	40.8232	41.0462	40.6003	0.982904	-0.0248773	0.946207	0.978253	Down	6.23403	7.26252	9.51142	6.80289	9.20077	5.68561
evm.TU.Chr01.176	2775.32	2731.38	2819.25	1.03173	0.0450668	0.730236	0.868235	Up	94.3123	117.35	128.489	98.6592	124.182	83.5265	Pacsin3	Protein kinase C and casein kinase II substrate protein 3			GO:0005737,GO:0005829,GO:0005768,GO:0005886,GO:0019855,GO:0008092,GO:0042802,GO:0008289,GO:0005543,GO:0007010,GO:0006897,GO:0051926,GO:0045806,GO:0097320,GO:0051044,GO:0030100	cytoplasm|cytosol|endosome|plasma membrane|calcium channel inhibitor activity|cytoskeletal protein binding|identical protein binding|lipid binding|phospholipid binding|cytoskeleton organization|endocytosis|negative regulation of calcium ion transport|negative regulation of endocytosis|plasma membrane tubulation|positive regulation of membrane protein ectodomain proteolysis|regulation of endocytos…
evm.TU.Chr01.177	486.571	558.411	414.731	0.743062	-0.428445	0.00349531	0.0209278	Down	33.5447	45.7298	40.3172	51.6894	53.0744	43.8829	FADD	FAS-associated death domain protein	ko04668,ko04210,ko04215,ko04217,ko04620,ko04624,ko04621,ko04622,ko04623,ko04657,ko05200,ko05170,ko05161,ko05160,ko05164,ko05162,ko05168,ko05163,ko05167,ko05169,ko05165,ko05130,ko05132,ko05152,ko05142,ko05010,ko05022,ko04936,ko01524	TNF signaling pathway|Apoptosis|Apoptosis - multiple species|Necroptosis|Toll-like receptor signaling pathway|Toll and Imd signaling pathway|NOD-like receptor signaling pathway|RIG-I-like receptor signaling pathway|Cytosolic DNA-sensing pathway|IL-17 signaling pathway|Pathways in cancer|Human immunodeficiency virus 1 infection|Hepatitis B|Hepatitis C|Influenza A|Measles|Herpes simplex virus 1 inf…	GO:0031265,GO:0044297,GO:0005737,GO:0005829,GO:0031264,GO:0045121,GO:0043005,GO:0005634,GO:0005886,GO:0097342,GO:0089720,GO:0035877,GO:0005123,GO:0042802,GO:0002020,GO:0044877,GO:0033612,GO:0005164,GO:0032813,GO:0097202,GO:0006915,GO:0097190,GO:0048148,GO:0071260,GO:0071550,GO:0051607,GO:0097191,GO:0097192,GO:0008625,GO:0045087,GO:0001822,GO:0048535,GO:0097049,GO:0097527,GO:0070236,GO:0060546,GO:…	CD95 death-inducing signaling complex|cell body|cytoplasm|cytosol|death-inducing signaling complex|membrane raft|neuron projection|nucleus|plasma membrane|ripoptosome|caspase binding|death effector domain binding|death receptor binding|identical protein binding|protease binding|protein-containing complex binding|receptor serine/threonine kinase binding|tumor necrosis factor receptor binding|tumor…
evm.TU.Chr01.179	52.5327	45.6849	59.3806	1.29443	0.372314	0.257607	0.48536	Up	4.74126	5.30367	5.19754	3.01092	4.97952	2.98234	BAX	Apoptosis regulator BAX	ko04141,ko04071,ko04210,ko04215,ko04217,ko04115,ko04722,ko04211,ko05200,ko05202,ko05203,ko05210,ko05212,ko05225,ko05226,ko05214,ko05216,ko05220,ko05217,ko05218,ko05213,ko05224,ko05222,ko05223,ko05166,ko05170,ko05161,ko05160,ko05164,ko05162,ko05168,ko05163,ko05167,ko05169,ko05165,ko05130,ko05132,ko05131,ko05152,ko05012,ko05014,ko05016,ko05020,ko05022,ko05417,ko04932,ko04933,ko01521,ko01524,ko01522	Protein processing in endoplasmic reticulum|Sphingolipid signaling pathway|Apoptosis|Apoptosis - multiple species|Necroptosis|p53 signaling pathway|Neurotrophin signaling pathway|Longevity regulating pathway|Pathways in cancer|Transcriptional misregulation in cancer|Viral carcinogenesis|Colorectal cancer|Pancreatic cancer|Hepatocellular carcinoma|Gastric cancer|Glioma|Thyroid cancer|Chronic myelo…	GO:0097144,GO:0097136,GO:0005737,GO:0005829,GO:0005783,GO:0005789,GO:0005741,GO:0005757,GO:0005739,GO:0005634,GO:0046930,GO:0051434,GO:0015267,GO:0008289,GO:0046982,GO:0042803,GO:0006919,GO:0008635,GO:0008637,GO:0097190,GO:0001783,GO:0010248,GO:0097192,GO:0097193,GO:0008630,GO:0070059,GO:0043653,GO:0008053,GO:0010917,GO:0032091,GO:0043065,GO:1900103,GO:2001244,GO:0043525,GO:0031334,GO:0090200,GO:…	BAX complex|Bcl-2 family protein complex|cytoplasm|cytosol|endoplasmic reticulum|endoplasmic reticulum membrane|mitochondrial outer membrane|mitochondrial permeability transition pore complex|mitochondrion|nucleus|pore complex|BH3 domain binding|channel activity|lipid binding|protein heterodimerization activity|protein homodimerization activity|activation of cysteine-type endopeptidase activity i…
evm.TU.Chr01.18	5.33134	6.28635	4.37633	0.708306	-0.497555	0.639674	0.813947	Down	0.0423124	0.224825	0.0249425	0.0574353	0.204875	0.123006	Stk33	Serine/threonine-protein kinase 33			GO:0005737,GO:0005634,GO:0048471,GO:0005524,GO:0106310,GO:0004674,GO:0044773,GO:0046777	cytoplasm|nucleus|perinuclear region of cytoplasm|ATP binding|protein serine kinase activity|protein serine/threonine kinase activity|mitotic DNA damage checkpoint signaling|protein autophosphorylation
evm.TU.Chr01.182	22.5572	11.2189	33.8955	3.06886	1.6177	0.00971344	0.0474084	Up	5.16725	1.41439	2.23374	0.701406	0.454902	1.50216	FGF19	Fibroblast growth factor 19	ko04010,ko04014,ko04015,ko04020,ko04151,ko04810,ko05200,ko05226,ko05218,ko05224	MAPK signaling pathway|Ras signaling pathway|Rap1 signaling pathway|Calcium signaling pathway|PI3K-Akt signaling pathway|Regulation of actin cytoskeleton|Pathways in cancer|Gastric cancer|Melanoma|Breast cancer	GO:0005737,GO:0005576,GO:0005615,GO:0005104,GO:0008083,GO:0009887,GO:0015721,GO:0030154,GO:0008543,GO:0007507,GO:0070858,GO:0010629,GO:0007399,GO:0001755,GO:0008284,GO:0070374,GO:0010628,GO:0046326,GO:0046330,GO:0001934,GO:0030334,GO:0009617,GO:0045471,GO:0014070	cytoplasm|extracellular region|extracellular space|fibroblast growth factor receptor binding|growth factor activity|animal organ morphogenesis|bile acid and bile salt transport|cell differentiation|fibroblast growth factor receptor signaling pathway|heart development|negative regulation of bile acid biosynthetic process|negative regulation of gene expression|nervous system development|neural cres…
evm.TU.Chr01.183	127.958	149.319	106.598	0.713128	-0.487767	0.0308539	0.1147	Down	13.4994	12.9271	12.4252	19.0744	18.1392	13.4256	Lto1	Protein LTO1 homolog			GO:0005634,GO:0106035,GO:0042273,GO:0000723,GO:0006413	nucleus|protein maturation by [4Fe-4S] cluster transfer|ribosomal large subunit biogenesis|telomere maintenance|translational initiation
evm.TU.Chr01.184	28.7459	31.3533	26.1386	0.832181	-0.26503	0.582533	0.775149	Down	0.613693	1.77863	1.18865	1.22972	1.96813	0.807075	ccnd1	G1/S-specific cyclin-D1	ko04310,ko04340,ko04390,ko04371,ko04630,ko04068,ko04151,ko04152,ko04110,ko04115,ko04218,ko04510,ko04530,ko04917,ko04921,ko04919,ko05200,ko05206,ko05205,ko05207,ko05203,ko05210,ko05212,ko05225,ko05226,ko05214,ko05216,ko05221,ko05220,ko05218,ko05219,ko05215,ko05213,ko05224,ko05222,ko05223,ko05166,ko05160,ko05162,ko05163,ko05167,ko05169,ko05165,ko05416,ko04936,ko04933,ko04934,ko01522	Wnt signaling pathway|Hedgehog signaling pathway|Hippo signaling pathway|Apelin signaling pathway|JAK-STAT signaling pathway|FoxO signaling pathway|PI3K-Akt signaling pathway|AMPK signaling pathway|Cell cycle|p53 signaling pathway|Cellular senescence|Focal adhesion|Tight junction|Prolactin signaling pathway|Oxytocin signaling pathway|Thyroid hormone signaling pathway|Pathways in cancer|MicroRNAs …	GO:0000307,GO:0005737,GO:0005634,GO:0017053,GO:0016538,GO:0003714,GO:0048593,GO:0051301,GO:0006974,GO:0000082,GO:0044772,GO:0031571,GO:0000122,GO:0070050,GO:1900087,GO:0010971,GO:0000079,GO:0061074	cyclin-dependent protein kinase holoenzyme complex|cytoplasm|nucleus|transcription repressor complex|cyclin-dependent protein serine/threonine kinase regulator activity|transcription corepressor activity|camera-type eye morphogenesis|cell division|cellular response to DNA damage stimulus|G1/S transition of mitotic cell cycle|mitotic cell cycle phase transition|mitotic G1 DNA damage checkpoint sig…
evm.TU.Chr01.188	30.0335	34.3585	25.7086	0.74576	-0.423217	0.344012	0.577884	Down	0.470103	0.495445	0.730585	0.425414	0.884152	0.786847	tpcn2	Two pore channel protein 2	ko04020,ko04972	Calcium signaling pathway|Pancreatic secretion	GO:0031902,GO:0005765,GO:0005764,GO:0042802,GO:0097682,GO:0015280,GO:0072345,GO:0080025,GO:0005245,GO:0019722,GO:0075509,GO:0034765,GO:2000290,GO:0014866,GO:0006939,GO:0035725	late endosome membrane|lysosomal membrane|lysosome|identical protein binding|intracellular phosphatidylinositol-3,5-bisphosphate-sensitive cation channel activity|ligand-gated sodium channel activity|NAADP-sensitive calcium-release channel activity|phosphatidylinositol-3,5-bisphosphate binding|voltage-gated calcium channel activity|calcium-mediated signaling|endocytosis involved in viral entry in…
evm.TU.Chr01.189	1319.77	1248.35	1391.2	1.11376	0.155434	0.19016	0.403279	Up	32.3063	33.5337	38.3746	28.0483	32.5255	26.1509	NADSYN1	Glutamine-dependent NAD(+) synthetase	ko00760	Nicotinate and nicotinamide metabolism	GO:0005737,GO:0005524,GO:0004359,GO:0003952,GO:0034627,GO:0009435	cytoplasm|ATP binding|glutaminase activity|NAD+ synthase (glutamine-hydrolyzing) activity|'de novo' NAD biosynthetic process|NAD biosynthetic process
evm.TU.Chr01.19	13.4642	13.6628	13.2656	0.977561	-0.0327421	0.961638	0.984109	Down	0.27477	0.249836	0.133389	0.365662	0.0996042	0.156624	Trim66	Tripartite motif-containing protein 66			GO:0016235,GO:0010369,GO:0005654,GO:0005634,GO:0003682,GO:0042802,GO:0008270,GO:0045892	aggresome|chromocenter|nucleoplasm|nucleus|chromatin binding|identical protein binding|zinc ion binding|negative regulation of DNA-templated transcription
evm.TU.Chr01.190	352.606	399.437	305.776	0.765841	-0.384882	0.0314047	0.116319	Down	8.91562	10.4503	10.0702	14.5846	10.6482	10.1801	dhcr7	7-dehydrocholesterol reductase	ko00100	Steroid biosynthesis	GO:0005789,GO:0047598,GO:0050661,GO:0016627,GO:0016628,GO:0009918,GO:0016132,GO:0006695,GO:0016126	endoplasmic reticulum membrane|7-dehydrocholesterol reductase activity|NADP binding|oxidoreductase activity, acting on the CH-CH group of donors|oxidoreductase activity, acting on the CH-CH group of donors, NAD or NADP as acceptor|sterol delta7 reductase activity|brassinosteroid biosynthetic process|cholesterol biosynthetic process|sterol biosynthetic process
evm.TU.Chr01.191	71.2997	55.3379	87.2616	1.57908	0.659082	0.0236259	0.0940151	Up	1.85167	2.85684	2.76955	1.5506	1.43549	1.36582	MMP15	Matrix metalloproteinase-15	ko04928	Parathyroid hormone synthesis, secretion and action	GO:0031012,GO:0005886,GO:0008047,GO:0070006,GO:0004222,GO:0008270,GO:0030574,GO:0035987,GO:0022617,GO:0030198,GO:0036211,GO:0006508,GO:0032355	extracellular matrix|plasma membrane|enzyme activator activity|metalloaminopeptidase activity|metalloendopeptidase activity|zinc ion binding|collagen catabolic process|endodermal cell differentiation|extracellular matrix disassembly|extracellular matrix organization|protein modification process|proteolysis|response to estradiol
evm.TU.Chr01.192	3.48115	2.0425	4.9198	2.44457	1.28958	0.341072	0.574762	Up	0.0982112	0.01186	0.0723675	0	0.0216152	0.0475847	ADGRG3	Adhesion G protein-coupled receptor G3			GO:0016020,GO:0005886,GO:0035579,GO:0004930,GO:0007189,GO:0030183,GO:0007166,GO:0007186,GO:0032792,GO:1901223,GO:0030334	membrane|plasma membrane|specific granule membrane|G protein-coupled receptor activity|adenylate cyclase-activating G protein-coupled receptor signaling pathway|B cell differentiation|cell surface receptor signaling pathway|G protein-coupled receptor signaling pathway|negative regulation of CREB transcription factor activity|negative regulation of NIK/NF-kappaB signaling|regulation of cell migrat…
evm.TU.Chr01.194	6.28456	5.00528	7.56384	1.50754	0.592195	0.607203	0.791579	Up	0	0.175999	0.687305	0.296749	0.0320765	0.176536	Adgrg3	Adhesion G protein-coupled receptor G3			GO:0005886,GO:0004930,GO:0007189,GO:0030183,GO:0007166,GO:0007186,GO:0032792,GO:1901223,GO:0030334	plasma membrane|G protein-coupled receptor activity|adenylate cyclase-activating G protein-coupled receptor signaling pathway|B cell differentiation|cell surface receptor signaling pathway|G protein-coupled receptor signaling pathway|negative regulation of CREB transcription factor activity|negative regulation of NIK/NF-kappaB signaling|regulation of cell migration
evm.TU.Chr01.196	4.35559	3.98468	4.72651	1.17131	0.228123	0.834058	0.922039	Up	1.28348	0.708539	0.648506	0.995545	0.968502	0.177675
evm.TU.Chr01.197	108.322	105.373	111.272	1.05463	0.0767333	0.744951	0.875138	Up	1.26141	1.41803	1.25733	1.23489	1.32249	0.911198	DENND5A	DENN domain-containing protein 5A			GO:0005829,GO:0000139,GO:0005802,GO:0005085,GO:0031267,GO:0010977,GO:0042147	cytosol|Golgi membrane|trans-Golgi network|guanyl-nucleotide exchange factor activity|small GTPase binding|negative regulation of neuron projection development|retrograde transport, endosome to Golgi
evm.TU.Chr01.198	22.7698	13.8415	31.6981	2.33785	1.22518	0.0548189	0.175804	Up	1.75357	2.68717	1.49708	0.164159	0.479099	1.64066	tmem41b	Transmembrane protein 41B			GO:0005789,GO:0044233,GO:0017128,GO:0000045,GO:0008045	endoplasmic reticulum membrane|mitochondria-associated endoplasmic reticulum membrane|phospholipid scramblase activity|autophagosome assembly|motor neuron axon guidance
evm.TU.Chr01.199	377.987	443.697	312.276	0.704732	-0.504854	0.000887986	0.00677519	Down	5.34512	5.63902	4.79396	6.79555	7.33268	6.60952	IPO7	Importin-7	ko03013,ko04013	Nucleocytoplasmic transport|MAPK signaling pathway - fly	GO:0005829,GO:0016020,GO:0005635,GO:0005643,GO:0005654,GO:0030695,GO:0042393,GO:0046332,GO:0031267,GO:0045087,GO:0045736,GO:0006606	cytosol|membrane|nuclear envelope|nuclear pore|nucleoplasm|GTPase regulator activity|histone binding|SMAD binding|small GTPase binding|innate immune response|negative regulation of cyclin-dependent protein serine/threonine kinase activity|protein import into nucleus
evm.TU.Chr01.20	402.901	422.569	383.232	0.908096	-0.139083	0.42429	0.652835	Down	4.49135	7.0895	6.51575	5.88305	6.08513	6.2997	DENND2B	DENN domain-containing protein 2B			GO:0005938,GO:0005886,GO:0055037,GO:0005085,GO:0070374	cell cortex|plasma membrane|recycling endosome|guanyl-nucleotide exchange factor activity|positive regulation of ERK1 and ERK2 cascade
evm.TU.Chr01.201	376.412	72.584	680.239	9.37583	3.22895	3.24707e-15	1.52095e-13	Up	23.2497	21.1271	22.8296	3.51628	1.47008	1.61815	BCO1	Beta,beta-carotene 15,15'-dioxygenase	ko00830	Retinol metabolism	GO:0005829,GO:0003834,GO:0010436,GO:0046872,GO:0004497,GO:1901810,GO:0016121,GO:0032526,GO:0042574,GO:0001523,GO:0042572	cytosol|beta-carotene 15,15'-dioxygenase activity|carotenoid dioxygenase activity|metal ion binding|monooxygenase activity|beta-carotene metabolic process|carotene catabolic process|response to retinoic acid|retinal metabolic process|retinoid metabolic process|retinol metabolic process
evm.TU.Chr01.202	448.423	348.168	548.678	1.57549	0.655798	0.00213594	0.0140141	Up	20.9085	17.0894	15.6696	14.6522	9.45602	7.56697	BCO1	Beta,beta-carotene 15,15'-dioxygenase	ko00830	Retinol metabolism	GO:0005829,GO:0003834,GO:0010436,GO:0046872,GO:0004497,GO:1901810,GO:0016121,GO:0032526,GO:0042574,GO:0001523,GO:0042572	cytosol|beta-carotene 15,15'-dioxygenase activity|carotenoid dioxygenase activity|metal ion binding|monooxygenase activity|beta-carotene metabolic process|carotene catabolic process|response to retinoic acid|retinal metabolic process|retinoid metabolic process|retinol metabolic process
evm.TU.Chr01.203	18.8003	20.3793	17.2214	0.857139	-0.222398	0.725218	0.865165	Down	2.25214	4.66232	1.70692	4.51282	0.991344	3.58535	BOLA3	BolA-like protein 3			GO:0005829,GO:1990229,GO:0005759,GO:0005739,GO:0016604,GO:0045454,GO:0055072,GO:0016226,GO:0106035	cytosol|iron-sulfur cluster assembly complex|mitochondrial matrix|mitochondrion|nuclear body|cell redox homeostasis|iron ion homeostasis|iron-sulfur cluster assembly|protein maturation by [4Fe-4S] cluster transfer
evm.TU.Chr01.206	348.283	348.882	347.684	0.995861	-0.00598353	0.969085	0.987243	Down	4.0679	4.59726	5.06739	4.31789	4.52718	3.89233	USP47	Ubiquitin carboxyl-terminal hydrolase 47			GO:0005737,GO:0005829,GO:0005654,GO:0005634,GO:0019005,GO:0004843,GO:0004197,GO:0101005,GO:0071987,GO:0006284,GO:0006974,GO:0034644,GO:0008630,GO:0035520,GO:0043066,GO:0043154,GO:0045892,GO:0010972,GO:1902230,GO:0090263,GO:0030307,GO:0016579,GO:0031647,GO:0009410,GO:0006511	cytoplasm|cytosol|nucleoplasm|nucleus|SCF ubiquitin ligase complex|cysteine-type deubiquitinase activity|cysteine-type endopeptidase activity|deubiquitinase activity|WD40-repeat domain binding|base-excision repair|cellular response to DNA damage stimulus|cellular response to UV|intrinsic apoptotic signaling pathway in response to DNA damage|monoubiquitinated protein deubiquitination|negative regu…
evm.TU.Chr01.207	2.62546	3.85027	1.40066	0.358988	-1.47799	0.312834	0.545056	Down	0.171089	0	0.0672364	0.154825	0.251033	0.221054	DKK3	Dickkopf-related protein 3			GO:0005576,GO:0030178,GO:0016055	extracellular region|negative regulation of Wnt signaling pathway|Wnt signaling pathway
evm.TU.Chr01.208	316.502	269.775	363.23	1.34924	0.432145	0.0127144	0.0583669	Up	5.52157	8.12346	6.65868	4.34352	4.79742	4.7036	mical2b	[F-actin]-monooxygenase mical2b			GO:0005737,GO:0005634,GO:0003779,GO:0071949,GO:0046872,GO:0004497,GO:0016491,GO:0030042,GO:0007010,GO:0007507,GO:0001947,GO:0045944	cytoplasm|nucleus|actin binding|FAD binding|metal ion binding|monooxygenase activity|oxidoreductase activity|actin filament depolymerization|cytoskeleton organization|heart development|heart looping|positive regulation of transcription by RNA polymerase II
evm.TU.Chr01.21	100.318	115.483	85.1533	0.741345	-0.431782	0.117749	0.297804	Down	7.94565	8.53864	6.94682	7.83666	8.80272	12.3712	Tmem9b	Transmembrane protein 9B			GO:0031901,GO:0005765	early endosome membrane|lysosomal membrane
evm.TU.Chr01.210	3.75766	5.92942	1.58589	0.276742	-1.85338	0.140968	0.335154	Down	0.0914312	0.132495	0	0.165479	0.241476	0.354398	PARVA	Alpha-parvin	ko04510	Focal adhesion	GO:0015629,GO:0005737,GO:0005829,GO:0005925,GO:0030027,GO:0005634,GO:0005886,GO:0030018,GO:0003779,GO:0045296,GO:0004860,GO:0031532,GO:0070252,GO:0030031,GO:0060271,GO:0007163,GO:0034113,GO:0003148,GO:0050821,GO:0008360,GO:0071670,GO:0002040,GO:0034446	actin cytoskeleton|cytoplasm|cytosol|focal adhesion|lamellipodium|nucleus|plasma membrane|Z disc|actin binding|cadherin binding|protein kinase inhibitor activity|actin cytoskeleton reorganization|actin-mediated cell contraction|cell projection assembly|cilium assembly|establishment or maintenance of cell polarity|heterotypic cell-cell adhesion|outflow tract septum morphogenesis|protein stabilizat…
evm.TU.Chr01.213	92.1202	79.6839	104.557	1.31234	0.392138	0.120564	0.302572	Up	3.92159	3.75475	3.59142	2.31306	3.0825	2.57866	TEAD1	Transcriptional enhancer factor TEF-1	ko04011,ko04390,ko04391,ko04392	MAPK signaling pathway - yeast|Hippo signaling pathway|Hippo signaling pathway - fly|Hippo signaling pathway - multiple species	GO:0000785,GO:0005654,GO:0005634,GO:0140552,GO:0005667,GO:0003677,GO:0003700,GO:0000981,GO:0000978,GO:1990837,GO:0048568,GO:0035329,GO:0030307,GO:0045893,GO:1902895,GO:0045944,GO:0065003,GO:0006357	chromatin|nucleoplasm|nucleus|TEAD-YAP complex|transcription regulator complex|DNA binding|DNA-binding transcription factor activity|DNA-binding transcription factor activity, RNA polymerase II-specific|RNA polymerase II cis-regulatory region sequence-specific DNA binding|sequence-specific double-stranded DNA binding|embryonic organ development|hippo signaling|positive regulation of cell growth|p…
evm.TU.Chr01.216	97.1666	94.7377	99.5955	1.05264	0.0740189	0.793063	0.902401	Up	3.6869	2.22615	2.33318	2.37965	2.38661	2.52191	BMAL1	Basic helix-loop-helix ARNT-like protein 1	ko04728,ko04710,ko04711	Dopaminergic synapse|Circadian rhythm|Circadian rhythm - fly	GO:0034751,GO:0005737,GO:0005634,GO:0016605,GO:0005667,GO:0003677,GO:0000981,GO:0046983,GO:0000978,GO:0007623,GO:0045893,GO:1901985,GO:0006357,GO:0051775	aryl hydrocarbon receptor complex|cytoplasm|nucleus|PML body|transcription regulator complex|DNA binding|DNA-binding transcription factor activity, RNA polymerase II-specific|protein dimerization activity|RNA polymerase II cis-regulatory region sequence-specific DNA binding|circadian rhythm|positive regulation of DNA-templated transcription|positive regulation of protein acetylation|regulation of…
evm.TU.Chr01.217	964.286	859.612	1068.96	1.24365	0.314585	0.00823427	0.0415961	Up	41.9709	43.788	45.8571	31.5124	34.84	31.4997	Btbd10	BTB/POZ domain-containing protein 10			GO:0005737,GO:0001650,GO:0005654,GO:1901215,GO:0042327	cytoplasm|fibrillar center|nucleoplasm|negative regulation of neuron death|positive regulation of phosphorylation
evm.TU.Chr01.218	29.4903	28.5211	30.4596	1.06681	0.0933013	0.830863	0.920709	Up	0.665904	0.873074	0.700965	0.882383	0.649045	0.414823	ZNF710	Zinc finger protein 710			GO:0005634,GO:0003700,GO:0046872,GO:0000978,GO:0006357	nucleus|DNA-binding transcription factor activity|metal ion binding|RNA polymerase II cis-regulatory region sequence-specific DNA binding|regulation of transcription by RNA polymerase II
evm.TU.Chr01.219	40.0864	43.8076	36.3651	0.835101	-0.259978	0.535841	0.740402	Down	3.49356	3.05363	2.74587	1.88182	3.44173	4.91684	Tmed3	Transmembrane emp24 domain-containing protein 3			GO:0030126,GO:0030134,GO:0005783,GO:0005789,GO:0005793,GO:0033116,GO:0005794,GO:0032580,GO:0006888,GO:0007030,GO:0006886	COPI vesicle coat|COPII-coated ER to Golgi transport vesicle|endoplasmic reticulum|endoplasmic reticulum membrane|endoplasmic reticulum-Golgi intermediate compartment|endoplasmic reticulum-Golgi intermediate compartment membrane|Golgi apparatus|Golgi cisterna membrane|endoplasmic reticulum to Golgi vesicle-mediated transport|Golgi organization|intracellular protein transport
evm.TU.Chr01.22	1.35656	2.41164	0.30149	0.152611	-2.71207	0.23214	0.455406	Down	0	0.0149896	0	0	0.027319	0.0751765	scube2	Signal peptide, CUB and EGF-like domain-containing protein 2	ko04340	Hedgehog signaling pathway	GO:0009986,GO:0009897,GO:0005576,GO:0005615,GO:0030141,GO:0005509,GO:0008015,GO:0042694,GO:0007517,GO:0007165,GO:0007224,GO:0001756,GO:0051146	cell surface|external side of plasma membrane|extracellular region|extracellular space|secretory granule|calcium ion binding|blood circulation|muscle cell fate specification|muscle organ development|signal transduction|smoothened signaling pathway|somitogenesis|striated muscle cell differentiation
evm.TU.Chr01.220	1.58544	2.79236	0.378524	0.129737	-2.94634	0.140956	0.335154	Down	0	0	0.0353938	0.0543343	0.132146	0.0581824	FRMD5	FERM domain-containing protein 5			GO:0005912,GO:0005856,GO:0016020,GO:0008092,GO:0005178,GO:0019901,GO:0031032,GO:2000146,GO:0045785,GO:0030334	adherens junction|cytoskeleton|membrane|cytoskeletal protein binding|integrin binding|protein kinase binding|actomyosin structure organization|negative regulation of cell motility|positive regulation of cell adhesion|regulation of cell migration
evm.TU.Chr01.227	20.585	25.3402	15.8298	0.629557	-0.667592	0.2796	0.509625	Down	0.10078	0.447862	0.451501	0.419517	0.248422	0.742204	NLRC3	NLR family CARD domain-containing protein 3			GO:0034451,GO:0005737,GO:0005829,GO:0043231,GO:0048471,GO:0005524,GO:0036312,GO:0007249,GO:0035556,GO:1900016,GO:0050680,GO:0048147,GO:0043124,GO:0050728,GO:0045824,GO:0032687,GO:0032688,GO:0032715,GO:0032088,GO:1901223,GO:1900226,GO:0014067,GO:0032720,GO:0042110	centriolar satellite|cytoplasm|cytosol|intracellular membrane-bounded organelle|perinuclear region of cytoplasm|ATP binding|phosphatidylinositol 3-kinase regulatory subunit binding|I-kappaB kinase/NF-kappaB signaling|intracellular signal transduction|negative regulation of cytokine production involved in inflammatory response|negative regulation of epithelial cell proliferation|negative regulatio…
evm.TU.Chr01.228	81.7048	84.5046	78.9051	0.935417	-0.0963179	0.743497	0.873876	Down	8.81427	5.80951	5.24444	6.18729	6.81694	6.78513	RALB	Ras-related protein Ral-B	ko04014,ko04015,ko04072,ko05200,ko05210,ko05212	Ras signaling pathway|Rap1 signaling pathway|Phospholipase D signaling pathway|Pathways in cancer|Colorectal cancer|Pancreatic cancer	GO:0030496,GO:0005886,GO:0003925,GO:0005525,GO:0003924,GO:0006915,GO:0007049,GO:0051301,GO:0001928,GO:0060178,GO:0007165	midbody|plasma membrane|G protein activity|GTP binding|GTPase activity|apoptotic process|cell cycle|cell division|regulation of exocyst assembly|regulation of exocyst localization|signal transduction
evm.TU.Chr01.23	291.954	271.162	312.745	1.15648	0.209738	0.267979	0.497026	Up	17.99	18.3928	16.7856	11.7854	13.8944	16.6307	slc7a6os	Probable RNA polymerase II nuclear localization protein SLC7A6OS			GO:0005737,GO:0005634,GO:0007417,GO:0032502,GO:0021552,GO:0015031,GO:0061053	cytoplasm|nucleus|central nervous system development|developmental process|midbrain-hindbrain boundary structural organization|protein transport|somite development
evm.TU.Chr01.230	7.2426	7.52819	6.95702	0.911443	-0.133776	0.874404	0.942637	Down	0.0462738	0.0670564	0.136389	0.0628125	0.122213	0.067261	GLI2	Zinc finger protein GLI2	ko04340,ko04390,ko05200,ko05217	Hedgehog signaling pathway|Hippo signaling pathway|Pathways in cancer|Basal cell carcinoma	GO:0097546,GO:0097542,GO:0005929,GO:0005829,GO:1990788,GO:0005730,GO:0005654,GO:0005634,GO:0003700,GO:0000981,GO:1990841,GO:0000978,GO:0043565,GO:1990837,GO:0008270,GO:0007411,GO:0048754,GO:0098586,GO:0021696,GO:0048589,GO:0048566,GO:0009913,GO:0021508,GO:0031069,GO:0007507,GO:0030902,GO:0007442,GO:0001822,GO:0030324,GO:0030879,GO:1990787,GO:0000122,GO:0048666,GO:0042475,GO:0002076,GO:0001649,GO:…	ciliary base|ciliary tip|cilium|cytosol|GLI-SUFU complex|nucleolus|nucleoplasm|nucleus|DNA-binding transcription factor activity|DNA-binding transcription factor activity, RNA polymerase II-specific|promoter-specific chromatin binding|RNA polymerase II cis-regulatory region sequence-specific DNA binding|sequence-specific DNA binding|sequence-specific double-stranded DNA binding|zinc ion binding|a…
evm.TU.Chr01.232	17.9488	13.7393	22.1583	1.62407	0.699613	0.237741	0.461102	Up	0.203268	0.196373	0.372784	0.163507	0.069591	0.196972	clasp1b	CLIP-associating protein 1-B			GO:0005794,GO:0000776,GO:0005874,GO:0005815,GO:0005819,GO:0007049,GO:0051301,GO:0034453,GO:0007020,GO:0031023,GO:0051128	Golgi apparatus|kinetochore|microtubule|microtubule organizing center|spindle|cell cycle|cell division|microtubule anchoring|microtubule nucleation|microtubule organizing center organization|regulation of cellular component organization
evm.TU.Chr01.234	2.20235	0.885557	3.51914	3.79743	1.92502	0.240085	0.463677	Up	0.270665	0.0522969	0.255285	0.0489871	0.0953129	0	Traf3ip2	E3 ubiquitin ligase TRAF3IP2			GO:0031410,GO:0005634,GO:0005102,GO:0061630,GO:0002344,GO:0001783,GO:0001782,GO:0019724,GO:0023035,GO:0071345,GO:0097398,GO:0019221,GO:1990959,GO:0002447,GO:0001768,GO:0010467,GO:0007507,GO:0006959,GO:0006955,GO:0006954,GO:0097400,GO:0038173,GO:0001822,GO:0002269,GO:0048535,GO:0048255,GO:0070254,GO:0042119,GO:0002230,GO:0043123,GO:0006606,GO:0070534,GO:0034504,GO:0110012,GO:0000209,GO:0016567,GO:…	cytoplasmic vesicle|nucleus|signaling receptor binding|ubiquitin protein ligase activity|B cell affinity maturation|B cell apoptotic process|B cell homeostasis|B cell mediated immunity|CD40 signaling pathway|cellular response to cytokine stimulus|cellular response to interleukin-17|cytokine-mediated signaling pathway|eosinophil homeostasis|eosinophil mediated immunity|establishment of T cell pola…
evm.TU.Chr01.235	126.174	135.474	116.874	0.860896	-0.216089	0.401381	0.632926	Down	2.23959	2.12078	3.63383	2.94974	2.61584	2.94377	CLCN4	H(+)/Cl(-) exchange transporter 4	ko04613	Neutrophil extracellular trap formation	GO:0097546,GO:0005769,GO:0031901,GO:0005789,GO:0010008,GO:0005794,GO:0031902,GO:0005765,GO:0005886,GO:0055037,GO:0055038,GO:0008021,GO:0015297,GO:0005524,GO:0005254,GO:0015299,GO:0005247,GO:0006821,GO:0034220,GO:1905515	ciliary base|early endosome|early endosome membrane|endoplasmic reticulum membrane|endosome membrane|Golgi apparatus|late endosome membrane|lysosomal membrane|plasma membrane|recycling endosome|recycling endosome membrane|synaptic vesicle|antiporter activity|ATP binding|chloride channel activity|solute:proton antiporter activity|voltage-gated chloride channel activity|chloride transport|ion trans…
evm.TU.Chr01.237	10.9094	12.2878	9.53107	0.763037	-0.390175	0.586325	0.777468	Down	0.391998	0.378702	1.15538	0.768591	0.977779	0.569786	CLDN34	Claudin-34	ko04514,ko04530,ko04670,ko05160,ko05130	Cell adhesion molecules|Tight junction|Leukocyte transendothelial migration|Hepatitis C|Pathogenic Escherichia coli infection	GO:0005923,GO:0005886,GO:0005198,GO:0070830,GO:0007155	bicellular tight junction|plasma membrane|structural molecule activity|bicellular tight junction assembly|cell adhesion
evm.TU.Chr01.238	11.3547	7.99316	14.7163	1.81872	0.862926	0.292845	0.524073	Up	0.336305	0.0842328	0.132164	0.169075	0.109655	0.01207	Shroom2	Protein Shroom2			GO:0005912,GO:0043296,GO:0016324,GO:0005923,GO:0005938,GO:0005911,GO:0030864,GO:0005737,GO:0005856,GO:0005874,GO:0043025,GO:0005886,GO:0003779,GO:0051015,GO:0008013,GO:0019904,GO:0007015,GO:0045176,GO:0007420,GO:0043010,GO:0048593,GO:0016477,GO:0045217,GO:0043482,GO:0043583,GO:0032401,GO:0008057,GO:0002089,GO:0032438,GO:0030835	adherens junction|apical junction complex|apical plasma membrane|bicellular tight junction|cell cortex|cell-cell junction|cortical actin cytoskeleton|cytoplasm|cytoskeleton|microtubule|neuronal cell body|plasma membrane|actin binding|actin filament binding|beta-catenin binding|protein domain specific binding|actin filament organization|apical protein localization|brain development|camera-type eye…
evm.TU.Chr01.239	96.3853	107.584	85.1869	0.793664	-0.3334	0.200649	0.416837	Down	3.61307	4.34186	3.63633	5.50251	3.99538	3.97083	gnb1	Guanine nucleotide-binding protein G(I)/G(S)/G(T) subunit beta-1	ko04014,ko04371,ko04151,ko04062,ko04926,ko04724,ko04727,ko04725,ko04728,ko04726,ko04723,ko04713,ko05200,ko05170,ko05163,ko05167,ko05032,ko05034	Ras signaling pathway|Apelin signaling pathway|PI3K-Akt signaling pathway|Chemokine signaling pathway|Relaxin signaling pathway|Glutamatergic synapse|GABAergic synapse|Cholinergic synapse|Dopaminergic synapse|Serotonergic synapse|Retrograde endocannabinoid signaling|Circadian entrainment|Pathways in cancer|Human immunodeficiency virus 1 infection|Human cytomegalovirus infection|Kaposi sarcoma-ass…	GO:0007165	signal transduction
evm.TU.Chr01.24	4.44848	8.21695	0.680014	0.0820577	-3.60722	0.0100562	0.0487137	Down	0	0.0330131	0.0402879	0.216466	0.361005	0.231797	slc7a6	Y+L amino acid transporter 2			GO:0016323,GO:0034618,GO:0015179,GO:0061459,GO:0031460,GO:1903826,GO:0015804,GO:0006809	basolateral plasma membrane|arginine binding|L-amino acid transmembrane transporter activity|L-arginine transmembrane transporter activity|glycine betaine transport|L-arginine transmembrane transport|neutral amino acid transport|nitric oxide biosynthetic process
evm.TU.Chr01.240	385.844	396.044	375.645	0.94628	-0.0796613	0.64193	0.815232	Down	7.29541	8.7038	9.5078	7.97398	10.7172	6.40936	Mfn1	Mitofusin-1	ko04137,ko04621,ko05012,ko05022	Mitophagy - animal|NOD-like receptor signaling pathway|Parkinson disease|Pathways of neurodegeneration - multiple diseases	GO:0016020,GO:0005743,GO:0005741,GO:0005739,GO:0098799,GO:0005525,GO:0003924,GO:0042802,GO:0071549,GO:0071333,GO:0071456,GO:0090650,GO:0046039,GO:0048312,GO:0008584,GO:0008053,GO:0051646,GO:0070584,GO:0090258,GO:0061003,GO:0010636,GO:0010918,GO:0051592,GO:0051412,GO:0051602,GO:0045471,GO:1905395,GO:1902617,GO:1990910,GO:0010042,GO:0014850,GO:0031667	membrane|mitochondrial inner membrane|mitochondrial outer membrane|mitochondrion|outer mitochondrial membrane protein complex|GTP binding|GTPase activity|identical protein binding|cellular response to dexamethasone stimulus|cellular response to glucose stimulus|cellular response to hypoxia|cellular response to oxygen-glucose deprivation|GTP metabolic process|intracellular distribution of mitochon…
evm.TU.Chr01.241	103.653	108.082	99.2235	0.913444	-0.130612	0.618911	0.800272	Down	1.31893	1.02716	1.76125	1.37624	1.57582	1.21288	TRAPPC10	Trafficking protein particle complex subunit 10			GO:0005737,GO:0005829,GO:0030008,GO:1990071,GO:0034498,GO:0006888,GO:0006891,GO:0006901,GO:0099022	cytoplasm|cytosol|TRAPP complex|TRAPPII protein complex|early endosome to Golgi transport|endoplasmic reticulum to Golgi vesicle-mediated transport|intra-Golgi vesicle-mediated transport|vesicle coating|vesicle tethering
evm.TU.Chr01.242	248.984	234.028	263.94	1.12701	0.172502	0.338832	0.572784	Up	3.88359	5.10758	4.32854	3.38152	4.51072	3.08339	CCP110	Centriolar coiled-coil protein of 110 kDa			GO:0005814,GO:0005813,GO:0005929,GO:0005829,GO:0032991,GO:0007099,GO:0051298,GO:0032053,GO:1903723,GO:1902018,GO:0045724,GO:0032465	centriole|centrosome|cilium|cytosol|protein-containing complex|centriole replication|centrosome duplication|ciliary basal body organization|negative regulation of centriole elongation|negative regulation of cilium assembly|positive regulation of cilium assembly|regulation of cytokinesis
evm.TU.Chr01.243	3.3748	4.36603	2.38357	0.549728	-0.863211	0.509936	0.720897	Down	0.501527	0.0969031	0.118257	0.635392	0.0883046	0.485994	MAFK	Transcription factor MafK			GO:0005634,GO:0003700,GO:0000981,GO:0000978,GO:0043565,GO:0000976,GO:0006357	nucleus|DNA-binding transcription factor activity|DNA-binding transcription factor activity, RNA polymerase II-specific|RNA polymerase II cis-regulatory region sequence-specific DNA binding|sequence-specific DNA binding|transcription cis-regulatory region binding|regulation of transcription by RNA polymerase II
evm.TU.Chr01.244	216.747	157.595	275.898	1.75619	0.812447	1.47531e-05	0.00018241	Up	6.3449	7.82972	6.95447	3.40916	3.70931	3.96283	PYCR2	Pyrroline-5-carboxylate reductase 2	ko00330	Arginine and proline metabolism	GO:0005739,GO:0004735,GO:0034599,GO:0055129,GO:0006561	mitochondrion|pyrroline-5-carboxylate reductase activity|cellular response to oxidative stress|L-proline biosynthetic process|proline biosynthetic process
evm.TU.Chr01.245	355.336	330.837	379.835	1.14876	0.200078	0.219482	0.440928	Up	10.0799	10.5766	12.148	8.08287	8.97256	9.25224	Aspscr1	Tether containing UBX domain for GLUT4	ko05202	Transcriptional misregulation in cancer	GO:0005737,GO:0009898,GO:0030659,GO:0005829,GO:0012505,GO:0033116,GO:0043231,GO:0005654,GO:0005634,GO:0048471,GO:0005886,GO:0012506,GO:0042593,GO:0006886,GO:0031401,GO:0046324	cytoplasm|cytoplasmic side of plasma membrane|cytoplasmic vesicle membrane|cytosol|endomembrane system|endoplasmic reticulum-Golgi intermediate compartment membrane|intracellular membrane-bounded organelle|nucleoplasm|nucleus|perinuclear region of cytoplasm|plasma membrane|vesicle membrane|glucose homeostasis|intracellular protein transport|positive regulation of protein modification process|regu…
evm.TU.Chr01.247	148.844	142.251	155.437	1.09406	0.129691	0.579785	0.772856	Up	2.96924	3.36027	3.85071	2.13039	3.09945	3.32942	TMC6	Transmembrane channel-like protein 6			GO:0005737,GO:0005783,GO:0005789,GO:0070062,GO:0005794,GO:0031965,GO:0005886,GO:0035579,GO:0070821,GO:0008381	cytoplasm|endoplasmic reticulum|endoplasmic reticulum membrane|extracellular exosome|Golgi apparatus|nuclear membrane|plasma membrane|specific granule membrane|tertiary granule membrane|mechanosensitive ion channel activity
evm.TU.Chr01.248	136.221	183.29	89.1518	0.486941	-1.03818	0.000290106	0.00257631	Down	2.29741	1.99754	2.70858	3.37263	3.55069	6.15932	TMC7	Transmembrane channel-like protein 7			GO:0005886,GO:0006811	plasma membrane|ion transport
evm.TU.Chr01.249	77.5806	116.238	38.9233	0.332506	-1.58855	0.000102361	0.00103449	Down	1.15269	0.806397	2.8117	2.98547	3.7442	6.20124	Hmcn2	Hemicentin-2			GO:0005604,GO:0005938,GO:0030054,GO:0032154,GO:0062023,GO:0031012,GO:0005576,GO:0005615,GO:0005509,GO:0050896	basement membrane|cell cortex|cell junction|cleavage furrow|collagen-containing extracellular matrix|extracellular matrix|extracellular region|extracellular space|calcium ion binding|response to stimulus
evm.TU.Chr01.25	6.61912	7.03686	6.20138	0.862051	-0.214155	0.828804	0.920071	Down	0.193041	0.155411	0.26552	0.05823	0.566482	0.0623539	Ripk2	Receptor-interacting serine/threonine-protein kinase 2			GO:0005737,GO:0005856,GO:0005829,GO:0032991,GO:0031982,GO:0005524,GO:0050700,GO:0089720,GO:0042802,GO:0004706,GO:0030274,GO:0004715,GO:0042803,GO:0106310,GO:0004674,GO:0005102,GO:0097202,GO:0002250,GO:0006915,GO:0035739,GO:0071222,GO:0071223,GO:0071225,GO:0071224,GO:0019221,GO:0050830,GO:0070371,GO:0007249,GO:0033080,GO:0045087,GO:0007254,GO:0031663,GO:0070427,GO:0070431,GO:0043065,GO:2000563,GO:…	cytoplasm|cytoskeleton|cytosol|protein-containing complex|vesicle|ATP binding|CARD domain binding|caspase binding|identical protein binding|JUN kinase kinase kinase activity|LIM domain binding|non-membrane spanning protein tyrosine kinase activity|protein homodimerization activity|protein serine kinase activity|protein serine/threonine kinase activity|signaling receptor binding|activation of cyst…
evm.TU.Chr01.250	212.553	292.086	133.019	0.455775	-1.13361	0.061162	0.189635	Down	4.54496	4.55105	4.49791	5.76409	4.87737	15.9773	FCRL5	Fc receptor-like protein 5			GO:0009986,GO:0005886,GO:0043235,GO:0004888,GO:0007166	cell surface|plasma membrane|receptor complex|transmembrane signaling receptor activity|cell surface receptor signaling pathway
evm.TU.Chr01.251	177.684	252.275	103.093	0.408041	-1.29321	2.60594e-10	7.00443e-09	Down	7.20604	6.96162	8.4957	18.0135	16.4564	16.6621	SYNGR2	Synaptogyrin-2			GO:0031594,GO:0030672,GO:0045055,GO:0048499	neuromuscular junction|synaptic vesicle membrane|regulated exocytosis|synaptic vesicle membrane organization
evm.TU.Chr01.252	40.6585	53.4588	27.8582	0.516733	-0.952509	0.0298038	0.111955	Down	1.69049	2.1302	2.51296	2.92656	6.72942	1.92303	TK1	Thymidine kinase, cytosolic	ko00240,ko00983	Pyrimidine metabolism|Drug metabolism - other enzymes	GO:0005737,GO:0005524,GO:0042802,GO:0004797,GO:0008270,GO:0071897,GO:0016310,GO:0051289,GO:0046104	cytoplasm|ATP binding|identical protein binding|thymidine kinase activity|zinc ion binding|DNA biosynthetic process|phosphorylation|protein homotetramerization|thymidine metabolic process
evm.TU.Chr01.253	917.138	1040.94	793.334	0.762733	-0.390749	0.00239499	0.0154318	Down	52.6715	56.01	45.7173	60.5236	67.8866	59.1797	afmid	Kynurenine formamidase	ko00630,ko00380	Glyoxylate and dicarboxylate metabolism|Tryptophan metabolism	GO:0005829,GO:0005634,GO:0004061,GO:0034354,GO:0019441	cytosol|nucleus|arylformamidase activity|'de novo' NAD biosynthetic process from tryptophan|tryptophan catabolic process to kynurenine
evm.TU.Chr01.254	110.954	142.009	79.8984	0.563844	-0.826631	0.000614066	0.00496874	Down	3.29795	3.40332	2.51848	4.68015	5.90573	4.64845	Cant1	Soluble calcium-activated nucleotidase 1	ko00230,ko00240	Purine metabolism|Pyrimidine metabolism	GO:0005789,GO:0032580,GO:0016020,GO:0043262,GO:0005509,GO:0004382,GO:0042803,GO:0045134,GO:0030166	endoplasmic reticulum membrane|Golgi cisterna membrane|membrane|ADP phosphatase activity|calcium ion binding|GDP phosphatase activity|protein homodimerization activity|UDP phosphatase activity|proteoglycan biosynthetic process
evm.TU.Chr01.255	1057.89	1173.5	942.291	0.803041	-0.316455	0.00961859	0.0470449	Down	21.5825	24.6983	26.1495	27.5504	28.5333	27.0653	Oga	Protein O-GlcNAcase	ko04931	Insulin resistance	GO:0005829,GO:0005739,GO:0005634,GO:0102167,GO:0102571,GO:0102166,GO:0016231,GO:0004402,GO:0042802,GO:0046060,GO:0009100,GO:0006044,GO:0070265,GO:0010616,GO:0060051,GO:0051928,GO:0010524,GO:0031343,GO:0051054,GO:0046326,GO:0060124,GO:0032024,GO:0051901,GO:0043243,GO:0045862,GO:0006517,GO:0006612	cytosol|mitochondrion|nucleus|[protein]-3-O-(N-acetyl-D-glucosaminyl)-L-serine O-N-acetyl-alpha-D-glucosaminase activity|[protein]-3-O-(N-acetyl-D-glucosaminyl)-L-serine/L-threonine O-N-acetyl-alpha-D-glucosaminase activity|[protein]-3-O-(N-acetyl-D-glucosaminyl)-L-threonine O-N-acetyl-alpha-D-glucosaminase activity|beta-N-acetylglucosaminidase activity|histone acetyltransferase activity|identica…
evm.TU.Chr01.256	68.441	71.6161	65.2658	0.912982	-0.131342	0.654027	0.823756	Down	0.995375	1.2769	1.01961	0.885987	1.35034	1.10686	Pprc1	Peroxisome proliferator-activated receptor gamma coactivator-related protein 1			GO:0005654,GO:0005634,GO:0030374,GO:0003723,GO:0051091,GO:0045944	nucleoplasm|nucleus|nuclear receptor coactivator activity|RNA binding|positive regulation of DNA-binding transcription factor activity|positive regulation of transcription by RNA polymerase II
evm.TU.Chr01.257	120.701	141.888	99.5141	0.70011	-0.514346	0.0724992	0.214419	Down	3.79849	3.5101	5.35449	3.40004	6.76075	6.5215	LDB1	LIM domain-binding protein 1	ko05202	Transcriptional misregulation in cancer	GO:0005634,GO:0032991,GO:0005667,GO:0030274,GO:0042803,GO:0009948,GO:0045647,GO:0000122,GO:0007399,GO:0030182,GO:0045944,GO:0016055	nucleus|protein-containing complex|transcription regulator complex|LIM domain binding|protein homodimerization activity|anterior/posterior axis specification|negative regulation of erythrocyte differentiation|negative regulation of transcription by RNA polymerase II|nervous system development|neuron differentiation|positive regulation of transcription by RNA polymerase II|Wnt signaling pathway
evm.TU.Chr01.258	33.6528	42.6976	24.608	0.57521	-0.797839	0.0601318	0.18734	Down	0.468308	0.691942	0.941853	0.822651	1.23683	1.28133	orc2	Origin recognition complex subunit 2	ko04110,ko04111,ko04113	Cell cycle|Cell cycle - yeast|Meiosis - yeast	GO:0005634,GO:0000808,GO:0003682,GO:0006260	nucleus|origin recognition complex|chromatin binding|DNA replication
evm.TU.Chr01.259	68.7364	75.2478	62.225	0.824386	-0.278608	0.346777	0.58042	Down	4.10889	4.10184	4.925	6.01125	4.94364	3.78256	CFAP410	Cilia- and flagella-associated protein 410			GO:0036064,GO:0005737,GO:0005829,GO:0043231,GO:0005739,GO:0032391,GO:0001750,GO:0005886,GO:0006974,GO:0060271,GO:0007010,GO:0008360,GO:0007224	ciliary basal body|cytoplasm|cytosol|intracellular membrane-bounded organelle|mitochondrion|photoreceptor connecting cilium|photoreceptor outer segment|plasma membrane|cellular response to DNA damage stimulus|cilium assembly|cytoskeleton organization|regulation of cell shape|smoothened signaling pathway
evm.TU.Chr01.26	1.49837	2.65602	0.340711	0.13766	-2.86082	0.194681	0.409428	Down	0.0267691	0	0	0.145346	0	0.05188	Adgrg1	Adhesion G-protein coupled receptor G1			GO:0005576,GO:0097451,GO:0045121,GO:0005886,GO:0005518,GO:0050840,GO:0004930,GO:0008201,GO:0007189,GO:0001525,GO:0007420,GO:0007155,GO:0016477,GO:0007166,GO:0021801,GO:0021796,GO:0061484,GO:0021819,GO:0008285,GO:2001223,GO:0061351,GO:0045785,GO:2000179,GO:0035025,GO:0070528,GO:0007266,GO:0072520,GO:0010573	extracellular region|glial limiting end-foot|membrane raft|plasma membrane|collagen binding|extracellular matrix binding|G protein-coupled receptor activity|heparin binding|adenylate cyclase-activating G protein-coupled receptor signaling pathway|angiogenesis|brain development|cell adhesion|cell migration|cell surface receptor signaling pathway|cerebral cortex radial glia-guided migration|cerebra…
evm.TU.Chr01.260	1177.92	1100.39	1255.45	1.14038	0.189519	0.13347	0.324293	Up	27.6026	29.7539	27.3813	24.6816	25.996	18.4116	Pfkl	ATP-dependent 6-phosphofructokinase, liver type	ko00010,ko00030,ko00051,ko00052,ko00680,ko03018,ko04066,ko04152,ko04922,ko04919,ko05230	Glycolysis / Gluconeogenesis|Pentose phosphate pathway|Fructose and mannose metabolism|Galactose metabolism|Methane metabolism|RNA degradation|HIF-1 signaling pathway|AMPK signaling pathway|Glucagon signaling pathway|Thyroid hormone signaling pathway|Central carbon metabolism in cancer	GO:0005945,GO:0005829,GO:0016020,GO:0003872,GO:0016208,GO:0005524,GO:0070061,GO:0070095,GO:0042802,GO:0019900,GO:0046872,GO:0048029,GO:0061621,GO:0005975,GO:0030388,GO:0006002,GO:0006096,GO:0061615,GO:0046676,GO:0009749	6-phosphofructokinase complex|cytosol|membrane|6-phosphofructokinase activity|AMP binding|ATP binding|fructose binding|fructose-6-phosphate binding|identical protein binding|kinase binding|metal ion binding|monosaccharide binding|canonical glycolysis|carbohydrate metabolic process|fructose 1,6-bisphosphate metabolic process|fructose 6-phosphate metabolic process|glycolytic process|glycolytic proc…
evm.TU.Chr01.261	21866.8	28009.5	15724.1	0.561396	-0.832908	1.47808e-11	4.71121e-10	Down	2853.72	2922.55	3110.67	4666.95	4610.23	5264.52	rpl37a	60S ribosomal protein L37a	ko03010,ko05171	Ribosome|Coronavirus disease - COVID-19	GO:0022625,GO:0046872,GO:0003735,GO:0006412	cytosolic large ribosomal subunit|metal ion binding|structural constituent of ribosome|translation
evm.TU.Chr01.262	1064.17	1004.22	1124.13	1.12041	0.164025	0.182521	0.39364	Up	47.5945	52.4563	45.1962	38.8238	41.2732	39.6246	eif4a3	Eukaryotic initiation factor 4A-III	ko03040,ko03013,ko03015	Spliceosome|Nucleocytoplasmic transport|mRNA surveillance pathway	GO:0005737,GO:0016607,GO:0005634,GO:0071006,GO:0005524,GO:0016887,GO:0003723,GO:0003724,GO:0000398,GO:0051028,GO:0000184,GO:0000381,GO:0006417	cytoplasm|nuclear speck|nucleus|U2-type catalytic step 1 spliceosome|ATP binding|ATP hydrolysis activity|RNA binding|RNA helicase activity|mRNA splicing, via spliceosome|mRNA transport|nuclear-transcribed mRNA catabolic process, nonsense-mediated decay|regulation of alternative mRNA splicing, via spliceosome|regulation of translation
evm.TU.Chr01.264	4.90597	3.01423	6.79771	2.31269	1.20957	0.259539	0.487409	Up	0.130167	0.251504	0.0767316	0.0196322	0.0572969	0.105113	STRN	Striatin	ko04013	MAPK signaling pathway - fly	GO:0005923,GO:0005829,GO:0030425,GO:0043197,GO:0090443,GO:0016020,GO:0043025,GO:0014069,GO:0045211,GO:0070016,GO:0005516,GO:0030331,GO:0051721,GO:0044877,GO:0070830,GO:0016358,GO:0007626,GO:0008285,GO:0016055	bicellular tight junction|cytosol|dendrite|dendritic spine|FAR/SIN/STRIPAK complex|membrane|neuronal cell body|postsynaptic density|postsynaptic membrane|armadillo repeat domain binding|calmodulin binding|nuclear estrogen receptor binding|protein phosphatase 2A binding|protein-containing complex binding|bicellular tight junction assembly|dendrite development|locomotory behavior|negative regulatio…
evm.TU.Chr01.265	4.95192	9.90384	0	0.0188543	-5.72896	0.143421	0.338821	Down	0	0	0	0	3.43407	0	MAP1LC3C	Microtubule-associated proteins 1A/1B light chain 3C	ko04371,ko04140,ko04137,ko04216,ko04621,ko05167,ko05131,ko05014,ko05022	Apelin signaling pathway|Autophagy - animal|Mitophagy - animal|Ferroptosis|NOD-like receptor signaling pathway|Kaposi sarcoma-associated herpesvirus infection|Shigellosis|Amyotrophic lateral sclerosis|Pathways of neurodegeneration - multiple diseases	GO:0005776,GO:0000421,GO:0036464,GO:0031410,GO:0005829,GO:0012505,GO:0005874,GO:0031090,GO:0008017,GO:0031625,GO:0035973,GO:0000045,GO:0097352,GO:0000422,GO:0006995,GO:0009267,GO:0016236,GO:0032527	autophagosome|autophagosome membrane|cytoplasmic ribonucleoprotein granule|cytoplasmic vesicle|cytosol|endomembrane system|microtubule|organelle membrane|microtubule binding|ubiquitin protein ligase binding|aggrephagy|autophagosome assembly|autophagosome maturation|autophagy of mitochondrion|cellular response to nitrogen starvation|cellular response to starvation|macroautophagy|protein exit from …
evm.TU.Chr01.266	1725.4	1182.47	2268.33	1.91923	0.940529	4.7214e-13	1.79524e-11	Up	80.3026	75.2483	75.1161	40.3417	34.7366	35.8656	irf2bp2b	Interferon regulatory factor 2-binding protein 2-B			GO:0005634,GO:0001227,GO:0046872,GO:0000978,GO:0003714,GO:0045650,GO:0006357	nucleus|DNA-binding transcription repressor activity, RNA polymerase II-specific|metal ion binding|RNA polymerase II cis-regulatory region sequence-specific DNA binding|transcription corepressor activity|negative regulation of macrophage differentiation|regulation of transcription by RNA polymerase II
evm.TU.Chr01.267	7.96043	4.80914	11.1117	2.31211	1.20921	0.129169	0.316845	Up	2.33588	2.93364	2.75393	1.2683	1.0282	0.905413
evm.TU.Chr01.269	563.755	694.68	432.829	0.622791	-0.68318	3.05227e-06	4.35076e-05	Down	42.5718	53.3429	59.3537	77.2597	79.348	72.952	tomm20b	Mitochondrial import receptor subunit TOM20 homolog B			GO:0005741,GO:0005742,GO:0030943,GO:0030150,GO:0016031	mitochondrial outer membrane|mitochondrial outer membrane translocase complex|mitochondrion targeting sequence binding|protein import into mitochondrial matrix|tRNA import into mitochondrion
evm.TU.Chr01.27	13.588	20.5324	6.64364	0.33006	-1.5992	0.0335648	0.122633	Down	0.173704	0.391561	0.0341319	0.235787	0.892041	0.589134	Swap70	Switch-associated protein 70			GO:0015629,GO:0005737,GO:0030027,GO:0005634,GO:0005886,GO:0005524,GO:0003677,GO:0051017,GO:0045190,GO:0030835,GO:0033633,GO:1902309,GO:0032233,GO:0007204,GO:0060754,GO:0008064,GO:0032880,GO:0016444	actin cytoskeleton|cytoplasm|lamellipodium|nucleus|plasma membrane|ATP binding|DNA binding|actin filament bundle assembly|isotype switching|negative regulation of actin filament depolymerization|negative regulation of cell-cell adhesion mediated by integrin|negative regulation of peptidyl-serine dephosphorylation|positive regulation of actin filament bundle assembly|positive regulation of cytosol…
evm.TU.Chr01.270	91.3941	92.2315	90.5566	0.981998	-0.0262077	0.923203	0.967193	Down	3.1851	3.97766	3.70934	4.42893	3.11178	2.67241	Rbm34	RNA-binding protein 34			GO:0005730,GO:0003723	nucleolus|RNA binding
evm.TU.Chr01.271	51.7149	51.9545	51.4753	0.98992	-0.0146162	0.965576	0.985269	Down	1.14957	1.88181	2.0706	1.76271	1.57427	1.39245	tbce	Tubulin-specific chaperone E			GO:0005737,GO:0005856,GO:0043014,GO:0000226,GO:0007023,GO:0007021	cytoplasm|cytoskeleton|alpha-tubulin binding|microtubule cytoskeleton organization|post-chaperonin tubulin folding pathway|tubulin complex assembly
evm.TU.Chr01.272	3309.23	3126.42	3492.03	1.11685	0.159433	0.349366	0.582998	Up	35.5067	52.3811	59.5403	50.1506	37.6853	33.4831	NID1	Nidogen-1			GO:0005604,GO:0062023,GO:0070062,GO:0005576,GO:0005886,GO:0098637,GO:0005509,GO:0005518,GO:0005201,GO:0043236,GO:0043237,GO:0043394,GO:0071711,GO:0007160,GO:0032836,GO:0045785,GO:0010811,GO:2001046,GO:0051149,GO:0110011	basement membrane|collagen-containing extracellular matrix|extracellular exosome|extracellular region|plasma membrane|protein complex involved in cell-matrix adhesion|calcium ion binding|collagen binding|extracellular matrix structural constituent|laminin binding|laminin-1 binding|proteoglycan binding|basement membrane organization|cell-matrix adhesion|glomerular basement membrane development|pos…
evm.TU.Chr01.274	203.343	179.961	226.724	1.26114	0.334731	0.120349	0.302288	Up	8.89519	8.8529	5.65911	6.07517	6.41251	4.81402	Ero1b	ERO1-like protein beta	ko04141	Protein processing in endoplasmic reticulum	GO:0005788,GO:0005789,GO:0016020,GO:0015036,GO:0071949,GO:0015035,GO:0016972,GO:0045454,GO:0006888,GO:0030198,GO:0042593,GO:0030070,GO:0018401,GO:0034975,GO:0022417	endoplasmic reticulum lumen|endoplasmic reticulum membrane|membrane|disulfide oxidoreductase activity|FAD binding|protein-disulfide reductase activity|thiol oxidase activity|cell redox homeostasis|endoplasmic reticulum to Golgi vesicle-mediated transport|extracellular matrix organization|glucose homeostasis|insulin processing|peptidyl-proline hydroxylation to 4-hydroxy-L-proline|protein folding i…
evm.TU.Chr01.275	21.7052	20.4057	23.0046	1.1247	0.169543	0.755794	0.881871	Up	0.180126	0.696065	0.566301	0.398452	0.510964	0.271518	Mctp2	Multiple C2 and transmembrane domain-containing protein 2			GO:0005829,GO:0016020,GO:0005654,GO:0030672,GO:0005509,GO:0046928	cytosol|membrane|nucleoplasm|synaptic vesicle membrane|calcium ion binding|regulation of neurotransmitter secretion
evm.TU.Chr01.277	87.2755	83.3251	91.2258	1.09844	0.13546	0.609685	0.793277	Up	3.55053	5.19029	4.46137	3.25529	3.86605	3.93855	LRRC28	Leucine-rich repeat-containing protein 28
evm.TU.Chr01.282	2.18913	2.79236	1.58589	0.576447	-0.794741	0.605268	0.79086	Down	0.0494258	0.071624	0	0.0447274	0.108781	0.0478951	SV2B	Synaptic vesicle glycoprotein 2B	ko04512	ECM-receptor interaction	GO:0001669,GO:0016020,GO:0043005,GO:0005886,GO:0008021,GO:0030672,GO:0022857,GO:0007268,GO:0006836,GO:0099509,GO:2000300	acrosomal vesicle|membrane|neuron projection|plasma membrane|synaptic vesicle|synaptic vesicle membrane|transmembrane transporter activity|chemical synaptic transmission|neurotransmitter transport|regulation of presynaptic cytosolic calcium ion concentration|regulation of synaptic vesicle exocytosis
evm.TU.Chr01.283	1074.52	1079.82	1069.21	0.98905	-0.0158842	0.909361	0.959974	Down	7.23616	7.98327	9.17606	8.06663	8.9472	5.92335	AKAP13	A-kinase anchor protein 13	ko04928,ko05163	Parathyroid hormone synthesis, secretion and action|Human cytomegalovirus infection	GO:0005938,GO:0005829,GO:0016020,GO:0005634,GO:0048471,GO:0005085,GO:0005078,GO:0046872,GO:0060090,GO:0051018,GO:0031267,GO:0086023,GO:0071875,GO:0060348,GO:0055007,GO:0061049,GO:0007186,GO:0007507,GO:0051168,GO:0043123,GO:0043406,GO:0035025,GO:0035023,GO:0060297,GO:0051056	cell cortex|cytosol|membrane|nucleus|perinuclear region of cytoplasm|guanyl-nucleotide exchange factor activity|MAP-kinase scaffold activity|metal ion binding|molecular adaptor activity|protein kinase A binding|small GTPase binding|adenylate cyclase-activating adrenergic receptor signaling pathway involved in heart process|adrenergic receptor signaling pathway|bone development|cardiac muscle cell…
evm.TU.Chr01.284	3.58432	4.21748	2.95116	0.686029	-0.543658	0.700718	0.850752	Down	0	0.0202626	0.173094	0.189802	0.0184647	0.0406489	Ntrk3	NT-3 growth factor receptor	ko04020,ko04722,ko05230	Calcium signaling pathway|Neurotrophin signaling pathway|Central carbon metabolism in cancer	GO:0030424,GO:0005737,GO:0005829,GO:0098978,GO:0016020,GO:0005741,GO:0005886,GO:0045211,GO:0043235,GO:0005524,GO:0005004,GO:0043121,GO:0005030,GO:0002039,GO:0004714,GO:0090630,GO:0032148,GO:0048677,GO:1990090,GO:0007623,GO:0007507,GO:0070306,GO:0042490,GO:0022011,GO:0048712,GO:0060548,GO:0001933,GO:0048665,GO:0001764,GO:0019227,GO:2000251,GO:0043065,GO:0048691,GO:0030335,GO:0008284,GO:0010628,GO:…	axon|cytoplasm|cytosol|glutamatergic synapse|membrane|mitochondrial outer membrane|plasma membrane|postsynaptic membrane|receptor complex|ATP binding|GPI-linked ephrin receptor activity|neurotrophin binding|neurotrophin receptor activity|p53 binding|transmembrane receptor protein tyrosine kinase activity|activation of GTPase activity|activation of protein kinase B activity|axon extension involved…
evm.TU.Chr01.285	30.4368	40.0159	20.8578	0.522357	-0.936892	0.0372012	0.132921	Down	0.720503	1.62415	1.55733	1.68436	2.59006	2.56002	MRPL46	39S ribosomal protein L46, mitochondrial			GO:0030054,GO:0005743,GO:0005762,GO:0005654,GO:0003735	cell junction|mitochondrial inner membrane|mitochondrial large ribosomal subunit|nucleoplasm|structural constituent of ribosome
evm.TU.Chr01.286	91.6944	94.3589	89.0299	0.939753	-0.0896467	0.733784	0.869861	Down	6.80396	7.06008	9.21006	6.38522	9.53951	6.83743	MRPS11	28S ribosomal protein S11, mitochondrial	ko03010	Ribosome	GO:0005743,GO:0005763,GO:0003735,GO:0032543,GO:0043043	mitochondrial inner membrane|mitochondrial small ribosomal subunit|structural constituent of ribosome|mitochondrial translation|peptide biosynthetic process
evm.TU.Chr01.287	340.327	280.273	400.381	1.42646	0.512439	0.00192434	0.0128661	Up	4.85043	5.1715	5.49629	3.84352	3.57318	2.6667	kif7	Kinesin-like protein kif7	ko04340,ko04814,ko05200,ko05217	Hedgehog signaling pathway|Motor proteins|Pathways in cancer|Basal cell carcinoma	GO:0005929,GO:0005737,GO:0035301,GO:0005871,GO:0005874,GO:0005524,GO:0016887,GO:0008017,GO:0003777,GO:0007368,GO:0007018,GO:0045879,GO:0035845	cilium|cytoplasm|Hedgehog signaling complex|kinesin complex|microtubule|ATP binding|ATP hydrolysis activity|microtubule binding|microtubule motor activity|determination of left/right symmetry|microtubule-based movement|negative regulation of smoothened signaling pathway|photoreceptor cell outer segment organization
evm.TU.Chr01.29	193.77	196.87	190.671	0.967853	-0.0471405	0.800479	0.906223	Down	5.81115	5.6424	5.77851	5.04626	6.33027	5.14769	znf143	Zinc finger protein 143			GO:0005634,GO:0000981,GO:0046872,GO:0000978,GO:0007417,GO:0045893,GO:0006357	nucleus|DNA-binding transcription factor activity, RNA polymerase II-specific|metal ion binding|RNA polymerase II cis-regulatory region sequence-specific DNA binding|central nervous system development|positive regulation of DNA-templated transcription|regulation of transcription by RNA polymerase II
evm.TU.Chr01.290	63.3213	50.6766	75.966	1.49665	0.581738	0.0534953	0.173017	Up	1.40925	2.04217	2.07683	1.14776	1.282	0.978682	FES	Tyrosine-protein kinase Fes/Fps	ko04360	Axon guidance	GO:0005737,GO:0031410,GO:0005829,GO:0031234,GO:0005925,GO:0005794,GO:0015630,GO:0005524,GO:0034987,GO:0008017,GO:0004715,GO:0035091,GO:0004713,GO:0005102,GO:0060038,GO:0007155,GO:0030154,GO:0071305,GO:0007098,GO:0006935,GO:0045087,GO:0001578,GO:0051450,GO:0018108,GO:2000251,GO:0031116,GO:0045657,GO:0045639,GO:0010976,GO:0046777,GO:0030155,GO:0045595,GO:2000145,GO:0042127,GO:0008360,GO:0043304,GO:…	cytoplasm|cytoplasmic vesicle|cytosol|extrinsic component of cytoplasmic side of plasma membrane|focal adhesion|Golgi apparatus|microtubule cytoskeleton|ATP binding|immunoglobulin receptor binding|microtubule binding|non-membrane spanning protein tyrosine kinase activity|phosphatidylinositol binding|protein tyrosine kinase activity|signaling receptor binding|cardiac muscle cell proliferation|cell…
evm.TU.Chr01.292	2085.47	2509.68	1661.25	0.661722	-0.595702	3.56292e-06	5.01104e-05	Down	30.8278	34.6512	42.2623	51.8609	50.8589	47.3533	furin	Furin-1	ko03250	Viral life cycle - HIV-1	GO:0010008,GO:0005576,GO:0005794,GO:0005886,GO:0046872,GO:0004252,GO:1901394,GO:0006508	endosome membrane|extracellular region|Golgi apparatus|plasma membrane|metal ion binding|serine-type endopeptidase activity|positive regulation of transforming growth factor beta1 activation|proteolysis
evm.TU.Chr01.294	21.9478	20.7768	23.1188	1.11732	0.160049	0.767716	0.889022	Up	1.63598	2.18837	0.66765	0.854111	1.828	1.09752	slc39a1	Zinc transporter ZIP1	ko05010,ko05012	Alzheimer disease|Parkinson disease	GO:0016020,GO:0005886,GO:0008270,GO:0005385,GO:0071577,GO:0006829	membrane|plasma membrane|zinc ion binding|zinc ion transmembrane transporter activity|zinc ion transmembrane transport|zinc ion transport
evm.TU.Chr01.296	10.7496	12.7682	8.73096	0.677282	-0.562171	0.436958	0.663027	Down	0.315776	0.338962	0.289559	0.317509	0.803099	0.203997	abhd2a	Monoacylglycerol lipase ABHD2			GO:0036126,GO:0097524,GO:0008126,GO:0047372,GO:0042562,GO:0033878,GO:0003707,GO:0034338,GO:0004806,GO:0046464,GO:0044255,GO:0051792,GO:0051793,GO:0032570,GO:0048240,GO:0043401	sperm flagellum|sperm plasma membrane|acetylesterase activity|acylglycerol lipase activity|hormone binding|hormone-sensitive lipase activity|nuclear steroid receptor activity|short-chain carboxylesterase activity|triglyceride lipase activity|acylglycerol catabolic process|cellular lipid metabolic process|medium-chain fatty acid biosynthetic process|medium-chain fatty acid catabolic process|respon…
evm.TU.Chr01.297	4570.78	3401.32	5740.23	1.68807	0.755377	5.42979e-08	1.0486e-06	Up	381.038	325.897	312.323	191.71	172.254	193.02			ko04976	Bile secretion
evm.TU.Chr01.300	23.3677	29.4928	17.2427	0.579407	-0.78735	0.114737	0.293331	Down	0.71987	0.608521	1.06088	1.71003	1.26749	0.82837	UBAP1L	Ubiquitin-associated protein 1-like			GO:0000813,GO:0043130,GO:0043162	ESCRT I complex|ubiquitin binding|ubiquitin-dependent protein catabolic process via the multivesicular body sorting pathway
evm.TU.Chr01.301	99.1344	97.9237	100.345	1.02012	0.0287348	0.920645	0.96568	Up	3.13781	3.61315	3.06413	2.61007	4.60398	1.8428	Pdcd7	Programmed cell death protein 7			GO:0005689,GO:0006915,GO:2001235,GO:0070234,GO:0051384	U12-type spliceosomal complex|apoptotic process|positive regulation of apoptotic signaling pathway|positive regulation of T cell apoptotic process|response to glucocorticoid
evm.TU.Chr01.302	330.656	316.851	344.461	1.08696	0.120298	0.458865	0.679863	Up	8.30804	9.89464	10.7905	7.46897	9.04064	8.10352	Clpx	ATP-dependent Clp protease ATP-binding subunit clpX-like, mitochondrial	ko04112	Cell cycle - Caulobacter	GO:0009368,GO:0009841,GO:0005759,GO:0042645,GO:0005739,GO:0005524,GO:0016887,GO:0140662,GO:0016504,GO:0046983,GO:0051082,GO:0008270,GO:0046034,GO:0006508,GO:0051603	endopeptidase Clp complex|mitochondrial endopeptidase Clp complex|mitochondrial matrix|mitochondrial nucleoid|mitochondrion|ATP binding|ATP hydrolysis activity|ATP-dependent protein folding chaperone|peptidase activator activity|protein dimerization activity|unfolded protein binding|zinc ion binding|ATP metabolic process|proteolysis|proteolysis involved in protein catabolic process
evm.TU.Chr01.303	189.927	193.187	186.667	0.965903	-0.0500502	0.791893	0.901578	Down	8.79922	11.616	11.1472	10.1389	11.1626	8.89743	spg21	Maspardin	ko04144	Endocytosis	GO:0005829,GO:0030140,GO:0042609	cytosol|trans-Golgi network transport vesicle|CD4 receptor binding
evm.TU.Chr01.304	56.0436	50.2039	61.8832	1.24016	0.310532	0.407915	0.638318	Up	1.7294	3.04075	1.8758	2.34751	1.0353	1.50826	ANKDD1A	Ankyrin repeat and death domain-containing protein 1A			GO:0007165	signal transduction
evm.TU.Chr01.305	67.5622	90.2655	44.859	0.497544	-1.0071	0.0013173	0.00937777	Down	0.780462	1.25665	1.25474	1.56236	2.29029	2.22303	PLEKHO2	Pleckstrin homology domain-containing family O member 2			GO:0071888	macrophage apoptotic process
evm.TU.Chr01.306	1105.45	1433.98	776.91	0.541786	-0.884205	1.21775e-11	3.9201e-10	Down	15.5919	13.9781	15.1605	24.493	26.0028	25.8105	Pcsk6	Proprotein convertase subtilisin/kexin type 6			GO:0009986,GO:0062023,GO:0005615,GO:0016020,GO:0004175,GO:0008201,GO:0048406,GO:0004252,GO:0007368,GO:0009100,GO:0032902,GO:0016486,GO:0016485,GO:0032940,GO:0007354	cell surface|collagen-containing extracellular matrix|extracellular space|membrane|endopeptidase activity|heparin binding|nerve growth factor binding|serine-type endopeptidase activity|determination of left/right symmetry|glycoprotein metabolic process|nerve growth factor production|peptide hormone processing|protein processing|secretion by cell|zygotic determination of anterior/posterior axis, e…
evm.TU.Chr01.307	596.166	505.558	686.774	1.35875	0.442277	0.00189301	0.0126881	Up	31.398	39.5562	37.4386	21.4832	28.3156	23.9447	Snrpa1	U2 small nuclear ribonucleoprotein A'	ko03040	Spliceosome	GO:0071013,GO:0016604,GO:0016607,GO:0005654,GO:0005634,GO:0005681,GO:0005686,GO:0071007,GO:0071005,GO:0030620,GO:0000398,GO:0007283	catalytic step 2 spliceosome|nuclear body|nuclear speck|nucleoplasm|nucleus|spliceosomal complex|U2 snRNP|U2-type catalytic step 2 spliceosome|U2-type precatalytic spliceosome|U2 snRNA binding|mRNA splicing, via spliceosome|spermatogenesis
evm.TU.Chr01.308	6.44177	10.0864	2.79709	0.273551	-1.87012	0.0608773	0.18897	Down	0	0.138822	0.282355	0.433453	0.421679	0.510567
evm.TU.Chr01.31	747.609	666.072	829.147	1.24455	0.315619	0.0135768	0.0614396	Up	39.1099	45.9445	48.5071	32.7966	35.6702	30.6726	PSMD7	26S proteasome non-ATPase regulatory subunit 7	ko03050,ko05169,ko05010,ko05012,ko05014,ko05016,ko05017,ko05020,ko05022	Proteasome|Epstein-Barr virus infection|Alzheimer disease|Parkinson disease|Amyotrophic lateral sclerosis|Huntington disease|Spinocerebellar ataxia|Prion disease|Pathways of neurodegeneration - multiple diseases	GO:0005829,GO:0070062,GO:0005576,GO:1904813,GO:0016020,GO:0005654,GO:0005634,GO:0000502,GO:0005838,GO:0034774,GO:0042803,GO:0043161	cytosol|extracellular exosome|extracellular region|ficolin-1-rich granule lumen|membrane|nucleoplasm|nucleus|proteasome complex|proteasome regulatory particle|secretory granule lumen|protein homodimerization activity|proteasome-mediated ubiquitin-dependent protein catabolic process
evm.TU.Chr01.310	4.17497	8.00922	0.340711	0.045491	-4.45827	0.00544669	0.0298166	Down	0.0218334	0	0	0.0395159	0.249876	0.211572
evm.TU.Chr01.311	213.572	211.757	215.387	1.01453	0.0208161	0.912405	0.961742	Up	19.939	17.5195	22.3374	19.1866	20.0157	15.4747	vimp	Selenoprotein S	ko04141	Protein processing in endoplasmic reticulum	GO:0005881,GO:0036513,GO:0036502,GO:0005789,GO:0030968,GO:0030970,GO:0030433	cytoplasmic microtubule|Derlin-1 retrotranslocation complex|Derlin-1-VIMP complex|endoplasmic reticulum membrane|endoplasmic reticulum unfolded protein response|retrograde protein transport, ER to cytosol|ubiquitin-dependent ERAD pathway
evm.TU.Chr01.312	22.8137	27.1069	18.5205	0.681032	-0.554205	0.259211	0.487076	Down	0.382235	0.430815	0.400572	0.730231	0.598228	0.329241	CHSY1	Chondroitin sulfate synthase 1	ko00532	Glycosaminoglycan biosynthesis - chondroitin sulfate / dermatan sulfate	GO:0005576,GO:0032580,GO:0000139,GO:0016020,GO:0008376,GO:0047238,GO:0046872,GO:0050510,GO:0060349,GO:0002063,GO:0030206,GO:0030279,GO:0045880,GO:0009954,GO:0031667,GO:0051923	extracellular region|Golgi cisterna membrane|Golgi membrane|membrane|acetylgalactosaminyltransferase activity|glucuronosyl-N-acetylgalactosaminyl-proteoglycan 4-beta-N-acetylgalactosaminyltransferase activity|metal ion binding|N-acetylgalactosaminyl-proteoglycan 3-beta-glucuronosyltransferase activity|bone morphogenesis|chondrocyte development|chondroitin sulfate biosynthetic process|negative reg…
evm.TU.Chr01.313	6.49644	9.66844	3.32444	0.344122	-1.53901	0.093769	0.256527	Down	0.0168331	0.0406553	0.0297685	0.0609317	0.118553	0.0570911	LRRK1	Leucine-rich repeat serine/threonine-protein kinase 1			GO:0005737,GO:0005829,GO:0043231,GO:0005739,GO:0005524,GO:0005525,GO:0042802,GO:0046872,GO:0106310,GO:0004674,GO:0004722,GO:0045453,GO:0035556,GO:0050732,GO:0036035,GO:0018108,GO:0090263,GO:1902533,GO:0050731,GO:0007165	cytoplasm|cytosol|intracellular membrane-bounded organelle|mitochondrion|ATP binding|GTP binding|identical protein binding|metal ion binding|protein serine kinase activity|protein serine/threonine kinase activity|protein serine/threonine phosphatase activity|bone resorption|intracellular signal transduction|negative regulation of peptidyl-tyrosine phosphorylation|osteoclast development|peptidyl-t…
evm.TU.Chr01.315	59.9785	67.9961	51.961	0.76653	-0.383587	0.209497	0.428352	Down	1.89957	2.81672	2.39578	2.83833	2.87791	2.82531	Asb7	Ankyrin repeat and SOCS box protein 7			GO:0035556,GO:0016567	intracellular signal transduction|protein ubiquitination
evm.TU.Chr01.316	3.16187	3.86313	2.4606	0.631303	-0.663595	0.630347	0.807272	Down	0.227359	0	0.10722	0.0411492	0.240188	0.220317	CERS2	Ceramide synthase 2	ko00600,ko04071	Sphingolipid metabolism|Sphingolipid signaling pathway	GO:0005783,GO:0005789,GO:0003677,GO:0016410,GO:0050291,GO:0046513,GO:0019216	endoplasmic reticulum|endoplasmic reticulum membrane|DNA binding|N-acyltransferase activity|sphingosine N-acyltransferase activity|ceramide biosynthetic process|regulation of lipid metabolic process
evm.TU.Chr01.32	635.059	706.04	564.079	0.798872	-0.323963	0.0363529	0.130569	Down	8.37733	8.39341	6.69061	9.70853	10.5392	7.14896	NFAT5	Nuclear factor of activated T-cells 5			GO:0000785,GO:0005829,GO:0005654,GO:0005634,GO:0005667,GO:0003682,GO:0001228,GO:0003700,GO:0000981,GO:0000978,GO:1990837,GO:0033173,GO:0071474,GO:0071345,GO:0006974,GO:0010628,GO:1904996,GO:1901224,GO:0045944,GO:0062176,GO:0070884,GO:0006357,GO:0007165,GO:0006366	chromatin|cytosol|nucleoplasm|nucleus|transcription regulator complex|chromatin binding|DNA-binding transcription activator activity, RNA polymerase II-specific|DNA-binding transcription factor activity|DNA-binding transcription factor activity, RNA polymerase II-specific|RNA polymerase II cis-regulatory region sequence-specific DNA binding|sequence-specific double-stranded DNA binding|calcineuri…
evm.TU.Chr01.320	792.528	769.525	815.531	1.05998	0.0840438	0.562804	0.760444	Up	57.9765	74.2956	82.8272	60.4121	63.1245	62.9557	MTHFS	5-formyltetrahydrofolate cyclo-ligase	ko00670	One carbon pool by folate	GO:0005737,GO:0005829,GO:0005759,GO:0005739,GO:0030272,GO:0005524,GO:0005542,GO:0046872,GO:0046657,GO:0046655,GO:0009396,GO:0015942,GO:0006536,GO:0035999,GO:0046653	cytoplasm|cytosol|mitochondrial matrix|mitochondrion|5-formyltetrahydrofolate cyclo-ligase activity|ATP binding|folic acid binding|metal ion binding|folic acid catabolic process|folic acid metabolic process|folic acid-containing compound biosynthetic process|formate metabolic process|glutamate metabolic process|tetrahydrofolate interconversion|tetrahydrofolate metabolic process
evm.TU.Chr01.321	159.509	87.9722	231.046	2.63004	1.39508	2.38951e-10	6.45726e-09	Up	20.5829	17.4719	23.1497	7.092	6.97517	7.42736	ZFAND6	AN1-type zinc finger protein 6			GO:0005829,GO:0003677,GO:0031593,GO:0008270,GO:0006915,GO:0071356,GO:0043066,GO:0006625,GO:0043122	cytosol|DNA binding|polyubiquitin modification-dependent protein binding|zinc ion binding|apoptotic process|cellular response to tumor necrosis factor|negative regulation of apoptotic process|protein targeting to peroxisome|regulation of I-kappaB kinase/NF-kappaB signaling
evm.TU.Chr01.322	2668.02	2561.21	2774.83	1.08341	0.115585	0.363424	0.597572	Up	87.0133	110.593	122.646	86.8455	95.3593	89.8865	FAH	Fumarylacetoacetase	ko00350,ko00643	Tyrosine metabolism|Styrene degradation	GO:0005829,GO:0070062,GO:0004334,GO:0046872,GO:0006527,GO:1902000,GO:0006559,GO:0006629,GO:0006572	cytosol|extracellular exosome|fumarylacetoacetase activity|metal ion binding|arginine catabolic process|homogentisate catabolic process|L-phenylalanine catabolic process|lipid metabolic process|tyrosine catabolic process
evm.TU.Chr01.325	17.8856	16.4693	19.302	1.18801	0.248549	0.665201	0.830846	Up	1.00654	1.77319	0.767849	1.12517	0.573367	1.03274	abhd17c	Alpha/beta hydrolase domain-containing protein 17C			GO:0043197,GO:0010008,GO:0005886,GO:0098839,GO:0055038,GO:0008474,GO:0002084,GO:0099175	dendritic spine|endosome membrane|plasma membrane|postsynaptic density membrane|recycling endosome membrane|palmitoyl-(protein) hydrolase activity|protein depalmitoylation|regulation of postsynapse organization
evm.TU.Chr01.326	30.595	45.6817	15.5084	0.335863	-1.57405	0.000903674	0.00685926	Down	0.278089	0.109905	0.208637	0.583379	0.734453	0.355219	CEMIP	Cell migration-inducing and hyaluronan-binding protein			GO:0045334,GO:0005905,GO:0030665,GO:0005737,GO:0005783,GO:0005576,GO:0005634,GO:0005886,GO:0032050,GO:0046923,GO:0005540,GO:0004415,GO:0030213,GO:0030214,GO:0030335,GO:0010800,GO:1900020,GO:0090314,GO:0051281,GO:0007605	clathrin-coated endocytic vesicle|clathrin-coated pit|clathrin-coated vesicle membrane|cytoplasm|endoplasmic reticulum|extracellular region|nucleus|plasma membrane|clathrin heavy chain binding|ER retention sequence binding|hyaluronic acid binding|hyalurononglucosaminidase activity|hyaluronan biosynthetic process|hyaluronan catabolic process|positive regulation of cell migration|positive regulatio…
evm.TU.Chr01.327	120.157	140.187	100.128	0.715364	-0.483251	0.0323639	0.11915	Down	8.85075	8.70744	7.46708	10.5077	11.652	10.3077	mesd	LRP chaperone MESD			GO:0005783,GO:1904395,GO:0006457,GO:0016055	endoplasmic reticulum|positive regulation of skeletal muscle acetylcholine-gated channel clustering|protein folding|Wnt signaling pathway
evm.TU.Chr01.328	120.467	91.9896	148.945	1.62757	0.702717	0.0119519	0.0556285	Up	6.70581	6.94109	8.35771	3.12086	3.45777	5.75548	TLNRD1	Talin rod domain-containing protein 1			GO:0001725,GO:0003779,GO:0042802	stress fiber|actin binding|identical protein binding
evm.TU.Chr01.329	15.8569	10.8948	20.8189	1.91577	0.937926	0.154881	0.356224	Up	0.234813	0.313267	0.171376	0.232729	0.0590627	0.0541764	Il16	Pro-interleukin-16	ko04060	Cytokine-cytokine receptor interaction	GO:0062023,GO:0005829,GO:0005615,GO:0090543,GO:0005925,GO:0016607,GO:0005886,GO:0042609,GO:0005125,GO:0019221,GO:0050930,GO:0030595,GO:0032722,GO:0010628,GO:0050729,GO:0032730,GO:0032735,GO:0032755,GO:1902565,GO:0051924	collagen-containing extracellular matrix|cytosol|extracellular space|Flemming body|focal adhesion|nuclear speck|plasma membrane|CD4 receptor binding|cytokine activity|cytokine-mediated signaling pathway|induction of positive chemotaxis|leukocyte chemotaxis|positive regulation of chemokine production|positive regulation of gene expression|positive regulation of inflammatory response|positive regul…
evm.TU.Chr01.33	815.268	710.112	920.425	1.29757	0.375807	0.0124265	0.0574242	Up	28.4297	26.6945	28.6051	18.6669	18.5761	22.1081	Kars1	Lysine--tRNA ligase	ko00970	Aminoacyl-tRNA biosynthesis	GO:0017101,GO:0005737,GO:0005829,GO:0005615,GO:0005739,GO:0005634,GO:0005886,GO:0016597,GO:0003877,GO:0005524,GO:0042802,GO:0004824,GO:0042803,GO:0097110,GO:0000049,GO:0002276,GO:0015966,GO:0070371,GO:0006430,GO:0045893,GO:0002863,GO:0043032,GO:0010165	aminoacyl-tRNA synthetase multienzyme complex|cytoplasm|cytosol|extracellular space|mitochondrion|nucleus|plasma membrane|amino acid binding|ATP adenylyltransferase activity|ATP binding|identical protein binding|lysine-tRNA ligase activity|protein homodimerization activity|scaffold protein binding|tRNA binding|basophil activation involved in immune response|diadenosine tetraphosphate biosynthetic…
evm.TU.Chr01.330	3.33407	1.59812	5.07003	3.1643	1.66188	0.280219	0.510179	Up	0.974395	0.156891	0.0957318	0.367403	0	0	Stard5	StAR-related lipid transfer protein 5			GO:0015485,GO:0120020,GO:0070508	cholesterol binding|cholesterol transfer activity|cholesterol import
evm.TU.Chr01.331	10.3377	7.67481	13.0005	1.69772	0.763596	0.273179	0.502455	Up	0.215847	0.238315	0.163592	0.13952	0.108584	0.0896408	Tmc3	Transmembrane channel-like protein 3			GO:0005886,GO:0008381	plasma membrane|mechanosensitive ion channel activity
evm.TU.Chr01.332	4.11996	4.15703	4.0829	0.978889	-0.0307829	0.977032	0.989523	Down	0.127491	0.123167	0.150308	0.173057	0.112238	0.0926568	mex3b	RNA-binding protein MEX3B			GO:0005634,GO:0000932,GO:0046872,GO:0003723	nucleus|P-body|metal ion binding|RNA binding
evm.TU.Chr01.333	51.8424	53.2246	50.4602	0.953343	-0.0689322	0.846464	0.928513	Down	0.641498	0.807102	0.879426	0.729021	0.53848	0.95413	EFL1	Elongation factor-like GTPase 1	ko03008	Ribosome biogenesis in eukaryotes	GO:1990904,GO:0005525,GO:0003924,GO:0043022,GO:0003746,GO:0042256,GO:0046039	ribonucleoprotein complex|GTP binding|GTPase activity|ribosome binding|translation elongation factor activity|cytosolic ribosome assembly|GTP metabolic process
evm.TU.Chr01.335	2.61865	3.27147	1.96582	0.609742	-0.713728	0.619573	0.8006	Down	0.0413129	0.0199558	0	0.0467321	0.0181851	0.0300251	ADAMTSL3	ADAMTS-like protein 3			GO:0031012,GO:0005576,GO:0043231,GO:0030198	extracellular matrix|extracellular region|intracellular membrane-bounded organelle|extracellular matrix organization
evm.TU.Chr01.337	38.1984	23.9499	52.4469	2.17366	1.12013	0.0167079	0.0721922	Up	0.395302	1.21512	1.3346	0.308944	0.64856	0.296001	lmna	Lamin-A	ko04210,ko04214	Apoptosis|Apoptosis - fly	GO:0005882,GO:0005635	intermediate filament|nuclear envelope
evm.TU.Chr01.338	6.61016	4.63679	8.58354	1.82098	0.864713	0.326637	0.559592	Up	0.325142	0.244311	0.383333	0.196156	0.222632	0.0700161	SH3GL3	Endophilin-A3	ko04144	Endocytosis	GO:0005737,GO:0031901,GO:0098978,GO:0098793,GO:0008289,GO:0016191	cytoplasm|early endosome membrane|glutamatergic synapse|presynapse|lipid binding|synaptic vesicle uncoating
evm.TU.Chr01.339	209.154	229.109	189.199	0.825577	-0.276525	0.178193	0.388277	Down	9.49377	9.97316	7.38946	10.8851	12.05	7.45804	RNF13	E3 ubiquitin-protein ligase RNF13			GO:0005829,GO:0005783,GO:0005789,GO:0031902,GO:0005765,GO:0005637,GO:0005654,GO:0008432,GO:0046872,GO:0061630,GO:0004842,GO:0051640,GO:0070304,GO:0051865,GO:0006511	cytosol|endoplasmic reticulum|endoplasmic reticulum membrane|late endosome membrane|lysosomal membrane|nuclear inner membrane|nucleoplasm|JUN kinase binding|metal ion binding|ubiquitin protein ligase activity|ubiquitin-protein transferase activity|organelle localization|positive regulation of stress-activated protein kinase signaling cascade|protein autoubiquitination|ubiquitin-dependent protein …
evm.TU.Chr01.34	2618.18	2645.83	2590.54	0.978873	-0.0308065	0.860528	0.935936	Down	215.662	320.805	254.608	214.338	360.977	181.284	GCSH	Glycine cleavage system H protein, mitochondrial	ko00630,ko00260	Glyoxylate and dicarboxylate metabolism|Glycine, serine and threonine metabolism	GO:0005737,GO:0005960,GO:0005759,GO:0005739,GO:0004047,GO:0006546,GO:0019464,GO:0009249	cytoplasm|glycine cleavage complex|mitochondrial matrix|mitochondrion|aminomethyltransferase activity|glycine catabolic process|glycine decarboxylation via glycine cleavage system|protein lipoylation
evm.TU.Chr01.340	296.067	220.169	371.965	1.68578	0.753416	1.28056e-05	0.000161293	Up	18.7384	17.6502	17.2317	10.3438	11.63	7.67176	SRF	Serum response factor	ko04010,ko04022,ko05203,ko05166	MAPK signaling pathway|cGMP-PKG signaling pathway|Viral carcinogenesis|Human T-cell leukemia virus 1 infection	GO:0000785,GO:0005737,GO:0005654,GO:0005634,GO:0031490,GO:0001228,GO:0003700,GO:0000981,GO:0140297,GO:0042826,GO:0070878,GO:0042803,GO:0000978,GO:0061629,GO:1990837,GO:0010736,GO:0030036,GO:0060055,GO:0008306,GO:0048675,GO:0070830,GO:0001569,GO:0060532,GO:0060379,GO:0055003,GO:0060947,GO:0002042,GO:0007160,GO:0071333,GO:0090398,GO:0035912,GO:0090136,GO:0010669,GO:0048821,GO:0061029,GO:0060324,GO:…	chromatin|cytoplasm|nucleoplasm|nucleus|chromatin DNA binding|DNA-binding transcription activator activity, RNA polymerase II-specific|DNA-binding transcription factor activity|DNA-binding transcription factor activity, RNA polymerase II-specific|DNA-binding transcription factor binding|histone deacetylase binding|primary miRNA binding|protein homodimerization activity|RNA polymerase II cis-regul…
evm.TU.Chr01.341	284.481	219.244	349.718	1.59269	0.671467	8.72573e-05	0.000895856	Up	6.85552	6.56702	7.37666	4.49123	4.26722	3.34967	RUBCN	Run domain Beclin-1-interacting and cysteine-rich domain-containing protein	ko04140	Autophagy - animal	GO:0005829,GO:0005769,GO:0043231,GO:0005770,GO:0005764,GO:0005654,GO:1901981,GO:0006914,GO:0006897,GO:0002376,GO:0071985,GO:1901097,GO:0010507,GO:0045806,GO:0043553,GO:0006909	cytosol|early endosome|intracellular membrane-bounded organelle|late endosome|lysosome|nucleoplasm|phosphatidylinositol phosphate binding|autophagy|endocytosis|immune system process|multivesicular body sorting pathway|negative regulation of autophagosome maturation|negative regulation of autophagy|negative regulation of endocytosis|negative regulation of phosphatidylinositol 3-kinase activity|pha…
evm.TU.Chr01.342	2.74779	4.55189	0.94369	0.215661	-2.21316	0.140662	0.334751	Down	0.0365921	0.0707018	0	0.0662272	0.193285	0.212753	Htr3a	5-hydroxytryptamine receptor 3A	ko04726,ko04742	Serotonergic synapse|Taste transduction	GO:0030424,GO:0032154,GO:0005737,GO:0098978,GO:0043005,GO:0043025,GO:0005886,GO:0045211,GO:0042734,GO:1904602,GO:0045202,GO:0005231,GO:0042802,GO:0099507,GO:0030594,GO:0051378,GO:0022850,GO:1904315,GO:0071363,GO:0007268,GO:0098662,GO:0034220,GO:0050877,GO:0032414,GO:0042391,GO:0099505,GO:0042220,GO:0045471,GO:0007210,GO:0007165	axon|cleavage furrow|cytoplasm|glutamatergic synapse|neuron projection|neuronal cell body|plasma membrane|postsynaptic membrane|presynaptic membrane|serotonin-activated cation-selective channel complex|synapse|excitatory extracellular ligand-gated ion channel activity|identical protein binding|ligand-gated ion channel activity involved in regulation of presynaptic membrane potential|neurotransmit…
evm.TU.Chr01.343	107.329	7.06064	207.597	30.5416	4.9327	3.37375e-36	7.90142e-34	Up	19.3676	22.5748	25.5639	0.666769	0.370661	1.01999	Rtp3	Receptor-transporting protein 3			GO:0005737,GO:0016020,GO:0031849,GO:0001580,GO:0051205,GO:0006612	cytoplasm|membrane|olfactory receptor binding|detection of chemical stimulus involved in sensory perception of bitter taste|protein insertion into membrane|protein targeting to membrane
evm.TU.Chr01.345	7.17446	6.98605	7.36288	1.0655	0.0915278	0.916511	0.963431	Up	0.954907	1.84504	0.321659	1.11103	0.960754	0.660952	dynlt2b	Dynein light chain Tctex-type protein 2B			GO:0005929,GO:0005737,GO:0005868,GO:0120293,GO:0045505,GO:0035721,GO:0007018	cilium|cytoplasm|cytoplasmic dynein complex|dynein axonemal particle|dynein intermediate chain binding|intraciliary retrograde transport|microtubule-based movement
evm.TU.Chr01.348	1054.83	917.051	1192.6	1.30205	0.380789	0.0111411	0.0527821	Up	39.6359	45.3651	34.7211	24.2949	29.336	31.0609	hykk	Hydroxylysine kinase	ko00310	Lysine degradation	GO:0005737,GO:0019202,GO:0047992,GO:0016310	cytoplasm|amino acid kinase activity|hydroxylysine kinase activity|phosphorylation
evm.TU.Chr01.349	278.503	287.877	269.13	0.936572	-0.0945381	0.567059	0.763068	Down	12.521	15.1086	12.8664	13.1383	13.8108	12.983	Prdm9	Histone-lysine N-methyltransferase PRDM9	ko05168	Herpes simplex virus 1 infection	GO:0000785,GO:0005634,GO:0046975,GO:0140955,GO:0042800,GO:0140949,GO:0140944,GO:0140941,GO:0018024,GO:0046872,GO:0042803,GO:0010844,GO:0043565,GO:0000976,GO:0006325,GO:1990918,GO:0007292,GO:0097676,GO:0097198,GO:0044648,GO:0051568,GO:0097692,GO:0080182,GO:0051567,GO:0034968,GO:0016571,GO:0016570,GO:0007129,GO:0048232,GO:0007127,GO:0006311,GO:0043066,GO:1905516,GO:2001255,GO:0060903,GO:0010845,GO:…	chromatin|nucleus|histone H3K36 methyltransferase activity|histone H3K36 trimethyltransferase activity|histone H3K4 methyltransferase activity|histone H3K9 trimethyltransferase activity|histone H4K20 monomethyltransferase activity|histone H4K20me methyltransferase activity|histone lysine N-methyltransferase activity|metal ion binding|protein homodimerization activity|recombination hotspot binding…
evm.TU.Chr01.35	316.84	214.776	418.904	1.94938	0.963012	1.72633e-07	3.06566e-06	Up	8.55171	11.0238	13.8175	5.12811	5.60107	5.042	aste1	Protein asteroid homolog 1
evm.TU.Chr01.350	3.89995	4.20655	3.59336	0.840961	-0.249889	0.831072	0.92071	Down	0.0186564	0.0360471	0.153967	0.0844143	0.0656971	0.0723142	EPHB3	Ephrin type-B receptor 3 (Fragment)	ko04360	Axon guidance	GO:0030425,GO:0043005,GO:0005886,GO:0043235,GO:0005524,GO:0005003,GO:0004714,GO:0005005,GO:0007411,GO:0007413,GO:0016477,GO:0060996,GO:0060997,GO:0048013,GO:0033674,GO:0051965,GO:0046777,GO:0050770,GO:0022407,GO:0043087,GO:0034446,GO:0007169	dendrite|neuron projection|plasma membrane|receptor complex|ATP binding|ephrin receptor activity|transmembrane receptor protein tyrosine kinase activity|transmembrane-ephrin receptor activity|axon guidance|axonal fasciculation|cell migration|dendritic spine development|dendritic spine morphogenesis|ephrin receptor signaling pathway|positive regulation of kinase activity|positive regulation of syn…
evm.TU.Chr01.351	20.5162	29.004	12.0285	0.41184	-1.27985	0.0175616	0.0751975	Down	0.655843	0.246399	0.429566	0.989163	1.15475	0.882681	MFSD8	Major facilitator superfamily domain-containing protein 8	ko04142	Lysosome	GO:0005765,GO:0016020,GO:0022857,GO:0097352,GO:0007040,GO:0048666,GO:0010506,GO:1905165,GO:0038202	lysosomal membrane|membrane|transmembrane transporter activity|autophagosome maturation|lysosome organization|neuron development|regulation of autophagy|regulation of lysosomal protein catabolic process|TORC1 signaling
evm.TU.Chr01.352	85.8527	82.2679	89.4375	1.08613	0.119194	0.681847	0.839324	Up	7.87778	11.753	7.99445	6.22652	11.2369	6.28097	POLR2H	DNA-directed RNA polymerases I, II, and III subunit RPABC3	ko03020,ko03420,ko04623,ko05016	RNA polymerase|Nucleotide excision repair|Cytosolic DNA-sensing pathway|Huntington disease	GO:0005829,GO:0005654,GO:0005634,GO:0032993,GO:0005736,GO:0005665,GO:0005666,GO:0003697,GO:0006366	cytosol|nucleoplasm|nucleus|protein-DNA complex|RNA polymerase I complex|RNA polymerase II, core complex|RNA polymerase III complex|single-stranded DNA binding|transcription by RNA polymerase II
evm.TU.Chr01.353	18.3615	17.5169	19.2061	1.10116	0.13903	0.797608	0.904726	Up	0.570592	0.381626	0.336355	0.278035	0.386404	0.425323	armc9	LisH domain-containing protein ARMC9			GO:0005814,GO:0036064,GO:0097542,GO:0005929,GO:0005737,GO:0060271,GO:0045880	centriole|ciliary basal body|ciliary tip|cilium|cytoplasm|cilium assembly|positive regulation of smoothened signaling pathway
evm.TU.Chr01.354	58.9881	81.0949	36.8812	0.454207	-1.13858	0.00308839	0.018991	Down	1.54017	2.55074	2.20492	6.42126	4.35826	2.0788	B3GNT7	UDP-GlcNAc:betaGal beta-1,3-N-acetylglucosaminyltransferase 7	ko00533	Glycosaminoglycan biosynthesis - keratan sulfate	GO:0000139,GO:0008375,GO:0016757,GO:0008532,GO:0008499,GO:0008194,GO:0018146,GO:0016266,GO:0030311	Golgi membrane|acetylglucosaminyltransferase activity|glycosyltransferase activity|N-acetyllactosaminide beta-1,3-N-acetylglucosaminyltransferase activity|UDP-galactose:beta-N-acetylglucosamine beta-1,3-galactosyltransferase activity|UDP-glycosyltransferase activity|keratan sulfate biosynthetic process|O-glycan processing|poly-N-acetyllactosamine biosynthetic process
evm.TU.Chr01.355	62.5914	59.985	65.1978	1.08065	0.111894	0.730098	0.868209	Up	1.1112	1.46388	1.50063	1.31638	1.51185	0.685228	ACAP2	Arf-GAP with coiled-coil, ANK repeat and PH domain-containing protein 2	ko04144	Endocytosis	GO:0010008,GO:0005096,GO:0046872,GO:1990090,GO:0032456	endosome membrane|GTPase activator activity|metal ion binding|cellular response to nerve growth factor stimulus|endocytic recycling
evm.TU.Chr01.359	16.3166	17.5156	15.1176	0.862945	-0.21266	0.697896	0.848863	Down	1.1877	1.47524	1.30024	1.38188	1.64308	1.23312	Ppp1r2	Protein phosphatase inhibitor 2			GO:0005737,GO:0043197,GO:0030426,GO:0140678,GO:0019904,GO:0004864,GO:0005977,GO:0032091,GO:0043666,GO:0009966	cytoplasm|dendritic spine|growth cone|molecular function inhibitor activity|protein domain specific binding|protein phosphatase inhibitor activity|glycogen metabolic process|negative regulation of protein binding|regulation of phosphoprotein phosphatase activity|regulation of signal transduction
evm.TU.Chr01.36	44507.7	60260.8	28754.6	0.477166	-1.06744	6.68425e-17	3.68661e-15	Down	2082.53	2106.71	2529.76	4153.94	4157	4629.67	rpl13	60S ribosomal protein L13	ko03010,ko05171	Ribosome|Coronavirus disease - COVID-19	GO:0005737,GO:1990904,GO:0005840,GO:0003735,GO:0006412	cytoplasm|ribonucleoprotein complex|ribosome|structural constituent of ribosome|translation
evm.TU.Chr01.360	411.917	468.683	355.152	0.75809	-0.399558	0.00673508	0.0355251	Down	7.87577	9.97893	9.08281	10.3465	12.2902	10.2234	ncl	Nucleolin	ko05130	Pathogenic Escherichia coli infection	GO:0005730,GO:0003677,GO:0003723	nucleolus|DNA binding|RNA binding
evm.TU.Chr01.361	494.922	376.089	613.755	1.63315	0.707655	4.12229e-07	6.83243e-06	Up	10.7273	11.6294	10.711	5.75498	6.87527	6.11177	PSMD1	26S proteasome non-ATPase regulatory subunit 1	ko03050,ko05169,ko05010,ko05012,ko05014,ko05016,ko05017,ko05020,ko05022	Proteasome|Epstein-Barr virus infection|Alzheimer disease|Parkinson disease|Amyotrophic lateral sclerosis|Huntington disease|Spinocerebellar ataxia|Prion disease|Pathways of neurodegeneration - multiple diseases	GO:0022624,GO:0030234,GO:0031625,GO:0042176	proteasome accessory complex|enzyme regulator activity|ubiquitin protein ligase binding|regulation of protein catabolic process
evm.TU.Chr01.362	324.08	382.838	265.322	0.693637	-0.527747	0.000972278	0.00729125	Down	16.0419	17.7937	14.7801	22.8507	23.2761	18.8843
evm.TU.Chr01.363	7.67739	4.24448	11.1103	2.70854	1.43751	0.120334	0.302288	Up	0.0567687	0.0959756	0.0920268	0.0128431	0.0062471	0.0618869
evm.TU.Chr01.365	4.84024	2.76792	6.91256	2.5841	1.36966	0.205057	0.423154	Up	1.01499	2.15725	1.19665	0.367403	0.178712	0.983559
evm.TU.Chr01.367	1970.16	1855.84	2084.49	1.12316	0.167562	0.131936	0.321727	Up	48.457	55.3732	49.8087	39.4418	49.2403	38.2315	TTC14	Tetratricopeptide repeat protein 14			GO:0003676	nucleic acid binding
evm.TU.Chr01.369	690.045	830.361	549.728	0.662327	-0.594385	1.30561e-05	0.000164192	Down	84.6766	82.7901	79.2119	123.843	113.551	107.052	dnajc19	Mitochondrial import inner membrane translocase subunit TIM14			GO:0098800,GO:0099617,GO:0001405,GO:0001671,GO:0030150,GO:1900208	inner mitochondrial membrane protein complex|matrix side of mitochondrial inner membrane|PAM complex, Tim23 associated import motor|ATPase activator activity|protein import into mitochondrial matrix|regulation of cardiolipin metabolic process
evm.TU.Chr01.370	83.7607	59.5779	107.944	1.80318	0.850545	0.00362376	0.0215136	Up	2.24508	3.22757	3.46615	1.86236	1.74118	0.984176	Fxr1	RNA-binding protein FXR1			GO:0030424,GO:0043034,GO:0005737,GO:0036464,GO:0005829,GO:0030425,GO:1902737,GO:0043197,GO:0044326,GO:0098978,GO:0030426,GO:0016020,GO:0043025,GO:0005634,GO:0048471,GO:0005844,GO:0098794,GO:0014069,GO:0098793,GO:0035770,GO:0003730,GO:0046982,GO:0042803,GO:0033592,GO:0045182,GO:0030154,GO:0007517,GO:0017148,GO:2000637,GO:0001934,GO:2001022,GO:0045727,GO:0000381,GO:0051489,GO:0043488,GO:0060538	axon|costamere|cytoplasm|cytoplasmic ribonucleoprotein granule|cytosol|dendrite|dendritic filopodium|dendritic spine|dendritic spine neck|glutamatergic synapse|growth cone|membrane|neuronal cell body|nucleus|perinuclear region of cytoplasm|polysome|postsynapse|postsynaptic density|presynapse|ribonucleoprotein granule|mRNA 3'-UTR binding|protein heterodimerization activity|protein homodimerization…
evm.TU.Chr01.371	102.224	84.9014	119.546	1.41358	0.499356	0.0589057	0.184889	Up	2.04742	2.02129	1.42717	0.973732	1.31567	1.31785	ATP11B	Phospholipid-transporting ATPase IF			GO:0035577,GO:0031901,GO:0005783,GO:0016020,GO:0005637,GO:1990531,GO:0005886,GO:0055037,GO:0055038,GO:0005802,GO:0005524,GO:0016887,GO:0140326,GO:0015075,GO:0000287,GO:0090555,GO:0090556,GO:0015917,GO:0034220,GO:0006811,GO:0045332	azurophil granule membrane|early endosome membrane|endoplasmic reticulum|membrane|nuclear inner membrane|phospholipid-translocating ATPase complex|plasma membrane|recycling endosome|recycling endosome membrane|trans-Golgi network|ATP binding|ATP hydrolysis activity|ATPase-coupled intramembrane lipid transporter activity|ion transmembrane transporter activity|magnesium ion binding|phosphatidyletha…
evm.TU.Chr01.372	646.637	662.658	630.616	0.951831	-0.071223	0.578312	0.771846	Down	15.2634	16.0238	16.3487	14.9875	16.3706	14.9094	Mccc1	Methylcrotonoyl-CoA carboxylase subunit alpha, mitochondrial	ko00280	Valine, leucine and isoleucine degradation	GO:0002169,GO:1905202,GO:0005743,GO:0005759,GO:0005739,GO:0005524,GO:0046872,GO:0004485,GO:0006552	3-methylcrotonyl-CoA carboxylase complex, mitochondrial|methylcrotonoyl-CoA carboxylase complex|mitochondrial inner membrane|mitochondrial matrix|mitochondrion|ATP binding|metal ion binding|methylcrotonoyl-CoA carboxylase activity|leucine catabolic process
evm.TU.Chr01.373	100.337	42.8327	157.841	3.68196	1.88048	6.29983e-12	2.07766e-10	Up	8.52596	11.2147	12.2942	1.95854	3.34878	2.73278	LAMP3	Lysosome-associated membrane glycoprotein 3	ko04142	Lysosome	GO:0097233,GO:0009986,GO:0005769,GO:0031901,GO:0043231,GO:0031902,GO:0005765,GO:0048471,GO:0005886,GO:0031982,GO:0002250,GO:0072594,GO:0043154,GO:1901799,GO:0010628,GO:0010506,GO:1903900,GO:0035455	alveolar lamellar body membrane|cell surface|early endosome|early endosome membrane|intracellular membrane-bounded organelle|late endosome membrane|lysosomal membrane|perinuclear region of cytoplasm|plasma membrane|vesicle|adaptive immune response|establishment of protein localization to organelle|negative regulation of cysteine-type endopeptidase activity involved in apoptotic process|negative r…
evm.TU.Chr01.374	164090	173891	154290	0.887277	-0.172544	0.0894241	0.247787	Down	7270.94	6976.02	7831.62	7804.02	8273.17	6993.08	LOC106584303	Kininogen	ko04071,ko04022,ko04080,ko04810,ko04610,ko04750,ko05200,ko05142,ko05143	Sphingolipid signaling pathway|cGMP-PKG signaling pathway|Neuroactive ligand-receptor interaction|Regulation of actin cytoskeleton|Complement and coagulation cascades|Inflammatory mediator regulation of TRP channels|Pathways in cancer|Chagas disease|African trypanosomiasis	GO:0005737,GO:0005773,GO:0004869,GO:0010466	cytoplasm|vacuole|cysteine-type endopeptidase inhibitor activity|negative regulation of peptidase activity
evm.TU.Chr01.375	485.019	353.117	616.922	1.74512	0.803326	3.60695e-08	7.14317e-07	Up	28.0345	32.4817	31.2345	17.6105	18.0226	13.1163	CERS1	Ceramide synthase 1	ko00600,ko04071	Sphingolipid metabolism|Sphingolipid signaling pathway	GO:0005783,GO:0005789,GO:0043231,GO:0016020,GO:0016410,GO:0050291,GO:0072721,GO:0036146,GO:0071492,GO:0071466,GO:0046513,GO:0051974,GO:1901526,GO:0030148	endoplasmic reticulum|endoplasmic reticulum membrane|intracellular membrane-bounded organelle|membrane|N-acyltransferase activity|sphingosine N-acyltransferase activity|cellular response to dithiothreitol|cellular response to mycotoxin|cellular response to UV-A|cellular response to xenobiotic stimulus|ceramide biosynthetic process|negative regulation of telomerase activity|positive regulation of …
evm.TU.Chr01.376	147.006	112.465	181.548	1.61354	0.690229	0.000922721	0.00698088	Up	5.43112	5.83315	5.72347	2.85555	3.81972	3.08719	ncln	BOS complex subunit ncln			GO:0005789,GO:0005886,GO:0043022,GO:0048484,GO:1900176,GO:0009966	endoplasmic reticulum membrane|plasma membrane|ribosome binding|enteric nervous system development|negative regulation of nodal signaling pathway involved in determination of lateral mesoderm left/right asymmetry|regulation of signal transduction
evm.TU.Chr01.377	64.4367	80.0376	48.8359	0.612247	-0.707814	0.0211919	0.0866115	Down	2.66436	2.31659	1.67531	3.4157	3.47929	3.2273	S1PR1	Sphingosine 1-phosphate receptor 1	ko04068,ko04071,ko04080	FoxO signaling pathway|Sphingolipid signaling pathway|Neuroactive ligand-receptor interaction	GO:0005737,GO:0005768,GO:0009897,GO:0043231,GO:0045121,GO:0005654,GO:0005886,GO:0004930,GO:0001664,GO:0046625,GO:0038036,GO:0031532,GO:0007189,GO:0007193,GO:0001525,GO:0001955,GO:0007420,GO:0003245,GO:0007155,GO:0016477,GO:0008283,GO:0006935,GO:0045446,GO:0007186,GO:0061384,GO:0030032,GO:0030595,GO:0051497,GO:0030182,GO:0030335,GO:0051482,GO:0043547,GO:0050927,GO:0048661,GO:0045944,GO:0030500,GO:…	cytoplasm|endosome|external side of plasma membrane|intracellular membrane-bounded organelle|membrane raft|nucleoplasm|plasma membrane|G protein-coupled receptor activity|G protein-coupled receptor binding|sphingolipid binding|sphingosine-1-phosphate receptor activity|actin cytoskeleton reorganization|adenylate cyclase-activating G protein-coupled receptor signaling pathway|adenylate cyclase-inhi…
evm.TU.Chr01.379	261.224	233.609	288.84	1.23574	0.305379	0.0810656	0.232387	Up	2.31419	2.36905	2.54647	2.05746	1.79427	1.55796	MYO9B	Unconventional myosin-IXb	ko04814	Motor proteins	GO:0015629,GO:0005884,GO:0005938,GO:0005737,GO:0005829,GO:0030027,GO:0016020,GO:0016459,GO:0048471,GO:0001726,GO:0003779,GO:0051015,GO:0043531,GO:0005524,GO:0016887,GO:0043008,GO:0005516,GO:0005096,GO:0000146,GO:0048495,GO:0031267,GO:0008270,GO:0030048,GO:0072673,GO:0035023,GO:0051056,GO:0007266,GO:0035385	actin cytoskeleton|actin filament|cell cortex|cytoplasm|cytosol|lamellipodium|membrane|myosin complex|perinuclear region of cytoplasm|ruffle|actin binding|actin filament binding|ADP binding|ATP binding|ATP hydrolysis activity|ATP-dependent protein binding|calmodulin binding|GTPase activator activity|microfilament motor activity|Roundabout binding|small GTPase binding|zinc ion binding|actin filame…
evm.TU.Chr01.380	52.4425	57.7244	47.1607	0.823239	-0.280617	0.414047	0.643593	Down	3.67498	4.3314	2.68627	4.32332	3.3	4.34462	use1	Vesicle transport protein USE1	ko04130	SNARE interactions in vesicular transport	GO:0005783,GO:0005789,GO:0031201,GO:0005484,GO:0015031,GO:0006890	endoplasmic reticulum|endoplasmic reticulum membrane|SNARE complex|SNAP receptor activity|protein transport|retrograde vesicle-mediated transport, Golgi to endoplasmic reticulum
evm.TU.Chr01.381	186.674	93.984	279.363	2.96148	1.56632	1.83699e-12	6.48162e-11	Up	3.75548	4.17967	2.99162	1.18258	1.4632	0.799142	Insr	Insulin receptor	ko04010,ko04014,ko04015,ko04066,ko04068,ko04072,ko04022,ko04151,ko04152,ko04150,ko04520,ko04910,ko04923,ko04913,ko04960,ko04361,ko04211,ko04212,ko04213,ko05010,ko05415,ko04930,ko04932,ko04931	MAPK signaling pathway|Ras signaling pathway|Rap1 signaling pathway|HIF-1 signaling pathway|FoxO signaling pathway|Phospholipase D signaling pathway|cGMP-PKG signaling pathway|PI3K-Akt signaling pathway|AMPK signaling pathway|mTOR signaling pathway|Adherens junction|Insulin signaling pathway|Regulation of lipolysis in adipocytes|Ovarian steroidogenesis|Aldosterone-regulated sodium reabsorption|Ax…	GO:0030424,GO:0005901,GO:0044297,GO:0031410,GO:0005829,GO:0030425,GO:0032590,GO:0005768,GO:0009897,GO:0005899,GO:0043231,GO:0005770,GO:0005764,GO:0016020,GO:0043025,GO:0032809,GO:0005635,GO:0031981,GO:0005634,GO:0005886,GO:0043235,GO:0055038,GO:0045202,GO:0060417,GO:0046935,GO:0043423,GO:0001540,GO:0005524,GO:0038024,GO:0005525,GO:0042802,GO:0043559,GO:0005009,GO:0043560,GO:0031994,GO:0031995,GO:…	axon|caveola|cell body|cytoplasmic vesicle|cytosol|dendrite|dendrite membrane|endosome|external side of plasma membrane|insulin receptor complex|intracellular membrane-bounded organelle|late endosome|lysosome|membrane|neuronal cell body|neuronal cell body membrane|nuclear envelope|nuclear lumen|nucleus|plasma membrane|receptor complex|recycling endosome membrane|synapse|yolk|1-phosphatidylinosito…
evm.TU.Chr01.382	101.817	102.303	101.331	0.987596	-0.0180078	0.948677	0.979843	Down	1.01057	1.30172	1.32838	1.51366	1.20667	0.697871	Arhgef18	Rho guanine nucleotide exchange factor 18	ko04530	Tight junction	GO:0045177,GO:0016324,GO:0005856,GO:0005829,GO:0005886,GO:0005085,GO:0046872,GO:0030036,GO:0051497,GO:0150105,GO:0008360,GO:0035023,GO:0007264	apical part of cell|apical plasma membrane|cytoskeleton|cytosol|plasma membrane|guanyl-nucleotide exchange factor activity|metal ion binding|actin cytoskeleton organization|negative regulation of stress fiber assembly|protein localization to cell-cell junction|regulation of cell shape|regulation of Rho protein signal transduction|small GTPase mediated signal transduction
evm.TU.Chr01.383	10.9522	13.0113	8.89309	0.673348	-0.570576	0.465078	0.684798	Down	0.317917	0.0558425	0.408888	0.575391	0.305324	0.196045	Enc1	Ectoderm-neural cortex protein 1			GO:0000785,GO:0031463,GO:0005737,GO:0005856,GO:0043025,GO:0016363,GO:0005730,GO:0005654,GO:0005634,GO:0003779,GO:0017148,GO:0010976,GO:0010499,GO:0016567	chromatin|Cul3-RING ubiquitin ligase complex|cytoplasm|cytoskeleton|neuronal cell body|nuclear matrix|nucleolus|nucleoplasm|nucleus|actin binding|negative regulation of translation|positive regulation of neuron projection development|proteasomal ubiquitin-independent protein catabolic process|protein ubiquitination
evm.TU.Chr01.384	66.8196	76.4838	57.1553	0.748784	-0.417378	0.15102	0.350492	Down	12.3626	12.3551	12.8161	15.2381	14.6365	16.3172	timm13-a	Mitochondrial import inner membrane translocase subunit Tim13-A			GO:0005743,GO:0046872,GO:0015031	mitochondrial inner membrane|metal ion binding|protein transport
evm.TU.Chr01.386	367.679	326.426	408.931	1.25403	0.326567	0.0412351	0.143922	Up	67.7158	72.7053	66.3035	43.177	57.3046	52.1135	LSM7	U6 snRNA-associated Sm-like protein LSm7	ko03040,ko03018	Spliceosome|RNA degradation	GO:0071013,GO:0005829,GO:1990726,GO:0120115,GO:0005654,GO:0005634,GO:1990904,GO:0097526,GO:0005689,GO:0071005,GO:0071004,GO:0046540,GO:0005688,GO:0017070,GO:0000398,GO:0000956	catalytic step 2 spliceosome|cytosol|Lsm1-7-Pat1 complex|Lsm2-8 complex|nucleoplasm|nucleus|ribonucleoprotein complex|spliceosomal tri-snRNP complex|U12-type spliceosomal complex|U2-type precatalytic spliceosome|U2-type prespliceosome|U4/U6 x U5 tri-snRNP complex|U6 snRNP|U6 snRNA binding|mRNA splicing, via spliceosome|nuclear-transcribed mRNA catabolic process
evm.TU.Chr01.387	388.124	418.979	357.269	0.853411	-0.228687	0.161065	0.364893	Down	10.5984	10.0615	8.16519	9.73336	11.8709	9.81259	sass6	Spindle assembly abnormal protein 6 homolog			GO:0005814,GO:0005813,GO:0005737,GO:0098536,GO:0120099,GO:0007099,GO:0051298,GO:0040016,GO:0007052,GO:0000280,GO:0046601,GO:1900087,GO:0110028,GO:1905832,GO:0007283	centriole|centrosome|cytoplasm|deuterosome|procentriole replication complex|centriole replication|centrosome duplication|embryonic cleavage|mitotic spindle organization|nuclear division|positive regulation of centriole replication|positive regulation of G1/S transition of mitotic cell cycle|positive regulation of mitotic spindle organization|positive regulation of spindle assembly|spermatogenesis
evm.TU.Chr01.388	33.2192	33.5714	32.867	0.970671	-0.0429464	0.927047	0.968946	Down	1.0175	0.711819	1.82009	0.635018	1.63709	1.12199	Mfsd14a	Hippocampus abundant transcript 1 protein			GO:0016020,GO:0022857,GO:0001675,GO:0030382,GO:0007286,GO:0007289,GO:0007283	membrane|transmembrane transporter activity|acrosome assembly|sperm mitochondrion organization|spermatid development|spermatid nucleus differentiation|spermatogenesis
evm.TU.Chr01.389	185.628	153.427	217.829	1.42015	0.506038	0.0141999	0.0636006	Up	8.93195	13.2377	12.0861	6.29178	8.80155	7.17998	IFI44	Interferon-induced protein 44			GO:0005737,GO:0006955,GO:0009617,GO:0009615	cytoplasm|immune response|response to bacterium|response to virus
evm.TU.Chr01.390	19.1783	21.2411	17.1156	0.811794	-0.300814	0.606788	0.791547	Down	0.116175	0.299292	0.273934	0.338756	0.125003	0.300205	MAP1S	Microtubule-associated protein 1S	ko03250	Viral life cycle - HIV-1	GO:0005829,GO:0030425,GO:0005874,GO:0005875,GO:0043025,GO:0005634,GO:0005819,GO:0045202,GO:0003779,GO:0003677,GO:0008017,GO:0006915,GO:0007409,GO:0016358,GO:0000226,GO:0031114	cytosol|dendrite|microtubule|microtubule associated complex|neuronal cell body|nucleus|spindle|synapse|actin binding|DNA binding|microtubule binding|apoptotic process|axonogenesis|dendrite development|microtubule cytoskeleton organization|regulation of microtubule depolymerization
evm.TU.Chr01.391	60.8082	50.2098	71.4066	1.42243	0.508354	0.0923034	0.253382	Up	1.42246	1.27241	1.15943	0.826374	0.927607	0.765778	OSBPL1A	Oxysterol-binding protein-related protein 1			GO:0005829,GO:0005768,GO:0070062,GO:0043231,GO:0005770,GO:0016020,GO:0044232,GO:0015485,GO:0005543,GO:0032934,GO:0015248,GO:0006699,GO:0008203,GO:0016192	cytosol|endosome|extracellular exosome|intracellular membrane-bounded organelle|late endosome|membrane|organelle membrane contact site|cholesterol binding|phospholipid binding|sterol binding|sterol transporter activity|bile acid biosynthetic process|cholesterol metabolic process|vesicle-mediated transport
evm.TU.Chr01.392	62.2653	68.4206	56.1101	0.819939	-0.286411	0.384849	0.61833	Down	1.49068	2.70461	2.14325	2.99406	2.52864	1.62067	Trmt13	tRNA:m(4)X modification enzyme TRM13 homolog			GO:0046872,GO:0106050,GO:0008175,GO:0030488	metal ion binding|tRNA 2'-O-methyltransferase activity|tRNA methyltransferase activity|tRNA methylation
evm.TU.Chr01.395	147.174	157.049	137.299	0.876043	-0.190926	0.364764	0.598557	Down	4.78831	5.6243	4.18319	5.14365	5.64079	4.6734	Dbt	Lipoamide acyltransferase component of branched-chain alpha-keto acid dehydrogenase complex, mitochondrial	ko00640,ko00280	Propanoate metabolism|Valine, leucine and isoleucine degradation	GO:0005737,GO:0005829,GO:0015630,GO:0005947,GO:0042645,GO:0005739,GO:0016407,GO:0043754,GO:0031405,GO:0031625,GO:0009083	cytoplasm|cytosol|microtubule cytoskeleton|mitochondrial alpha-ketoglutarate dehydrogenase complex|mitochondrial nucleoid|mitochondrion|acetyltransferase activity|dihydrolipoyllysine-residue (2-methylpropanoyl)transferase activity|lipoic acid binding|ubiquitin protein ligase binding|branched-chain amino acid catabolic process
evm.TU.Chr01.396	65.0102	69.528	60.4924	0.875478	-0.191858	0.567053	0.763068	Down	2.84977	3.79117	2.09299	2.07155	3.53702	3.62165	RTCA	RNA 3'-terminal phosphate cyclase			GO:0005654,GO:0005634,GO:0005524,GO:0003963,GO:0006396	nucleoplasm|nucleus|ATP binding|RNA-3'-phosphate cyclase activity|RNA processing
evm.TU.Chr01.397	11.1657	11.8203	10.5112	0.885379	-0.175632	0.810937	0.911317	Down	0.111633	0.242654	0.55935	0.353573	0.221123	0.35157	cdc14ab	Dual specificity protein phosphatase CDC14AB	ko04110,ko04111,ko04113	Cell cycle|Cell cycle - yeast|Meiosis - yeast	GO:0005813,GO:0005737,GO:1902636,GO:0072686,GO:0005730,GO:0000922,GO:0017018,GO:0004722,GO:0004725,GO:0008138,GO:0007049,GO:0051301,GO:0060271,GO:0000226,GO:0032467,GO:0006470,GO:0007096	centrosome|cytoplasm|kinociliary basal body|mitotic spindle|nucleolus|spindle pole|myosin phosphatase activity|protein serine/threonine phosphatase activity|protein tyrosine phosphatase activity|protein tyrosine/serine/threonine phosphatase activity|cell cycle|cell division|cilium assembly|microtubule cytoskeleton organization|positive regulation of cytokinesis|protein dephosphorylation|regulatio…
evm.TU.Chr01.399	24.4701	30.2954	18.6448	0.607557	-0.718909	0.154705	0.356131	Down	0.558643	0.334097	0.62726	0.722197	1.19438	0.438229	Vcam1	Vascular cell adhesion protein 1	ko04064,ko04668,ko04514,ko04670,ko05144,ko05143,ko05417,ko05418,ko04933	NF-kappa B signaling pathway|TNF signaling pathway|Cell adhesion molecules|Leukocyte transendothelial migration|Malaria|African trypanosomiasis|Lipid and atherosclerosis|Fluid shear stress and atherosclerosis|AGE-RAGE signaling pathway in diabetic complications	GO:0071065,GO:0045177,GO:0016324,GO:0071944,GO:0009986,GO:0005769,GO:0005783,GO:0009897,GO:0005615,GO:0030175,GO:0005794,GO:0005902,GO:0005886,GO:0002102,GO:0042383,GO:0050839,GO:0005178,GO:0008131,GO:0009308,GO:0035584,GO:0060945,GO:0007155,GO:0060326,GO:0140039,GO:0007160,GO:1904646,GO:0071333,GO:0060710,GO:0060669,GO:0007507,GO:0007157,GO:0034113,GO:0060384,GO:0007159,GO:0050901,GO:0042102,GO:…	alpha9-beta1 integrin-vascular cell adhesion molecule-1 complex|apical part of cell|apical plasma membrane|cell periphery|cell surface|early endosome|endoplasmic reticulum|external side of plasma membrane|extracellular space|filopodium|Golgi apparatus|microvillus|plasma membrane|podosome|sarcolemma|cell adhesion molecule binding|integrin binding|primary amine oxidase activity|amine metabolic proc…
evm.TU.Chr01.400	352.115	359.523	344.706	0.960687	-0.0578614	0.737721	0.87158	Down	14.3848	17.7407	14.4334	17.0532	13.3951	14.1511	slc30a7	Zinc transporter 7			GO:0031410,GO:0005794,GO:0016020,GO:0046873,GO:0005385,GO:0006882,GO:0030001,GO:1904257,GO:0006829	cytoplasmic vesicle|Golgi apparatus|membrane|metal ion transmembrane transporter activity|zinc ion transmembrane transporter activity|cellular zinc ion homeostasis|metal ion transport|zinc ion import into Golgi lumen|zinc ion transport
evm.TU.Chr01.401	104.157	103.838	104.477	1.00226	0.0032587	0.989777	0.995382	Up	6.37234	6.49821	6.12154	5.65979	7.89547	4.17383	DPH5	Diphthine methyl ester synthase			GO:0005829,GO:0004164,GO:0032259,GO:0017183	cytosol|diphthine synthase activity|methylation|peptidyl-diphthamide biosynthetic process from peptidyl-histidine
evm.TU.Chr01.404	84721.7	88664.7	80778.8	0.911067	-0.134371	0.253369	0.481052	Down	982.574	895.886	897.907	921.276	927.396	964.151	RC3H1	Roquin-1			GO:0010494,GO:0000932,GO:1905762,GO:0003725,GO:0035198,GO:0003730,GO:0003729,GO:0003723,GO:0035613,GO:0061630,GO:0004842,GO:0008270,GO:0061158,GO:0001782,GO:0071347,GO:0048535,GO:0046007,GO:0030889,GO:0002635,GO:2000320,GO:0045623,GO:0000956,GO:0000288,GO:0033962,GO:0061014,GO:1901224,GO:0010608,GO:0000209,GO:0002634,GO:2000628,GO:0043488,GO:1900151,GO:0050856,GO:0048536,GO:0043029,GO:0042098,GO:…	cytoplasmic stress granule|P-body|CCR4-NOT complex binding|double-stranded RNA binding|miRNA binding|mRNA 3'-UTR binding|mRNA binding|RNA binding|RNA stem-loop binding|ubiquitin protein ligase activity|ubiquitin-protein transferase activity|zinc ion binding|3'-UTR-mediated mRNA destabilization|B cell homeostasis|cellular response to interleukin-1|lymph node development|negative regulation of acti…
evm.TU.Chr01.405	245.107	256.883	233.33	0.908286	-0.138782	0.495534	0.70959	Down	2.39793	4.22676	3.53798	3.1471	4.22206	2.97591	stil	SCL-interrupting locus protein homolog			GO:0005814,GO:0005813,GO:0005737,GO:0120099,GO:0010171,GO:0051298,GO:0007052,GO:0070050,GO:0046601,GO:1900087,GO:0110028,GO:1905832,GO:0071539,GO:0046599,GO:0007224,GO:0051225	centriole|centrosome|cytoplasm|procentriole replication complex|body morphogenesis|centrosome duplication|mitotic spindle organization|neuron cellular homeostasis|positive regulation of centriole replication|positive regulation of G1/S transition of mitotic cell cycle|positive regulation of mitotic spindle organization|positive regulation of spindle assembly|protein localization to centrosome|reg…
evm.TU.Chr01.406	9.59983	10.0131	9.18652	0.917586	-0.124084	0.861883	0.93685	Down	0.168091	0.16239	0.198174	0.135211	0.197307	0.199082	EPS15L1	Epidermal growth factor receptor substrate 15-like 1	ko04144	Endocytosis	GO:0030132,GO:0005829,GO:0016020,GO:0005634,GO:0005886,GO:0045296,GO:0005509,GO:0006897,GO:0016197	clathrin coat of coated pit|cytosol|membrane|nucleus|plasma membrane|cadherin binding|calcium ion binding|endocytosis|endosomal transport
evm.TU.Chr01.407	162.159	167.92	156.399	0.930427	-0.104035	0.607408	0.79159	Down	7.26446	6.42972	7.23117	7.40055	7.19953	6.23858	KLF2	Krueppel-like factor 2	ko04371,ko04068,ko05418	Apelin signaling pathway|FoxO signaling pathway|Fluid shear stress and atherosclerosis	GO:0000785,GO:0005634,GO:0003677,GO:0003700,GO:0000981,GO:0046872,GO:0000978,GO:1990837,GO:0000902,GO:0071409,GO:0071498,GO:0070301,GO:0071347,GO:0071499,GO:1901653,GO:0071356,GO:0097533,GO:0040029,GO:0043249,GO:0001701,GO:0035264,GO:0032715,GO:1903671,GO:0000122,GO:0045893,GO:0045429,GO:0051247,GO:0048386,GO:0045944,GO:0036003,GO:0006357,GO:0060509,GO:0042311	chromatin|nucleus|DNA binding|DNA-binding transcription factor activity|DNA-binding transcription factor activity, RNA polymerase II-specific|metal ion binding|RNA polymerase II cis-regulatory region sequence-specific DNA binding|sequence-specific double-stranded DNA binding|cell morphogenesis|cellular response to cycloheximide|cellular response to fluid shear stress|cellular response to hydrogen…
evm.TU.Chr01.408	429.519	406.567	452.471	1.1141	0.155876	0.286258	0.516281	Up	70.773	74.3496	65.2925	55.169	62.8369	56.8828	fam32al	Protein FAM32A-like			GO:0005730,GO:0006915,GO:0007049	nucleolus|apoptotic process|cell cycle
evm.TU.Chr01.409	176.538	183.283	169.792	0.92984	-0.104946	0.627581	0.805106	Down	15.3056	21.237	17.4393	15.0591	17.7248	20.5054	mrpl54	39S ribosomal protein L54, mitochondrial			GO:0005762,GO:0003735	mitochondrial large ribosomal subunit|structural constituent of ribosome
evm.TU.Chr01.41	300.914	282.528	319.299	1.12913	0.175208	0.287682	0.517929	Up	4.0891	3.9504	3.74647	3.02759	3.85323	2.83531	DHX38	Pre-mRNA-splicing factor ATP-dependent RNA helicase PRP16	ko03040	Spliceosome	GO:0071013,GO:0016020,GO:0005654,GO:0005634,GO:0005681,GO:0005524,GO:0016887,GO:0003723,GO:0003724,GO:0000398	catalytic step 2 spliceosome|membrane|nucleoplasm|nucleus|spliceosomal complex|ATP binding|ATP hydrolysis activity|RNA binding|RNA helicase activity|mRNA splicing, via spliceosome
evm.TU.Chr01.410	98.5381	104.515	92.5607	0.883858	-0.178114	0.486275	0.702253	Down	2.08217	2.28681	1.88634	2.08258	2.87501	1.65663	MALT1	Mucosa-associated lymphoid tissue lymphoma translocation protein 1	ko04064,ko04625,ko04660,ko04662,ko05131,ko05152	NF-kappa B signaling pathway|C-type lectin receptor signaling pathway|T cell receptor signaling pathway|B cell receptor signaling pathway|Shigellosis|Tuberculosis	GO:0032449,GO:0005737,GO:0005829,GO:0001650,GO:0005634,GO:0048471,GO:0002096,GO:0032991,GO:0004197,GO:0004175,GO:0042802,GO:0008233,GO:0002020,GO:0043621,GO:0036094,GO:0004842,GO:0007250,GO:0042113,GO:0001923,GO:0006952,GO:0045087,GO:0031663,GO:0043066,GO:0051168,GO:0043280,GO:0043123,GO:0032731,GO:0032743,GO:0051092,GO:0031398,GO:0002726,GO:2000321,GO:0006508,GO:0051603,GO:0042981,GO:0050856,GO:…	CBM complex|cytoplasm|cytosol|fibrillar center|nucleus|perinuclear region of cytoplasm|polkadots|protein-containing complex|cysteine-type endopeptidase activity|endopeptidase activity|identical protein binding|peptidase activity|protease binding|protein self-association|small molecule binding|ubiquitin-protein transferase activity|activation of NF-kappaB-inducing kinase activity|B cell activation…
evm.TU.Chr01.411	2635.25	2750.8	2519.71	0.915605	-0.127202	0.269539	0.498927	Down	48.1574	53.204	57.257	50.7966	64.0694	46.1322	SAFB2	Scaffold attachment factor B2			GO:0005737,GO:0070062,GO:0043231,GO:0016604,GO:0005654,GO:0005634,GO:0042802,GO:0003723,GO:0043565,GO:0060765,GO:0050684,GO:0006357,GO:0060008	cytoplasm|extracellular exosome|intracellular membrane-bounded organelle|nuclear body|nucleoplasm|nucleus|identical protein binding|RNA binding|sequence-specific DNA binding|regulation of androgen receptor signaling pathway|regulation of mRNA processing|regulation of transcription by RNA polymerase II|Sertoli cell differentiation
evm.TU.Chr01.412	18.3687	9.97455	26.7629	2.67797	1.42114	0.0137602	0.0620957	Up	0.409656	0.692581	1.02631	0.324374	0.202862	0.198484	ADAM10	Disintegrin and metalloproteinase domain-containing protein 10	ko04361,ko05120,ko05010	Axon regeneration|Epithelial cell signaling in Helicobacter pylori infection|Alzheimer disease	GO:0005912,GO:0030424,GO:0009986,GO:0030136,GO:0005737,GO:0030425,GO:0098978,GO:0005794,GO:0000139,GO:0005798,GO:0005634,GO:0097038,GO:0005886,GO:0046930,GO:0014069,GO:0097060,GO:0097197,GO:0004175,GO:0046872,GO:0070573,GO:0004222,GO:1902945,GO:0008237,GO:0042803,GO:0019901,GO:0017124,GO:0034332,GO:0042987,GO:0090102,GO:0051089,GO:0038004,GO:0001701,GO:0006509,GO:0042117,GO:0007162,GO:0010629,GO:…	adherens junction|axon|cell surface|clathrin-coated vesicle|cytoplasm|dendrite|glutamatergic synapse|Golgi apparatus|Golgi membrane|Golgi-associated vesicle|nucleus|perinuclear endoplasmic reticulum|plasma membrane|pore complex|postsynaptic density|synaptic membrane|tetraspanin-enriched microdomain|endopeptidase activity|metal ion binding|metallodipeptidase activity|metalloendopeptidase activity|…
evm.TU.Chr01.413	2704.67	1599.2	3810.14	2.38307	1.25282	2.82965e-14	1.20652e-12	Up	156.953	129.675	112.927	62.7752	45.9379	46.4918	LPL	Lipoprotein lipase	ko00561,ko03320,ko04979,ko05010	Glycerolipid metabolism|PPAR signaling pathway|Cholesterol metabolism|Alzheimer disease	GO:1902494,GO:0009986,GO:0042627,GO:0005576,GO:0005615,GO:0005886,GO:0034361,GO:0052740,GO:0034185,GO:0005509,GO:0043395,GO:0008201,GO:0016298,GO:0004465,GO:0071813,GO:0052739,GO:0008970,GO:0004620,GO:0042803,GO:0043495,GO:0005102,GO:0017129,GO:0004806,GO:0071398,GO:0031670,GO:0042632,GO:0034371,GO:0006633,GO:0006631,GO:0016042,GO:0055096,GO:1900077,GO:0006644,GO:2000343,GO:0032722,GO:0010886,GO:…	catalytic complex|cell surface|chylomicron|extracellular region|extracellular space|plasma membrane|very-low-density lipoprotein particle|1-acyl-2-lysophosphatidylserine acylhydrolase activity|apolipoprotein binding|calcium ion binding|heparan sulfate proteoglycan binding|heparin binding|lipase activity|lipoprotein lipase activity|lipoprotein particle binding|phosphatidylserine 1-acylhydrolase ac…
evm.TU.Chr01.414	4344.69	2371.55	6317.83	2.66397	1.41358	5.40956e-20	3.95559e-18	Up	237.726	198.585	211.344	94.1559	69.2422	62.0208	LPL	Lipoprotein lipase	ko00561,ko03320,ko04979,ko05010	Glycerolipid metabolism|PPAR signaling pathway|Cholesterol metabolism|Alzheimer disease	GO:1902494,GO:0042627,GO:0005615,GO:0005886,GO:0034361,GO:0052740,GO:0034185,GO:0005509,GO:0043395,GO:0008201,GO:0016298,GO:0004465,GO:0071813,GO:0052739,GO:0008970,GO:0004620,GO:0042803,GO:0005102,GO:0004806,GO:0042632,GO:0034371,GO:0006633,GO:0006631,GO:0016042,GO:0055096,GO:0032722,GO:0010886,GO:0045600,GO:0010890,GO:0019433,GO:0070328,GO:0034372	catalytic complex|chylomicron|extracellular space|plasma membrane|very-low-density lipoprotein particle|1-acyl-2-lysophosphatidylserine acylhydrolase activity|apolipoprotein binding|calcium ion binding|heparan sulfate proteoglycan binding|heparin binding|lipase activity|lipoprotein lipase activity|lipoprotein particle binding|phosphatidylserine 1-acylhydrolase activity|phospholipase A1 activity|p…
evm.TU.Chr01.415	126.237	86.4326	166.042	1.92471	0.944641	4.84545e-05	0.000530698	Up	10.65	9.2483	10.6514	5.25193	4.4772	4.92815	TPM3	Tropomyosin alpha-3 chain	ko04814,ko04260,ko04261,ko05410,ko05414	Motor proteins|Cardiac muscle contraction|Adrenergic signaling in cardiomyocytes|Hypertrophic cardiomyopathy|Dilated cardiomyopathy	GO:0005884,GO:0005829,GO:0001725,GO:0051015,GO:0007015,GO:0006936	actin filament|cytosol|stress fiber|actin filament binding|actin filament organization|muscle contraction
evm.TU.Chr01.418	1.41734	2.53319	0.30149	0.143384	-2.80205	0.18144	0.392513	Down	0	0.0295755	0	0.138518	0.0539023	0.0296657	gpc1	Glypican-1	ko05205,ko05418	Proteoglycans in cancer|Fluid shear stress and atherosclerosis	GO:0009986,GO:0062023,GO:0005615,GO:0005886,GO:0045202,GO:0017134,GO:0016477,GO:0061009,GO:0035622,GO:0040037,GO:1905475	cell surface|collagen-containing extracellular matrix|extracellular space|plasma membrane|synapse|fibroblast growth factor binding|cell migration|common bile duct development|intrahepatic bile duct development|negative regulation of fibroblast growth factor receptor signaling pathway|regulation of protein localization to membrane
evm.TU.Chr01.420	15.7259	7.39312	24.0587	3.32139	1.73179	0.0213655	0.0870786	Up	3.52406	4.50277	0.402074	0.617238	0.500393	1.21174	Aqp12	Aquaporin-12			GO:0005737,GO:0016020,GO:0015267	cytoplasm|membrane|channel activity
evm.TU.Chr01.421	130.002	153.489	106.515	0.69559	-0.523692	0.050746	0.166915	Down	12.7889	15.5231	7.60332	17.5082	19.1496	11.6514	Rpp21	Ribonuclease P protein subunit p21			GO:0030681,GO:0005655,GO:0046872,GO:0004526,GO:0033204,GO:0009410,GO:0001682,GO:0008033	multimeric ribonuclease P complex|nucleolar ribonuclease P complex|metal ion binding|ribonuclease P activity|ribonuclease P RNA binding|response to xenobiotic stimulus|tRNA 5'-leader removal|tRNA processing
evm.TU.Chr01.423	248.111	227.08	269.142	1.1841	0.243796	0.158599	0.361289	Up	8.71827	8.79414	9.06933	7.59945	7.33658	5.8703	PAK2	Serine/threonine-protein kinase PAK 2	ko04010,ko04012,ko04014,ko04510,ko04810,ko04660,ko04360,ko05211,ko05170,ko05130	MAPK signaling pathway|ErbB signaling pathway|Ras signaling pathway|Focal adhesion|Regulation of actin cytoskeleton|T cell receptor signaling pathway|Axon guidance|Renal cell carcinoma|Human immunodeficiency virus 1 infection|Pathogenic Escherichia coli infection	GO:0005911,GO:0005737,GO:0005829,GO:0098978,GO:0005634,GO:0048471,GO:0005886,GO:0014069,GO:0030141,GO:0005524,GO:0045296,GO:0042802,GO:0004672,GO:0019901,GO:0106310,GO:0004674,GO:0030296,GO:0031267,GO:0034333,GO:0006915,GO:0070830,GO:0003300,GO:0071407,GO:0071560,GO:0060996,GO:0035556,GO:0051179,GO:0043066,GO:2001271,GO:0006469,GO:0051497,GO:0018105,GO:0016310,GO:2001238,GO:0050731,GO:0046777,GO:…	cell-cell junction|cytoplasm|cytosol|glutamatergic synapse|nucleus|perinuclear region of cytoplasm|plasma membrane|postsynaptic density|secretory granule|ATP binding|cadherin binding|identical protein binding|protein kinase activity|protein kinase binding|protein serine kinase activity|protein serine/threonine kinase activity|protein tyrosine kinase activator activity|small GTPase binding|adheren…
evm.TU.Chr01.424	132.817	126.741	138.893	1.09137	0.126143	0.604432	0.790516	Up	10.845	7.18246	11.0168	8.20926	9.72763	6.8739	PIGX	Phosphatidylinositol-glycan biosynthesis class X protein	ko00563	Glycosylphosphatidylinositol (GPI)-anchor biosynthesis	GO:0005789,GO:0006506	endoplasmic reticulum membrane|GPI anchor biosynthetic process
evm.TU.Chr01.425	210.526	182.889	238.162	1.30491	0.383951	0.0457478	0.155836	Up	18.5316	18.2434	14.8701	13.0717	11.9722	11.6076	Ing5	Inhibitor of growth protein 5			GO:0000123,GO:0070776,GO:0005654,GO:0005634,GO:0003682,GO:0046872,GO:0035064,GO:0097190,GO:0140889,GO:0048144,GO:0043983,GO:0043981,GO:0043982,GO:0016570,GO:0008285,GO:0048147,GO:0045926,GO:0043065,GO:2001235,GO:0045893,GO:0006473,GO:0051726,GO:0001558,GO:0050793,GO:2000278,GO:0006275,GO:0006355,GO:1903706	histone acetyltransferase complex|MOZ/MORF histone acetyltransferase complex|nucleoplasm|nucleus|chromatin binding|metal ion binding|methylated histone binding|apoptotic signaling pathway|DNA replication-dependent chromatin disassembly|fibroblast proliferation|histone H4-K12 acetylation|histone H4-K5 acetylation|histone H4-K8 acetylation|histone modification|negative regulation of cell population…
evm.TU.Chr01.426	162.485	133.377	191.593	1.43449	0.520541	0.0117877	0.055101	Up	9.87216	11.0674	10.2697	5.68508	8.50513	6.03656	impact	Protein IMPACT			GO:0005737,GO:0005844,GO:0071468,GO:0034198,GO:0072755,GO:0042149,GO:0070301,GO:1990253,GO:0071494,GO:0140469,GO:0060548,GO:0031953,GO:0001933,GO:0031333,GO:0000122,GO:0097201,GO:1990138,GO:0045666,GO:0071264,GO:0006446	cytoplasm|polysome|cellular response to acidic pH|cellular response to amino acid starvation|cellular response to benomyl|cellular response to glucose starvation|cellular response to hydrogen peroxide|cellular response to leucine starvation|cellular response to UV-C|GCN2-mediated signaling|negative regulation of cell death|negative regulation of protein autophosphorylation|negative regulation of …
evm.TU.Chr01.428	7.93716	9.40927	6.46506	0.681651	-0.552895	0.483096	0.700241	Down	0.202654	0.167812	0.204791	0.288184	0.33133	0.168324	LMNB2	Lamin-B2	ko04210,ko04214	Apoptosis|Apoptosis - fly	GO:0005882,GO:0005635,GO:0005652,GO:0005200,GO:0031507,GO:0006998,GO:0007097,GO:0051664,GO:0090435	intermediate filament|nuclear envelope|nuclear lamina|structural constituent of cytoskeleton|heterochromatin formation|nuclear envelope organization|nuclear migration|nuclear pore localization|protein localization to nuclear envelope
evm.TU.Chr01.429	14191.9	17506.8	10877	0.62134	-0.686546	2.65257e-06	3.83413e-05	Down	1505.07	1516.36	1550.4	2042.44	2028.87	2663.64	rpl36	60S ribosomal protein L36	ko03010,ko05171	Ribosome|Coronavirus disease - COVID-19	GO:0005829,GO:1990904,GO:0005840,GO:0003735,GO:0006412	cytosol|ribonucleoprotein complex|ribosome|structural constituent of ribosome|translation
evm.TU.Chr01.430	149.669	162.974	136.365	0.835597	-0.259121	0.23975	0.463274	Down	2.22048	2.14516	2.75776	2.17812	2.96953	2.72659	LONP1	Lon protease homolog, mitochondrial			GO:0005829,GO:0016020,GO:0005759,GO:0042645,GO:0005739,GO:0005654,GO:0043531,GO:0005524,GO:0016887,GO:0004176,GO:0070182,GO:0051880,GO:0042802,GO:0043560,GO:0001018,GO:0042731,GO:0043565,GO:0004252,GO:0003697,GO:0003727,GO:0007568,GO:0034599,GO:0051131,GO:0032042,GO:0000002,GO:0007005,GO:0046627,GO:0070407,GO:0006515,GO:0051603,GO:0050730,GO:0010044,GO:0009725,GO:0001666	cytosol|membrane|mitochondrial matrix|mitochondrial nucleoid|mitochondrion|nucleoplasm|ADP binding|ATP binding|ATP hydrolysis activity|ATP-dependent peptidase activity|DNA polymerase binding|G-quadruplex DNA binding|identical protein binding|insulin receptor substrate binding|mitochondrial promoter sequence-specific DNA binding|PH domain binding|sequence-specific DNA binding|serine-type endopepti…
evm.TU.Chr01.431	132.67	135.871	129.47	0.953786	-0.0682628	0.763706	0.886727	Down	1.9358	2.19539	2.59979	2.07168	2.07468	2.33258	FTSJ3	pre-rRNA 2'-O-ribose RNA methyltransferase FTSJ3			GO:0005730,GO:0030687,GO:0030688,GO:0062105,GO:0008173,GO:0016435,GO:0008650,GO:0000453,GO:0000466,GO:0000463,GO:0001510,GO:0031167	nucleolus|preribosome, large subunit precursor|preribosome, small subunit precursor|RNA 2'-O-methyltransferase activity|RNA methyltransferase activity|rRNA (guanine) methyltransferase activity|rRNA (uridine-2'-O-)-methyltransferase activity|enzyme-directed rRNA 2'-O-methylation|maturation of 5.8S rRNA from tricistronic rRNA transcript (SSU-rRNA, 5.8S rRNA, LSU-rRNA)|maturation of LSU-rRNA from tr…
evm.TU.Chr01.432	35.5667	32.017	39.1164	1.22109	0.288173	0.454048	0.675699	Up	1.87434	2.07575	1.56302	1.44794	1.65009	1.10749	Gramd2b	GRAM domain-containing protein 2B			GO:0005881,GO:0042802	cytoplasmic microtubule|identical protein binding
evm.TU.Chr01.433	5.35304	6.01497	4.69112	0.756712	-0.402183	0.706624	0.853824	Down	0.102107	0.0986439	0.541716	0.231002	0.584291	0.0989449	GIPC3	PDZ domain-containing protein GIPC3
evm.TU.Chr01.434	181.719	215.688	147.75	0.683738	-0.548485	0.00778883	0.0398693	Down	7.17008	6.12762	7.5863	10.8557	9.30649	8.10601	TBXA2R	Thromboxane A2 receptor	ko04020,ko04080,ko04611	Calcium signaling pathway|Neuroactive ligand-receptor interaction|Platelet activation	GO:0016607,GO:0005886,GO:0004961,GO:0007189,GO:0006954,GO:0090051,GO:0045777,GO:0007204,GO:0045987,GO:0045907,GO:0032496,GO:0019932,GO:0006939	nuclear speck|plasma membrane|thromboxane A2 receptor activity|adenylate cyclase-activating G protein-coupled receptor signaling pathway|inflammatory response|negative regulation of cell migration involved in sprouting angiogenesis|positive regulation of blood pressure|positive regulation of cytosolic calcium ion concentration|positive regulation of smooth muscle contraction|positive regulation o…
evm.TU.Chr01.435	163.893	177.984	149.803	0.841055	-0.249728	0.263801	0.492378	Down	1.34197	1.62488	1.17078	1.48156	2.00052	1.11835	PTPRS	Receptor-type tyrosine-protein phosphatase S	ko04514	Cell adhesion molecules	GO:0030424,GO:0005829,GO:0070062,GO:0098978,GO:0030426,GO:0043204,GO:0005886,GO:0098839,GO:0042734,GO:0098685,GO:0030672,GO:0035374,GO:0043395,GO:0008201,GO:0004721,GO:0004725,GO:0021549,GO:0021987,GO:0022038,GO:0090557,GO:0021766,GO:0050804,GO:0030517,GO:0048681,GO:0048671,GO:0061000,GO:0032687,GO:0032688,GO:0010977,GO:0034164,GO:0035335,GO:0006470,GO:0099151,GO:0021510,GO:0099560,GO:0099537	axon|cytosol|extracellular exosome|glutamatergic synapse|growth cone|perikaryon|plasma membrane|postsynaptic density membrane|presynaptic membrane|Schaffer collateral - CA1 synapse|synaptic vesicle membrane|chondroitin sulfate binding|heparan sulfate proteoglycan binding|heparin binding|phosphoprotein phosphatase activity|protein tyrosine phosphatase activity|cerebellum development|cerebral corte…
evm.TU.Chr01.438	128.643	97.8677	159.419	1.62549	0.700875	0.00273015	0.0171403	Up	2.1988	2.28317	2.87447	1.65138	1.38266	1.14507	Kdm4b	Lysine-specific demethylase 4B			GO:0005829,GO:0005654,GO:0005634,GO:0005721,GO:0032452,GO:0051864,GO:0032454,GO:0140684,GO:0046872,GO:0007420,GO:0006338	cytosol|nucleoplasm|nucleus|pericentric heterochromatin|histone demethylase activity|histone H3K36 demethylase activity|histone H3K9 demethylase activity|histone H3K9me2/H3K9me3 demethylase activity|metal ion binding|brain development|chromatin remodeling
evm.TU.Chr01.439	14.602	23.0026	6.20138	0.266869	-1.9058	0.00257883	0.0163877	Down	0.131001	0.105464	0.180187	0.395159	0.576637	0.465459	uhrf1	E3 ubiquitin-protein ligase UHRF1			GO:0000785,GO:0005737,GO:0000791,GO:0000792,GO:0005634,GO:0005657,GO:0044729,GO:0042393,GO:0035064,GO:0061630,GO:0004842,GO:0008270,GO:0031100,GO:0007049,GO:0006325,GO:0010390,GO:0016574,GO:0044027,GO:0006954,GO:0060729,GO:0002088,GO:0001889,GO:0010216,GO:0000122,GO:0051865,GO:0016567,GO:0006511	chromatin|cytoplasm|euchromatin|heterochromatin|nucleus|replication fork|hemi-methylated DNA-binding|histone binding|methylated histone binding|ubiquitin protein ligase activity|ubiquitin-protein transferase activity|zinc ion binding|animal organ regeneration|cell cycle|chromatin organization|histone monoubiquitination|histone ubiquitination|hypermethylation of CpG island|inflammatory response|in…
evm.TU.Chr01.440	122.291	129.083	115.499	0.894055	-0.161565	0.481219	0.698421	Down	4.22143	3.50022	4.0756	3.66974	4.50646	4.05848	TICAM1	TIR domain-containing adapter molecule 1	ko04064,ko04217,ko04620,ko04621,ko05235,ko05161,ko05160,ko05164,ko05168,ko05167,ko05165,ko05135,ko05133,ko05142,ko05417,ko04936	NF-kappa B signaling pathway|Necroptosis|Toll-like receptor signaling pathway|NOD-like receptor signaling pathway|PD-L1 expression and PD-1 checkpoint pathway in cancer|Hepatitis B|Hepatitis C|Influenza A|Herpes simplex virus 1 infection|Kaposi sarcoma-associated herpesvirus infection|Human papillomavirus infection|Yersinia infection|Pertussis|Chagas disease|Lipid and atherosclerosis|Alcoholic li…	GO:0005776,GO:0031410,GO:0005829,GO:0005739,GO:0019901,GO:0006915,GO:0051607,GO:0006954,GO:0045087,GO:0031663,GO:1900017,GO:0043123,GO:0002735,GO:0032816,GO:0051092,GO:0043330,GO:0035666	autophagosome|cytoplasmic vesicle|cytosol|mitochondrion|protein kinase binding|apoptotic process|defense response to virus|inflammatory response|innate immune response|lipopolysaccharide-mediated signaling pathway|positive regulation of cytokine production involved in inflammatory response|positive regulation of I-kappaB kinase/NF-kappaB signaling|positive regulation of myeloid dendritic cell cyt…
evm.TU.Chr01.441	44.321	54.1822	34.4598	0.63604	-0.652811	0.0722182	0.213902	Down	0.755066	1.42852	1.18693	1.62281	1.96649	1.31093	Timm44	Mitochondrial import inner membrane translocase subunit TIM44			GO:0001650,GO:0005743,GO:0005759,GO:0005739,GO:0005524,GO:0051087,GO:0019899,GO:0006886,GO:0030150	fibrillar center|mitochondrial inner membrane|mitochondrial matrix|mitochondrion|ATP binding|chaperone binding|enzyme binding|intracellular protein transport|protein import into mitochondrial matrix
evm.TU.Chr01.443	80.2571	76.2902	84.2239	1.10244	0.140704	0.634426	0.810588	Up	0.466856	0.484847	0.564169	0.580905	0.364763	0.322333	FBN2	Fibrillin-2			GO:0062023,GO:0031012,GO:0005576,GO:0005615,GO:0001527,GO:0005509,GO:0030023,GO:0005201,GO:0005179,GO:0009653,GO:0060346,GO:0043010,GO:0048048,GO:0030326,GO:0042593,GO:0001890,GO:0030501,GO:0045669,GO:1901163,GO:0035583	collagen-containing extracellular matrix|extracellular matrix|extracellular region|extracellular space|microfibril|calcium ion binding|extracellular matrix constituent conferring elasticity|extracellular matrix structural constituent|hormone activity|anatomical structure morphogenesis|bone trabecula formation|camera-type eye development|embryonic eye morphogenesis|embryonic limb morphogenesis|glu…
evm.TU.Chr01.446	326.829	360.98	292.677	0.809512	-0.304875	0.0851198	0.239644	Down	10.7677	9.33737	12.9981	13.6351	12.4882	11.645	Rad23b	UV excision repair protein RAD23 homolog B	ko04141,ko03420	Protein processing in endoplasmic reticulum|Nucleotide excision repair	GO:0005737,GO:0005829,GO:0005654,GO:0005634,GO:0000502,GO:0071942,GO:0003684,GO:0140612,GO:0140677,GO:0031593,GO:0070628,GO:0000978,GO:0061629,GO:0000976,GO:0043130,GO:0006974,GO:0098761,GO:0048568,GO:0006289,GO:0043161,GO:0032434,GO:0007283	cytoplasm|cytosol|nucleoplasm|nucleus|proteasome complex|XPC complex|damaged DNA binding|DNA damage sensor activity|molecular function activator activity|polyubiquitin modification-dependent protein binding|proteasome binding|RNA polymerase II cis-regulatory region sequence-specific DNA binding|RNA polymerase II-specific DNA-binding transcription factor binding|transcription cis-regulatory region…
evm.TU.Chr01.447	10587.1	8086.99	13087.1	1.61837	0.694542	1.35552e-11	4.33766e-10	Up	554.045	559.2	519.496	322.51	323.983	287.459	CALR	Calreticulin	ko04141,ko04145,ko04612,ko05166,ko05170,ko05168,ko05163,ko05169,ko05142	Protein processing in endoplasmic reticulum|Phagosome|Antigen processing and presentation|Human T-cell leukemia virus 1 infection|Human immunodeficiency virus 1 infection|Herpes simplex virus 1 infection|Human cytomegalovirus infection|Epstein-Barr virus infection|Chagas disease	GO:0009986,GO:0060473,GO:0044194,GO:0005829,GO:0005789,GO:0005576,GO:0033018,GO:0005509,GO:0030246,GO:0051082,GO:0006457,GO:0050821,GO:0030433	cell surface|cortical granule|cytolytic granule|cytosol|endoplasmic reticulum membrane|extracellular region|sarcoplasmic reticulum lumen|calcium ion binding|carbohydrate binding|unfolded protein binding|protein folding|protein stabilization|ubiquitin-dependent ERAD pathway
evm.TU.Chr01.448	52.9332	39.4705	66.3958	1.67828	0.746982	0.024011	0.0950503	Up	1.91595	1.50721	2.16203	1.11459	1.03613	0.928303	C19orf44	Uncharacterized protein C19orf44
evm.TU.Chr01.449	992.079	889.46	1094.7	1.2305	0.299243	0.0378706	0.134651	Up	16.1603	22.844	23.9799	14.6241	17.7754	14.8138	Cherp	Calcium homeostasis endoplasmic reticulum protein	ko03040	Spliceosome	GO:0005737,GO:0048471,GO:0033017,GO:0003723,GO:0044325,GO:0006874,GO:0008285,GO:0070886,GO:0051209,GO:0006396	cytoplasm|perinuclear region of cytoplasm|sarcoplasmic reticulum membrane|RNA binding|transmembrane transporter binding|cellular calcium ion homeostasis|negative regulation of cell population proliferation|positive regulation of calcineurin-NFAT signaling cascade|release of sequestered calcium ion into cytosol|RNA processing
evm.TU.Chr01.451	44.8256	38.1413	51.51	1.35224	0.435349	0.230585	0.453647	Up	2.22089	2.32739	1.42013	1.56694	1.49124	1.05781	MATK	Megakaryocyte-associated tyrosine-protein kinase	ko04722	Neurotrophin signaling pathway	GO:0005829,GO:0016020,GO:0005524,GO:0004715,GO:0004713,GO:0008284,GO:0006468	cytosol|membrane|ATP binding|non-membrane spanning protein tyrosine kinase activity|protein tyrosine kinase activity|positive regulation of cell population proliferation|protein phosphorylation
evm.TU.Chr01.452	149.28	137.76	160.801	1.17049	0.227113	0.316286	0.548941	Up	2.64599	3.35819	2.58942	1.73715	2.60346	2.44673	ZFR2	Zinc finger RNA-binding protein 2			GO:0003725,GO:0003727,GO:0008270	double-stranded RNA binding|single-stranded RNA binding|zinc ion binding
evm.TU.Chr01.454	356.248	259.918	452.578	1.74297	0.801546	1.68752e-05	0.000205349	Up	36.383	34.9859	46.3778	17.4171	21.1057	23.6405	NMRK2	Nicotinamide riboside kinase 2	ko00760	Nicotinate and nicotinamide metabolism	GO:0005737,GO:0005829,GO:0043231,GO:0005654,GO:0005886,GO:0005524,GO:0046872,GO:0050262,GO:0061769,GO:0009435,GO:0019674,GO:0045662,GO:0016310	cytoplasm|cytosol|intracellular membrane-bounded organelle|nucleoplasm|plasma membrane|ATP binding|metal ion binding|ribosylnicotinamide kinase activity|ribosylnicotinate kinase activity|NAD biosynthetic process|NAD metabolic process|negative regulation of myoblast differentiation|phosphorylation
evm.TU.Chr01.455	817.703	580.695	1054.71	1.8161	0.860846	1.2429e-08	2.63587e-07	Up	127.334	104.202	95.0464	55.1496	62.3566	50.0603	Mydgf	Myeloid-derived growth factor			GO:0005783,GO:0005793,GO:0005576,GO:0005615,GO:0005794,GO:0001525,GO:0006915,GO:0043066,GO:0045766,GO:0001938,GO:0043410,GO:0014068,GO:0051897,GO:0001934,GO:0045944	endoplasmic reticulum|endoplasmic reticulum-Golgi intermediate compartment|extracellular region|extracellular space|Golgi apparatus|angiogenesis|apoptotic process|negative regulation of apoptotic process|positive regulation of angiogenesis|positive regulation of endothelial cell proliferation|positive regulation of MAPK cascade|positive regulation of phosphatidylinositol 3-kinase signaling|positi…
evm.TU.Chr01.456	20.1927	17.87	22.5155	1.26331	0.337213	0.527608	0.733972	Up	0.637455	1.30864	0.845482	0.973447	0.596262	0.463284
evm.TU.Chr01.457	38.474	36.1965	40.7516	1.11384	0.155537	0.731052	0.868661	Up	0.403118	0.532242	0.760423	0.559356	0.697947	0.169274	tnfaip8l1	Tumor necrosis factor alpha-induced protein 8-like protein 1			GO:0005737,GO:0032007,GO:0042981	cytoplasm|negative regulation of TOR signaling|regulation of apoptotic process
evm.TU.Chr01.459	9.54835	10.2968	8.79994	0.857731	-0.221403	0.773947	0.892399	Down	0.560391	1.16011	0.471917	0.362229	1.33908	0.698189	mpv17l2	Mpv17-like protein 2	ko04146	Peroxisome	GO:0005737,GO:0005743,GO:0005739,GO:0061668	cytoplasm|mitochondrial inner membrane|mitochondrion|mitochondrial ribosome assembly
evm.TU.Chr01.460	55.1585	53.3816	56.9354	1.06896	0.0962104	0.780849	0.896392	Up	0.515355	0.724975	0.351761	0.49091	0.557171	0.34169	adgrl4	Adhesion G protein-coupled receptor L4			GO:0005886,GO:0005509,GO:0004930,GO:0007189,GO:0009653,GO:0007166,GO:0048731	plasma membrane|calcium ion binding|G protein-coupled receptor activity|adenylate cyclase-activating G protein-coupled receptor signaling pathway|anatomical structure morphogenesis|cell surface receptor signaling pathway|system development
evm.TU.Chr01.461	1.00871	2.01742	0	0.0915516	-3.44927	0.190552	0.403744	Down	0	0	0	0.0106494	0.0621606	0	Adgrl2	Adhesion G protein-coupled receptor L2			GO:0098978,GO:0043005,GO:0005886,GO:0045211,GO:0030246,GO:0004930,GO:0030165,GO:0007189,GO:0007420,GO:0007166,GO:0051965,GO:0009617,GO:0050808	glutamatergic synapse|neuron projection|plasma membrane|postsynaptic membrane|carbohydrate binding|G protein-coupled receptor activity|PDZ domain binding|adenylate cyclase-activating G protein-coupled receptor signaling pathway|brain development|cell surface receptor signaling pathway|positive regulation of synapse assembly|response to bacterium|synapse organization
evm.TU.Chr01.463	6.87892	6.95067	6.80718	0.9863	-0.019902	0.981844	0.991613	Down	0.183947	0.088854	0.108434	0.0665844	0.113358	0.17825	TTLL7	Tubulin polyglutamylase TTLL7			GO:0005929,GO:0005829,GO:0030425,GO:0005874,GO:0043204,GO:0043014,GO:0005524,GO:0048487,GO:0046872,GO:0015631,GO:0070740,GO:0030154,GO:0000226,GO:0007399,GO:0018095	cilium|cytosol|dendrite|microtubule|perikaryon|alpha-tubulin binding|ATP binding|beta-tubulin binding|metal ion binding|tubulin binding|tubulin-glutamic acid ligase activity|cell differentiation|microtubule cytoskeleton organization|nervous system development|protein polyglutamylation
evm.TU.Chr01.464	12.8982	12.6055	13.191	1.04079	0.0576767	0.92949	0.970066	Up	0.472471	0.622426	0.658307	0.816246	0.49157	0.24973	PRKACB	cAMP-dependent protein kinase catalytic subunit beta	ko04010,ko04014,ko04310,ko04340,ko04341,ko04371,ko04020,ko04024,ko04140,ko04138,ko04113,ko04114,ko04530,ko04540,ko04611,ko04062,ko04911,ko04910,ko04922,ko04923,ko04912,ko04913,ko04915,ko04914,ko04921,ko04926,ko04935,ko04918,ko04919,ko04928,ko04916,ko04924,ko04925,ko04927,ko04261,ko04270,ko04970,ko04971,ko04976,ko04962,ko04961,ko04724,ko04727,ko04725,ko04728,ko04726,ko04720,ko04723,ko04740,ko04742…	MAPK signaling pathway|Ras signaling pathway|Wnt signaling pathway|Hedgehog signaling pathway|Hedgehog signaling pathway - fly|Apelin signaling pathway|Calcium signaling pathway|cAMP signaling pathway|Autophagy - animal|Autophagy - yeast|Meiosis - yeast|Oocyte meiosis|Tight junction|Gap junction|Platelet activation|Chemokine signaling pathway|Insulin secretion|Insulin signaling pathway|Glucagon s…	GO:0005737,GO:0005634,GO:0005886,GO:0004679,GO:0005524,GO:0004691,GO:0000287,GO:0106310,GO:0006468	cytoplasm|nucleus|plasma membrane|AMP-activated protein kinase activity|ATP binding|cAMP-dependent protein kinase activity|magnesium ion binding|protein serine kinase activity|protein phosphorylation
evm.TU.Chr01.465	101.479	109.812	93.146	0.84631	-0.240743	0.380929	0.614352	Down	11.8319	15.8011	22.5654	20.942	16.85	16.5238	SAMD13	Sterile alpha motif domain-containing protein 13			GO:0005634,GO:0003682,GO:0042393,GO:0045892	nucleus|chromatin binding|histone binding|negative regulation of DNA-templated transcription
evm.TU.Chr01.466	7996.99	4435.26	11558.7	2.60564	1.38164	5.09943e-23	4.79109e-21	Up	705.402	656.793	666.178	283.744	265.693	176.733	uox	Uricase	ko00230,ko00232	Purine metabolism|Caffeine metabolism	GO:0005777,GO:0004846,GO:0051289,GO:0006145,GO:0019628	peroxisome|urate oxidase activity|protein homotetramerization|purine nucleobase catabolic process|urate catabolic process
evm.TU.Chr01.467	713.392	352.84	1073.94	3.03875	1.60348	2.77814e-25	3.18402e-23	Up	56.3757	62.4201	73.5084	22.4116	21.1901	15.0625	DNASE2B	Deoxyribonuclease-2-beta	ko04142,ko04623	Lysosome|Cytosolic DNA-sensing pathway	GO:0005576,GO:0005764,GO:0004531,GO:0006309	extracellular region|lysosome|deoxyribonuclease II activity|apoptotic DNA fragmentation
evm.TU.Chr01.468	290.781	275.172	306.391	1.11455	0.156459	0.409382	0.639622	Up	11.1751	9.23694	8.22097	8.98301	7.5595	7.28817	rpf1	Ribosome production factor 1			GO:0005730,GO:0030687,GO:0003723,GO:0042134,GO:0000460,GO:0000470,GO:0006364	nucleolus|preribosome, large subunit precursor|RNA binding|rRNA primary transcript binding|maturation of 5.8S rRNA|maturation of LSU-rRNA|rRNA processing
evm.TU.Chr01.469	1459.71	1608.09	1311.33	0.815744	-0.293811	0.0142909	0.0638665	Down	56.8863	65.399	66.3531	69.1019	71.6546	72.1449	CTBS	Di-N-acetylchitobiase			GO:0005615,GO:0005764,GO:0008061,GO:0004568,GO:0006032,GO:0009313	extracellular space|lysosome|chitin binding|chitinase activity|chitin catabolic process|oligosaccharide catabolic process
evm.TU.Chr01.47	13.7112	11.6247	15.7976	1.38276	0.467553	0.484336	0.701144	Up	0.0619748	0.0812557	0.0730663	0.0400596	0.0194857	0.0815037	ZFHX3	Zinc finger homeobox protein 3	ko04550	Signaling pathways regulating pluripotency of stem cells	GO:0000785,GO:0005737,GO:0016604,GO:0005654,GO:0005634,GO:0005667,GO:0003700,GO:0000981,GO:0001227,GO:0019899,GO:0000978,GO:0000976,GO:0008270,GO:0007420,GO:0032922,GO:0007517,GO:0045662,GO:0000122,GO:0045785,GO:0045893,GO:0045663,GO:0045944,GO:0051726,GO:0006355,GO:1904059,GO:0045664,GO:0006357,GO:0071559	chromatin|cytoplasm|nuclear body|nucleoplasm|nucleus|transcription regulator complex|DNA-binding transcription factor activity|DNA-binding transcription factor activity, RNA polymerase II-specific|DNA-binding transcription repressor activity, RNA polymerase II-specific|enzyme binding|RNA polymerase II cis-regulatory region sequence-specific DNA binding|transcription cis-regulatory region binding|…
evm.TU.Chr01.470	14.3034	6.18731	22.4195	3.56534	1.83404	0.00417135	0.0240918	Up	0.336197	0.272827	0.317093	0.0608476	0.130228	0.0521255	vtg1	Vitellogenin			GO:0005829,GO:0005615,GO:0060417,GO:0005319,GO:0045735,GO:0005102,GO:0034605,GO:0032355,GO:0032868,GO:1903165	cytosol|extracellular space|yolk|lipid transporter activity|nutrient reservoir activity|signaling receptor binding|cellular response to heat|response to estradiol|response to insulin|response to polycyclic arene
evm.TU.Chr01.471	20.0442	18.7922	21.2962	1.14159	0.19104	0.73955	0.872345	Up	0.20315	0.490649	0.149692	0.333207	0.2012	0.147644	vtg1	Vitellogenin			GO:0005829,GO:0005615,GO:0060417,GO:0005319,GO:0045735,GO:0005102,GO:0034605,GO:0032355,GO:0032868,GO:1903165	cytosol|extracellular space|yolk|lipid transporter activity|nutrient reservoir activity|signaling receptor binding|cellular response to heat|response to estradiol|response to insulin|response to polycyclic arene
evm.TU.Chr01.472	4.20163	3.71458	4.68869	1.25277	0.325127	0.767107	0.888635	Up	0.102722	0.0496191	0.0302766	0.0464787	0.0678243	0.0248852	vtg1	Vitellogenin			GO:0005829,GO:0005615,GO:0060417,GO:0005319,GO:0045735,GO:0005102,GO:0034605,GO:0032355,GO:0032868,GO:1903165	cytosol|extracellular space|yolk|lipid transporter activity|nutrient reservoir activity|signaling receptor binding|cellular response to heat|response to estradiol|response to insulin|response to polycyclic arene
evm.TU.Chr01.473	18.4098	19.6076	17.2119	0.874813	-0.192954	0.735645	0.870918	Down	0.343071	0.110478	0.209725	0.195474	0.268467	0.246256	vtg1	Vitellogenin			GO:0005829,GO:0005615,GO:0060417,GO:0005319,GO:0045735,GO:0005102,GO:0034605,GO:0032355,GO:0032868,GO:1903165	cytosol|extracellular space|yolk|lipid transporter activity|nutrient reservoir activity|signaling receptor binding|cellular response to heat|response to estradiol|response to insulin|response to polycyclic arene
evm.TU.Chr01.474	46.3676	39.5612	53.174	1.35415	0.437391	0.227056	0.44911	Up	0.844627	1.00073	0.770328	0.432643	0.589247	0.756697	PIK3CA	Phosphatidylinositol 4,5-bisphosphate 3-kinase catalytic subunit alpha isoform	ko00562,ko04012,ko04014,ko04015,ko04370,ko04630,ko04668,ko04066,ko04068,ko04070,ko04072,ko04071,ko04024,ko04151,ko04152,ko04150,ko04140,ko04210,ko04218,ko04510,ko04550,ko04810,ko04611,ko04613,ko04620,ko04625,ko04650,ko04660,ko04662,ko04664,ko04666,ko04670,ko04062,ko04910,ko04923,ko04929,ko04915,ko04914,ko04917,ko04926,ko04935,ko04919,ko04973,ko04960,ko04725,ko04722,ko04750,ko04360,ko04361,ko04380…	Inositol phosphate metabolism|ErbB signaling pathway|Ras signaling pathway|Rap1 signaling pathway|VEGF signaling pathway|JAK-STAT signaling pathway|TNF signaling pathway|HIF-1 signaling pathway|FoxO signaling pathway|Phosphatidylinositol signaling system|Phospholipase D signaling pathway|Sphingolipid signaling pathway|cAMP signaling pathway|PI3K-Akt signaling pathway|AMPK signaling pathway|mTOR s…	GO:0005737,GO:0016020,GO:0048471,GO:0005942,GO:0005943,GO:0005944,GO:0005886,GO:0016303,GO:0035005,GO:0005524,GO:0035004,GO:0052742,GO:0052812,GO:0046934,GO:0106310,GO:0004674,GO:0001525,GO:0016477,GO:2000811,GO:0006909,GO:0014065,GO:0046854,GO:0036092,GO:0048015,GO:0016310,GO:0010592,GO:0051897,GO:0038084	cytoplasm|membrane|perinuclear region of cytoplasm|phosphatidylinositol 3-kinase complex|phosphatidylinositol 3-kinase complex, class IA|phosphatidylinositol 3-kinase complex, class IB|plasma membrane|1-phosphatidylinositol-3-kinase activity|1-phosphatidylinositol-4-phosphate 3-kinase activity|ATP binding|phosphatidylinositol 3-kinase activity|phosphatidylinositol kinase activity|phosphatidylinos…
evm.TU.Chr01.477	650.359	623.273	677.444	1.08579	0.118741	0.392672	0.624996	Up	18.8098	19.0776	23.3161	16.571	19.5256	16.0979	Tbl1xr1	F-box-like/WD repeat-containing protein TBL1XR1	ko04013,ko04310	MAPK signaling pathway - fly|Wnt signaling pathway	GO:0000118,GO:0072686,GO:0005654,GO:0005634,GO:0017053,GO:0008013,GO:0003677,GO:0042393,GO:0047485,GO:0000976,GO:0003714,GO:0060612,GO:0001835,GO:0006325,GO:0060613,GO:0016575,GO:0016042,GO:0035264,GO:0045892,GO:0000122,GO:0090263,GO:0045893,GO:0045944,GO:0043161,GO:0010468,GO:0006357,GO:0090207,GO:0002021,GO:0050872	histone deacetylase complex|mitotic spindle|nucleoplasm|nucleus|transcription repressor complex|beta-catenin binding|DNA binding|histone binding|protein N-terminus binding|transcription cis-regulatory region binding|transcription corepressor activity|adipose tissue development|blastocyst hatching|chromatin organization|fat pad development|histone deacetylation|lipid catabolic process|multicellula…
evm.TU.Chr01.479	4.91927	7.45357	2.38497	0.321713	-1.63615	0.206758	0.425209	Down	0.195357	0	0	0.252552	0.0491384	0.270439	NAALADL2	Inactive N-acetylated-alpha-linked acidic dipeptidase-like protein 2			GO:0016020,GO:0005654,GO:0009617	membrane|nucleoplasm|response to bacterium
evm.TU.Chr01.48	2.64046	3.39495	1.88597	0.563799	-0.826747	0.56989	0.764833	Down	0	0.653712	0.159553	0.367403	0.714847	0.262282
evm.TU.Chr01.486	1201.29	1071.47	1331.1	1.2414	0.31197	0.0340128	0.123878	Up	17.4354	20.1216	23.0949	17.5534	16.0766	11.6496	phka2	Phosphorylase b kinase regulatory subunit alpha, liver isoform	ko04020,ko04910,ko04922	Calcium signaling pathway|Insulin signaling pathway|Glucagon signaling pathway	GO:0005886,GO:0005516,GO:0005977	plasma membrane|calmodulin binding|glycogen metabolic process
evm.TU.Chr01.487	18.9982	16.4558	21.5406	1.30465	0.383658	0.474266	0.691834	Up	3.17245	5.17192	4.90904	4.30631	3.142	1.92137	Phka1	Phosphorylase b kinase regulatory subunit alpha, skeletal muscle isoform	ko04020,ko04910,ko04922	Calcium signaling pathway|Insulin signaling pathway|Glucagon signaling pathway	GO:0005964,GO:0005886,GO:0005516,GO:0005977,GO:0046777	phosphorylase kinase complex|plasma membrane|calmodulin binding|glycogen metabolic process|protein autophosphorylation
evm.TU.Chr01.488	208.947	205.41	212.484	1.03688	0.0522441	0.781116	0.896418	Up	20.8757	24.7602	22.175	17.8625	21.0165	21.4309	ncbp2	Nuclear cap-binding protein subunit 2	ko03040,ko03013,ko03015	Spliceosome|Nucleocytoplasmic transport|mRNA surveillance pathway	GO:0005737,GO:0005846,GO:0005634,GO:0003729,GO:0000340,GO:0000339,GO:0017069,GO:0045292,GO:0000398,GO:0051028,GO:0000184,GO:0046833,GO:0006417,GO:0008380,GO:0031047,GO:0006408	cytoplasm|nuclear cap binding complex|nucleus|mRNA binding|RNA 7-methylguanosine cap binding|RNA cap binding|snRNA binding|mRNA cis splicing, via spliceosome|mRNA splicing, via spliceosome|mRNA transport|nuclear-transcribed mRNA catabolic process, nonsense-mediated decay|positive regulation of RNA export from nucleus|regulation of translation|RNA splicing|RNA-mediated gene silencing|snRNA export …
evm.TU.Chr01.489	24.5746	22.0154	27.1338	1.22401	0.29161	0.550651	0.752072	Up	0.785501	1.07505	0.887495	0.85892	0.922029	0.317155	Senp5	Sentrin-specific protease 5			GO:0005730,GO:0005634,GO:0016929,GO:0070139,GO:0007049,GO:0051301,GO:0016926	nucleolus|nucleus|deSUMOylase activity|SUMO-specific endopeptidase activity|cell cycle|cell division|protein desumoylation
evm.TU.Chr01.491	2501.66	2699.85	2303.47	0.853217	-0.229015	0.0601001	0.18734	Down	113.518	106.821	122.274	124.06	121.583	124.748	FETUB	Fetuin-B			GO:0070062,GO:0005576,GO:0004869,GO:0004866,GO:0008191,GO:0007339,GO:0010951,GO:0007338	extracellular exosome|extracellular region|cysteine-type endopeptidase inhibitor activity|endopeptidase inhibitor activity|metalloendopeptidase inhibitor activity|binding of sperm to zona pellucida|negative regulation of endopeptidase activity|single fertilization
evm.TU.Chr01.492	204981	247299	162663	0.65776	-0.604367	2.19442e-06	3.21795e-05	Down	4146.94	3381.99	3331.29	5005.84	5266.74	5034.43	FETUB	Fetuin-B			GO:0070062,GO:0005576,GO:0004869,GO:0004866,GO:0008191,GO:0007339,GO:0010951,GO:0007338	extracellular exosome|extracellular region|cysteine-type endopeptidase inhibitor activity|endopeptidase inhibitor activity|metalloendopeptidase inhibitor activity|binding of sperm to zona pellucida|negative regulation of endopeptidase activity|single fertilization
evm.TU.Chr01.493	4243.35	4950.62	3536.09	0.714186	-0.485628	3.06762e-05	0.00035258	Down	185.609	179.945	182.119	263.009	251.481	197.652	FETUB	Fetuin-B			GO:0005576,GO:0005615,GO:0004869,GO:0004866,GO:0008191,GO:0007339,GO:0010951,GO:0007338	extracellular region|extracellular space|cysteine-type endopeptidase inhibitor activity|endopeptidase inhibitor activity|metalloendopeptidase inhibitor activity|binding of sperm to zona pellucida|negative regulation of endopeptidase activity|single fertilization
evm.TU.Chr01.494	236.618	192.896	280.34	1.45122	0.537261	0.00338861	0.0204176	Up	4.21623	4.73019	5.77254	2.90772	3.53218	2.93244	HPS3	BLOC-2 complex member HPS3			GO:0031084,GO:0005737,GO:0005829,GO:0005769,GO:0046907,GO:1903232,GO:0006996,GO:0060155	BLOC-2 complex|cytoplasm|cytosol|early endosome|intracellular transport|melanosome assembly|organelle organization|platelet dense granule organization
evm.TU.Chr01.495	132621	116955	148286	1.2679	0.342439	0.00257322	0.0163668	Up	1884.71	2311.5	2187.47	1676.12	1479.32	1474.9	CP	Ceruloplasmin	ko00860,ko04216	Porphyrin metabolism|Ferroptosis	GO:0072562,GO:0005788,GO:0070062,GO:0005576,GO:0005615,GO:0005765,GO:0005886,GO:0051087,GO:0005507,GO:0004322,GO:0016491,GO:0006879,GO:0006825,GO:0055072,GO:0006826	blood microparticle|endoplasmic reticulum lumen|extracellular exosome|extracellular region|extracellular space|lysosomal membrane|plasma membrane|chaperone binding|copper ion binding|ferroxidase activity|oxidoreductase activity|cellular iron ion homeostasis|copper ion transport|iron ion homeostasis|iron ion transport
evm.TU.Chr01.496	1247.36	1003.66	1491.06	1.48594	0.571372	1.15256e-06	1.78574e-05	Up	42.5559	48.821	44.6323	25.7539	31.9748	27.0051	GGT1	Glutathione hydrolase 1 proenzyme	ko00430,ko00460,ko00480	Taurine and hypotaurine metabolism|Cyanoamino acid metabolism|Glutathione metabolism	GO:0005886,GO:0036374,GO:0102953,GO:0103068,GO:0002951,GO:0006536,GO:0006750,GO:0006751,GO:0031638	plasma membrane|glutathione hydrolase activity|hypoglycin A gamma-glutamyl transpeptidase activity|leukotriene C4 gamma-glutamyl transferase activity|leukotriene-C(4) hydrolase|glutamate metabolic process|glutathione biosynthetic process|glutathione catabolic process|zymogen activation
evm.TU.Chr01.497	2007.31	2628.75	1385.87	0.527509	-0.922734	2.43907e-09	5.83067e-08	Down	132.52	128.527	108.07	187.991	206.888	248.444	TM4SF4	Transmembrane 4 L6 family member 4			GO:0016020,GO:0042246	membrane|tissue regeneration
evm.TU.Chr01.498	14.8252	13.9625	15.688	1.10786	0.147771	0.820683	0.916671	Up	0.536743	0.6382	0.827512	0.261541	1.12679	0.320074	WWTR1	WW domain-containing transcription regulator protein 1	ko04390,ko04392	Hippo signaling pathway|Hippo signaling pathway - multiple species	GO:0005737,GO:0005829,GO:0016604,GO:0005654,GO:0005634,GO:0005886,GO:0005667,GO:0042803,GO:0003713,GO:0003714,GO:0060271,GO:0032835,GO:0003015,GO:0035329,GO:0060993,GO:0048762,GO:0035264,GO:0090090,GO:0045599,GO:0006469,GO:0001933,GO:0000122,GO:0001649,GO:0008284,GO:0010718,GO:0045669,GO:1900182,GO:0045944,GO:0016567,GO:0006355,GO:0072307,GO:0060390,GO:0031146,GO:0017145,GO:0001894	cytoplasm|cytosol|nuclear body|nucleoplasm|nucleus|plasma membrane|transcription regulator complex|protein homodimerization activity|transcription coactivator activity|transcription corepressor activity|cilium assembly|glomerulus development|heart process|hippo signaling|kidney morphogenesis|mesenchymal cell differentiation|multicellular organism growth|negative regulation of canonical Wnt signal…
evm.TU.Chr01.499	160.86	168.181	153.539	0.91591	-0.126722	0.568141	0.763991	Down	9.35776	8.48789	6.6808	8.56229	7.64319	8.56416	COMMD2	COMM domain-containing protein 2			GO:0005737	cytoplasm
evm.TU.Chr01.500	91.5306	92.153	90.9082	0.988309	-0.0169664	0.946323	0.978253	Down	1.40002	1.4893	1.52076	1.42352	1.30176	1.38715	PEX6	Peroxisomal ATPase PEX6	ko04146	Peroxisome	GO:0005829,GO:0005778,GO:0001750,GO:0005524,GO:0016887,GO:0008022,GO:0140318,GO:0044877,GO:0140036,GO:0016558,GO:0016562,GO:0016561,GO:0050821,GO:0043335	cytosol|peroxisomal membrane|photoreceptor outer segment|ATP binding|ATP hydrolysis activity|protein C-terminus binding|protein transporter activity|protein-containing complex binding|ubiquitin-dependent protein binding|protein import into peroxisome matrix|protein import into peroxisome matrix, receptor recycling|protein import into peroxisome matrix, translocation|protein stabilization|protein …
evm.TU.Chr01.501	1.32483	0	2.64967	14.7559	3.88322	0.139642	0.333129	Up	0	0	0.145679	0	0	0	Kcnh1	Potassium voltage-gated channel subfamily H member 1			GO:0030673,GO:0030424,GO:0009986,GO:0030425,GO:0031901,GO:0043025,GO:0005637,GO:0098688,GO:0043204,GO:0048471,GO:0005886,GO:0098839,GO:0034705,GO:0042734,GO:0045202,GO:0008076,GO:0071889,GO:0005516,GO:0005251,GO:0042802,GO:1902936,GO:0019901,GO:0044877,GO:0044325,GO:0099508,GO:0005249,GO:0071277,GO:0034220,GO:0048015,GO:0071805,GO:0042127,GO:0034765,GO:0042391,GO:0099509,GO:2000300,GO:0001964	axolemma|axon|cell surface|dendrite|early endosome membrane|neuronal cell body|nuclear inner membrane|parallel fiber to Purkinje cell synapse|perikaryon|perinuclear region of cytoplasm|plasma membrane|postsynaptic density membrane|potassium channel complex|presynaptic membrane|synapse|voltage-gated potassium channel complex|14-3-3 protein binding|calmodulin binding|delayed rectifier potassium cha…
evm.TU.Chr01.502	3.17725	4.99307	1.36144	0.270166	-1.88808	0.157236	0.359092	Down	0.063508	0.030677	0.037437	0.229884	0.167729	0.0615411	RCOR3	REST corepressor 3			GO:0005829,GO:0000118,GO:0005654,GO:0005667,GO:0003714,GO:0016575,GO:0045892,GO:0006357	cytosol|histone deacetylase complex|nucleoplasm|transcription regulator complex|transcription corepressor activity|histone deacetylation|negative regulation of DNA-templated transcription|regulation of transcription by RNA polymerase II
evm.TU.Chr01.503	5.6295	3.3583	7.90071	2.30334	1.20373	0.22077	0.442093	Up	0.154736	0.23918	0.364858	0.0560107	0.190712	0.0599775	Traf5	TNF receptor-associated factor 5	ko04064,ko04668,ko04217,ko04621,ko04657,ko05200,ko05203,ko05222,ko05170,ko05168,ko05163,ko05169,ko05131	NF-kappa B signaling pathway|TNF signaling pathway|Necroptosis|NOD-like receptor signaling pathway|IL-17 signaling pathway|Pathways in cancer|Viral carcinogenesis|Small cell lung cancer|Human immunodeficiency virus 1 infection|Herpes simplex virus 1 infection|Human cytomegalovirus infection|Epstein-Barr virus infection|Shigellosis	GO:0035631,GO:0005813,GO:0009898,GO:0005829,GO:0042802,GO:0031996,GO:0005164,GO:0031625,GO:0008270,GO:0006915,GO:0097400,GO:0048255,GO:0008284,GO:0051091,GO:0043123,GO:0046330,GO:0051092,GO:0070534,GO:0042981,GO:0043122,GO:0007165,GO:0023019,GO:0033209	CD40 receptor complex|centrosome|cytoplasmic side of plasma membrane|cytosol|identical protein binding|thioesterase binding|tumor necrosis factor receptor binding|ubiquitin protein ligase binding|zinc ion binding|apoptotic process|interleukin-17-mediated signaling pathway|mRNA stabilization|positive regulation of cell population proliferation|positive regulation of DNA-binding transcription facto…
evm.TU.Chr01.505	10.9038	10.2697	11.5379	1.13055	0.17703	0.822709	0.917758	Up	0.49582	0.124957	0.127078	0.292622	0.0948912	0.229787	MARK1	Serine/threonine-protein kinase MARK1			GO:0005737,GO:0005856,GO:0030425,GO:0015630,GO:0005886,GO:0005524,GO:0000287,GO:0070300,GO:0005546,GO:0001786,GO:0106310,GO:0004674,GO:0048156,GO:0050321,GO:0007010,GO:0051654,GO:0035556,GO:0000226,GO:0010719,GO:0010629,GO:0001764,GO:0018105,GO:0010628,GO:0006468,GO:0050773,GO:0010975,GO:0016055	cytoplasm|cytoskeleton|dendrite|microtubule cytoskeleton|plasma membrane|ATP binding|magnesium ion binding|phosphatidic acid binding|phosphatidylinositol-4,5-bisphosphate binding|phosphatidylserine binding|protein serine kinase activity|protein serine/threonine kinase activity|tau protein binding|tau-protein kinase activity|cytoskeleton organization|establishment of mitochondrion localization|int…
evm.TU.Chr01.506	78.4065	54.2922	102.521	1.89369	0.921203	0.00103239	0.00768466	Up	1.90542	1.63799	1.54204	0.905983	0.767648	0.813672	PTK7	Inactive tyrosine-protein kinase 7			GO:0005911,GO:0005886,GO:0005524,GO:0050839,GO:0004713,GO:0007155,GO:0060828,GO:0016055	cell-cell junction|plasma membrane|ATP binding|cell adhesion molecule binding|protein tyrosine kinase activity|cell adhesion|regulation of canonical Wnt signaling pathway|Wnt signaling pathway
evm.TU.Chr01.507	21.5252	22.263	20.7874	0.93572	-0.0958506	0.853685	0.932236	Down	0.686654	1.32673	1.68655	1.34632	0.906752	1.33078	HEBP1	Heme-binding protein 1			GO:0005737,GO:0020037	cytoplasm|heme binding
evm.TU.Chr01.508	5.43711	7.69861	3.17561	0.405836	-1.30103	0.231425	0.454469	Down	0	0.0800982	0.195498	0.325125	0.145982	0.133904	KLC4	Kinesin light chain 4	ko04814,ko05132,ko05010,ko05012,ko05014,ko05016,ko05020,ko05022	Motor proteins|Salmonella infection|Alzheimer disease|Parkinson disease|Amyotrophic lateral sclerosis|Huntington disease|Prion disease|Pathways of neurodegeneration - multiple diseases	GO:0005737,GO:0005871,GO:0005874,GO:0019894,GO:0007018	cytoplasm|kinesin complex|microtubule|kinesin binding|microtubule-based movement
evm.TU.Chr01.509	5.19146	7.55326	2.82966	0.386464	-1.37159	0.200138	0.416407	Down	0.0183157	0.123861	0.0215936	0.0828729	0.128995	0.177484	PACS1	Phosphofurin acidic cluster sorting protein 1			GO:0030137,GO:0005829,GO:0005794,GO:0044325,GO:0034067,GO:0072659	COPI-coated vesicle|cytosol|Golgi apparatus|transmembrane transporter binding|protein localization to Golgi apparatus|protein localization to plasma membrane
evm.TU.Chr01.510	11.4127	16.5915	6.23395	0.379613	-1.3974	0.0464484	0.157459	Down	0.148832	0.184865	0.0752008	0.442533	0.318205	0.247239	esg1	Transducin-like enhancer protein 1	ko04013,ko04310,ko04330	MAPK signaling pathway - fly|Wnt signaling pathway|Notch signaling pathway	GO:0005634,GO:0006355	nucleus|regulation of DNA-templated transcription
evm.TU.Chr01.512	5.42253	3.08754	7.75751	2.55335	1.35239	0.209298	0.428306	Up	0.947328	0.166399	0.913804	0.233802	0.0758171	0.417268	TLE5	TLE family member 5			GO:0005634,GO:0005667,GO:0042802,GO:0003714,GO:0031668,GO:0090090,GO:0045892,GO:0010629,GO:0032091,GO:0060761,GO:0000122,GO:2000210,GO:0040008,GO:0070555,GO:0001501,GO:0016055	nucleus|transcription regulator complex|identical protein binding|transcription corepressor activity|cellular response to extracellular stimulus|negative regulation of canonical Wnt signaling pathway|negative regulation of DNA-templated transcription|negative regulation of gene expression|negative regulation of protein binding|negative regulation of response to cytokine stimulus|negative regulati…
evm.TU.Chr01.514	10.5248	10.3816	10.668	1.02559	0.0364556	0.962141	0.984126	Up	0.320224	0.193351	0.80226	0.398452	0.211434	0.543036	GNA14	Guanine nucleotide-binding protein subunit alpha-14	ko04020,ko04926,ko05146,ko05142	Calcium signaling pathway|Relaxin signaling pathway|Amoebiasis|Chagas disease	GO:0070062,GO:0005834,GO:0005886,GO:0001664,GO:0031683,GO:0005525,GO:0003924,GO:0046872,GO:0001508,GO:0007188,GO:0060158,GO:0007165	extracellular exosome|heterotrimeric G-protein complex|plasma membrane|G protein-coupled receptor binding|G-protein beta/gamma-subunit complex binding|GTP binding|GTPase activity|metal ion binding|action potential|adenylate cyclase-modulating G protein-coupled receptor signaling pathway|phospholipase C-activating dopamine receptor signaling pathway|signal transduction
evm.TU.Chr01.516	451.433	496.282	406.585	0.818513	-0.288924	0.140618	0.334751	Down	6.30091	6.04774	4.66893	6.52705	8.69797	4.33865	AP3D1	AP-3 complex subunit delta-1	ko04142	Lysosome	GO:0030123,GO:1904115,GO:0010008,GO:0000139,GO:0098830,GO:0043195,GO:0008089,GO:0048490,GO:0006896,GO:0098943,GO:0006623,GO:0016182,GO:0048499	AP-3 adaptor complex|axon cytoplasm|endosome membrane|Golgi membrane|presynaptic endosome|terminal bouton|anterograde axonal transport|anterograde synaptic vesicle transport|Golgi to vacuole transport|neurotransmitter receptor transport, postsynaptic endosome to lysosome|protein targeting to vacuole|synaptic vesicle budding from endosome|synaptic vesicle membrane organization
evm.TU.Chr01.517	83.6116	84.7574	82.4658	0.970679	-0.0429331	0.88397	0.946902	Down	2.35019	2.49752	1.78563	2.31582	2.78166	1.31583	hdgfl2	Hepatoma-derived growth factor-related protein 2			GO:0005737,GO:0005634,GO:0003690,GO:0003712,GO:0006310,GO:0006281,GO:0007517,GO:1905168,GO:0006357	cytoplasm|nucleus|double-stranded DNA binding|transcription coregulator activity|DNA recombination|DNA repair|muscle organ development|positive regulation of double-strand break repair via homologous recombination|regulation of transcription by RNA polymerase II
evm.TU.Chr01.518	85.4566	88.8102	82.103	0.92377	-0.114394	0.656346	0.82522	Down	4.02348	4.02583	4.06591	3.64101	4.72281	3.80604	UBXN6	UBX domain-containing protein 6	ko04141	Protein processing in endoplasmic reticulum	GO:0005737,GO:0005829,GO:0031901,GO:0019898,GO:0031902,GO:0005765,GO:0005815,GO:0005634,GO:0032510,GO:0036503,GO:0016236	cytoplasm|cytosol|early endosome membrane|extrinsic component of membrane|late endosome membrane|lysosomal membrane|microtubule organizing center|nucleus|endosome to lysosome transport via multivesicular body sorting pathway|ERAD pathway|macroautophagy
evm.TU.Chr01.519	23.6733	29.2008	18.1458	0.614108	-0.703436	0.172336	0.380979	Down	0.249453	0.309847	0.441147	0.45148	0.815687	0.258994	chaf1a	Chromatin assembly factor 1 subunit A			GO:0033186,GO:0005634,GO:0007049,GO:0006281,GO:0006260,GO:0006335,GO:0006334	CAF-1 complex|nucleus|cell cycle|DNA repair|DNA replication|DNA replication-dependent chromatin assembly|nucleosome assembly
evm.TU.Chr01.520	33.6918	47.7248	19.6588	0.410708	-1.28381	0.00149269	0.0104288	Down	1.54379	1.28805	1.40643	3.17509	3.70661	2.71997	SCAMP4	Secretory carrier-associated membrane protein 4			GO:0016020,GO:0015031	membrane|protein transport
[truncated: 15,504 more rows]
