# Supplementary material for: Comparative Transcriptomic Analysis of the Liver and Spleen in Ussuri Catfish (Pseudobagrus ussuriensis) Challenged with Polyriboinosinic Polyribocytidylic Acid (Poly(I:C))
Source: Animals (Basel). 2025 Aug 21;15(16):2454. doi: 10.3390/ani15162454 (PMC12382895; doi:10.3390/ani15162454)
Supplement: Supplementary file 1 [file animals-15-02454-s001.zip › animals-3730838-Supplementary Material 4.xlsx]

## Sheet: Sheet1
gene_id	BaseMean_DESeq2	BaseMean_control_pbs-48S	BaseMean_case_IC-48S	FoldChange	log2FoldChange	p-value	q-value	Regulation	FPKM_IC-48S-1	FPKM_IC-48S-2	FPKM_IC-48S-3	FPKM_pbs-48s-1	FPKM_pbs-48s-2	FPKM_pbs-48s-3	symbol	description	pathway	pathway_description	GO_ID	GO_term
evm.TU.Chr01.1	2.60497	5.20994	0	0.0370426	-4.75467	0.177489	0.433793	Down	0	0	0	0	0	2.15981	lmo1	Rhombotin-1			GO:0005634,GO:0140297,GO:0046872,GO:0003713,GO:0048513,GO:0045944	nucleus|DNA-binding transcription factor binding|metal ion binding|transcription coactivator activity|animal organ development|positive regulation of transcription by RNA polymerase II
evm.TU.Chr01.10	124.129	176.871	71.3856	0.403226	-1.31034	0.00134318	0.0182515	Down	2.48595	2.88473	2.45253	10.105	6.18863	5.06102	CYP2R1	Vitamin D 25-hydroxylase	ko00100	Steroid biosynthesis	GO:0005737,GO:0005789,GO:0043231,GO:1902271,GO:0020037,GO:0005506,GO:0016712,GO:0042803,GO:0008395,GO:0030343,GO:0036378,GO:0006082,GO:0042359,GO:0006766,GO:0006805	cytoplasm|endoplasmic reticulum membrane|intracellular membrane-bounded organelle|D3 vitamins binding|heme binding|iron ion binding|oxidoreductase activity, acting on paired donors, with incorporation or reduction of molecular oxygen, reduced flavin or flavoprotein as one donor, and incorporation of one atom of oxygen|protein homodimerization activity|steroid hydroxylase activity|vitamin D3 25-hy…
evm.TU.Chr01.1000	623.016	640.861	605.17	0.944154	-0.0829056	0.775729	0.899544	Down	27.9625	27.7	22.9736	21.9715	32.1782	37.1291	zgc:55781	UPF0415 protein C7orf25 homolog
evm.TU.Chr01.1001	71.5399	112.634	30.4454	0.271775	-1.87951	8.20849e-06	0.00040124	Down	1.4083	1.29189	0.858472	5.04685	4.81531	4.37673	fbxl7	F-box/LRR-repeat protein 7			GO:0005737,GO:0005815,GO:0019005,GO:0016567,GO:0031146	cytoplasm|microtubule organizing center|SCF ubiquitin ligase complex|protein ubiquitination|SCF-dependent proteasomal ubiquitin-dependent protein catabolic process
evm.TU.Chr01.1002	426.653	432.765	420.541	0.971163	-0.0422141	0.902115	0.95766	Down	20.7494	23.3014	24.099	19.1904	32.9974	24.8282	IMPA1	Inositol monophosphatase 1	ko00562,ko00521,ko04070	Inositol phosphate metabolism|Streptomycin biosynthesis|Phosphatidylinositol signaling system	GO:0005737,GO:0008934,GO:0052832,GO:0052833,GO:0052834,GO:0031403,GO:0000287,GO:0030145,GO:0006021,GO:0006020,GO:0046855,GO:0046854,GO:0007165	cytoplasm|inositol monophosphate 1-phosphatase activity|inositol monophosphate 3-phosphatase activity|inositol monophosphate 4-phosphatase activity|inositol monophosphate phosphatase activity|lithium ion binding|magnesium ion binding|manganese ion binding|inositol biosynthetic process|inositol metabolic process|inositol phosphate dephosphorylation|phosphatidylinositol phosphate biosynthetic proce…
evm.TU.Chr01.1003	1243.44	1195.8	1291.09	1.08013	0.111199	0.728339	0.874729	Up	34.3352	30.7555	19.8847	39.4807	24.7169	21.0691	RNF31	E3 ubiquitin-protein ligase RNF31	ko04217,ko04621,ko05131	Necroptosis|NOD-like receptor signaling pathway|Shigellosis	GO:0035631,GO:0009898,GO:0005829,GO:0071797,GO:0042802,GO:0036435,GO:0070530,GO:1990450,GO:0046872,GO:0043130,GO:0061630,GO:0031625,GO:0004842,GO:0023035,GO:0042742,GO:0060546,GO:0043123,GO:0051092,GO:1903955,GO:1904417,GO:0097039,GO:0000209,GO:0050852	CD40 receptor complex|cytoplasmic side of plasma membrane|cytosol|LUBAC complex|identical protein binding|K48-linked polyubiquitin modification-dependent protein binding|K63-linked polyubiquitin modification-dependent protein binding|linear polyubiquitin binding|metal ion binding|ubiquitin binding|ubiquitin protein ligase activity|ubiquitin protein ligase binding|ubiquitin-protein transferase act…
evm.TU.Chr01.1004	2.38441	4.4145	0.354323	0.0852763	-3.55171	0.109328	0.330704	Down	0	0.0274627	0	0.0797757	0.120671	0.144543	CDH7	Cadherin-7			GO:0005912,GO:0016342,GO:0005886,GO:0045296,GO:0005509,GO:0034332,GO:0016339,GO:0001502,GO:0016477,GO:0000902,GO:0098742,GO:0007043,GO:0060591,GO:0007156,GO:0060173,GO:0036032,GO:0001841,GO:0042060	adherens junction|catenin complex|plasma membrane|cadherin binding|calcium ion binding|adherens junction organization|calcium-dependent cell-cell adhesion via plasma membrane cell adhesion molecules|cartilage condensation|cell migration|cell morphogenesis|cell-cell adhesion via plasma-membrane adhesion molecules|cell-cell junction assembly|chondroblast differentiation|homophilic cell adhesion via…
evm.TU.Chr01.1006	1540.34	1759.28	1321.4	0.750822	-0.413458	0.0795004	0.275381	Down	18.7201	22.1132	19.1863	31.743	23.5177	33.6065	Dsel	Dermatan-sulfate epimerase-like protein			GO:0016020,GO:0047757,GO:0008146,GO:0030204,GO:0030205	membrane|chondroitin-glucuronate 5-epimerase activity|sulfotransferase activity|chondroitin sulfate metabolic process|dermatan sulfate metabolic process
evm.TU.Chr01.1008	581.15	582.446	579.853	0.996373	-0.00524255	0.984033	0.993714	Down	23.3758	23.2711	14.6638	26.0808	19.8491	20.9433	TESK2	Dual specificity testis-specific protein kinase 2			GO:0005737,GO:0016604,GO:0005654,GO:0005634,GO:0005524,GO:0046872,GO:0004672,GO:0106310,GO:0004674,GO:0004712,GO:0004713,GO:0030036,GO:0048041,GO:0006468,GO:0007283	cytoplasm|nuclear body|nucleoplasm|nucleus|ATP binding|metal ion binding|protein kinase activity|protein serine kinase activity|protein serine/threonine kinase activity|protein serine/threonine/tyrosine kinase activity|protein tyrosine kinase activity|actin cytoskeleton organization|focal adhesion assembly|protein phosphorylation|spermatogenesis
evm.TU.Chr01.1009	1813.61	1743.45	1883.77	1.08006	0.111114	0.710465	0.864411	Up	58.9738	76.7484	75.8535	65.5994	55.6009	99.3304	TOE1	Target of EGR1 protein 1			GO:0015030,GO:0005737,GO:0016604,GO:0016607,GO:0005730,GO:0005654,GO:0000175,GO:0046872,GO:0004535,GO:0003723,GO:0017069,GO:0090503,GO:0034472	Cajal body|cytoplasm|nuclear body|nuclear speck|nucleolus|nucleoplasm|3'-5'-exoribonuclease activity|metal ion binding|poly(A)-specific ribonuclease activity|RNA binding|snRNA binding|RNA phosphodiester bond hydrolysis, exonucleolytic|snRNA 3'-end processing
evm.TU.Chr01.101	105.25	107.231	103.268	0.965094	-0.0512591	0.895788	0.955205	Down	6.79584	5.4506	3.51985	4.94089	5.19765	7.68062	GFOD2	Glucose-fructose oxidoreductase domain-containing protein 2			GO:0031012,GO:0005576,GO:0000166,GO:0016491,GO:0030198	extracellular matrix|extracellular region|nucleotide binding|oxidoreductase activity|extracellular matrix organization
evm.TU.Chr01.1011	9.13443	5.52973	12.7391	2.27995	1.189	0.284713	0.555483	Up	0.423684	1.74005	0.88242	0.177355	0.40241	0.883698	sepp1b	Selenoprotein Pb			GO:0005576,GO:0008430,GO:0001887	extracellular region|selenium binding|selenium compound metabolic process
evm.TU.Chr01.1013	19.1911	20.7833	17.599	0.843528	-0.245491	0.747654	0.883912	Down	0.25619	0.203048	0.355716	0.357472	0.486651	0.226693	ZSWIM5	Zinc finger SWIM domain-containing protein 5			GO:0031462,GO:0005615,GO:0008270	Cul2-RING ubiquitin ligase complex|extracellular space|zinc ion binding
evm.TU.Chr01.1014	1001.48	857.111	1145.86	1.33653	0.41849	0.0743434	0.265273	Up	58.4151	57.7943	55.4066	43.5758	47.4172	50.7486	urod	Uroporphyrinogen decarboxylase	ko00860	Porphyrin metabolism	GO:0005829,GO:0004853,GO:0006783,GO:0006787,GO:0006778,GO:0006782	cytosol|uroporphyrinogen decarboxylase activity|heme biosynthetic process|porphyrin-containing compound catabolic process|porphyrin-containing compound metabolic process|protoporphyrinogen IX biosynthetic process
evm.TU.Chr01.1015	1232.26	1483.33	981.199	0.661548	-0.596082	0.135166	0.373927	Down	36.8502	28.1714	31.3004	79.3949	52.9694	27.6589	LYN	Tyrosine-protein kinase Lyn	ko04064,ko04611,ko04662,ko04664,ko04666,ko04062,ko04730,ko05203,ko05167,ko05169,ko05120,ko05417	NF-kappa B signaling pathway|Platelet activation|B cell receptor signaling pathway|Fc epsilon RI signaling pathway|Fc gamma R-mediated phagocytosis|Chemokine signaling pathway|Long-term depression|Viral carcinogenesis|Kaposi sarcoma-associated herpesvirus infection|Epstein-Barr virus infection|Epithelial cell signaling in Helicobacter pylori infection|Lipid and atherosclerosis	GO:0005912,GO:0005737,GO:0005829,GO:0030666,GO:0070062,GO:0031234,GO:0098978,GO:0005794,GO:0034666,GO:0043231,GO:0005765,GO:0045121,GO:0030061,GO:0005758,GO:0005634,GO:0048471,GO:0005886,GO:0014069,GO:0099091,GO:0005524,GO:0019899,GO:0046875,GO:0043015,GO:0043208,GO:0005178,GO:0016301,GO:0004715,GO:0051219,GO:0140031,GO:0005161,GO:0004713,GO:0097110,GO:0017124,GO:0005102,GO:0044325,GO:0031625,GO:…	adherens junction|cytoplasm|cytosol|endocytic vesicle membrane|extracellular exosome|extrinsic component of cytoplasmic side of plasma membrane|glutamatergic synapse|Golgi apparatus|integrin alpha2-beta1 complex|intracellular membrane-bounded organelle|lysosomal membrane|membrane raft|mitochondrial crista|mitochondrial intermembrane space|nucleus|perinuclear region of cytoplasm|plasma membrane|po…
evm.TU.Chr01.1016	575.044	560.793	589.295	1.05047	0.071031	0.791516	0.907067	Up	14.8078	14.0301	11.925	13.6885	10.7826	18.6013	TGS1	Trimethylguanosine synthase			GO:0015030,GO:0005737,GO:0005829,GO:0005615,GO:0005730,GO:0005654,GO:0005634,GO:0030532,GO:0008173,GO:0071164,GO:0036261,GO:0009452,GO:0022613,GO:0000387	Cajal body|cytoplasm|cytosol|extracellular space|nucleolus|nucleoplasm|nucleus|small nuclear ribonucleoprotein complex|RNA methyltransferase activity|RNA trimethylguanosine synthase activity|7-methylguanosine cap hypermethylation|7-methylguanosine RNA capping|ribonucleoprotein complex biogenesis|spliceosomal snRNP assembly
evm.TU.Chr01.1017	7.57951	4.87852	10.2805	2.12901	1.09018	0.306994	0.576443	Up	3.81521	2.78329	1.78786	1.79669	1.63063	0.81384
evm.TU.Chr01.1018	89.7257	82.5092	96.9422	1.17723	0.235392	0.576957	0.785297	Up	6.58123	7.77824	3.38252	6.13192	3.93193	6.2797	TMEM68	Transmembrane protein 68			GO:0016020,GO:0016746	membrane|acyltransferase activity
evm.TU.Chr01.102	324.085	382.217	265.952	0.695263	-0.524369	0.247562	0.516365	Down	6.08048	5.66966	5.86021	4.19227	8.357	15.8021	CENPT	Centromere protein T			GO:0000776,GO:0005634,GO:0003677,GO:0046982,GO:0051301,GO:0007059,GO:0051382,GO:0000278	kinetochore|nucleus|DNA binding|protein heterodimerization activity|cell division|chromosome segregation|kinetochore assembly|mitotic cell cycle
evm.TU.Chr01.1021	2506.88	1844.2	3169.57	1.71837	0.781038	0.00132491	0.0180848	Up	54.1303	65.7424	49.341	32.227	30.3686	46.1827	RNF31	E3 ubiquitin-protein ligase RNF31	ko04217,ko04621,ko05131	Necroptosis|NOD-like receptor signaling pathway|Shigellosis	GO:0035631,GO:0009898,GO:0005829,GO:0071797,GO:0042802,GO:0036435,GO:0070530,GO:1990450,GO:0046872,GO:0043130,GO:0061630,GO:0031625,GO:0004842,GO:0023035,GO:0042742,GO:0060546,GO:0043123,GO:0051092,GO:1903955,GO:1904417,GO:0097039,GO:0000209,GO:0050852	CD40 receptor complex|cytoplasmic side of plasma membrane|cytosol|LUBAC complex|identical protein binding|K48-linked polyubiquitin modification-dependent protein binding|K63-linked polyubiquitin modification-dependent protein binding|linear polyubiquitin binding|metal ion binding|ubiquitin binding|ubiquitin protein ligase activity|ubiquitin protein ligase binding|ubiquitin-protein transferase act…
evm.TU.Chr01.1022	630.542	1260.73	0.354323	0.000280905	-11.7976	0.00252985	0.0286506	Down	0	0.0335511	0	0.162436	0	128.026	buc	Bucky ball			GO:0032154,GO:0005737,GO:0016333,GO:0060832,GO:0007314,GO:0007315,GO:0007283	cleavage furrow|cytoplasm|morphogenesis of follicular epithelium|oocyte animal/vegetal axis specification|oocyte anterior/posterior axis specification|pole plasm assembly|spermatogenesis
evm.TU.Chr01.1024	462.708	286.429	638.988	2.23322	1.15913	0.000387158	0.00741752	Up	25.2522	27.9042	13.1044	13.0178	9.96001	8.84492	GAD1	Glutamate decarboxylase 1	ko00650,ko00250,ko00410,ko00430,ko02024,ko04727,ko04940	Butanoate metabolism|Alanine, aspartate and glutamate metabolism|beta-Alanine metabolism|Taurine and hypotaurine metabolism|Quorum sensing|GABAergic synapse|Type I diabetes mellitus	GO:0004351,GO:0042802,GO:0030170,GO:0006538,GO:0042136	glutamate decarboxylase activity|identical protein binding|pyridoxal phosphate binding|glutamate catabolic process|neurotransmitter biosynthetic process
evm.TU.Chr01.1025	4.89862	2.15372	7.64352	3.49217	1.80412	0.243987	0.512773	Up	0.145602	0.440618	0.606501	0.182849	0	0.220865	mc4r	Melanocortin receptor 4	ko04080	Neuroactive ligand-receptor interaction	GO:0005737,GO:0005886,GO:0004930,GO:0004977,GO:0004980,GO:0007189,GO:0097009,GO:0006112,GO:2000252,GO:0040008,GO:0019222	cytoplasm|plasma membrane|G protein-coupled receptor activity|melanocortin receptor activity|melanocyte-stimulating hormone receptor activity|adenylate cyclase-activating G protein-coupled receptor signaling pathway|energy homeostasis|energy reserve metabolic process|negative regulation of feeding behavior|regulation of growth|regulation of metabolic process
evm.TU.Chr01.1026	5.36595	1.86867	8.86322	4.73432	2.24316	0.0904101	0.296923	Up	2.8614	1.1597	1.3409	0.449172	0.203829	0.61038
evm.TU.Chr01.1027	199.019	198.963	199.074	1.0014	0.00202263	0.995327	0.998474	Up	10.3621	9.05563	5.80147	8.39535	6.77284	12.4648	zgc:56556	UPF0489 protein C5orf22 homolog
evm.TU.Chr01.103	76.1212	74.1227	78.1198	1.05585	0.0784	0.842809	0.932207	Up	11.0395	9.08608	7.82622	9.19788	10.4045	9.29878	thap11	THAP domain-containing protein 11			GO:0005654,GO:0003677,GO:0000978,GO:0008270,GO:0006357	nucleoplasm|DNA binding|RNA polymerase II cis-regulatory region sequence-specific DNA binding|zinc ion binding|regulation of transcription by RNA polymerase II
evm.TU.Chr01.1032	1.51694	2.2476	0.786276	0.336872	-1.56973	0.496006	0.729568	Down	0	0.0286808	0.0276349	0.0833141	0.0504094	0.0503181	CDH6	Cadherin-6			GO:0005912,GO:0016342,GO:0098978,GO:0005654,GO:0045296,GO:0005509,GO:0034332,GO:0016339,GO:0000902,GO:0098742,GO:0007043,GO:0007156,GO:0007219,GO:0099560	adherens junction|catenin complex|glutamatergic synapse|nucleoplasm|cadherin binding|calcium ion binding|adherens junction organization|calcium-dependent cell-cell adhesion via plasma membrane cell adhesion molecules|cell morphogenesis|cell-cell adhesion via plasma-membrane adhesion molecules|cell-cell junction assembly|homophilic cell adhesion via plasma membrane adhesion molecules|Notch signali…
evm.TU.Chr01.104	3862.18	2894.88	4829.49	1.66813	0.73823	0.00278832	0.030583	Up	119.634	121.887	101.798	76.1144	55.341	97.3449	cog4	Conserved oligomeric Golgi complex subunit 4			GO:0005829,GO:0000139,GO:0017119,GO:0007030,GO:0048213,GO:0015031,GO:0006029,GO:0006890,GO:0001501	cytosol|Golgi membrane|Golgi transport complex|Golgi organization|Golgi vesicle prefusion complex stabilization|protein transport|proteoglycan metabolic process|retrograde vesicle-mediated transport, Golgi to endoplasmic reticulum|skeletal system development
evm.TU.Chr01.1042	2.24737	1.62178	2.87296	1.74194	0.800698	0.710712	0.864554	Up	0.0211479	0	0.158563	0.0796731	0.0241032	0.0240595	CDH10	Cadherin-10			GO:0098978,GO:0005886,GO:0005509,GO:0007156,GO:0099560	glutamatergic synapse|plasma membrane|calcium ion binding|homophilic cell adhesion via plasma membrane adhesion molecules|synaptic membrane adhesion
evm.TU.Chr01.1044	2.81169	0	5.62339	31.9406	4.99732	0.0299383	0.151781	Up	0.145419	0.0808277	0.155761	0	0	0	Cdh12	Cadherin-12			GO:0005912,GO:0016342,GO:0045296,GO:0005509,GO:0034332,GO:0016339,GO:0000902,GO:0098742,GO:0007043,GO:0007156	adherens junction|catenin complex|cadherin binding|calcium ion binding|adherens junction organization|calcium-dependent cell-cell adhesion via plasma membrane cell adhesion molecules|cell morphogenesis|cell-cell adhesion via plasma-membrane adhesion molecules|cell-cell junction assembly|homophilic cell adhesion via plasma membrane adhesion molecules
evm.TU.Chr01.1047	2.52224	3.61808	1.42639	0.391393	-1.35331	0.499989	0.732047	Down	0.0422415	0	0.0527866	0.212189	0.0481445	0.0240287	CDH18	Cadherin-18			GO:0005912,GO:0016342,GO:0005886,GO:0045296,GO:0005509,GO:0034332,GO:0016339,GO:0000902,GO:0098742,GO:0007043,GO:0007156	adherens junction|catenin complex|plasma membrane|cadherin binding|calcium ion binding|adherens junction organization|calcium-dependent cell-cell adhesion via plasma membrane cell adhesion molecules|cell morphogenesis|cell-cell adhesion via plasma-membrane adhesion molecules|cell-cell junction assembly|homophilic cell adhesion via plasma membrane adhesion molecules
evm.TU.Chr01.1048	3.53034	5.78499	1.27568	0.226107	-2.14492	0.205288	0.469	Down	0.174414	0	0.0726516	0.584082	0.331313	0.330712	CDH18	Cadherin-18			GO:0005912,GO:0016342,GO:0005886,GO:0045296,GO:0005509,GO:0034332,GO:0016339,GO:0000902,GO:0098742,GO:0007043,GO:0007156	adherens junction|catenin complex|plasma membrane|cadherin binding|calcium ion binding|adherens junction organization|calcium-dependent cell-cell adhesion via plasma membrane cell adhesion molecules|cell morphogenesis|cell-cell adhesion via plasma-membrane adhesion molecules|cell-cell junction assembly|homophilic cell adhesion via plasma membrane adhesion molecules
evm.TU.Chr01.1049	7.13825	14.2765	0	0.0135217	-6.20858	0.00948508	0.0717188	Down	0	0	0	0	0.367692	8.62511
evm.TU.Chr01.105	3.46022	3.56717	3.35327	0.923458	-0.114882	0.948921	0.979329	Down	0.0603783	0.11746	0.150902	0	0.0688158	0.343456	dnaaf1	Dynein axonemal assembly factor 1			GO:0005930,GO:0070840,GO:0035082,GO:0003305,GO:0060271,GO:0060027,GO:0061371,GO:0007368,GO:0003143,GO:0007369,GO:0003146,GO:0001947,GO:0003314,GO:0048793,GO:0007283	axoneme|dynein complex binding|axoneme assembly|cell migration involved in heart jogging|cilium assembly|convergent extension involved in gastrulation|determination of heart left/right asymmetry|determination of left/right symmetry|embryonic heart tube morphogenesis|gastrulation|heart jogging|heart looping|heart rudiment morphogenesis|pronephros development|spermatogenesis
evm.TU.Chr01.1050	28300.9	19323.3	37278.5	1.92921	0.948011	0.00324642	0.0339588	Up	3227.58	2917.82	1866.27	1990.11	862.821	1719.07	cahz	Carbonic anhydrase	ko00910,ko04971,ko04972,ko04976,ko04964,ko04966	Nitrogen metabolism|Gastric acid secretion|Pancreatic secretion|Bile secretion|Proximal tubule bicarbonate reclamation|Collecting duct acid secretion	GO:0005737,GO:0004089,GO:0016836,GO:0008270,GO:0015670,GO:0042539,GO:0006730	cytoplasm|carbonate dehydratase activity|hydro-lyase activity|zinc ion binding|carbon dioxide transport|hypotonic salinity response|one-carbon metabolic process
evm.TU.Chr01.1051	18.5192	24.5284	12.5099	0.502001	-0.994238	0.231981	0.499575	Down	0.149122	0.107445	0.393401	0.499381	0.490997	0.508958	dlgap1	Disks large-associated protein 1	ko04724	Glutamatergic synapse	GO:0098978,GO:0005886,GO:0014069,GO:0099572,GO:0060090,GO:0098962,GO:0023052	glutamatergic synapse|plasma membrane|postsynaptic density|postsynaptic specialization|molecular adaptor activity|regulation of postsynaptic neurotransmitter receptor activity|signaling
evm.TU.Chr01.1054	26.1126	48.3297	3.89558	0.0824016	-3.60118	3.78309e-05	0.0012837	Down	0.0670772	0.0372834	0.0239492	0.469315	0.218431	1.07927	SRCIN1	SRC kinase signaling inhibitor 1			GO:0015629,GO:0030424,GO:0005737,GO:0030425,GO:0030175,GO:0098978,GO:0030027,GO:0043025,GO:0014069,GO:0098793,GO:0045202,GO:0019904,GO:0019901,GO:0006887,GO:0050709,GO:0061099,GO:0061098,GO:0098974,GO:0030334,GO:0061001,GO:0034446	actin cytoskeleton|axon|cytoplasm|dendrite|filopodium|glutamatergic synapse|lamellipodium|neuronal cell body|postsynaptic density|presynapse|synapse|protein domain specific binding|protein kinase binding|exocytosis|negative regulation of protein secretion|negative regulation of protein tyrosine kinase activity|positive regulation of protein tyrosine kinase activity|postsynaptic actin cytoskeleton…
evm.TU.Chr01.1058	80.1542	124.508	35.8008	0.286416	-1.80382	0.0471985	0.201661	Down	2.24042	1.99765	3.84961	3.429	1.19696	29.3121	cnpy1	Protein canopy-1			GO:0005783,GO:0007368,GO:0008543,GO:0070121,GO:0030917,GO:0040036	endoplasmic reticulum|determination of left/right symmetry|fibroblast growth factor receptor signaling pathway|Kupffer's vesicle development|midbrain-hindbrain boundary development|regulation of fibroblast growth factor receptor signaling pathway
evm.TU.Chr01.106	3.76274	7.52547	0	0.0256517	-5.2848	0.0975385	0.309858	Down	0	0	0	0	0	1.26739	Dok4	Docking protein 4			GO:0005737,GO:0007399,GO:0043410,GO:0007169	cytoplasm|nervous system development|positive regulation of MAPK cascade|transmembrane receptor protein tyrosine kinase signaling pathway
evm.TU.Chr01.1061	2455.93	1892.06	3019.8	1.59598	0.674445	0.00330849	0.0343498	Up	188.598	171.813	175.928	131.126	121.131	119.216	dnajb6	DnaJ homolog subfamily B member 6			GO:0005634,GO:0048471,GO:0030544,GO:0051082,GO:0061077	nucleus|perinuclear region of cytoplasm|Hsp70 protein binding|unfolded protein binding|chaperone-mediated protein folding
evm.TU.Chr01.1062	1.71955	2.57519	0.863907	0.317871	-1.65349	0.515412	0.743479	Down	0	0	0.0372471	0.0935774	0.0169858	0.03391	TRPA1	Transient receptor potential cation channel subfamily A member 1	ko04750	Inflammatory mediator regulation of TRP channels	GO:0005886,GO:0032421,GO:0005262,GO:0015278,GO:0015267,GO:0042802,GO:0097604,GO:0070588,GO:0007166,GO:0006874,GO:0070301,GO:0071310,GO:0050968,GO:0050966,GO:0006811,GO:0051289,GO:0009409,GO:0014070,GO:0010033,GO:0048265,GO:0009410,GO:0019233,GO:0050955	plasma membrane|stereocilium bundle|calcium channel activity|calcium-release channel activity|channel activity|identical protein binding|temperature-gated cation channel activity|calcium ion transmembrane transport|cell surface receptor signaling pathway|cellular calcium ion homeostasis|cellular response to hydrogen peroxide|cellular response to organic substance|detection of chemical stimulus in…
evm.TU.Chr01.1064	459.447	403.329	515.564	1.27742	0.353237	0.284574	0.555451	Up	34.7418	35.8875	44.7741	30.6513	39.5193	30.0885	TMEM70	Transmembrane protein 70, mitochondrial			GO:0005743,GO:0031966,GO:0140260,GO:0033615,GO:0051259	mitochondrial inner membrane|mitochondrial membrane|mitochondrial proton-transporting ATP synthase complex binding|mitochondrial proton-transporting ATP synthase complex assembly|protein complex oligomerization
evm.TU.Chr01.1065	2206.4	1777.01	2635.8	1.48304	0.568559	0.0479538	0.203637	Up	289.12	301.547	351.826	210.289	267.837	226.837	ELOC	Elongin-C	ko04120,ko04066,ko05200,ko05211,ko05170	Ubiquitin mediated proteolysis|HIF-1 signaling pathway|Pathways in cancer|Renal cell carcinoma|Human immunodeficiency virus 1 infection	GO:0031466,GO:0070449,GO:0001222,GO:0016567,GO:0006367,GO:0006511	Cul5-RING ubiquitin ligase complex|elongin complex|transcription corepressor binding|protein ubiquitination|transcription initiation at RNA polymerase II promoter|ubiquitin-dependent protein catabolic process
evm.TU.Chr01.1066	44.7377	46.4125	43.0629	0.934695	-0.0974328	0.891099	0.952932	Down	9.20073	5.19425	1.89372	9.92315	5.79841	2.70923	UBE2W	Ubiquitin-conjugating enzyme E2 W	ko04120	Ubiquitin mediated proteolysis	GO:0005634,GO:0005524,GO:0061631,GO:0004842,GO:0071218,GO:0006281,GO:0043161,GO:0006513,GO:0000209,GO:0006515	nucleus|ATP binding|ubiquitin conjugating enzyme activity|ubiquitin-protein transferase activity|cellular response to misfolded protein|DNA repair|proteasome-mediated ubiquitin-dependent protein catabolic process|protein monoubiquitination|protein polyubiquitination|protein quality control for misfolded or incompletely synthesized proteins
evm.TU.Chr01.1067	366.731	371.685	361.777	0.973804	-0.038296	0.922872	0.967261	Down	20.7045	14.2808	16.3633	16.711	27.232	13.156	rdh10b	Retinol dehydrogenase 10-B	ko00830	Retinol metabolism	GO:0005789,GO:0005811,GO:0052650,GO:0016616	endoplasmic reticulum membrane|lipid droplet|NADP-retinol dehydrogenase activity|oxidoreductase activity, acting on the CH-OH group of donors, NAD or NADP as acceptor
evm.TU.Chr01.1068	88752.1	92181.1	85323	0.9256	-0.11154	0.71534	0.867525	Down	5136.61	4537.17	5594.05	6726.06	6923.73	4588.88	RPL7	60S ribosomal protein L7	ko03010,ko05171	Ribosome|Coronavirus disease - COVID-19	GO:0022625,GO:0003723,GO:0003735,GO:0000463	cytosolic large ribosomal subunit|RNA binding|structural constituent of ribosome|maturation of LSU-rRNA from tricistronic rRNA transcript (SSU-rRNA, 5.8S rRNA, LSU-rRNA)
evm.TU.Chr01.1069	10.0219	11.7254	8.31834	0.70803	-0.498117	0.688028	0.85021	Down	0.112436	0.729107	0.234173	0.0941317	1.11061	0.341108
evm.TU.Chr01.107	75.8909	117.379	34.403	0.293757	-1.7673	0.00318859	0.0335089	Down	1.48793	1.0762	0.786659	2.44349	2.11982	8.20351	ccdc102a	Coiled-coil domain-containing protein 102A			GO:0016459	myosin complex
evm.TU.Chr01.1071	7.76112	14.6785	0.843729	0.064057	-3.9645	0.00826195	0.065265	Down	0.244353	0	0	1.02287	1.85666	1.48264	PI15	Peptidase inhibitor 15			GO:0070062,GO:0005615,GO:0030414,GO:0010466	extracellular exosome|extracellular space|peptidase inhibitor activity|negative regulation of peptidase activity
evm.TU.Chr01.1073	99.1676	63.0424	135.293	2.14283	1.09951	0.0271143	0.142967	Up	6.14117	5.57953	3.44725	1.77338	1.49719	4.55816	SOCS6	Suppressor of cytokine signaling 6	ko04630,ko04917	JAK-STAT signaling pathway|Prolactin signaling pathway	GO:0001772,GO:0035556,GO:0009968,GO:0050868,GO:0010498,GO:0016567,GO:0040008	immunological synapse|intracellular signal transduction|negative regulation of signal transduction|negative regulation of T cell activation|proteasomal protein catabolic process|protein ubiquitination|regulation of growth
evm.TU.Chr01.1074	2.46252	1.00475	3.9203	3.94281	1.97922	0.32435	0.592245	Up	0.413394	0.107229	0.516593	0.103829	0.188465	0	Cbln2	Cerebellin-2			GO:0005615,GO:0098978,GO:0045202,GO:0099558,GO:0050804,GO:0051965,GO:1905606,GO:0098814,GO:0007416,GO:0050808	extracellular space|glutamatergic synapse|synapse|maintenance of synapse structure|modulation of chemical synaptic transmission|positive regulation of synapse assembly|regulation of presynapse assembly|spontaneous synaptic transmission|synapse assembly|synapse organization
evm.TU.Chr01.1075	3421.06	3153.74	3688.38	1.16937	0.225729	0.388369	0.645829	Up	98.3534	112.915	108.96	82.9423	108.056	111.687	iws1-a	Protein IWS1 homolog A			GO:0005634,GO:0006397,GO:0051028,GO:0008380	nucleus|mRNA processing|mRNA transport|RNA splicing
evm.TU.Chr01.1077	947.097	965.684	928.51	0.961143	-0.0571771	0.801041	0.912032	Down	23.998	27.3438	21.9996	28.5725	23.3064	32.4897	Mre11	Double-strand break repair protein MRE11	ko03440,ko03450,ko04218	Homologous recombination|Non-homologous end-joining|Cellular senescence	GO:0070533,GO:0000785,GO:0000781,GO:0000794,GO:0005737,GO:0030870,GO:0005654,GO:0005634,GO:0048471,GO:0016605,GO:0005657,GO:0035861,GO:0008408,GO:0008296,GO:0008409,GO:0004520,GO:0042802,GO:0030145,GO:0008022,GO:0000014,GO:0008283,GO:0006974,GO:0051276,GO:0032508,GO:0110025,GO:0006302,GO:0000724,GO:0006303,GO:0007507,GO:0007129,GO:0042138,GO:0097552,GO:0007095,GO:0031573,GO:0043066,GO:0046597,GO:…	BRCA1-C complex|chromatin|chromosome, telomeric region|condensed nuclear chromosome|cytoplasm|Mre11 complex|nucleoplasm|nucleus|perinuclear region of cytoplasm|PML body|replication fork|site of double-strand break|3'-5' exonuclease activity|3'-5'-exodeoxyribonuclease activity|5'-3' exonuclease activity|endodeoxyribonuclease activity|identical protein binding|manganese ion binding|protein C-termin…
evm.TU.Chr01.1078	207.225	202.977	211.472	1.04123	0.0582936	0.845139	0.933251	Up	20.0193	19.4464	17.927	23.9189	15.7963	21.4846	ANKRD49	Ankyrin repeat domain-containing protein 49			GO:0005829,GO:0005634,GO:0030154,GO:0045893,GO:0007283	cytosol|nucleus|cell differentiation|positive regulation of DNA-templated transcription|spermatogenesis
evm.TU.Chr01.108	5.71453	7.8878	3.54125	0.453404	-1.14113	0.388215	0.645801	Down	0.816819	0.302674	0.291637	0.439615	0.664975	2.38957
evm.TU.Chr01.1080	440.296	454.155	426.436	0.939468	-0.090084	0.813319	0.917926	Down	10.3399	10.3281	5.80315	14.5795	5.35485	11.0205	Amotl1	Angiomotin-like protein 1	ko04530	Tight junction	GO:0016324,GO:0005923,GO:0008180,GO:0031410,GO:0030027,GO:0005886,GO:0042802,GO:0030036,GO:0001525,GO:0043534,GO:0003365,GO:0090162,GO:0035329,GO:0043536,GO:0030334,GO:0016055	apical plasma membrane|bicellular tight junction|COP9 signalosome|cytoplasmic vesicle|lamellipodium|plasma membrane|identical protein binding|actin cytoskeleton organization|angiogenesis|blood vessel endothelial cell migration|establishment of cell polarity involved in ameboidal cell migration|establishment of epithelial cell polarity|hippo signaling|positive regulation of blood vessel endothelia…
evm.TU.Chr01.1081	10.8234	10.1461	11.5007	1.13576	0.183664	0.892579	0.953638	Up	0.779356	2.02154	0.649276	0	2.46741	0.591105	HES6	Transcription cofactor HES-6	ko05165	Human papillomavirus infection	GO:0000785,GO:0005634,GO:0005667,GO:0003700,GO:0000981,GO:0001227,GO:0046983,GO:0000978,GO:0061629,GO:1990837,GO:0009952,GO:0030154,GO:0043433,GO:0007399,GO:0006355,GO:0050767,GO:0006357	chromatin|nucleus|transcription regulator complex|DNA-binding transcription factor activity|DNA-binding transcription factor activity, RNA polymerase II-specific|DNA-binding transcription repressor activity, RNA polymerase II-specific|protein dimerization activity|RNA polymerase II cis-regulatory region sequence-specific DNA binding|RNA polymerase II-specific DNA-binding transcription factor bind…
evm.TU.Chr01.1085	339.378	309.266	369.491	1.19597	0.258179	0.330447	0.598664	Up	11.6045	9.68578	7.46607	9.5518	7.72616	9.04545	usp45	Ubiquitin carboxyl-terminal hydrolase 45			GO:0005737,GO:0005634,GO:0001917,GO:0004843,GO:0008270,GO:0016477,GO:0003407,GO:0045494,GO:0016579,GO:0006511	cytoplasm|nucleus|photoreceptor inner segment|cysteine-type deubiquitinase activity|zinc ion binding|cell migration|neural retina development|photoreceptor cell maintenance|protein deubiquitination|ubiquitin-dependent protein catabolic process
evm.TU.Chr01.1086	341.719	358.593	324.844	0.904264	-0.145184	0.683119	0.847652	Down	26.0227	28.9594	34.8268	29.517	29.9463	52.9079	Tstd3	Thiosulfate sulfurtransferase/rhodanese-like domain-containing protein 3			GO:0004792	thiosulfate sulfurtransferase activity
evm.TU.Chr01.1088	412.847	441.926	383.769	0.868669	-0.203122	0.714468	0.866886	Down	13.6624	12.7051	11.1157	8.50569	30.1494	6.68039	ME1	NADP-dependent malic enzyme	ko00620,ko00710,ko03320	Pyruvate metabolism|Carbon fixation in photosynthetic organisms|PPAR signaling pathway	GO:0005737,GO:0004471,GO:0004473,GO:0046872,GO:0051287,GO:0008948	cytoplasm|malate dehydrogenase (decarboxylating) (NAD+) activity|malate dehydrogenase (decarboxylating) (NADP+) activity|metal ion binding|NAD binding|oxaloacetate decarboxylase activity
evm.TU.Chr01.1089	67.2559	91.546	42.9659	0.470447	-1.0879	0.0959607	0.307269	Down	2.68033	1.44396	1.80354	7.14622	5.2168	1.36048	PRSS35	Inactive serine protease 35			GO:0005576,GO:0004252	extracellular region|serine-type endopeptidase activity
evm.TU.Chr01.109	330.139	413.245	247.034	0.59851	-0.740552	0.0232513	0.129113	Down	2.67861	2.83314	1.77656	5.48662	4.42625	3.24464	Sbf2	Myotubularin-related protein 13			GO:0030424,GO:0005829,GO:0010008,GO:0016020,GO:0048471,GO:0005774,GO:0005085,GO:0042802,GO:0019902,GO:0019208,GO:0035091,GO:0006914	axon|cytosol|endosome membrane|membrane|perinuclear region of cytoplasm|vacuolar membrane|guanyl-nucleotide exchange factor activity|identical protein binding|phosphatase binding|phosphatase regulator activity|phosphatidylinositol binding|autophagy
evm.TU.Chr01.1090	2.17802	2.19627	2.15977	0.963095	-0.0542496	0.984228	0.993714	Down	0	0	0.116029	0.0932817	0	0.0633803	Snap91	Clathrin coat assembly protein AP180			GO:0030122,GO:0043679,GO:0005905,GO:0030136,GO:0005737,GO:0005829,GO:0031313,GO:0098894,GO:0043005,GO:0043025,GO:0098688,GO:0005886,GO:0014069,GO:0045211,GO:0048787,GO:0098833,GO:0098830,GO:0042734,GO:0098685,GO:0008021,GO:0005545,GO:0035615,GO:0032050,GO:0000822,GO:0060090,GO:0005546,GO:0043274,GO:0019901,GO:0042169,GO:0000149,GO:0007409,GO:0007268,GO:0048268,GO:0072583,GO:0007163,GO:1900275,GO:…	AP-2 adaptor complex|axon terminus|clathrin-coated pit|clathrin-coated vesicle|cytoplasm|cytosol|extrinsic component of endosome membrane|extrinsic component of presynaptic endocytic zone membrane|neuron projection|neuronal cell body|parallel fiber to Purkinje cell synapse|plasma membrane|postsynaptic density|postsynaptic membrane|presynaptic active zone membrane|presynaptic endocytic zone|presyn…
evm.TU.Chr01.1091	2426.77	2202.2	2651.34	1.20391	0.267725	0.185906	0.444498	Up	21.5076	22.7784	17.3893	18.5922	16.5674	21.1503	DOP1A	Protein dopey-1			GO:0005829,GO:0005768,GO:0000139,GO:0005802,GO:0006895,GO:0015031	cytosol|endosome|Golgi membrane|trans-Golgi network|Golgi to endosome transport|protein transport
evm.TU.Chr01.1096	303.303	270.301	336.304	1.24602	0.317329	0.372803	0.633755	Up	41.6751	38.2217	23.8365	39.3938	29.777	20.5696	pnrc2	Proline-rich nuclear receptor coactivator 2			GO:0005634,GO:0000932,GO:0000184	nucleus|P-body|nuclear-transcribed mRNA catabolic process, nonsense-mediated decay
evm.TU.Chr01.1097	2329.24	1715.07	2943.4	1.71606	0.779101	0.00223461	0.0262266	Up	340.48	293.609	256.499	192.731	139.361	244.157	akirin1	Akirin-1			GO:0005634,GO:0045663,GO:0045944	nucleus|positive regulation of myoblast differentiation|positive regulation of transcription by RNA polymerase II
evm.TU.Chr01.1098	29.3586	56.9365	1.78072	0.0306892	-5.02613	7.24307e-06	0.000365917	Down	0.102193	0.0662687	0.127704	1.21918	1.04826	8.95224	Rhbdl2	Rhomboid-related protein 2			GO:0005886,GO:0004252,GO:0006508	plasma membrane|serine-type endopeptidase activity|proteolysis
evm.TU.Chr01.1099	14.1991	26.3454	2.05286	0.0787183	-3.66716	0.00119605	0.0169155	Down	0.102832	0.666829	0	4.64893	2.69564	2.69076
evm.TU.Chr01.11	486.05	402.998	569.102	1.41104	0.496762	0.0680404	0.251292	Up	9.11364	11.2494	8.66	6.608	6.42936	9.69558	Pde3b	cGMP-inhibited 3',5'-cyclic phosphodiesterase 3B	ko00230,ko04371,ko04024,ko04022,ko04910,ko04922,ko04923,ko04914,ko04924,ko05032	Purine metabolism|Apelin signaling pathway|cAMP signaling pathway|cGMP-PKG signaling pathway|Insulin signaling pathway|Glucagon signaling pathway|Regulation of lipolysis in adipocytes|Progesterone-mediated oocyte maturation|Renin secretion|Morphine addiction	GO:0005829,GO:0005783,GO:0005794,GO:0032045,GO:0016020,GO:0004115,GO:0047555,GO:0004114,GO:0046872,GO:0051219,GO:0043422,GO:0001525,GO:0032869,GO:0031018,GO:0042593,GO:0016525,GO:0043951,GO:0007162,GO:0061179,GO:0050995,GO:0050796,GO:0007165	cytosol|endoplasmic reticulum|Golgi apparatus|guanyl-nucleotide exchange factor complex|membrane|3',5'-cyclic-AMP phosphodiesterase activity|3',5'-cyclic-GMP phosphodiesterase activity|3',5'-cyclic-nucleotide phosphodiesterase activity|metal ion binding|phosphoprotein binding|protein kinase B binding|angiogenesis|cellular response to insulin stimulus|endocrine pancreas development|glucose homeost…
evm.TU.Chr01.110	101.547	139.825	63.2678	0.453359	-1.14127	0.00571813	0.0508447	Down	4.05434	3.24052	2.76888	11.367	5.58808	7.61605			ko04080,ko04270	Neuroactive ligand-receptor interaction|Vascular smooth muscle contraction
evm.TU.Chr01.1100	40.3736	60.9896	19.7577	0.324063	-1.62566	0.00879379	0.0679845	Down	2.00223	2.03224	1.74056	4.59153	10.1203	4.35771	vegfaa	Vascular endothelial growth factor A-A	ko04010,ko04014,ko04015,ko04370,ko04066,ko04020,ko04151,ko04510,ko04926,ko05200,ko05206,ko05205,ko05207,ko05208,ko05212,ko05211,ko05219,ko05163,ko05167,ko05165,ko05323,ko05418,ko04933,ko01521	MAPK signaling pathway|Ras signaling pathway|Rap1 signaling pathway|VEGF signaling pathway|HIF-1 signaling pathway|Calcium signaling pathway|PI3K-Akt signaling pathway|Focal adhesion|Relaxin signaling pathway|Pathways in cancer|MicroRNAs in cancer|Proteoglycans in cancer|Chemical carcinogenesis - receptor activation|Chemical carcinogenesis - reactive oxygen species|Pancreatic cancer|Renal cell ca…	GO:0005576,GO:0005615,GO:0016020,GO:0042056,GO:0008083,GO:0008201,GO:0043183,GO:0005172,GO:0007202,GO:0035479,GO:0001525,GO:0048844,GO:0001568,GO:0002043,GO:0001569,GO:0003319,GO:0022009,GO:0035907,GO:0003262,GO:0030097,GO:0050930,GO:0008045,GO:0016310,GO:0045766,GO:0051781,GO:0001938,GO:0051894,GO:0060754,GO:0050731,GO:0001934,GO:0031334,GO:0048793,GO:0043491,GO:0035477,GO:0008016,GO:1901342,GO:…	extracellular region|extracellular space|membrane|chemoattractant activity|growth factor activity|heparin binding|vascular endothelial growth factor receptor 1 binding|vascular endothelial growth factor receptor binding|activation of phospholipase C activity|angioblast cell migration from lateral mesoderm to midline|angiogenesis|artery morphogenesis|blood vessel development|blood vessel endotheli…
evm.TU.Chr01.1102	580.948	500.954	660.942	1.32009	0.400637	0.188504	0.447178	Up	27.1886	23.0346	17.8241	25.7033	14.0729	16.85	kpna5	Importin subunit alpha-6	ko03013,ko05207,ko05164	Nucleocytoplasmic transport|Chemical carcinogenesis - receptor activation|Influenza A	GO:0005737,GO:0005654,GO:0005634,GO:0061608,GO:0008139,GO:0006607	cytoplasm|nucleoplasm|nucleus|nuclear import signal receptor activity|nuclear localization sequence binding|NLS-bearing protein import into nucleus
evm.TU.Chr01.1103	948.345	857.216	1039.47	1.21191	0.277277	0.279558	0.550942	Up	30.7749	35.8222	32.1012	29.1194	23.9019	37.7599	ZUP1	Zinc finger-containing ubiquitin peptidase 1			GO:0005737,GO:0005634,GO:0004843,GO:0046872	cytoplasm|nucleus|cysteine-type deubiquitinase activity|metal ion binding
evm.TU.Chr01.1104	1171.53	1024.83	1318.24	1.28589	0.362771	0.32057	0.588812	Up	79.5346	88.5416	125.666	74.1599	108.234	72.3879	RWDD1	RWD domain-containing protein 1			GO:0005737,GO:0005844,GO:0030521,GO:0034599,GO:0071394,GO:0002181,GO:2000825	cytoplasm|polysome|androgen receptor signaling pathway|cellular response to oxidative stress|cellular response to testosterone stimulus|cytoplasmic translation|positive regulation of androgen receptor activity
evm.TU.Chr01.1106	539.387	473.53	605.244	1.27657	0.352277	0.339589	0.606239	Up	72.0531	92.7122	116.45	68.398	63.3698	119.41	MRPL34	39S ribosomal protein L34, mitochondrial	ko03010	Ribosome	GO:0005762,GO:0003735,GO:0006412	mitochondrial large ribosomal subunit|structural constituent of ribosome|translation
evm.TU.Chr01.1108	83.211	110.794	55.6277	0.504495	-0.987088	0.0630882	0.240669	Down	1.22538	0.910682	0.498955	1.10658	2.74615	1.66037	PIK3CB	Phosphatidylinositol 4,5-bisphosphate 3-kinase catalytic subunit beta isoform	ko00562,ko04012,ko04014,ko04015,ko04370,ko04630,ko04668,ko04066,ko04068,ko04070,ko04072,ko04071,ko04024,ko04151,ko04152,ko04150,ko04140,ko04210,ko04218,ko04510,ko04550,ko04810,ko04611,ko04613,ko04620,ko04625,ko04650,ko04660,ko04662,ko04664,ko04666,ko04670,ko04062,ko04910,ko04923,ko04929,ko04915,ko04914,ko04917,ko04926,ko04935,ko04919,ko04973,ko04960,ko04725,ko04722,ko04750,ko04360,ko04361,ko04380…	Inositol phosphate metabolism|ErbB signaling pathway|Ras signaling pathway|Rap1 signaling pathway|VEGF signaling pathway|JAK-STAT signaling pathway|TNF signaling pathway|HIF-1 signaling pathway|FoxO signaling pathway|Phosphatidylinositol signaling system|Phospholipase D signaling pathway|Sphingolipid signaling pathway|cAMP signaling pathway|PI3K-Akt signaling pathway|AMPK signaling pathway|mTOR s…	GO:0005737,GO:0005829,GO:0043231,GO:0016020,GO:0030496,GO:0005730,GO:0005654,GO:0005634,GO:0005942,GO:0005943,GO:0005886,GO:0016303,GO:0035005,GO:0005524,GO:0043560,GO:0016301,GO:0035004,GO:0052742,GO:0052812,GO:0046934,GO:0106310,GO:0060055,GO:0006914,GO:0016477,GO:0006874,GO:0006935,GO:0040016,GO:0006897,GO:0001935,GO:0007186,GO:0007156,GO:1903298,GO:0043407,GO:0051898,GO:1903671,GO:1900747,GO:…	cytoplasm|cytosol|intracellular membrane-bounded organelle|membrane|midbody|nucleolus|nucleoplasm|nucleus|phosphatidylinositol 3-kinase complex|phosphatidylinositol 3-kinase complex, class IA|plasma membrane|1-phosphatidylinositol-3-kinase activity|1-phosphatidylinositol-4-phosphate 3-kinase activity|ATP binding|insulin receptor substrate binding|kinase activity|phosphatidylinositol 3-kinase acti…
evm.TU.Chr01.1112	2.45044	2.63531	2.26557	0.876133	-0.190779	0.913476	0.963179	Down	0.476901	0.309254	0.148988	0.299448	0.679431	0.13564	PRKCE	Protein kinase C epsilon type			GO:0071944,GO:0005737,GO:0005829,GO:0005783,GO:0005794,GO:0045111,GO:0043231,GO:0005739,GO:0005634,GO:0048471,GO:0005886,GO:0045202,GO:0071889,GO:0003785,GO:0005524,GO:0004698,GO:0004699,GO:0008047,GO:0019899,GO:0035276,GO:0046872,GO:0004672,GO:0004697,GO:0106310,GO:0004674,GO:0030546,GO:0006915,GO:0007049,GO:0051301,GO:0031589,GO:0071361,GO:0071456,GO:0071380,GO:0051649,GO:0038096,GO:0030073,GO:…	cell periphery|cytoplasm|cytosol|endoplasmic reticulum|Golgi apparatus|intermediate filament cytoskeleton|intracellular membrane-bounded organelle|mitochondrion|nucleus|perinuclear region of cytoplasm|plasma membrane|synapse|14-3-3 protein binding|actin monomer binding|ATP binding|calcium-dependent protein kinase C activity|calcium-independent protein kinase C activity|enzyme activator activity|e…
evm.TU.Chr01.1113	3.55317	0.289441	6.81689	19.9296	4.31684	0.0284613	0.14724	Up	0.667017	0.576717	0.463072	0	0	0.0843168	PRKCE	Protein kinase C epsilon type	ko04371,ko04071,ko04022,ko04530,ko04666,ko04925,ko04270,ko04750,ko05206,ko05131,ko04930,ko04931,ko04933	Apelin signaling pathway|Sphingolipid signaling pathway|cGMP-PKG signaling pathway|Tight junction|Fc gamma R-mediated phagocytosis|Aldosterone synthesis and secretion|Vascular smooth muscle contraction|Inflammatory mediator regulation of TRP channels|MicroRNAs in cancer|Shigellosis|Type II diabetes mellitus|Insulin resistance|AGE-RAGE signaling pathway in diabetic complications	GO:0071944,GO:0005856,GO:0005634,GO:0048471,GO:0005886,GO:0003785,GO:0005524,GO:0004698,GO:0004699,GO:0046872,GO:0004672,GO:0106310,GO:0007155,GO:0007049,GO:0051301,GO:0031663,GO:0030838,GO:0032467,GO:0010634,GO:0010763,GO:0090303,GO:0006468,GO:0035669	cell periphery|cytoskeleton|nucleus|perinuclear region of cytoplasm|plasma membrane|actin monomer binding|ATP binding|calcium-dependent protein kinase C activity|calcium-independent protein kinase C activity|metal ion binding|protein kinase activity|protein serine kinase activity|cell adhesion|cell cycle|cell division|lipopolysaccharide-mediated signaling pathway|positive regulation of actin fila…
evm.TU.Chr01.1114	396.333	369.897	422.769	1.14308	0.192927	0.528698	0.7531	Up	18.4342	13.4999	15.3993	19.3969	12.5908	14.0578	ITGB1	Integrin beta-1	ko04015,ko04151,ko04512,ko04514,ko04145,ko04510,ko04530,ko04810,ko04611,ko04670,ko04360,ko05200,ko05205,ko05222,ko05165,ko05130,ko05131,ko05135,ko05133,ko05100,ko05145,ko05140,ko05410,ko05412,ko05414	Rap1 signaling pathway|PI3K-Akt signaling pathway|ECM-receptor interaction|Cell adhesion molecules|Phagosome|Focal adhesion|Tight junction|Regulation of actin cytoskeleton|Platelet activation|Leukocyte transendothelial migration|Axon guidance|Pathways in cancer|Proteoglycans in cancer|Small cell lung cancer|Human papillomavirus infection|Pathogenic Escherichia coli infection|Shigellosis|Yersinia …	GO:0009986,GO:0005925,GO:0008305,GO:0030027,GO:0042470,GO:0016020,GO:0055037,GO:0032587,GO:0098639,GO:0001968,GO:0005178,GO:0046872,GO:0046982,GO:0033627,GO:0016477,GO:0007160,GO:0071404,GO:0007229,GO:0007517,GO:0045445,GO:0007520,GO:0030335,GO:1903078,GO:0031623,GO:0010710	cell surface|focal adhesion|integrin complex|lamellipodium|melanosome|membrane|recycling endosome|ruffle membrane|collagen binding involved in cell-matrix adhesion|fibronectin binding|integrin binding|metal ion binding|protein heterodimerization activity|cell adhesion mediated by integrin|cell migration|cell-matrix adhesion|cellular response to low-density lipoprotein particle stimulus|integrin-m…
evm.TU.Chr01.1115	32.015	29.8763	34.1536	1.14786	0.198943	0.771117	0.897453	Up	2.78215	0.933172	1.73834	1.80716	2.2962	1.09145	Itgb1	Integrin beta-1	ko04015,ko04151,ko04512,ko04514,ko04145,ko04510,ko04530,ko04810,ko04611,ko04670,ko04360,ko05200,ko05205,ko05222,ko05165,ko05130,ko05131,ko05135,ko05133,ko05100,ko05145,ko05140,ko05410,ko05412,ko05414	Rap1 signaling pathway|PI3K-Akt signaling pathway|ECM-receptor interaction|Cell adhesion molecules|Phagosome|Focal adhesion|Tight junction|Regulation of actin cytoskeleton|Platelet activation|Leukocyte transendothelial migration|Axon guidance|Pathways in cancer|Proteoglycans in cancer|Small cell lung cancer|Human papillomavirus infection|Pathogenic Escherichia coli infection|Shigellosis|Yersinia …	GO:0001669,GO:0005912,GO:0005604,GO:0009986,GO:0005911,GO:0150053,GO:0005737,GO:0043197,GO:0009897,GO:0030175,GO:0005925,GO:0097386,GO:0098978,GO:0098690,GO:0030056,GO:0034665,GO:0034680,GO:0034681,GO:0034666,GO:0034667,GO:0034674,GO:0034677,GO:0034679,GO:0008305,GO:0014704,GO:0030027,GO:0042470,GO:0016020,GO:0045121,GO:0035748,GO:0031594,GO:0048471,GO:0005886,GO:0045211,GO:0043235,GO:0055037,GO:…	acrosomal vesicle|adherens junction|basement membrane|cell surface|cell-cell junction|cerebellar climbing fiber to Purkinje cell synapse|cytoplasm|dendritic spine|external side of plasma membrane|filopodium|focal adhesion|glial cell projection|glutamatergic synapse|glycinergic synapse|hemidesmosome|integrin alpha1-beta1 complex|integrin alpha10-beta1 complex|integrin alpha11-beta1 complex|integri…
evm.TU.Chr01.1116	138.577	156.644	120.509	0.769294	-0.378393	0.307512	0.576997	Down	2.39496	2.0211	2.17288	4.14062	2.84182	2.50075	nrp1a	Neuropilin-1a	ko04360,ko05166,ko05171	Axon guidance|Human T-cell leukemia virus 1 infection|Coronavirus disease - COVID-19	GO:0030424,GO:0005925,GO:0005886,GO:0008201,GO:0046872,GO:0017154,GO:0038023,GO:0038085,GO:0005021,GO:0001525,GO:0060055,GO:0048675,GO:0007411,GO:0007413,GO:0051216,GO:0001775,GO:0007508,GO:0008045,GO:0001755,GO:0071678,GO:0090050,GO:0010595,GO:0051491,GO:0045765,GO:0090259,GO:0030947,GO:0001666,GO:0009611,GO:0002040,GO:0048538,GO:0048010,GO:0001944,GO:0001570	axon|focal adhesion|plasma membrane|heparin binding|metal ion binding|semaphorin receptor activity|signaling receptor activity|vascular endothelial growth factor binding|vascular endothelial growth factor receptor activity|angiogenesis|angiogenesis involved in wound healing|axon extension|axon guidance|axonal fasciculation|cartilage development|cell activation|larval heart development|motor neuro…
evm.TU.Chr01.1118	2435.57	2325.66	2545.48	1.09458	0.130372	0.81644	0.919514	Up	453.719	410.815	397.686	256.692	821.215	135.581	CREM	cAMP-responsive element modulator			GO:1990589,GO:0005667,GO:0000981,GO:0001227,GO:0000978,GO:0006357,GO:0050896	ATF4-CREB1 transcription factor complex|transcription regulator complex|DNA-binding transcription factor activity, RNA polymerase II-specific|DNA-binding transcription repressor activity, RNA polymerase II-specific|RNA polymerase II cis-regulatory region sequence-specific DNA binding|regulation of transcription by RNA polymerase II|response to stimulus
evm.TU.Chr01.1119	892.394	685.053	1099.73	1.60497	0.682545	0.00868495	0.0674082	Up	19.9236	22.1929	17.3679	10.7143	13.8628	16.0495	pitrm1	Presequence protease, mitochondrial			GO:0005759,GO:0046872,GO:0004222,GO:0016485,GO:0006508	mitochondrial matrix|metal ion binding|metalloendopeptidase activity|protein processing|proteolysis
evm.TU.Chr01.112	173.704	202.915	144.493	0.713303	-0.487413	0.126798	0.360463	Down	3.94257	4.45624	2.47716	6.25112	4.61904	5.71322	Ampd3	AMP deaminase 3	ko00230	Purine metabolism	GO:0005829,GO:0003876,GO:0046872,GO:0046032,GO:0046031,GO:0006196,GO:0046033,GO:0046034,GO:0097009,GO:0034101,GO:0046039,GO:0006188,GO:0032264	cytosol|AMP deaminase activity|metal ion binding|ADP catabolic process|ADP metabolic process|AMP catabolic process|AMP metabolic process|ATP metabolic process|energy homeostasis|erythrocyte homeostasis|GTP metabolic process|IMP biosynthetic process|IMP salvage
evm.TU.Chr01.1120	704.71	709.555	699.865	0.985622	-0.0208943	0.944896	0.977257	Down	4.81661	6.03668	6.2215	5.27184	7.12654	6.79524	URB1	Nucleolar pre-ribosomal-associated protein 1			GO:0001650,GO:0005730,GO:0003723,GO:0000466,GO:0000463	fibrillar center|nucleolus|RNA binding|maturation of 5.8S rRNA from tricistronic rRNA transcript (SSU-rRNA, 5.8S rRNA, LSU-rRNA)|maturation of LSU-rRNA from tricistronic rRNA transcript (SSU-rRNA, 5.8S rRNA, LSU-rRNA)
evm.TU.Chr01.1121	1.77964	0.331985	3.22729	9.30747	3.21839	0.216231	0.481452	Up	0.0497072	0.0644668	0.372696	0.0624227	0	0	cavin4a	Caveolae-associated protein 4a			GO:0005901,GO:0005737,GO:0005886,GO:0030017,GO:0030154,GO:0007517,GO:0010468	caveola|cytoplasm|plasma membrane|sarcomere|cell differentiation|muscle organ development|regulation of gene expression
evm.TU.Chr01.1122	570.899	597.179	544.618	0.911487	-0.133706	0.700913	0.858144	Down	15.61	17.3293	13.8559	13.1543	14.3554	29.647	med17	Mediator of RNA polymerase II transcription subunit 17	ko04919	Thyroid hormone signaling pathway	GO:0070847,GO:0016592,GO:0003712,GO:0006357	core mediator complex|mediator complex|transcription coregulator activity|regulation of transcription by RNA polymerase II
evm.TU.Chr01.1123	306.738	279.719	333.757	1.1944	0.256287	0.341015	0.607334	Up	10.5131	10.8949	6.83276	9.33219	7.59156	8.82193	ift57	Intraflagellar transport protein 57 homolog	ko05016,ko05022	Huntington disease|Pathways of neurodegeneration - multiple diseases	GO:0005813,GO:0036064,GO:0005929,GO:0005576,GO:0005794,GO:0030992,GO:0006915,GO:0060271,GO:0007368,GO:0003351,GO:0042462,GO:0042073,GO:1905515,GO:0045494,GO:0032006	centrosome|ciliary basal body|cilium|extracellular region|Golgi apparatus|intraciliary transport particle B|apoptotic process|cilium assembly|determination of left/right symmetry|epithelial cilium movement involved in extracellular fluid movement|eye photoreceptor cell development|intraciliary transport|non-motile cilium assembly|photoreceptor cell maintenance|regulation of TOR signaling
evm.TU.Chr01.1124	79.7158	94.5752	64.8564	0.686997	-0.541624	0.313976	0.582418	Down	11.5867	9.16655	5.0677	11.204	6.86704	23.4638
evm.TU.Chr01.1125	5212.77	5715.73	4709.82	0.823885	-0.279485	0.32141	0.589198	Down	660.473	712.173	901.353	994.538	1015.97	1088.34	GTPBP4	GTP-binding protein 4	ko03008	Ribosome biogenesis in eukaryotes	GO:0005737,GO:0005829,GO:0016020,GO:0031965,GO:0005730,GO:0005654,GO:0005634,GO:0048471,GO:0005525,GO:0003924,GO:1990275,GO:0003723,GO:0000463,GO:0030336,GO:0008285,GO:0022408,GO:0033342,GO:0008156,GO:0031397,GO:0001649,GO:0050821,GO:0000079,GO:0042273	cytoplasm|cytosol|membrane|nuclear membrane|nucleolus|nucleoplasm|nucleus|perinuclear region of cytoplasm|GTP binding|GTPase activity|preribosome binding|RNA binding|maturation of LSU-rRNA from tricistronic rRNA transcript (SSU-rRNA, 5.8S rRNA, LSU-rRNA)|negative regulation of cell migration|negative regulation of cell population proliferation|negative regulation of cell-cell adhesion|negative re…
evm.TU.Chr01.1126	5088.04	6022.08	4153.99	0.689794	-0.535762	0.0255928	0.138142	Down	161.117	150.508	140.713	262.929	249.191	207.381	Gtpbp4	GTP-binding protein 4	ko03008	Ribosome biogenesis in eukaryotes	GO:0005737,GO:0005829,GO:0031965,GO:0005730,GO:0005654,GO:0005634,GO:0048471,GO:0005525,GO:0003924,GO:1990275,GO:0003723,GO:0000463,GO:0030336,GO:0008285,GO:0022408,GO:0033342,GO:0008156,GO:0031397,GO:0050821,GO:0000079,GO:0042273	cytoplasm|cytosol|nuclear membrane|nucleolus|nucleoplasm|nucleus|perinuclear region of cytoplasm|GTP binding|GTPase activity|preribosome binding|RNA binding|maturation of LSU-rRNA from tricistronic rRNA transcript (SSU-rRNA, 5.8S rRNA, LSU-rRNA)|negative regulation of cell migration|negative regulation of cell population proliferation|negative regulation of cell-cell adhesion|negative regulation …
evm.TU.Chr01.1127	540.356	592.465	488.248	0.823679	-0.279846	0.380603	0.639561	Down	7.63357	8.29144	6.49007	7.89158	7.48849	14.8568	Slc39a6	Zinc transporter ZIP6	ko05010,ko05012	Alzheimer disease|Parkinson disease	GO:0005783,GO:0031258,GO:0005886,GO:0005385,GO:0006882,GO:0071578,GO:0071577	endoplasmic reticulum|lamellipodium membrane|plasma membrane|zinc ion transmembrane transporter activity|cellular zinc ion homeostasis|zinc ion import across plasma membrane|zinc ion transmembrane transport
evm.TU.Chr01.1128	9.46025	13.3062	5.61429	0.421561	-1.24619	0.236567	0.504189	Down	0.164202	0.298143	0.164155	1.03103	0.299438	0.298895	TRIM55	Tripartite motif-containing protein 55			GO:0005737,GO:0005874,GO:0005634,GO:0042802,GO:0061630,GO:0008270,GO:0050904,GO:0002523,GO:1905517,GO:0016567,GO:0007165	cytoplasm|microtubule|nucleus|identical protein binding|ubiquitin protein ligase activity|zinc ion binding|diapedesis|leukocyte migration involved in inflammatory response|macrophage migration|protein ubiquitination|signal transduction
evm.TU.Chr01.113	1290.6	2014.14	567.07	0.28157	-1.82843	6.23292e-11	2.39848e-08	Down	36.2617	37.2722	29.8261	154.896	143.295	101.288	Lyve1	Lymphatic vessel endothelial hyaluronic acid receptor 1			GO:0071944,GO:0005886,GO:0038024,GO:0005540,GO:0004888,GO:0007155,GO:0006027,GO:0030214,GO:0002693,GO:0006898	cell periphery|plasma membrane|cargo receptor activity|hyaluronic acid binding|transmembrane signaling receptor activity|cell adhesion|glycosaminoglycan catabolic process|hyaluronan catabolic process|positive regulation of cellular extravasation|receptor-mediated endocytosis
evm.TU.Chr01.1131	203.09	177.622	228.557	1.28999	0.367356	0.364694	0.627363	Up	5.10357	4.69486	1.94666	3.68896	3.5002	2.46427	Vcpip1	Deubiquitinating protein VCPIP1			GO:0005783,GO:0005795,GO:0005634,GO:0045202,GO:0004843,GO:0006974,GO:0016320,GO:0007030,GO:0090168,GO:0000278,GO:0016579,GO:0035871,GO:0071108,GO:0016567,GO:0106300,GO:1905634	endoplasmic reticulum|Golgi stack|nucleus|synapse|cysteine-type deubiquitinase activity|cellular response to DNA damage stimulus|endoplasmic reticulum membrane fusion|Golgi organization|Golgi reassembly|mitotic cell cycle|protein deubiquitination|protein K11-linked deubiquitination|protein K48-linked deubiquitination|protein ubiquitination|protein-DNA covalent cross-linking repair|regulation of p…
evm.TU.Chr01.1132	72.3105	45.7473	98.8738	2.15401	1.10703	0.0229766	0.128139	Up	3.23119	5.82836	3.38806	1.91228	1.31224	3.16902	Adhfe1	Hydroxyacid-oxoacid transhydrogenase, mitochondrial			GO:0005739,GO:0004022,GO:0047988,GO:0046872,GO:0006539,GO:0006629	mitochondrion|alcohol dehydrogenase (NAD+) activity|hydroxyacid-oxoacid transhydrogenase activity|metal ion binding|glutamate catabolic process via 2-oxoglutarate|lipid metabolic process
evm.TU.Chr01.1133	320.664	185.813	455.514	2.45067	1.29318	0.000434954	0.00812663	Up	11.8357	12.3167	7.20622	5.1908	2.52788	6.40002	SLCO5A1	Solute carrier organic anion transporter family member 5A1			GO:0043231,GO:0005886,GO:0015347,GO:0043252	intracellular membrane-bounded organelle|plasma membrane|sodium-independent organic anion transmembrane transporter activity|sodium-independent organic anion transport
evm.TU.Chr01.1134	1047.04	982.75	1111.32	1.13007	0.176408	0.569034	0.78075	Up	66.2553	78.0498	87.8562	68.3432	60.0073	103.815	lactb2	Endoribonuclease LACTB2			GO:0005759,GO:0004521,GO:0003727,GO:0008270,GO:0048856,GO:0090502	mitochondrial matrix|endoribonuclease activity|single-stranded RNA binding|zinc ion binding|anatomical structure development|RNA phosphodiester bond hydrolysis, endonucleolytic
evm.TU.Chr01.1135	15.3054	24.1437	6.46712	0.26844	-1.89733	0.0292274	0.149578	Down	0.166529	0.0647931	0.124861	0.73195	0.265721	0.511533	Ptprn2	Receptor-type tyrosine-protein phosphatase N2	ko04940	Type I diabetes mellitus	GO:0005737,GO:0005788,GO:0098793,GO:0043235,GO:0030141,GO:0030667,GO:0045202,GO:0030672,GO:0043195,GO:0004725,GO:0035773,GO:0006629,GO:0034260,GO:0007269,GO:0006470,GO:0051046	cytoplasm|endoplasmic reticulum lumen|presynapse|receptor complex|secretory granule|secretory granule membrane|synapse|synaptic vesicle membrane|terminal bouton|protein tyrosine phosphatase activity|insulin secretion involved in cellular response to glucose stimulus|lipid metabolic process|negative regulation of GTPase activity|neurotransmitter secretion|protein dephosphorylation|regulation of se…
evm.TU.Chr01.1136	369.183	347.899	390.467	1.12322	0.167644	0.591356	0.79471	Up	10.061	9.8844	5.36461	8.59725	5.949	10.0261	Esyt2	Extended synaptotagmin-2			GO:0005829,GO:0005789,GO:0140268,GO:0031234,GO:0044232,GO:0005886,GO:0005509,GO:0005544,GO:0042802,GO:0031210,GO:0008429,GO:0035091,GO:0006897,GO:0061817,GO:0006869	cytosol|endoplasmic reticulum membrane|endoplasmic reticulum-plasma membrane contact site|extrinsic component of cytoplasmic side of plasma membrane|organelle membrane contact site|plasma membrane|calcium ion binding|calcium-dependent phospholipid binding|identical protein binding|phosphatidylcholine binding|phosphatidylethanolamine binding|phosphatidylinositol binding|endocytosis|endoplasmic ret…
evm.TU.Chr01.1137	70.8981	103.35	38.4458	0.371639	-1.42803	0.00396868	0.0391372	Down	0.539105	0.363037	0.427532	1.05458	0.886214	2.08768	DIP2C	Disco-interacting protein 2 homolog C
evm.TU.Chr01.1138	539.025	706.58	371.469	0.526248	-0.926187	0.00127245	0.017573	Down	4.22714	3.14015	2.66616	8.69024	5.61021	6.6546	MYO10	Unconventional myosin-X	ko04814,ko04666,ko05130	Motor proteins|Fc gamma R-mediated phagocytosis|Pathogenic Escherichia coli infection	GO:0005938,GO:0005829,GO:0030175,GO:0031527,GO:0032433,GO:0030027,GO:0016459,GO:0043005,GO:0043025,GO:0005730,GO:0005886,GO:0001726,GO:0051015,GO:0005524,GO:0005516,GO:0000146,GO:0005547,GO:0060002,GO:0030507,GO:0030705,GO:0022409,GO:0008360,GO:0051489,GO:0007165	cell cortex|cytosol|filopodium|filopodium membrane|filopodium tip|lamellipodium|myosin complex|neuron projection|neuronal cell body|nucleolus|plasma membrane|ruffle|actin filament binding|ATP binding|calmodulin binding|microfilament motor activity|phosphatidylinositol-3,4,5-trisphosphate binding|plus-end directed microfilament motor activity|spectrin binding|cytoskeleton-dependent intracellular t…
evm.TU.Chr01.1140	3.79499	5.95998	1.63	0.278012	-1.84678	0.231252	0.498946	Down	0.0401621	0.0173625	0.0167294	0.0336239	0.122065	0.137075	ADCY8	Adenylate cyclase type 8	ko00230,ko04015,ko04371,ko04020,ko04072,ko04024,ko04022,ko04114,ko04540,ko04611,ko04062,ko04911,ko04923,ko04912,ko04913,ko04915,ko04914,ko04921,ko04926,ko04935,ko04918,ko04928,ko04916,ko04925,ko04927,ko04261,ko04270,ko04970,ko04971,ko04972,ko04976,ko04724,ko04727,ko04725,ko04720,ko04723,ko04742,ko04750,ko04211,ko04213,ko04713,ko04714,ko05200,ko05207,ko05166,ko05163,ko05032,ko05414,ko04934,ko01522	Purine metabolism|Rap1 signaling pathway|Apelin signaling pathway|Calcium signaling pathway|Phospholipase D signaling pathway|cAMP signaling pathway|cGMP-PKG signaling pathway|Oocyte meiosis|Gap junction|Platelet activation|Chemokine signaling pathway|Insulin secretion|Regulation of lipolysis in adipocytes|GnRH signaling pathway|Ovarian steroidogenesis|Estrogen signaling pathway|Progesterone-medi…	GO:0016324,GO:0030424,GO:0016323,GO:0005901,GO:0005905,GO:0030665,GO:0030425,GO:0060076,GO:0098978,GO:0098686,GO:0016020,GO:0045121,GO:0032809,GO:0005886,GO:0044853,GO:0014069,GO:0048786,GO:0042734,GO:0098685,GO:0003779,GO:0004016,GO:0005524,GO:0008294,GO:0005516,GO:0004862,GO:0005096,GO:0046872,GO:0046983,GO:0046982,GO:0042803,GO:0051721,GO:0043539,GO:0034199,GO:0007189,GO:0006171,GO:0071277,GO:…	apical plasma membrane|axon|basolateral plasma membrane|caveola|clathrin-coated pit|clathrin-coated vesicle membrane|dendrite|excitatory synapse|glutamatergic synapse|hippocampal mossy fiber to CA3 synapse|membrane|membrane raft|neuronal cell body membrane|plasma membrane|plasma membrane raft|postsynaptic density|presynaptic active zone|presynaptic membrane|Schaffer collateral - CA1 synapse|actin…
evm.TU.Chr01.1141	68.108	58.5733	77.6427	1.32616	0.407259	0.569382	0.780829	Up	2.27499	2.37095	0.837646	1.83661	0.254661	2.47267	efr3a	Protein EFR3 homolog A			GO:0005886,GO:0072659	plasma membrane|protein localization to plasma membrane
evm.TU.Chr01.1144	2.339	4.678	0	0.0412263	-4.60029	0.137825	0.377969	Down	0	0	0	0	0.0232948	0.348789	Kcnq3	Potassium voltage-gated channel subfamily KQT member 3	ko04725	Cholinergic synapse	GO:0043194,GO:0009986,GO:0030425,GO:0016020,GO:0045121,GO:0043005,GO:0043025,GO:0033268,GO:0005886,GO:0036477,GO:0008076,GO:0005516,GO:0005251,GO:0005267,GO:0019901,GO:0044325,GO:0031625,GO:0005244,GO:0005249,GO:0071242,GO:0051649,GO:0061548,GO:0034220,GO:0060081,GO:0014003,GO:0071805,GO:0034765	axon initial segment|cell surface|dendrite|membrane|membrane raft|neuron projection|neuronal cell body|node of Ranvier|plasma membrane|somatodendritic compartment|voltage-gated potassium channel complex|calmodulin binding|delayed rectifier potassium channel activity|potassium channel activity|protein kinase binding|transmembrane transporter binding|ubiquitin protein ligase binding|voltage-gated i…
evm.TU.Chr01.1145	25.163	29.7002	20.6257	0.684937	-0.545957	0.527699	0.752441	Down	0.219374	0.569027	1.55345	1.01014	1.12514	1.91343	dnaaf11	Dynein axonemal assembly factor 11			GO:0005929,GO:0005737,GO:0005829,GO:0120293,GO:0005576,GO:0070286,GO:0090660,GO:0060271,GO:0060294,GO:0060027,GO:0007368,GO:0009953,GO:0003143,GO:0060287,GO:0003351,GO:0051649,GO:0030317,GO:0003146,GO:0001947,GO:0044458,GO:0036158,GO:0048793,GO:0061512,GO:0120229	cilium|cytoplasm|cytosol|dynein axonemal particle|extracellular region|axonemal dynein complex assembly|cerebrospinal fluid circulation|cilium assembly|cilium movement involved in cell motility|convergent extension involved in gastrulation|determination of left/right symmetry|dorsal/ventral pattern formation|embryonic heart tube morphogenesis|epithelial cilium movement involved in determination o…
evm.TU.Chr01.1146	55.2866	43.0016	67.5715	1.57647	0.656698	0.187197	0.445858	Up	1.96171	1.99707	0.948941	1.50991	0.769325	1.1039	Epc1	Enhancer of polycomb homolog 1			GO:0005737,GO:0043231,GO:0035267,GO:0031965,GO:0005654,GO:0000786,GO:0005634,GO:0032777,GO:0140463,GO:0140767,GO:0000724,GO:0016573,GO:0043968,GO:0043967,GO:0045892,GO:0045814,GO:0000122,GO:0045893,GO:1905168,GO:0051155,GO:0045944,GO:0042981,GO:0051726,GO:1902275,GO:2000779,GO:0006357,GO:0035092,GO:0007286	cytoplasm|intracellular membrane-bounded organelle|NuA4 histone acetyltransferase complex|nuclear membrane|nucleoplasm|nucleosome|nucleus|Piccolo NuA4 histone acetyltransferase complex|chromatin-protein adaptor activity|enzyme-substrate adaptor activity|double-strand break repair via homologous recombination|histone acetylation|histone H2A acetylation|histone H4 acetylation|negative regulation of…
evm.TU.Chr01.1147	72.0403	91.9148	52.1657	0.566252	-0.820485	0.168483	0.421757	Down	1.35328	1.60116	1.21642	1.61002	1.2718	5.42912	ARHGAP12	Rho GTPase-activating protein 12			GO:0005737,GO:0001891,GO:0005096,GO:0007015,GO:0002011,GO:0051058,GO:0006911,GO:0043087,GO:0007165	cytoplasm|phagocytic cup|GTPase activator activity|actin filament organization|morphogenesis of an epithelial sheet|negative regulation of small GTPase mediated signal transduction|phagocytosis, engulfment|regulation of GTPase activity|signal transduction
evm.TU.Chr01.1148	609.813	455.101	764.525	1.68106	0.749368	0.0200656	0.118105	Up	13.3344	12.8331	7.3934	9.94414	5.47064	6.27838	ZEB1	Zinc finger E-box-binding homeobox 1	ko05202,ko05206,ko05215	Transcriptional misregulation in cancer|MicroRNAs in cancer|Prostate cancer	GO:0005634,GO:0070888,GO:0046872,GO:0006351,GO:0045892,GO:0000122,GO:0045666	nucleus|E-box binding|metal ion binding|DNA-templated transcription|negative regulation of DNA-templated transcription|negative regulation of transcription by RNA polymerase II|positive regulation of neuron differentiation
evm.TU.Chr01.1149	33.2962	31.5261	35.0663	1.11276	0.154139	0.80455	0.913548	Up	0.997931	0.962391	1.02322	1.54241	0.874913	0.553108	GPSM2	G-protein-signaling modulator 2			GO:0005938,GO:0099738,GO:0005813,GO:0005737,GO:0005829,GO:0097575,GO:0016328,GO:0097431,GO:0032991,GO:0070840,GO:0001965,GO:0005092,GO:0042802,GO:0000166,GO:0008022,GO:0019904,GO:0043621,GO:0051301,GO:0000132,GO:0007186,GO:0051661,GO:0007052,GO:1904778,GO:1905832,GO:0031291,GO:0060236	cell cortex|cell cortex region|centrosome|cytoplasm|cytosol|lateral cell cortex|lateral plasma membrane|mitotic spindle pole|protein-containing complex|dynein complex binding|G-protein alpha-subunit binding|GDP-dissociation inhibitor activity|identical protein binding|nucleotide binding|protein C-terminus binding|protein domain specific binding|protein self-association|cell division|establishment…
evm.TU.Chr01.115	1960.83	1833.71	2087.95	1.13843	0.187051	0.395874	0.651193	Up	33.1104	38.7612	30.5307	30.3701	30.3062	38.4157	ctr9	RNA polymerase-associated protein CTR9 homolog			GO:0016593,GO:0000791,GO:0016607,GO:0080182,GO:0000122,GO:0051571,GO:0006368	Cdc73/Paf1 complex|euchromatin|nuclear speck|histone H3-K4 trimethylation|negative regulation of transcription by RNA polymerase II|positive regulation of histone H3-K4 methylation|transcription elongation by RNA polymerase II promoter
evm.TU.Chr01.1151	2793.49	3058.43	2528.55	0.826575	-0.274782	0.281784	0.55251	Down	93.6451	102.169	100.777	109.902	133.354	154.637	prpf38b	Pre-mRNA-splicing factor 38B	ko03040	Spliceosome	GO:0071011,GO:0006397,GO:0008380	precatalytic spliceosome|mRNA processing|RNA splicing
evm.TU.Chr01.1152	29.2259	54.1177	4.33406	0.0796909	-3.64944	0.0164379	0.1028	Down	0.0889355	1.03809	0.222275	0	0.608183	18.2124	DNAAF6	Dynein axonemal assembly factor 6			GO:0005737,GO:0005802,GO:0051087,GO:0045505,GO:0070286,GO:0003341,GO:0030317,GO:0036159,GO:0036158	cytoplasm|trans-Golgi network|chaperone binding|dynein intermediate chain binding|axonemal dynein complex assembly|cilium movement|flagellated sperm motility|inner dynein arm assembly|outer dynein arm assembly
evm.TU.Chr01.1153	58.8451	47.8541	69.8362	1.45857	0.544552	0.278527	0.550298	Up	6.01053	4.7244	3.64169	3.3547	2.0759	5.52571	tmem55ba	Type I phosphatidylinositol 4,5-bisphosphate 4-phosphatase-A	ko04070	Phosphatidylinositol signaling system	GO:0031902,GO:0005765,GO:0030670,GO:0005886,GO:0034597,GO:0046856	late endosome membrane|lysosomal membrane|phagocytic vesicle membrane|plasma membrane|phosphatidylinositol-4,5-bisphosphate 4-phosphatase activity|phosphatidylinositol dephosphorylation
evm.TU.Chr01.1154	26.2344	28.3353	24.1335	0.855739	-0.224758	0.734483	0.877808	Down	2.11637	2.125	1.36501	2.57202	3.11241	1.32038	ERFL	ETS domain-containing transcription factor ERF-like			GO:0005634,GO:0000981,GO:0043565,GO:0030154,GO:0006357	nucleus|DNA-binding transcription factor activity, RNA polymerase II-specific|sequence-specific DNA binding|cell differentiation|regulation of transcription by RNA polymerase II
evm.TU.Chr01.1156	997.884	938.182	1057.59	1.12707	0.172576	0.528465	0.752966	Up	21.1297	19.1409	19.5228	15.6188	21.6105	21.1858	lig1	DNA ligase 1	ko03030,ko03410,ko03420,ko03430	DNA replication|Base excision repair|Nucleotide excision repair|Mismatch repair	GO:0005634,GO:0005524,GO:0003677,GO:0003910,GO:0046872,GO:0007049,GO:0051301,GO:0071897,GO:0006310,GO:0006281,GO:0006260	nucleus|ATP binding|DNA binding|DNA ligase (ATP) activity|metal ion binding|cell cycle|cell division|DNA biosynthetic process|DNA recombination|DNA repair|DNA replication
evm.TU.Chr01.1157	4.90231	6.8924	2.91221	0.421075	-1.24785	0.4488	0.694473	Down	0	0.701266	0.0965277	0.67903	0.968428	0.263638	MPZ	Myelin protein P0	ko04514	Cell adhesion molecules	GO:0005886,GO:0098743,GO:0098742,GO:0042552	plasma membrane|cell aggregation|cell-cell adhesion via plasma-membrane adhesion molecules|myelination
evm.TU.Chr01.1159	1519.75	1243.58	1795.92	1.44379	0.529858	0.0641201	0.242741	Up	178.686	157.237	207.901	129.166	147.295	144.204	SDHC	Succinate dehydrogenase cytochrome b560 subunit, mitochondrial	ko00020,ko00190,ko04714,ko05208,ko05010,ko05012,ko05014,ko05016,ko05020,ko05022,ko05415,ko04932	Citrate cycle (TCA cycle)|Oxidative phosphorylation|Thermogenesis|Chemical carcinogenesis - reactive oxygen species|Alzheimer disease|Parkinson disease|Amyotrophic lateral sclerosis|Huntington disease|Prion disease|Pathways of neurodegeneration - multiple diseases|Diabetic cardiomyopathy|Non-alcoholic fatty liver disease	GO:0016020,GO:0005743,GO:0005749,GO:0005739,GO:0009055,GO:0020037,GO:0046872,GO:0000104,GO:0009060,GO:0006121,GO:0042776,GO:0006099	membrane|mitochondrial inner membrane|mitochondrial respiratory chain complex II, succinate dehydrogenase complex (ubiquinone)|mitochondrion|electron transfer activity|heme binding|metal ion binding|succinate dehydrogenase activity|aerobic respiration|mitochondrial electron transport, succinate to ubiquinone|proton motive force-driven mitochondrial ATP synthesis|tricarboxylic acid cycle
evm.TU.Chr01.116	1084.94	1210.8	959.077	0.792415	-0.335672	0.389774	0.6462	Down	24.5042	19.9053	12.9982	16.6529	38.1043	21.9711	EIF4G2	Eukaryotic translation initiation factor 4 gamma 2	ko05416	Viral myocarditis	GO:0016281,GO:0003723,GO:0008135,GO:0003743,GO:0006446	eukaryotic translation initiation factor 4F complex|RNA binding|translation factor activity, RNA binding|translation initiation factor activity|regulation of translational initiation
evm.TU.Chr01.1162	50.1218	74.4025	25.8412	0.348778	-1.51962	0.00205045	0.0246571	Down	0.254044	0.232572	0.168069	0.835109	0.681282	0.527037	WDR47	WD repeat-containing protein 47			GO:0005737,GO:0030425,GO:0030426,GO:0005874,GO:0043025,GO:0008344,GO:0021960,GO:0006914,GO:0021801,GO:0022038,GO:0120168,GO:0000226,GO:0061744,GO:0007026,GO:0061351,GO:0097150	cytoplasm|dendrite|growth cone|microtubule|neuronal cell body|adult locomotory behavior|anterior commissure morphogenesis|autophagy|cerebral cortex radial glia-guided migration|corpus callosum development|detection of hot stimulus involved in thermoception|microtubule cytoskeleton organization|motor behavior|negative regulation of microtubule depolymerization|neural precursor cell proliferation|n…
evm.TU.Chr01.1163	122.481	138.388	106.575	0.770611	-0.375926	0.285599	0.555968	Down	3.08345	3.06175	2.49855	3.75121	4.72239	3.72722	Capn10	Calpain-10			GO:0005938,GO:0005737,GO:0005856,GO:0005829,GO:0043231,GO:0005743,GO:0005758,GO:0005759,GO:0005741,GO:0005739,GO:0005634,GO:0005886,GO:0004198,GO:0008092,GO:0000149,GO:0031532,GO:0007568,GO:0000422,GO:0032869,GO:0007005,GO:0043065,GO:0046326,GO:0032024,GO:0032388,GO:2000676,GO:0030163,GO:0006508,GO:0009749,GO:0031667,GO:0097050	cell cortex|cytoplasm|cytoskeleton|cytosol|intracellular membrane-bounded organelle|mitochondrial inner membrane|mitochondrial intermembrane space|mitochondrial matrix|mitochondrial outer membrane|mitochondrion|nucleus|plasma membrane|calcium-dependent cysteine-type endopeptidase activity|cytoskeletal protein binding|SNARE binding|actin cytoskeleton reorganization|aging|autophagy of mitochondrion…
evm.TU.Chr01.1164	177.308	212.965	141.652	0.664763	-0.589087	0.0532908	0.21757	Down	11.2464	11.7947	9.97656	21.6209	14.7961	18.4814	EIF4E2	Eukaryotic translation initiation factor 4E type 2	ko04066,ko04151,ko04150,ko04910,ko04211,ko01521	HIF-1 signaling pathway|PI3K-Akt signaling pathway|mTOR signaling pathway|Insulin signaling pathway|Longevity regulating pathway|EGFR tyrosine kinase inhibitor resistance	GO:0005737,GO:0005829,GO:0016281,GO:0005845,GO:0000932,GO:0000340,GO:0003723,GO:0000339,GO:0008135,GO:0003743,GO:0031625,GO:0035278,GO:0017148	cytoplasm|cytosol|eukaryotic translation initiation factor 4F complex|mRNA cap binding complex|P-body|RNA 7-methylguanosine cap binding|RNA binding|RNA cap binding|translation factor activity, RNA binding|translation initiation factor activity|ubiquitin protein ligase binding|miRNA-mediated gene silencing by inhibition of translation|negative regulation of translation
evm.TU.Chr01.1165	13.0178	16.1512	9.88437	0.612035	-0.708313	0.455773	0.699576	Down	0.622175	0.986234	0.691106	1.90992	1.73341	0.393242	PLSCR2	Phospholipid scramblase 2			GO:0005886,GO:0046872,GO:0017128,GO:0017121	plasma membrane|metal ion binding|phospholipid scramblase activity|plasma membrane phospholipid scrambling
evm.TU.Chr01.117	12.3709	18.764	5.97771	0.316564	-1.65943	0.0548953	0.221863	Down	0.189427	0.140385	0.202899	0.747635	0.493481	0.646521	GALNT18	Polypeptide N-acetylgalactosaminyltransferase 18	ko00512,ko00514	Mucin type O-glycan biosynthesis|Other types of O-glycan biosynthesis	GO:0005794,GO:0000139,GO:0030246,GO:0046872,GO:0004653,GO:0006493	Golgi apparatus|Golgi membrane|carbohydrate binding|metal ion binding|polypeptide N-acetylgalactosaminyltransferase activity|protein O-linked glycosylation
evm.TU.Chr01.1172	15.9152	31.5491	0.281243	0.00941584	-6.73069	0.0851337	0.286514	Down	0.0128439	0	0	0	0	1.59274	VWA5B2	von Willebrand factor A domain-containing protein 5B2
evm.TU.Chr01.1173	101.729	106.589	96.8694	0.90838	-0.138633	0.733079	0.876941	Down	4.57238	4.37464	3.32526	3.48287	4.31431	7.078	Alg3	Dol-P-Man:Man(5)GlcNAc(2)-PP-Dol alpha-1,3-mannosyltransferase	ko00510,ko00513	N-Glycan biosynthesis|Various types of N-glycan biosynthesis	GO:0005783,GO:0005789,GO:0000033,GO:0052925,GO:0006486	endoplasmic reticulum|endoplasmic reticulum membrane|alpha-1,3-mannosyltransferase activity|dol-P-Man:Man(5)GlcNAc(2)-PP-Dol alpha-1,3-mannosyltransferase activity|protein glycosylation
evm.TU.Chr01.1174	184.469	184.664	184.275	0.996783	-0.0046483	0.989087	0.995416	Down	11.3434	10.6693	9.57782	10.9726	8.21141	16.1605	mul1a	Mitochondrial ubiquitin ligase activator of nfkb 1-A			GO:0005741,GO:0005777,GO:0042802,GO:0046872,GO:0061630,GO:0004842,GO:0006919,GO:0000266,GO:0051646,GO:0030308,GO:0043123,GO:0016567	mitochondrial outer membrane|peroxisome|identical protein binding|metal ion binding|ubiquitin protein ligase activity|ubiquitin-protein transferase activity|activation of cysteine-type endopeptidase activity involved in apoptotic process|mitochondrial fission|mitochondrion localization|negative regulation of cell growth|positive regulation of I-kappaB kinase/NF-kappaB signaling|protein ubiquitina…
evm.TU.Chr01.1176	27.5879	32.5765	22.5994	0.691856	-0.531457	0.480247	0.718602	Down	2.15778	1.22434	1.68528	1.60892	1.30651	5.44673	EEF1AKMT4	EEF1A lysine methyltransferase 4			GO:0008168,GO:0016279	methyltransferase activity|protein-lysine N-methyltransferase activity
evm.TU.Chr01.1177	731.085	852.811	609.359	0.714279	-0.485441	0.292766	0.562431	Down	8.90666	7.13329	7.96697	5.98616	8.49313	23.5762	ncapd2	Condensin complex subunit 1	ko04111	Cell cycle - yeast	GO:0005694,GO:0005829,GO:0005634,GO:0051301,GO:0007076	chromosome|cytosol|nucleus|cell division|mitotic chromosome condensation
evm.TU.Chr01.1178	232.662	231.572	233.752	1.00843	0.0121131	0.973396	0.989258	Up	6.72575	8.50657	6.59878	9.98193	4.49802	9.70697	ACSM3	Acyl-coenzyme A synthetase ACSM3, mitochondrial	ko00650	Butanoate metabolism	GO:0005759,GO:0005739,GO:0005524,GO:0047760,GO:0046872,GO:0043759,GO:0018729,GO:0050218,GO:0006633	mitochondrial matrix|mitochondrion|ATP binding|butyrate-CoA ligase activity|metal ion binding|methylbutanoate-CoA ligase activity|propionate CoA-transferase activity|propionate-CoA ligase activity|fatty acid biosynthetic process
evm.TU.Chr01.1180	398.112	460.062	336.162	0.731331	-0.451404	0.129449	0.364151	Down	5.25796	5.16377	3.02918	7.00005	4.89829	8.22008	Yeats2	YEATS domain-containing protein 2			GO:0140672,GO:0072686,GO:0035267,GO:0005634,GO:0042393,GO:0140030,GO:0017025,GO:0006338,GO:0016573,GO:0043966,GO:0044154,GO:0045892,GO:0000122,GO:0051726,GO:0051302,GO:0006355,GO:0045995,GO:0031063,GO:0006357,GO:0090043	ATAC complex|mitotic spindle|NuA4 histone acetyltransferase complex|nucleus|histone binding|modification-dependent protein binding|TBP-class protein binding|chromatin remodeling|histone acetylation|histone H3 acetylation|histone H3-K14 acetylation|negative regulation of DNA-templated transcription|negative regulation of transcription by RNA polymerase II|regulation of cell cycle|regulation of cel…
evm.TU.Chr01.1181	164.142	99.5019	228.782	2.30165	1.20267	0.0366634	0.172143	Up	11.8736	7.57518	2.50151	4.44231	1.31266	4.58599	Klhl24	Kelch-like protein 24			GO:0005912,GO:0030424,GO:0031463,GO:0005737,GO:0030057,GO:0043204,GO:0045109,GO:0051865,GO:0016567,GO:2000312	adherens junction|axon|Cul3-RING ubiquitin ligase complex|cytoplasm|desmosome|perikaryon|intermediate filament organization|protein autoubiquitination|protein ubiquitination|regulation of kainate selective glutamate receptor activity
evm.TU.Chr01.1182	8.22556	7.78953	8.66159	1.10455	0.143461	0.904009	0.958658	Up	0.297793	0.579326	0.232584	0.186986	0.084852	0.846983	GPR148	Probable G-protein coupled receptor 148			GO:0016020,GO:0005886,GO:0004930,GO:0005549,GO:0004984,GO:0050911	membrane|plasma membrane|G protein-coupled receptor activity|odorant binding|olfactory receptor activity|detection of chemical stimulus involved in sensory perception of smell
evm.TU.Chr01.1184	209.413	188.562	230.263	1.21988	0.286734	0.330203	0.598403	Up	11.4644	13.6865	11.8087	10.4815	11.4263	11.4056	MTERF4	Transcription termination factor 4, mitochondrial			GO:0005829,GO:0005762,GO:0005759,GO:0005739,GO:0003690,GO:0019843,GO:0043010,GO:0007507,GO:0006390,GO:0006626,GO:0006355,GO:0042255,GO:0006364	cytosol|mitochondrial large ribosomal subunit|mitochondrial matrix|mitochondrion|double-stranded DNA binding|rRNA binding|camera-type eye development|heart development|mitochondrial transcription|protein targeting to mitochondrion|regulation of DNA-templated transcription|ribosome assembly|rRNA processing
evm.TU.Chr01.1185	171.455	290.47	52.439	0.180222	-2.47215	0.00156889	0.0203404	Down	0.543463	0.677194	0.639183	0.869834	0.89875	10.2199	KCNAB1	Voltage-gated potassium channel subunit beta-1			GO:0005829,GO:0031234,GO:0044224,GO:0034705,GO:0008076,GO:0004033,GO:0070402,GO:0015459,GO:0044325,GO:0005249,GO:1902260,GO:1901379	cytosol|extrinsic component of cytoplasmic side of plasma membrane|juxtaparanode region of axon|potassium channel complex|voltage-gated potassium channel complex|aldo-keto reductase (NADP) activity|NADPH binding|potassium channel regulator activity|transmembrane transporter binding|voltage-gated potassium channel activity|negative regulation of delayed rectifier potassium channel activity|regulat…
evm.TU.Chr01.1186	442.806	458.612	427	0.931953	-0.101671	0.828579	0.925231	Down	20.7187	22.2167	7.40344	32.2258	12.3858	13.1722	MBNL1	Muscleblind-like protein 1			GO:0005737,GO:0005654,GO:0046872,GO:0003723,GO:0006397,GO:0000381,GO:0008380	cytoplasm|nucleoplasm|metal ion binding|RNA binding|mRNA processing|regulation of alternative mRNA splicing, via spliceosome|RNA splicing
evm.TU.Chr01.1187	365.556	378.638	352.475	0.929967	-0.104749	0.771054	0.897437	Down	7.60526	10.2247	7.57629	7.18324	7.66695	15.5255	cul3	Cullin-3	ko04120,ko04340,ko04341	Ubiquitin mediated proteolysis|Hedgehog signaling pathway|Hedgehog signaling pathway - fly	GO:0005813,GO:0031463,GO:0005737,GO:0072686,GO:0005634,GO:0005827,GO:0000922,GO:0031625,GO:0016477,GO:0048208,GO:0040016,GO:0006888,GO:0007229,GO:0007080,GO:0035024,GO:1901992,GO:0045842,GO:0043161,GO:0006513,GO:0016567,GO:0017145,GO:0043149	centrosome|Cul3-RING ubiquitin ligase complex|cytoplasm|mitotic spindle|nucleus|polar microtubule|spindle pole|ubiquitin protein ligase binding|cell migration|COPII vesicle coating|embryonic cleavage|endoplasmic reticulum to Golgi vesicle-mediated transport|integrin-mediated signaling pathway|mitotic metaphase plate congression|negative regulation of Rho protein signal transduction|positive regul…
evm.TU.Chr01.1188	30.1223	47.7076	12.537	0.263741	-1.92281	0.0498502	0.20846	Down	1.91068	2.06502	0.663239	1.99954	1.20983	16.4238	Ap1s3	AP-1 complex subunit sigma-3	ko04142,ko05170	Lysosome|Human immunodeficiency virus 1 infection	GO:0030121,GO:0005905,GO:0005769,GO:0043231,GO:0005765,GO:0032588,GO:0035615,GO:1903232,GO:0060155,GO:0006605,GO:0016192	AP-1 adaptor complex|clathrin-coated pit|early endosome|intracellular membrane-bounded organelle|lysosomal membrane|trans-Golgi network membrane|clathrin adaptor activity|melanosome assembly|platelet dense granule organization|protein targeting|vesicle-mediated transport
evm.TU.Chr01.1189	4.2333	2.29893	6.16767	2.7097	1.43813	0.332493	0.600566	Up	0.133331	0.380427	0.0666463	0.0669754	0.121571	0.0303376	scg2b	Secretogranin-2b			GO:0005576,GO:0030141,GO:0001525,GO:1903670	extracellular region|secretory granule|angiogenesis|regulation of sprouting angiogenesis
evm.TU.Chr01.1190	260.137	198.276	321.998	1.62531	0.700713	0.108675	0.329506	Up	9.49216	11.2164	7.97374	5.66216	9.61656	3.50969	GBP1	Guanylate-binding protein 1	ko04621	NOD-like receptor signaling pathway	GO:0031410,GO:0005576,GO:0000139,GO:0005886,GO:0005525,GO:0003924,GO:0042742,GO:0051607,GO:0002376	cytoplasmic vesicle|extracellular region|Golgi membrane|plasma membrane|GTP binding|GTPase activity|defense response to bacterium|defense response to virus|immune system process
evm.TU.Chr01.1191	181.272	206.266	156.278	0.757923	-0.399876	0.252542	0.522624	Down	4.58788	5.23204	4.05277	8.11244	6.97201	4.85957	GBP1	Guanylate-binding protein 1	ko04621	NOD-like receptor signaling pathway	GO:0031410,GO:0005576,GO:0000139,GO:0005886,GO:0005525,GO:0003924,GO:0042742,GO:0051607,GO:0002376	cytoplasmic vesicle|extracellular region|Golgi membrane|plasma membrane|GTP binding|GTPase activity|defense response to bacterium|defense response to virus|immune system process
evm.TU.Chr01.1192	66.1398	3.29489	128.985	39.7872	5.31423	1.83109e-12	1.27374e-09	Up	2.16419	3.28025	5.37633	0.163723	0.118874	0.0296645	GBP1	Guanylate-binding protein 1	ko04621	NOD-like receptor signaling pathway	GO:0031410,GO:0005576,GO:0000139,GO:0005886,GO:0005525,GO:0003924,GO:0042742,GO:0051607,GO:0002376	cytoplasmic vesicle|extracellular region|Golgi membrane|plasma membrane|GTP binding|GTPase activity|defense response to bacterium|defense response to virus|immune system process
evm.TU.Chr01.1193	36.6248	24.2092	49.0403	2.03566	1.0255	0.0681415	0.251419	Up	1.95117	1.26526	1.15323	0.960249	0.811397	0.569949	GBP1	Guanylate-binding protein 1	ko04621	NOD-like receptor signaling pathway	GO:0031410,GO:0005576,GO:0000139,GO:0005886,GO:0005525,GO:0003924,GO:0042742,GO:0051607,GO:0002376	cytoplasmic vesicle|extracellular region|Golgi membrane|plasma membrane|GTP binding|GTPase activity|defense response to bacterium|defense response to virus|immune system process
evm.TU.Chr01.1194	628.867	546.867	710.868	1.29972	0.378203	0.337286	0.604634	Up	21.2125	26.0395	26.9806	17.337	30.5713	14.2718	GBP1	Guanylate-binding protein 1	ko04621	NOD-like receptor signaling pathway	GO:0031410,GO:0005576,GO:0000139,GO:0005886,GO:0005525,GO:0003924,GO:0042742,GO:0051607,GO:0002376	cytoplasmic vesicle|extracellular region|Golgi membrane|plasma membrane|GTP binding|GTPase activity|defense response to bacterium|defense response to virus|immune system process
evm.TU.Chr01.1195	183.921	139.223	228.619	1.64405	0.717255	0.081705	0.279382	Up	7.59373	6.32632	6.26038	4.99991	5.70983	2.60977	GBP1	Guanylate-binding protein 1	ko04621	NOD-like receptor signaling pathway	GO:0031410,GO:0005576,GO:0000139,GO:0005886,GO:0005525,GO:0003924,GO:0042742,GO:0051607,GO:0002376	cytoplasmic vesicle|extracellular region|Golgi membrane|plasma membrane|GTP binding|GTPase activity|defense response to bacterium|defense response to virus|immune system process
evm.TU.Chr01.1197	21.5975	29.7458	13.4492	0.456072	-1.13267	0.142118	0.383978	Down	0.508306	0.624542	0.133726	1.10869	0.548848	1.3392	GBP1	Guanylate-binding protein 1	ko04621	NOD-like receptor signaling pathway	GO:0031410,GO:0005576,GO:0000139,GO:0005886,GO:0005525,GO:0003924,GO:0042742,GO:0051607,GO:0002376	cytoplasmic vesicle|extracellular region|Golgi membrane|plasma membrane|GTP binding|GTPase activity|defense response to bacterium|defense response to virus|immune system process
evm.TU.Chr01.1198	49.0582	57.0049	41.1115	0.723067	-0.467799	0.450364	0.695702	Down	0.614951	0.699891	0.439124	0.7565	1.40177	0.399781	PER2	Period circadian protein homolog 2	ko04710,ko04713,ko04711,ko05202,ko05221	Circadian rhythm|Circadian entrainment|Circadian rhythm - fly|Transcriptional misregulation in cancer|Acute myeloid leukemia	GO:0005737,GO:0005634,GO:0000976,GO:0001222,GO:0032922,GO:0007623,GO:0043153,GO:0000122	cytoplasm|nucleus|transcription cis-regulatory region binding|transcription corepressor binding|circadian regulation of gene expression|circadian rhythm|entrainment of circadian clock by photoperiod|negative regulation of transcription by RNA polymerase II
evm.TU.Chr01.1199	37.5968	45.944	29.2495	0.631799	-0.662462	0.288887	0.558814	Down	1.81372	1.17614	3.07596	4.47403	3.02695	3.53732	HES6	Transcription cofactor HES-6	ko05165	Human papillomavirus infection	GO:0000785,GO:0005634,GO:0005667,GO:0003700,GO:0000981,GO:0001227,GO:0046983,GO:0000978,GO:0061629,GO:1990837,GO:0009952,GO:0030154,GO:0043433,GO:0007399,GO:0006355,GO:0050767,GO:0006357	chromatin|nucleus|transcription regulator complex|DNA-binding transcription factor activity|DNA-binding transcription factor activity, RNA polymerase II-specific|DNA-binding transcription repressor activity, RNA polymerase II-specific|protein dimerization activity|RNA polymerase II cis-regulatory region sequence-specific DNA binding|RNA polymerase II-specific DNA-binding transcription factor bind…
evm.TU.Chr01.12	2808.06	2410.14	3205.98	1.32996	0.411385	0.066807	0.248971	Up	55.8092	58.0167	57.1811	45.7858	43.7614	53.278	copb1	Coatomer subunit beta			GO:0030126,GO:0000139,GO:0005198,GO:0006888,GO:0006891,GO:0006886,GO:0030903,GO:0061053	COPI vesicle coat|Golgi membrane|structural molecule activity|endoplasmic reticulum to Golgi vesicle-mediated transport|intra-Golgi vesicle-mediated transport|intracellular protein transport|notochord development|somite development
evm.TU.Chr01.120	80.3211	40.9064	119.736	2.91845	1.5452	0.00688353	0.0573712	Up	3.45957	2.58254	2.11134	0.757771	0.412642	1.96794	Tmem63b	CSC1-like protein 2			GO:0015629,GO:0005886,GO:0005227,GO:0008381,GO:1990760	actin cytoskeleton|plasma membrane|calcium activated cation channel activity|mechanosensitive ion channel activity|osmolarity-sensing cation channel activity
evm.TU.Chr01.1200	11.4879	15.601	7.37483	0.473059	-1.07991	0.331512	0.600053	Down	0.635254	0.659105	0.317535	0.239327	0.651624	2.89086	Itm2c	Integral membrane protein 2C			GO:0005794,GO:0005765,GO:0005764,GO:0048471,GO:0005886,GO:0001540,GO:0005524,GO:0042985,GO:0010977,GO:0030182,GO:2001238	Golgi apparatus|lysosomal membrane|lysosome|perinuclear region of cytoplasm|plasma membrane|amyloid-beta binding|ATP binding|negative regulation of amyloid precursor protein biosynthetic process|negative regulation of neuron projection development|neuron differentiation|positive regulation of extrinsic apoptotic signaling pathway
evm.TU.Chr01.1201	40.6824	53.1679	28.1969	0.534263	-0.904378	0.183016	0.440822	Down	2.95641	2.16719	1.1244	4.51979	6.07985	1.68172	GPR55	G-protein coupled receptor 55			GO:0005886,GO:0004949,GO:0004930,GO:0007202,GO:0045453,GO:0007186,GO:0045671,GO:0051482,GO:0070374,GO:0035025	plasma membrane|cannabinoid receptor activity|G protein-coupled receptor activity|activation of phospholipase C activity|bone resorption|G protein-coupled receptor signaling pathway|negative regulation of osteoclast differentiation|positive regulation of cytosolic calcium ion concentration involved in phospholipase C-activating G protein-coupled signaling pathway|positive regulation of ERK1 and E…
evm.TU.Chr01.1202	1903.53	1780.97	2026.1	1.13777	0.186205	0.393865	0.649593	Up	28.347	30.6062	21.9773	25.2304	26.6544	25.5445	gigyf2	GRB10-interacting GYF protein 2			GO:0005829,GO:0016020,GO:0043204,GO:1990635,GO:0031982,GO:0048009	cytosol|membrane|perikaryon|proximal dendrite|vesicle|insulin-like growth factor receptor signaling pathway
evm.TU.Chr01.1204	122.165	97.7977	146.532	1.50094	0.585869	0.204715	0.468301	Up	5.3628	3.64452	1.84963	1.8857	2.2004	3.7339	ACSL3	Fatty acid CoA ligase Acsl3	ko00061,ko00071,ko04146,ko04216,ko02024,ko04920,ko03320,ko04714	Fatty acid biosynthesis|Fatty acid degradation|Peroxisome|Ferroptosis|Quorum sensing|Adipocytokine signaling pathway|PPAR signaling pathway|Thermogenesis	GO:0005783,GO:0005789,GO:0005794,GO:0005811,GO:0016020,GO:0005741,GO:0048471,GO:0005778,GO:0005886,GO:0047676,GO:0005524,GO:0004467,GO:0031956,GO:0090433,GO:0019904,GO:0019901,GO:0006631,GO:0044539,GO:0001676,GO:0035338,GO:0035336,GO:0030182,GO:0042998,GO:2001247,GO:0051047,GO:0034379	endoplasmic reticulum|endoplasmic reticulum membrane|Golgi apparatus|lipid droplet|membrane|mitochondrial outer membrane|perinuclear region of cytoplasm|peroxisomal membrane|plasma membrane|arachidonate-CoA ligase activity|ATP binding|long-chain fatty acid-CoA ligase activity|medium-chain fatty acid-CoA ligase activity|palmitoyl-CoA ligase activity|protein domain specific binding|protein kinase b…
evm.TU.Chr01.1208	168.761	260.094	77.4284	0.296784	-1.75252	5.21522e-06	0.000277419	Down	0.607872	0.735811	0.739364	3.49115	2.34635	1.93638		MAM and LDL-receptor class A domain-containing protein 2 (Fragment) OS=Acropora millepora OX=45264 PE=1 SV=1			GO:0005576,GO:0016020	extracellular region|membrane
evm.TU.Chr01.121	107.767	74.4176	141.116	1.89999	0.925988	0.0324942	0.159438	Up	5.9356	5.67227	4.85815	3.57442	3.91662	1.89553	SLC29A1	Equilibrative nucleoside transporter 1	ko05034	Alcoholism	GO:0016324,GO:0016323,GO:0016020,GO:0005886,GO:0098794,GO:0098793,GO:0005326,GO:0005337,GO:0015211,GO:0015213,GO:0032238,GO:0071333,GO:0071456,GO:0060079,GO:0007595,GO:0006836,GO:0001504,GO:0006139,GO:1901642,GO:0015858,GO:0015860,GO:0072531,GO:0030431,GO:0150104,GO:0015862,GO:0006805,GO:0006855	apical plasma membrane|basolateral plasma membrane|membrane|plasma membrane|postsynapse|presynapse|neurotransmitter transmembrane transporter activity|nucleoside transmembrane transporter activity|purine nucleoside transmembrane transporter activity|uridine transmembrane transporter activity|adenosine transport|cellular response to glucose stimulus|cellular response to hypoxia|excitatory postsyna…
evm.TU.Chr01.1211	2.80493	4.19257	1.41729	0.338256	-1.56381	0.480422	0.718686	Down	0	0.0860424	0	0.187457	0.0189035	0.0566078	Ephb1	Ephrin type-B receptor 1	ko04360,ko04361	Axon guidance|Axon regeneration	GO:0030424,GO:0005737,GO:0005829,GO:0030425,GO:0031901,GO:0005783,GO:0032433,GO:0098978,GO:0016020,GO:0045121,GO:0043005,GO:0005886,GO:0043235,GO:0005524,GO:0008046,GO:0004713,GO:0044877,GO:0004714,GO:0005005,GO:0001525,GO:0007411,GO:0048593,GO:0060326,GO:0031589,GO:0021952,GO:0021545,GO:0060996,GO:0060997,GO:0050965,GO:0048013,GO:0030010,GO:0021934,GO:0001771,GO:0050804,GO:1902725,GO:1902723,GO:…	axon|cytoplasm|cytosol|dendrite|early endosome membrane|endoplasmic reticulum|filopodium tip|glutamatergic synapse|membrane|membrane raft|neuron projection|plasma membrane|receptor complex|ATP binding|axon guidance receptor activity|protein tyrosine kinase activity|protein-containing complex binding|transmembrane receptor protein tyrosine kinase activity|transmembrane-ephrin receptor activity|ang…
evm.TU.Chr01.1212	2.46025	4.9205	0	0.0392199	-4.67227	0.192477	0.452567	Down	0	0	0	0	0	0.551493	FAM227A	Protein FAM227A
evm.TU.Chr01.1213	57.5011	55.7216	59.2806	1.06129	0.0858168	0.854563	0.936226	Up	1.75419	2.07894	2.11651	2.77264	1.65461	1.82366	gpc1	Glypican-1	ko05205,ko05418	Proteoglycans in cancer|Fluid shear stress and atherosclerosis	GO:0009986,GO:0062023,GO:0005615,GO:0005886,GO:0045202,GO:0017134,GO:0016477,GO:0061009,GO:0035622,GO:0040037,GO:1905475	cell surface|collagen-containing extracellular matrix|extracellular space|plasma membrane|synapse|fibroblast growth factor binding|cell migration|common bile duct development|intrahepatic bile duct development|negative regulation of fibroblast growth factor receptor signaling pathway|regulation of protein localization to membrane
evm.TU.Chr01.1216	1609.41	2123.36	1095.46	0.515687	-0.955433	0.00882327	0.0681665	Down	39.9114	60.1304	66.0582	164.832	109.625	86.1987	Cd48	CD48 antigen			GO:0009897,GO:0005576,GO:0045121,GO:0005886,GO:0032991,GO:0045576,GO:0007165,GO:0042110	external side of plasma membrane|extracellular region|membrane raft|plasma membrane|protein-containing complex|mast cell activation|signal transduction|T cell activation
evm.TU.Chr01.1217	913.948	1053.63	774.263	0.734977	-0.44423	0.197309	0.458327	Down	26.111	34.721	21.7791	55.7042	40.0145	25.9838	Cd84	SLAM family member 5			GO:0009897,GO:0043231,GO:0005886,GO:0042802,GO:0002250,GO:0006914,GO:0007155,GO:0045087,GO:0032685,GO:0032693,GO:0032701,GO:0032715,GO:0033004,GO:0043305,GO:0043410,GO:0071639,GO:0051092,GO:0032760,GO:0031664,GO:0043030,GO:2001256,GO:0042110	external side of plasma membrane|intracellular membrane-bounded organelle|plasma membrane|identical protein binding|adaptive immune response|autophagy|cell adhesion|innate immune response|negative regulation of granulocyte macrophage colony-stimulating factor production|negative regulation of interleukin-10 production|negative regulation of interleukin-18 production|negative regulation of interle…
evm.TU.Chr01.1218	170.255	331.35	9.16009	0.0276762	-5.17521	6.3568e-05	0.00193225	Down	0.102684	0.0717089	0.069094	0.595158	0.387109	9.21988	SVIL	Supervillin			GO:0015629,GO:0070161,GO:0042995,GO:0032154,GO:0005737,GO:0036449,GO:0030496,GO:0002102,GO:0051015,GO:0060090,GO:0005546,GO:0051014,GO:0008154,GO:0051016,GO:0032467	actin cytoskeleton|anchoring junction|cell projection|cleavage furrow|cytoplasm|microtubule minus-end|midbody|podosome|actin filament binding|molecular adaptor activity|phosphatidylinositol-4,5-bisphosphate binding|actin filament severing|actin polymerization or depolymerization|barbed-end actin filament capping|positive regulation of cytokinesis
evm.TU.Chr01.122	2.45779	3.64445	1.27113	0.358504	-1.47994	0.461431	0.703603	Down	0.134861	0.174906	0	0.16936	0.614829	0.0767145	VIP	VIP peptides	ko04024,ko04080	cAMP signaling pathway|Neuroactive ligand-receptor interaction	GO:0005576,GO:0043005,GO:0043204,GO:0005179,GO:0005184,GO:0051428,GO:0007189,GO:0048242,GO:0007611,GO:0048255,GO:0043066,GO:0043267,GO:0048662,GO:0007200,GO:0001938,GO:0032812,GO:0060406,GO:0045732,GO:0070459,GO:0032880,GO:0051930	extracellular region|neuron projection|perikaryon|hormone activity|neuropeptide hormone activity|peptide hormone receptor binding|adenylate cyclase-activating G protein-coupled receptor signaling pathway|epinephrine secretion|learning or memory|mRNA stabilization|negative regulation of apoptotic process|negative regulation of potassium ion transport|negative regulation of smooth muscle cell proli…
evm.TU.Chr01.1221	1.91122	3.82244	0	0.0506009	-4.30469	0.10214	0.318228	Down	0	0	0	0.259898	0.078626	0.156967	slc25a24	Calcium-binding mitochondrial carrier protein SCaMC-1			GO:0016020,GO:0005743,GO:0005739,GO:0005347,GO:0005509,GO:0015867,GO:0071277,GO:0034599,GO:0006839,GO:0010941	membrane|mitochondrial inner membrane|mitochondrion|ATP transmembrane transporter activity|calcium ion binding|ATP transport|cellular response to calcium ion|cellular response to oxidative stress|mitochondrial transport|regulation of cell death
evm.TU.Chr01.1222	384.283	371.804	396.762	1.0689	0.0961274	0.775749	0.899544	Up	42.778	33.5193	17.3907	30.1319	32.8165	30.8072	CDC34	Ubiquitin-conjugating enzyme E2 R1	ko04120	Ubiquitin mediated proteolysis	GO:0005829,GO:0016607,GO:0005654,GO:0005634,GO:0005524,GO:0061631,GO:0004842,GO:0035458,GO:0006270,GO:0000082,GO:0043951,GO:0090261,GO:0043525,GO:0043161,GO:0070936,GO:0036211,GO:0000209,GO:0016567,GO:0070848,GO:0006511	cytosol|nuclear speck|nucleoplasm|nucleus|ATP binding|ubiquitin conjugating enzyme activity|ubiquitin-protein transferase activity|cellular response to interferon-beta|DNA replication initiation|G1/S transition of mitotic cell cycle|negative regulation of cAMP-mediated signaling|positive regulation of inclusion body assembly|positive regulation of neuron apoptotic process|proteasome-mediated ubiq…
evm.TU.Chr01.1223	112.805	90.2251	135.384	1.50341	0.588234	0.134686	0.37321	Up	7.75145	9.92339	5.43694	6.97104	5.4148	4.2102	ABHD17A	Alpha/beta hydrolase domain-containing protein 17A			GO:0043197,GO:0010008,GO:0098839,GO:0008474	dendritic spine|endosome membrane|postsynaptic density membrane|palmitoyl-(protein) hydrolase activity
evm.TU.Chr01.1225	1111.09	1275.67	946.52	0.741552	-0.43138	0.220656	0.486745	Down	33.6113	52.6757	59.7426	76.0948	82.8851	60.4869	Gpr55	G-protein coupled receptor 55			GO:0005886,GO:0004949,GO:0004930,GO:0007202,GO:0045453,GO:0045671,GO:0051482,GO:0070374,GO:0035025	plasma membrane|cannabinoid receptor activity|G protein-coupled receptor activity|activation of phospholipase C activity|bone resorption|negative regulation of osteoclast differentiation|positive regulation of cytosolic calcium ion concentration involved in phospholipase C-activating G protein-coupled signaling pathway|positive regulation of ERK1 and ERK2 cascade|positive regulation of Rho protei…
evm.TU.Chr01.1226	9.00823	3.59751	14.419	4.05786	2.02072	0.100358	0.315009	Up	0.793335	0.894697	0.0862071	0.0866327	0.275191	0.0784835	RORB	Nuclear receptor ROR-beta	ko04710	Circadian rhythm	GO:0000785,GO:0005654,GO:0005634,GO:0001228,GO:0003700,GO:0000981,GO:0008502,GO:0004879,GO:0000978,GO:1990837,GO:0008270,GO:0035881,GO:0071300,GO:0042462,GO:0045892,GO:0045668,GO:0045893,GO:0045944,GO:0042752,GO:0006355,GO:0006357,GO:0060041,GO:0046549,GO:0046548,GO:0048511,GO:0007601	chromatin|nucleoplasm|nucleus|DNA-binding transcription activator activity, RNA polymerase II-specific|DNA-binding transcription factor activity|DNA-binding transcription factor activity, RNA polymerase II-specific|melatonin receptor activity|nuclear receptor activity|RNA polymerase II cis-regulatory region sequence-specific DNA binding|sequence-specific double-stranded DNA binding|zinc ion bindi…
evm.TU.Chr01.1227	56.9968	64.0911	49.9025	0.779447	-0.359478	0.547937	0.766078	Down	2.88492	3.62463	1.29559	1.92467	2.67156	6.25654	SH3GL1	Endophilin-A2	ko04144	Endocytosis	GO:0070161,GO:0042995,GO:0005737,GO:0031901,GO:0098978,GO:0002102,GO:0098793,GO:0008289,GO:0016191	anchoring junction|cell projection|cytoplasm|early endosome membrane|glutamatergic synapse|podosome|presynapse|lipid binding|synaptic vesicle uncoating
evm.TU.Chr01.1228	73.3591	127.949	18.7689	0.145171	-2.78418	0.000155475	0.00369018	Down	0.766308	0.526155	1.40825	2.71718	3.80184	15.4362	STAP2	Signal-transducing adaptor protein 2			GO:0005829,GO:0005886,GO:0035591	cytosol|plasma membrane|signaling adaptor activity
evm.TU.Chr01.1229	162.645	221.187	104.102	0.47183	-1.08366	0.0140363	0.0926762	Down	3.52241	2.44627	2.04468	6.36409	8.2106	3.61957	sema4e	Semaphorin-4E	ko04360	Axon guidance	GO:0005615,GO:0005886,GO:0045499,GO:0030215,GO:0007411,GO:0050919,GO:0010693,GO:0048843,GO:0000122,GO:0001755,GO:0043931,GO:0030335,GO:0043547,GO:0071526	extracellular space|plasma membrane|chemorepellent activity|semaphorin receptor binding|axon guidance|negative chemotaxis|negative regulation of alkaline phosphatase activity|negative regulation of axon extension involved in axon guidance|negative regulation of transcription by RNA polymerase II|neural crest cell migration|ossification involved in bone maturation|positive regulation of cell migra…
evm.TU.Chr01.123	160.153	251.227	69.0788	0.274914	-1.86295	0.0352388	0.167719	Down	4.41693	3.65189	4.55364	3.60543	42.0353	2.01002	sult6b1	Sulfotransferase 6B1			GO:0005737,GO:0005829,GO:0008146,GO:0071466,GO:0051923	cytoplasm|cytosol|sulfotransferase activity|cellular response to xenobiotic stimulus|sulfation
evm.TU.Chr01.1231	119.988	103.833	136.143	1.31363	0.39356	0.279937	0.551094	Up	3.73184	3.0751	2.65379	2.66689	2.98439	2.18146	sema4e	Semaphorin-4E	ko04360	Axon guidance	GO:0005615,GO:0005886,GO:0045499,GO:0030215,GO:0007411,GO:0050919,GO:0010693,GO:0048843,GO:0000122,GO:0001755,GO:0043931,GO:0030335,GO:0043547,GO:0071526	extracellular space|plasma membrane|chemorepellent activity|semaphorin receptor binding|axon guidance|negative chemotaxis|negative regulation of alkaline phosphatase activity|negative regulation of axon extension involved in axon guidance|negative regulation of transcription by RNA polymerase II|neural crest cell migration|ossification involved in bone maturation|positive regulation of cell migra…
evm.TU.Chr01.1236	1.01304	2.02609	0	0.095055	-3.39509	0.389855	0.6462	Down	0	0	0	0	0	0.850833	cactin	Splicing factor Cactin			GO:0005737,GO:0005634,GO:0005681,GO:0008595,GO:0001654,GO:0045087,GO:0045292,GO:0000398,GO:0045824,GO:0007399,GO:0003407,GO:0040019	cytoplasm|nucleus|spliceosomal complex|anterior/posterior axis specification, embryo|eye development|innate immune response|mRNA cis splicing, via spliceosome|mRNA splicing, via spliceosome|negative regulation of innate immune response|nervous system development|neural retina development|positive regulation of embryonic development
evm.TU.Chr01.1239	5.55782	4.26148	6.85416	1.63807	0.711997	0.588197	0.792766	Up	0.517392	0.223674	0.0862071	0.173265	0.275191	0.0784835	cactin	Splicing factor Cactin			GO:0005737,GO:0005634,GO:0005681,GO:0008595,GO:0001654,GO:0045087,GO:0045292,GO:0000398,GO:0045824,GO:0007399,GO:0003407,GO:0040019	cytoplasm|nucleus|spliceosomal complex|anterior/posterior axis specification, embryo|eye development|innate immune response|mRNA cis splicing, via spliceosome|mRNA splicing, via spliceosome|negative regulation of innate immune response|nervous system development|neural retina development|positive regulation of embryonic development
evm.TU.Chr01.1242	4.29786	4.9083	3.68741	0.75216	-0.410888	0.774238	0.898871	Down	0.118028	0.122459	0.0589968	0.029644	0.134521	0.268556	sema4e	Semaphorin-4E	ko04360	Axon guidance	GO:0005615,GO:0005886,GO:0045499,GO:0030215,GO:0007411,GO:0050919,GO:0010693,GO:0048843,GO:0000122,GO:0001755,GO:0043931,GO:0030335,GO:0043547,GO:0071526	extracellular space|plasma membrane|chemorepellent activity|semaphorin receptor binding|axon guidance|negative chemotaxis|negative regulation of alkaline phosphatase activity|negative regulation of axon extension involved in axon guidance|negative regulation of transcription by RNA polymerase II|neural crest cell migration|ossification involved in bone maturation|positive regulation of cell migra…
evm.TU.Chr01.1245	1966.44	1479.05	2453.84	1.65878	0.73012	0.00190977	0.0235126	Up	53.9561	58.3766	45.9318	30.8365	30.3661	44.0829	cactin	Splicing factor Cactin			GO:0005737,GO:0005634,GO:0005681,GO:0008595,GO:0001654,GO:0045087,GO:0045292,GO:0000398,GO:0045824,GO:0007399,GO:0003407,GO:0040019	cytoplasm|nucleus|spliceosomal complex|anterior/posterior axis specification, embryo|eye development|innate immune response|mRNA cis splicing, via spliceosome|mRNA splicing, via spliceosome|negative regulation of innate immune response|nervous system development|neural retina development|positive regulation of embryonic development
evm.TU.Chr01.1246	150.756	169.289	132.223	0.782782	-0.353317	0.39506	0.650343	Down	12.1395	11.1887	4.85133	11.9174	9.20056	17.9472	Prkab2	5'-AMP-activated protein kinase subunit beta-2	ko04371,ko04068,ko04152,ko04530,ko04910,ko04922,ko04920,ko04921,ko04211,ko04213,ko04710,ko04714,ko05410,ko04936,ko04932,ko04931	Apelin signaling pathway|FoxO signaling pathway|AMPK signaling pathway|Tight junction|Insulin signaling pathway|Glucagon signaling pathway|Adipocytokine signaling pathway|Oxytocin signaling pathway|Longevity regulating pathway|Longevity regulating pathway - multiple species|Circadian rhythm|Thermogenesis|Hypertrophic cardiomyopathy|Alcoholic liver disease|Non-alcoholic fatty liver disease|Insulin…	GO:0016324,GO:0005952,GO:0005737,GO:0005829,GO:0005654,GO:0031588,GO:0005634,GO:0004679,GO:0019899,GO:0019901,GO:0031669,GO:0006633,GO:0120162,GO:0007165	apical plasma membrane|cAMP-dependent protein kinase complex|cytoplasm|cytosol|nucleoplasm|nucleotide-activated protein kinase complex|nucleus|AMP-activated protein kinase activity|enzyme binding|protein kinase binding|cellular response to nutrient levels|fatty acid biosynthetic process|positive regulation of cold-induced thermogenesis|signal transduction
evm.TU.Chr01.1247	71.3138	81.0703	61.5572	0.758462	-0.398852	0.456266	0.699917	Down	0.407573	0.547142	0.509319	0.601629	1.0676	0.414878	Pde4dip	Myomegalin			GO:0005813,GO:1903754,GO:0005737,GO:0005794,GO:0030016,GO:0005634,GO:0019899,GO:0060090,GO:0030953,GO:0007098,GO:0090063,GO:0065003,GO:1903358	centrosome|cortical microtubule plus-end|cytoplasm|Golgi apparatus|myofibril|nucleus|enzyme binding|molecular adaptor activity|astral microtubule organization|centrosome cycle|positive regulation of microtubule nucleation|protein-containing complex assembly|regulation of Golgi organization
evm.TU.Chr01.1249	159.465	196.757	122.173	0.620492	-0.688516	0.117188	0.343757	Down	5.6453	5.39484	4.26988	6.15659	5.84157	15.5493	harbi1	Putative nuclease HARBI1			GO:0005737,GO:0005634,GO:0046872,GO:0004518	cytoplasm|nucleus|metal ion binding|nuclease activity
evm.TU.Chr01.1250	303.253	245.017	361.488	1.4766	0.562278	0.0577956	0.228879	Up	13.3967	13.707	8.13849	10.1516	6.60888	9.29417	Fzr1	Fizzy-related protein homolog	ko04120,ko04110,ko04111,ko04914	Ubiquitin mediated proteolysis|Cell cycle|Cell cycle - yeast|Progesterone-mediated oocyte maturation	GO:0005680,GO:0031965,GO:0005654,GO:0010997,GO:1990757,GO:0031145,GO:0051301,GO:0006281,GO:0070306,GO:0007095,GO:2000773,GO:1905786,GO:0008284,GO:1904668,GO:0016567,GO:0051603,GO:0040020	anaphase-promoting complex|nuclear membrane|nucleoplasm|anaphase-promoting complex binding|ubiquitin ligase activator activity|anaphase-promoting complex-dependent catabolic process|cell division|DNA repair|lens fiber cell differentiation|mitotic G2 DNA damage checkpoint signaling|negative regulation of cellular senescence|positive regulation of anaphase-promoting complex-dependent catabolic proc…
evm.TU.Chr01.1251	279.463	308.642	250.284	0.811672	-0.301032	0.477802	0.71714	Down	9.95704	9.04643	4.02558	9.26108	5.91699	15.8106	fem1a	Protein fem-1 homolog A			GO:0031462,GO:0005739,GO:0000151,GO:1990756,GO:0050728,GO:0050729,GO:0016567,GO:0051438,GO:0006511,GO:0140627	Cul2-RING ubiquitin ligase complex|mitochondrion|ubiquitin ligase complex|ubiquitin ligase-substrate adaptor activity|negative regulation of inflammatory response|positive regulation of inflammatory response|protein ubiquitination|regulation of ubiquitin-protein transferase activity|ubiquitin-dependent protein catabolic process|ubiquitin-dependent protein catabolic process via the C-end degron ru…
evm.TU.Chr01.1252	77.0557	132.127	21.9848	0.16748	-2.57794	3.96041e-08	4.39435e-06	Down	0.280328	0.391533	0.148207	2.19347	1.33945	1.76634	PTPRS	Receptor-type tyrosine-protein phosphatase S	ko04514	Cell adhesion molecules	GO:0030424,GO:0030426,GO:0043204,GO:0005886,GO:0098839,GO:0030672,GO:0043395,GO:0008201,GO:0042803,GO:0004725,GO:0030517,GO:0048681,GO:0048671,GO:0061000,GO:0035335,GO:0006470,GO:0099560	axon|growth cone|perikaryon|plasma membrane|postsynaptic density membrane|synaptic vesicle membrane|heparan sulfate proteoglycan binding|heparin binding|protein homodimerization activity|protein tyrosine phosphatase activity|negative regulation of axon extension|negative regulation of axon regeneration|negative regulation of collateral sprouting|negative regulation of dendritic spine development|…
evm.TU.Chr01.1257	1781.42	1626.55	1936.29	1.19059	0.251674	0.235323	0.502663	Up	74.1323	76.3014	53.9321	68.0512	53.8773	66.0105	RANBP3	Ran-binding protein 3	ko05166	Human T-cell leukemia virus 1 infection	GO:0005737,GO:0005634,GO:0046907,GO:0015031	cytoplasm|nucleus|intracellular transport|protein transport
evm.TU.Chr01.1258	213.861	402.664	25.0575	0.0622531	-4.00571	0.0253856	0.137381	Down	3.67569	1.47554	2.18728	2.63769	0.398985	135.31	Capsl	Calcyphosin-like protein			GO:0005737,GO:0005509	cytoplasm|calcium ion binding
evm.TU.Chr01.126	3.91417	1.86428	5.96406	3.18003	1.66904	0.30872	0.577585	Up	0.671554	2.1774	0.6294	0.632507	0	0.57301	ACYP2	Acylphosphatase-2	ko00620,ko00627	Pyruvate metabolism|Aminobenzoate degradation	GO:0003998	acylphosphatase activity
evm.TU.Chr01.1261	576.44	593.215	559.665	0.94297	-0.084716	0.727636	0.87442	Down	36.2741	33.5115	33.3934	42.3638	34.4212	44.7858	CTSZ	Cathepsin Z	ko04142,ko04210	Lysosome|Apoptosis	GO:0005615,GO:0005764,GO:0004197,GO:0051603	extracellular space|lysosome|cysteine-type endopeptidase activity|proteolysis involved in protein catabolic process
evm.TU.Chr01.1262	17.5562	30.7319	4.38043	0.147736	-2.75891	0.00177069	0.0222858	Down	0.0506595	0.0292009	0.00703401	0.16965	0.263033	0.198518	Piezo2	Piezo-type mechanosensitive ion channel component 2			GO:0016020,GO:0005886,GO:0005261,GO:0008381,GO:0006812,GO:0071260,GO:0050982,GO:0050974,GO:0042391,GO:0009612	membrane|plasma membrane|cation channel activity|mechanosensitive ion channel activity|cation transport|cellular response to mechanical stimulus|detection of mechanical stimulus|detection of mechanical stimulus involved in sensory perception|regulation of membrane potential|response to mechanical stimulus
evm.TU.Chr01.1263	14.096	19.5898	8.60216	0.438687	-1.18874	0.142843	0.385158	Down	0.634845	0.343063	0.528885	1.39518	0.964748	1.50469	Napg	Gamma-soluble NSF attachment protein			GO:0005794,GO:0005739,GO:0043209,GO:0031201,GO:0045202,GO:0005483,GO:0019905,GO:0006886,GO:0016192	Golgi apparatus|mitochondrion|myelin sheath|SNARE complex|synapse|soluble NSF attachment protein activity|syntaxin binding|intracellular protein transport|vesicle-mediated transport
evm.TU.Chr01.1264	42.5807	34.7544	50.407	1.45969	0.545657	0.421093	0.672603	Up	5.52877	4.49232	1.66481	3.76431	3.49233	1.13674	Rab12	Ras-related protein Rab-12			GO:0005776,GO:0005768,GO:0005794,GO:0000139,GO:0032593,GO:0043231,GO:0005765,GO:0005764,GO:0045335,GO:0005886,GO:0055037,GO:0055038,GO:0030141,GO:0008021,GO:0019003,GO:0005525,GO:0003924,GO:0006914,GO:0032869,GO:0071346,GO:0008333,GO:0016239,GO:0030163,GO:0072659,GO:0009306,GO:0032482,GO:0017157,GO:0006904	autophagosome|endosome|Golgi apparatus|Golgi membrane|insulin-responsive compartment|intracellular membrane-bounded organelle|lysosomal membrane|lysosome|phagocytic vesicle|plasma membrane|recycling endosome|recycling endosome membrane|secretory granule|synaptic vesicle|GDP binding|GTP binding|GTPase activity|autophagy|cellular response to insulin stimulus|cellular response to type II interferon|…
evm.TU.Chr01.1265	141.654	221.763	61.544	0.278017	-1.84676	2.13342e-06	0.000130137	Down	0.612207	0.760909	0.414396	3.12865	1.56027	2.35067	Mtcl1	Microtubule cross-linking factor 1			GO:0016324,GO:0016327,GO:0005737,GO:0005856,GO:0005615,GO:0016328,GO:0097427,GO:0030496,GO:0000922,GO:0008017,GO:0042803,GO:0045197,GO:0001578,GO:0090314,GO:0010506	apical plasma membrane|apicolateral plasma membrane|cytoplasm|cytoskeleton|extracellular space|lateral plasma membrane|microtubule bundle|midbody|spindle pole|microtubule binding|protein homodimerization activity|establishment or maintenance of epithelial cell apical/basal polarity|microtubule bundle formation|positive regulation of protein targeting to membrane|regulation of autophagy
evm.TU.Chr01.1266	51.2189	80.8622	21.5756	0.268388	-1.89761	0.000210018	0.00467205	Down	0.755623	0.569027	0.456898	3.33651	1.94468	2.02435	ACSS2	Acetyl-coenzyme A synthetase, cytoplasmic	ko00010,ko00620,ko00630,ko00640,ko00720,ko00680	Glycolysis / Gluconeogenesis|Pyruvate metabolism|Glyoxylate and dicarboxylate metabolism|Propanoate metabolism|Carbon fixation pathways in prokaryotes|Methane metabolism	GO:0005737,GO:0005829,GO:0005759,GO:0003987,GO:0016208,GO:0005524,GO:0050218,GO:0006085,GO:0019427,GO:0006069,GO:0008610	cytoplasm|cytosol|mitochondrial matrix|acetate-CoA ligase activity|AMP binding|ATP binding|propionate-CoA ligase activity|acetyl-CoA biosynthetic process|acetyl-CoA biosynthetic process from acetate|ethanol oxidation|lipid biosynthetic process
evm.TU.Chr01.1267	1107.2	907.92	1306.49	1.43891	0.524972	0.12806	0.362219	Up	98.9199	86.4863	104.984	58.528	99.9612	62.8783	NDUFV2	NADH dehydrogenase [ubiquinone] flavoprotein 2, mitochondrial	ko00190,ko04723,ko04714,ko05208,ko05010,ko05012,ko05014,ko05016,ko05020,ko05022,ko05415,ko04932	Oxidative phosphorylation|Retrograde endocannabinoid signaling|Thermogenesis|Chemical carcinogenesis - reactive oxygen species|Alzheimer disease|Parkinson disease|Amyotrophic lateral sclerosis|Huntington disease|Prion disease|Pathways of neurodegeneration - multiple diseases|Diabetic cardiomyopathy|Non-alcoholic fatty liver disease	GO:0005743,GO:0005747,GO:0005739,GO:0051537,GO:0046872,GO:0008137,GO:0048738,GO:0006120,GO:0007399	mitochondrial inner membrane|mitochondrial respiratory chain complex I|mitochondrion|2 iron, 2 sulfur cluster binding|metal ion binding|NADH dehydrogenase (ubiquinone) activity|cardiac muscle tissue development|mitochondrial electron transport, NADH to ubiquinone|nervous system development
evm.TU.Chr01.1269	1775.58	1468.69	2082.47	1.41832	0.504183	0.0856647	0.287339	Up	22.8059	21.166	11.8494	18.186	10.95	13.5648	ANKRD12	Ankyrin repeat domain-containing protein 12			GO:0005829,GO:0005654	cytosol|nucleoplasm
evm.TU.Chr01.1270	7.67217	8.27893	7.06541	0.840741	-0.250266	0.852589	0.935624	Down	0.507811	0.658596	1.14224	0.382628	0.115755	2.77309	TWSG1	Twisted gastrulation protein homolog 1			GO:0005615,GO:0030510	extracellular space|regulation of BMP signaling pathway
evm.TU.Chr01.1271	79.7993	66.4103	93.1883	1.40659	0.492205	0.28453	0.555425	Up	6.05049	7.84707	3.18355	3.39922	5.20225	4.2871	Rnf126	E3 ubiquitin-protein ligase RNF126			GO:0005737,GO:0005829,GO:0005654,GO:0005634,GO:0005154,GO:0046872,GO:0061630,GO:0071629,GO:0042059,GO:0043161,GO:0070936,GO:0070534,GO:0006513,GO:0042127,GO:0042147,GO:0006511,GO:0043162	cytoplasm|cytosol|nucleoplasm|nucleus|epidermal growth factor receptor binding|metal ion binding|ubiquitin protein ligase activity|cytoplasm protein quality control by the ubiquitin-proteasome system|negative regulation of epidermal growth factor receptor signaling pathway|proteasome-mediated ubiquitin-dependent protein catabolic process|protein K48-linked ubiquitination|protein K63-linked ubiqui…
evm.TU.Chr01.1273	180.965	112.596	249.335	2.21496	1.14728	0.000403328	0.00767852	Up	22.7276	22.1523	14.2877	8.05464	9.05831	11.9766	SPINW	Spindlin-W			GO:0005730,GO:0016605,GO:0007049,GO:0007276	nucleolus|PML body|cell cycle|gamete generation
evm.TU.Chr01.1275	195.347	189.487	201.207	1.06252	0.0874872	0.781877	0.902139	Up	10.6286	10.4211	7.86289	12.6	7.46215	9.91539	SIRT6	NAD-dependent protein deacylase sirtuin-6	ko00760,ko04714,ko05230	Nicotinate and nicotinamide metabolism|Thermogenesis|Central carbon metabolism in cancer	GO:0000785,GO:0000781,GO:0005783,GO:0005634,GO:0031490,GO:0003684,GO:0140612,GO:0046872,GO:0070403,GO:0106274,GO:0097372,GO:0140765,GO:0046969,GO:0034979,GO:0140773,GO:0140774,GO:0031491,GO:0016779,GO:0042803,GO:0003723,GO:1904841,GO:0055007,GO:0032922,GO:0008340,GO:0006302,GO:0042181,GO:0045721,GO:0045820,GO:0042308,GO:0000122,GO:0034244,GO:0010529,GO:0031508,GO:0120162,GO:2000781,GO:0045600,GO:…	chromatin|chromosome, telomeric region|endoplasmic reticulum|nucleus|chromatin DNA binding|damaged DNA binding|DNA damage sensor activity|metal ion binding|NAD+ binding|NAD+-protein-arginine ADP-ribosyltransferase activity|NAD-dependent histone H3K18 deacetylase activity|NAD-dependent histone H3K56 deacetylase activity|NAD-dependent histone H3K9 deacetylase activity|NAD-dependent protein deacetyl…
evm.TU.Chr01.1277	938.112	886.323	989.9	1.11663	0.159157	0.528751	0.75311	Up	28.3345	29.8042	23.4016	28.8898	19.3932	32.6528	Ralbp1	RalA-binding protein 1	ko04014,ko05200,ko05212	Ras signaling pathway|Pathways in cancer|Pancreatic cancer	GO:0005829,GO:0016020,GO:0005739,GO:0043005,GO:0005634,GO:0005886,GO:0098685,GO:0000922,GO:0015431,GO:0008559,GO:0005524,GO:0042626,GO:0005096,GO:0031267,GO:0022857,GO:0042910,GO:0051301,GO:1900753,GO:0006897,GO:0007052,GO:0048662,GO:0043547,GO:0090141,GO:1903378,GO:0001934,GO:0032489,GO:0043087,GO:0099072,GO:0007264,GO:0055085,GO:1990961	cytosol|membrane|mitochondrion|neuron projection|nucleus|plasma membrane|Schaffer collateral - CA1 synapse|spindle pole|ABC-type glutathione S-conjugate transporter activity|ABC-type xenobiotic transporter activity|ATP binding|ATPase-coupled transmembrane transporter activity|GTPase activator activity|small GTPase binding|transmembrane transporter activity|xenobiotic transmembrane transporter act…
evm.TU.Chr01.1278	194.083	201.847	186.32	0.92335	-0.115051	0.742904	0.881372	Down	18.2249	17.8368	16.5538	25.7479	21.7334	14.9747	RAB31	Ras-related protein Rab-31	ko04144	Endocytosis	GO:0005829,GO:0005769,GO:0031901,GO:0036186,GO:0012505,GO:0001891,GO:0045335,GO:0005886,GO:0030667,GO:0032588,GO:0019003,GO:0005525,GO:0003924,GO:0032869,GO:0043001,GO:0006886,GO:0090382,GO:0060100,GO:0031623,GO:0045055	cytosol|early endosome|early endosome membrane|early phagosome membrane|endomembrane system|phagocytic cup|phagocytic vesicle|plasma membrane|secretory granule membrane|trans-Golgi network membrane|GDP binding|GTP binding|GTPase activity|cellular response to insulin stimulus|Golgi to plasma membrane protein transport|intracellular protein transport|phagosome maturation|positive regulation of phag…
evm.TU.Chr01.1279	3.16419	5.26085	1.06752	0.200571	-2.31781	0.234635	0.502082	Down	0.0357676	0.0463881	0.0446965	0.359337	0	0.366228	C2cd4c	C2 calcium-dependent domain-containing protein 4C			GO:0005829	cytosol
evm.TU.Chr01.1281	11.9028	12.518	11.2875	0.91002	-0.136031	0.914994	0.963864	Down	1.18828	0.592737	0.0571122	1.20528	0.0520897	0.935916	Gnaq	Guanine nucleotide-binding protein G(q) subunit alpha	ko04020,ko04022,ko04540,ko04911,ko04929,ko04912,ko04935,ko04928,ko04925,ko04927,ko04270,ko04725,ko04730,ko05200,ko05170,ko05163,ko05146,ko05142,ko04934	Calcium signaling pathway|cGMP-PKG signaling pathway|Gap junction|Insulin secretion|GnRH secretion|GnRH signaling pathway|Growth hormone synthesis, secretion and action|Parathyroid hormone synthesis, secretion and action|Aldosterone synthesis and secretion|Cortisol synthesis and secretion|Vascular smooth muscle contraction|Cholinergic synapse|Long-term depression|Pathways in cancer|Human immunode…	GO:0005901,GO:0044297,GO:0005829,GO:0030425,GO:0005794,GO:0005834,GO:0016020,GO:0031965,GO:0005886,GO:0045202,GO:0047391,GO:0005246,GO:0099103,GO:0003925,GO:0001664,GO:0031683,GO:0005525,GO:0005096,GO:0003924,GO:0099107,GO:0046872,GO:0016004,GO:0043539,GO:0044877,GO:0001508,GO:0007202,GO:0007189,GO:0007188,GO:1904888,GO:0048066,GO:0042733,GO:0086100,GO:0021884,GO:0007186,GO:0007215,GO:0007507,GO:…	caveola|cell body|cytosol|dendrite|Golgi apparatus|heterotrimeric G-protein complex|membrane|nuclear membrane|plasma membrane|synapse|alkylglycerophosphoethanolamine phosphodiesterase activity|calcium channel regulator activity|channel activator activity|G protein activity|G protein-coupled receptor binding|G-protein beta/gamma-subunit complex binding|GTP binding|GTPase activator activity|GTPase …
evm.TU.Chr01.1282	14.2779	12.9287	15.6272	1.21385	0.279589	0.729188	0.875006	Up	1.83699	1.03585	1.2975	1.30391	1.54752	0.908657	TLE5	TLE family member 5			GO:0005634,GO:0005667,GO:0042802,GO:0003714,GO:0031668,GO:0090090,GO:0045892,GO:0010629,GO:0032091,GO:0060761,GO:0000122,GO:2000210,GO:0040008,GO:0070555,GO:0001501,GO:0016055	nucleus|transcription regulator complex|identical protein binding|transcription corepressor activity|cellular response to extracellular stimulus|negative regulation of canonical Wnt signaling pathway|negative regulation of DNA-templated transcription|negative regulation of gene expression|negative regulation of protein binding|negative regulation of response to cytokine stimulus|negative regulati…
evm.TU.Chr01.1283	154.557	103.163	205.952	1.99699	0.997826	0.0145903	0.0949207	Up	14.3964	15.4037	6.74638	6.26314	4.39507	9.24217	tle4	Transducin-like enhancer protein 4			GO:0005654,GO:0017053,GO:0003714,GO:0001707,GO:0000122	nucleoplasm|transcription repressor complex|transcription corepressor activity|mesoderm formation|negative regulation of transcription by RNA polymerase II
evm.TU.Chr01.1284	132.825	186.189	79.4602	0.427861	-1.22479	0.0390693	0.179069	Down	8.85935	1.79065	4.60093	18.2778	13.3758	7.59205	Plpp2	Phospholipid phosphatase 2	ko00561,ko00564,ko00565,ko00600,ko04072,ko04666,ko04975,ko05231	Glycerolipid metabolism|Glycerophospholipid metabolism|Ether lipid metabolism|Sphingolipid metabolism|Phospholipase D signaling pathway|Fc gamma R-mediated phagocytosis|Fat digestion and absorption|Choline metabolism in cancer	GO:0005901,GO:0005769,GO:0031901,GO:0005783,GO:0005789,GO:0016020,GO:0005886,GO:0106235,GO:0042577,GO:0008195,GO:0042392,GO:0006672,GO:0046839,GO:0006644,GO:1902806,GO:0007165,GO:0006670	caveola|early endosome|early endosome membrane|endoplasmic reticulum|endoplasmic reticulum membrane|membrane|plasma membrane|ceramide-1-phosphate phosphatase activity|lipid phosphatase activity|phosphatidate phosphatase activity|sphingosine-1-phosphate phosphatase activity|ceramide metabolic process|phospholipid dephosphorylation|phospholipid metabolic process|regulation of cell cycle G1/S phase …
evm.TU.Chr01.1285	70.5015	109.125	31.8783	0.292866	-1.77169	6.17693e-05	0.00189029	Down	0.680944	0.835401	0.482962	3.1432	2.20245	2.07283	IL6ST	Interleukin-6 receptor subunit beta			GO:0070110,GO:0030425,GO:0009897,GO:0070062,GO:0005576,GO:0005615,GO:0005896,GO:0016020,GO:0045121,GO:0043025,GO:0005900,GO:0005886,GO:0043235,GO:0004897,GO:0005127,GO:0019955,GO:0004896,GO:0019838,GO:0042802,GO:0019970,GO:0004921,GO:0045509,GO:0097110,GO:0070120,GO:0019221,GO:0005977,GO:0070106,GO:0070102,GO:0060576,GO:0048861,GO:0043066,GO:0070104,GO:0043524,GO:0038165,GO:0002675,GO:0002821,GO:…	ciliary neurotrophic factor receptor complex|dendrite|external side of plasma membrane|extracellular exosome|extracellular region|extracellular space|interleukin-6 receptor complex|membrane|membrane raft|neuronal cell body|oncostatin-M receptor complex|plasma membrane|receptor complex|ciliary neurotrophic factor receptor activity|ciliary neurotrophic factor receptor binding|cytokine binding|cytok…
evm.TU.Chr01.1287	83.6176	103.704	63.5312	0.613862	-0.704013	0.251648	0.52146	Down	4.2284	3.52927	1.46486	4.52143	1.95635	10.0974	SHD	SH2 domain-containing adapter protein D			GO:0001784	phosphotyrosine residue binding
evm.TU.Chr01.1288	788.399	747.24	829.558	1.10922	0.14955	0.597226	0.797497	Up	39.1066	47.9325	47.4658	41.0172	37.1707	57.6547	yju2	Splicing factor YJU2			GO:0071006,GO:0046872,GO:0000349,GO:0043518,GO:0043524,GO:0008380	U2-type catalytic step 1 spliceosome|metal ion binding|generation of catalytic spliceosome for first transesterification step|negative regulation of DNA damage response, signal transduction by p53 class mediator|negative regulation of neuron apoptotic process|RNA splicing
evm.TU.Chr01.129	908.923	1097.66	720.187	0.656328	-0.607512	0.100113	0.314511	Down	6.57423	5.86582	4.60203	14.4809	8.13131	5.72701	SPTBN1	Spectrin beta chain, non-erythrocytic 1			GO:0030673,GO:0030054,GO:0042995,GO:0030864,GO:0032437,GO:0005737,GO:0005829,GO:0070062,GO:0098978,GO:0031430,GO:0005730,GO:0005886,GO:0014069,GO:0008091,GO:0014731,GO:0003779,GO:0051015,GO:0030506,GO:0045296,GO:0005516,GO:0051020,GO:0005543,GO:0003723,GO:0005200,GO:0030036,GO:0051693,GO:0007417,GO:0021556,GO:0007182,GO:0043001,GO:0071709,GO:0000281,GO:0007009,GO:0032743,GO:1903078,GO:0072659,GO:…	axolemma|cell junction|cell projection|cortical actin cytoskeleton|cuticular plate|cytoplasm|cytosol|extracellular exosome|glutamatergic synapse|M band|nucleolus|plasma membrane|postsynaptic density|spectrin|spectrin-associated cytoskeleton|actin binding|actin filament binding|ankyrin binding|cadherin binding|calmodulin binding|GTPase binding|phospholipid binding|RNA binding|structural constituen…
evm.TU.Chr01.1290	12.647	24.3772	0.916809	0.039813	-4.65062	0.00310958	0.0328889	Down	0.0668824	0.043371	0	0.209979	0.114343	2.8534	ACVR2B	Activin receptor type-2B	ko04350,ko04060,ko04550,ko05418	TGF-beta signaling pathway|Cytokine-cytokine receptor interaction|Signaling pathways regulating pluripotency of stem cells|Fluid shear stress and atherosclerosis	GO:0045178,GO:0016020,GO:0048185,GO:0005524,GO:0046872,GO:0004675,GO:0032924,GO:0009798,GO:0008283,GO:0061550,GO:0048333,GO:1901389,GO:0043525,GO:0006468	basal part of cell|membrane|activin binding|ATP binding|metal ion binding|transmembrane receptor protein serine/threonine kinase activity|activin receptor signaling pathway|axis specification|cell population proliferation|cranial ganglion development|mesodermal cell differentiation|negative regulation of transforming growth factor beta activation|positive regulation of neuron apoptotic process|pr…
evm.TU.Chr01.1291	21.1922	10.2205	32.164	3.1162	1.63979	0.0938336	0.30332	Up	2.84765	1.43625	11.2687	1.58938	1.26217	3.23971
evm.TU.Chr01.1292	2.20364	2.06863	2.33865	1.12458	0.169391	0.934503	0.972552	Up	0.0330826	0.0429059	0.0137804	0.0138485	0	0.0752748	PTPRM	Receptor-type tyrosine-protein phosphatase mu	ko04514,ko04520	Cell adhesion molecules|Adherens junction	GO:0005912,GO:0005911,GO:0005737,GO:0043232,GO:0030027,GO:0048471,GO:0005886,GO:0045296,GO:0042802,GO:0004725,GO:0005001,GO:0007156,GO:0016525,GO:0010596,GO:0001937,GO:0031175,GO:0006470,GO:0009410,GO:0010842,GO:0031290,GO:0007165	adherens junction|cell-cell junction|cytoplasm|intracellular non-membrane-bounded organelle|lamellipodium|perinuclear region of cytoplasm|plasma membrane|cadherin binding|identical protein binding|protein tyrosine phosphatase activity|transmembrane receptor protein tyrosine phosphatase activity|homophilic cell adhesion via plasma membrane adhesion molecules|negative regulation of angiogenesis|neg…
evm.TU.Chr01.1296	316.893	367.294	266.493	0.725002	-0.463943	0.492179	0.727132	Down	31.2187	64.5627	86.1955	26.4896	190.168	56.395
evm.TU.Chr01.1298	859.674	456.256	1263.09	2.76928	1.46951	7.44291e-08	7.35587e-06	Up	49.4455	48.3847	26.6351	17.4831	13.1791	18.1293	Epb41l3	Band 4.1-like protein 3			GO:0030054,GO:0005911,GO:0005856,GO:0005829,GO:0044224,GO:0033270,GO:0005886,GO:0014069,GO:0003779,GO:0106006,GO:0005200,GO:0031032,GO:0006915,GO:0061564,GO:0030866,GO:0030865,GO:0043217,GO:0048812,GO:0030913,GO:1990227,GO:0071205,GO:0002175,GO:0072659,GO:0008360	cell junction|cell-cell junction|cytoskeleton|cytosol|juxtaparanode region of axon|paranode region of axon|plasma membrane|postsynaptic density|actin binding|cytoskeletal protein-membrane anchor activity|structural constituent of cytoskeleton|actomyosin structure organization|apoptotic process|axon development|cortical actin cytoskeleton organization|cortical cytoskeleton organization|myelin main…
evm.TU.Chr01.1299	1.78626	2.93696	0.635566	0.220904	-2.17851	0.406363	0.659966	Down	0.0322609	0.0418402	0	0.0405135	0	0.330323	APCDD1	Protein APCDD1	ko04310	Wnt signaling pathway	GO:0005886,GO:0042802,GO:0017147,GO:0043615,GO:0001942,GO:0030178,GO:0042487,GO:0016055	plasma membrane|identical protein binding|Wnt-protein binding|astrocyte cell migration|hair follicle development|negative regulation of Wnt signaling pathway|regulation of odontogenesis of dentin-containing tooth|Wnt signaling pathway
evm.TU.Chr01.13	130.17	146.432	113.908	0.778338	-0.361531	0.308651	0.577516	Down	10.6175	11.4576	9.01416	15.2674	16.4429	11.7105	RRAS2	Ras-related protein R-Ras2	ko04010,ko04014,ko04371,ko04072,ko04024,ko04140,ko04137,ko04218,ko04810,ko04625,ko05205	MAPK signaling pathway|Ras signaling pathway|Apelin signaling pathway|Phospholipase D signaling pathway|cAMP signaling pathway|Autophagy - animal|Mitophagy - animal|Cellular senescence|Regulation of actin cytoskeleton|C-type lectin receptor signaling pathway|Proteoglycans in cancer	GO:0005783,GO:0070062,GO:0005925,GO:0000139,GO:0016020,GO:0005886,GO:0019003,GO:0005525,GO:0003924,GO:0001649,GO:1900149,GO:0007265,GO:1901214,GO:0036135	endoplasmic reticulum|extracellular exosome|focal adhesion|Golgi membrane|membrane|plasma membrane|GDP binding|GTP binding|GTPase activity|osteoblast differentiation|positive regulation of Schwann cell migration|Ras protein signal transduction|regulation of neuron death|Schwann cell migration
evm.TU.Chr01.130	28.3287	31.1851	25.4723	0.816765	-0.292007	0.695257	0.854552	Down	0.27944	0.153752	0.275126	0.180778	0.550119	0.211942	EML6	Echinoderm microtubule-associated protein-like 6			GO:0005737,GO:0005874,GO:0008017	cytoplasm|microtubule|microtubule binding
evm.TU.Chr01.1300	935.929	944.257	927.601	0.982651	-0.0252484	0.915276	0.964049	Down	80.8665	75.9375	52.9409	76.2064	65.7469	91.7728	VAPA	Vesicle-associated membrane protein-associated protein A	ko04979	Cholesterol metabolism	GO:0005923,GO:0005783,GO:0005789,GO:0005886,GO:0033149,GO:0008219,GO:0031175,GO:0070972	bicellular tight junction|endoplasmic reticulum|endoplasmic reticulum membrane|plasma membrane|FFAT motif binding|cell death|neuron projection development|protein localization to endoplasmic reticulum
evm.TU.Chr01.1301	794.004	941.132	646.875	0.686928	-0.54177	0.0625244	0.239225	Down	21.9486	26.3363	24.036	29.4569	42.5459	43.9938	ZNF236	Zinc finger protein 236	ko05168	Herpes simplex virus 1 infection	GO:0005634,GO:0000981,GO:0046872,GO:0000978,GO:0071333,GO:0006357	nucleus|DNA-binding transcription factor activity, RNA polymerase II-specific|metal ion binding|RNA polymerase II cis-regulatory region sequence-specific DNA binding|cellular response to glucose stimulus|regulation of transcription by RNA polymerase II
evm.TU.Chr01.1302	33.1183	42.6858	23.5509	0.554166	-0.85161	0.164431	0.416371	Down	0.80015	0.778305	0.437455	1.97827	0.740972	1.28013			ko05168	Herpes simplex virus 1 infection
evm.TU.Chr01.1303	559.747	551.355	568.139	1.03121	0.044344	0.863804	0.940054	Up	16.8017	16.8478	11.2095	18.5607	14.2761	14.5146	NCSTN	Nicastrin	ko04330,ko05010	Notch signaling pathway|Alzheimer disease	GO:0035577,GO:0005769,GO:0005783,GO:0010008,GO:0070062,GO:0005925,GO:0070765,GO:0005794,GO:0005765,GO:0042470,GO:0016020,GO:0005739,GO:0005886,GO:0042734,GO:0042383,GO:0008021,GO:0042500,GO:0051117,GO:0070851,GO:0030674,GO:0030534,GO:0042983,GO:0042987,GO:0042982,GO:0034205,GO:0071277,GO:0022010,GO:0021549,GO:0007212,GO:0050673,GO:0007215,GO:0007611,GO:0006509,GO:0031293,GO:0002262,GO:0051402,GO:…	azurophil granule membrane|early endosome|endoplasmic reticulum|endosome membrane|extracellular exosome|focal adhesion|gamma-secretase complex|Golgi apparatus|lysosomal membrane|melanosome|membrane|mitochondrion|plasma membrane|presynaptic membrane|sarcolemma|synaptic vesicle|aspartic endopeptidase activity, intramembrane cleaving|ATPase binding|growth factor receptor binding|protein-macromolecul…
evm.TU.Chr01.1305	1581.39	1649.78	1513	0.916977	-0.125042	0.744156	0.881996	Down	281.998	307.92	364.588	342.363	545.125	252.48	FCER1G	High affinity immunoglobulin epsilon receptor subunit gamma	ko04072,ko04071,ko04611,ko04625,ko04650,ko04664,ko05152,ko05310	Phospholipase D signaling pathway|Sphingolipid signaling pathway|Platelet activation|C-type lectin receptor signaling pathway|Natural killer cell mediated cytotoxicity|Fc epsilon RI signaling pathway|Tuberculosis|Asthma	GO:0032998,GO:0019863,GO:0019767,GO:0071404,GO:0045087,GO:0038156,GO:0032753,GO:0031623	Fc-epsilon receptor I complex|IgE binding|IgE receptor activity|cellular response to low-density lipoprotein particle stimulus|innate immune response|interleukin-3-mediated signaling pathway|positive regulation of interleukin-4 production|receptor internalization
evm.TU.Chr01.1306	52.0637	102.502	1.62545	0.016289	-5.93996	7.48546e-06	0.00037502	Down	0.0583442	0.113503	0	0.256442	0.432234	10.9854	nectin4	Nectin-4	ko04520	Adherens junction	GO:0005886,GO:0007155	plasma membrane|cell adhesion
evm.TU.Chr01.1307	183.368	182.271	184.466	1.00936	0.0134374	0.969631	0.987875	Up	7.4661	11.1175	9.73307	8.8551	8.82461	13.58
evm.TU.Chr01.1308	188.998	165.969	212.026	1.28037	0.356559	0.295791	0.565175	Up	9.95066	7.92209	5.78646	7.91833	6.73735	5.38012
evm.TU.Chr01.1309	1728.07	2250.21	1205.93	0.536011	-0.899667	0.0111173	0.0788817	Down	18.5235	17.8271	13.5794	46.7547	34.7539	19.457	ARHGAP30	Rho GTPase-activating protein 30			GO:0031410,GO:0005829,GO:0043231,GO:0005096,GO:0051056,GO:0007264	cytoplasmic vesicle|cytosol|intracellular membrane-bounded organelle|GTPase activator activity|regulation of small GTPase mediated signal transduction|small GTPase mediated signal transduction
evm.TU.Chr01.131	14.3177	28.073	0.562486	0.0227724	-5.45657	0.000609996	0.010301	Down	0.0371401	0	0	0.139923	0.275147	1.58451	Pcdh20	Protocadherin-20			GO:0005886,GO:0005509,GO:0007155,GO:0007156	plasma membrane|calcium ion binding|cell adhesion|homophilic cell adhesion via plasma membrane adhesion molecules
evm.TU.Chr01.1310	608.928	634.698	583.158	0.918214	-0.123098	0.615974	0.808035	Down	17.2618	20.7237	16.6226	23.1483	17.5763	25.127
evm.TU.Chr01.1312	99.6466	134.173	65.1199	0.485384	-1.0428	0.0922362	0.300348	Down	2.29508	3.09254	1.30365	2.02127	2.85361	10.3086	isyna1-a	Inositol-3-phosphate synthase 1-A	ko00562,ko00521	Inositol phosphate metabolism|Streptomycin biosynthesis	GO:0005737,GO:0004512,GO:0006021,GO:0008654	cytoplasm|inositol-3-phosphate synthase activity|inositol biosynthetic process|phospholipid biosynthetic process
evm.TU.Chr01.1313	3.35294	3.40097	3.30492	0.947594	-0.0776595	0.967474	0.986677	Down	0.0565398	0	0.49458	0.284012	0.0644409	0.385945	TPGS1	Tubulin polyglutamylase complex subunit 1			GO:0030424,GO:0005813,GO:0005737,GO:0030425,GO:0005874,GO:0031514,GO:0045202,GO:0008017,GO:0070740,GO:0030534,GO:0007268,GO:0018095,GO:0007288,GO:0051648	axon|centrosome|cytoplasm|dendrite|microtubule|motile cilium|synapse|microtubule binding|tubulin-glutamic acid ligase activity|adult behavior|chemical synaptic transmission|protein polyglutamylation|sperm axoneme assembly|vesicle localization
evm.TU.Chr01.1314	277.985	306.199	249.771	0.814556	-0.295914	0.430818	0.680862	Down	24.2276	26.2628	24.8532	26.4518	23.2858	54.3037	plekhj1	Pleckstrin homology domain-containing family J member 1			GO:0005829,GO:0005769,GO:0055037,GO:0005802,GO:0007032,GO:0001881,GO:0042147	cytosol|early endosome|recycling endosome|trans-Golgi network|endosome organization|receptor recycling|retrograde transport, endosome to Golgi
evm.TU.Chr01.1315	611.143	517.855	704.431	1.36021	0.443833	0.183363	0.441173	Up	50.0218	43.4647	37.4641	21.9099	39.0778	44.2833	SF3A2	Splicing factor 3A subunit 2	ko03040	Spliceosome	GO:0071013,GO:0016607,GO:0005654,GO:0005634,GO:0005681,GO:0005686,GO:0071005,GO:0071004,GO:0005684,GO:0003723,GO:0008270,GO:0000389,GO:0006397,GO:0000398,GO:0010976,GO:0000245,GO:1903241	catalytic step 2 spliceosome|nuclear speck|nucleoplasm|nucleus|spliceosomal complex|U2 snRNP|U2-type precatalytic spliceosome|U2-type prespliceosome|U2-type spliceosomal complex|RNA binding|zinc ion binding|mRNA 3'-splice site recognition|mRNA processing|mRNA splicing, via spliceosome|positive regulation of neuron projection development|spliceosomal complex assembly|U2-type prespliceosome assembly
evm.TU.Chr01.1316	2.85947	3.86059	1.85835	0.473604	-1.07825	0.572546	0.782341	Down	0.120535	0	0.225938	0.605477	0.0686897	0.205696
evm.TU.Chr01.1317	13.1363	11.899	14.3737	1.20437	0.268277	0.761965	0.892719	Up	0.271952	0.634865	0.40781	0.239063	0.588915	0.340333	Lingo3	Leucine-rich repeat and immunoglobulin-like domain-containing nogo receptor-interacting protein 3			GO:0031012,GO:0005615,GO:0016020	extracellular matrix|extracellular space|membrane
evm.TU.Chr01.1319	77.5703	155.141	0	2.48977e-07	-21.9375	1.97159e-08	2.42639e-06	Down	0	0	0	0	0	22.2462	pias4a	E3 SUMO-protein ligase PIAS4-A	ko04120,ko04630,ko04064,ko05418	Ubiquitin mediated proteolysis|JAK-STAT signaling pathway|NF-kappa B signaling pathway|Fluid shear stress and atherosclerosis	GO:0005634,GO:0003677,GO:0061665,GO:0003712,GO:0008270,GO:0032480,GO:0060339,GO:1905168,GO:0016925,GO:0006357	nucleus|DNA binding|SUMO ligase activity|transcription coregulator activity|zinc ion binding|negative regulation of type I interferon production|negative regulation of type I interferon-mediated signaling pathway|positive regulation of double-strand break repair via homologous recombination|protein sumoylation|regulation of transcription by RNA polymerase II
evm.TU.Chr01.132	741.181	747.949	734.413	0.981418	-0.0270607	0.932266	0.971478	Down	17.1911	20.7474	15.7322	15.9734	14.794	30.053	tdrd3	Tudor domain-containing protein 3			GO:0005737,GO:0005634,GO:0003682,GO:0035064,GO:0003723,GO:0003713,GO:0006325,GO:0006397	cytoplasm|nucleus|chromatin binding|methylated histone binding|RNA binding|transcription coactivator activity|chromatin organization|mRNA processing
evm.TU.Chr01.1320	738.547	781.517	695.577	0.88966	-0.168675	0.484908	0.721162	Down	33.4504	35.0212	29.3496	38.0116	33.7828	49.9155	map2k2	Dual specificity mitogen-activated protein kinase kinase 2	ko04010,ko04012,ko04014,ko04015,ko04370,ko04371,ko04066,ko04068,ko04072,ko04071,ko04024,ko04022,ko04151,ko04150,ko04140,ko04210,ko04218,ko04540,ko04550,ko04810,ko04613,ko04620,ko04650,ko04660,ko04662,ko04664,ko04910,ko04929,ko04912,ko04915,ko04917,ko04921,ko04926,ko04935,ko04919,ko04916,ko04270,ko04720,ko04730,ko04722,ko05200,ko05206,ko05205,ko05207,ko05208,ko05230,ko05231,ko05235,ko05210,ko05225…	MAPK signaling pathway|ErbB signaling pathway|Ras signaling pathway|Rap1 signaling pathway|VEGF signaling pathway|Apelin signaling pathway|HIF-1 signaling pathway|FoxO signaling pathway|Phospholipase D signaling pathway|Sphingolipid signaling pathway|cAMP signaling pathway|cGMP-PKG signaling pathway|PI3K-Akt signaling pathway|mTOR signaling pathway|Autophagy - animal|Apoptosis|Cellular senescence…	GO:0005524,GO:0004708,GO:0106310,GO:0004674,GO:0004713	ATP binding|MAP kinase kinase activity|protein serine kinase activity|protein serine/threonine kinase activity|protein tyrosine kinase activity
evm.TU.Chr01.1321	67.5534	55.3504	79.7564	1.44219	0.528263	0.22312	0.489758	Up	2.71087	2.54113	1.9789	2.42685	1.25423	1.86267	Tcf3	Transcription factor E2-alpha	ko04550,ko05202,ko05166	Signaling pathways regulating pluripotency of stem cells|Transcriptional misregulation in cancer|Human T-cell leukemia virus 1 infection	GO:0000785,GO:0005737,GO:0005829,GO:0000791,GO:0000786,GO:0005634,GO:0032991,GO:0090575,GO:0005667,GO:0043425,GO:0003682,GO:0000987,GO:0003677,GO:0001228,GO:0003700,GO:0000981,GO:0140297,GO:0001227,GO:0070888,GO:0042802,GO:0031435,GO:0030165,GO:0046982,GO:0042803,GO:0000978,GO:0061629,GO:0043565,GO:0030297,GO:0070644,GO:0002326,GO:0048468,GO:0007369,GO:0010467,GO:0043966,GO:0043967,GO:0033152,GO:…	chromatin|cytoplasm|cytosol|euchromatin|nucleosome|nucleus|protein-containing complex|RNA polymerase II transcription regulator complex|transcription regulator complex|bHLH transcription factor binding|chromatin binding|cis-regulatory region sequence-specific DNA binding|DNA binding|DNA-binding transcription activator activity, RNA polymerase II-specific|DNA-binding transcription factor activity|…
evm.TU.Chr01.1322	291.365	255.186	327.543	1.28513	0.361909	0.290242	0.559593	Up	25.2994	26.4539	11.8997	20.6619	13.3578	19.5517	MBD3	Methyl-CpG-binding domain protein 3			GO:0000785,GO:0005737,GO:0000792,GO:0005654,GO:0005634,GO:0016581,GO:0032991,GO:0003682,GO:0003677,GO:0008327,GO:0007568,GO:0007420,GO:0006338,GO:0006346,GO:0048568,GO:0007507,GO:0016573,GO:0016575,GO:0001701,GO:0045892,GO:0000122,GO:0045893,GO:0042659,GO:0044030,GO:2000736,GO:0032355,GO:0031667,GO:0009888	chromatin|cytoplasm|heterochromatin|nucleoplasm|nucleus|NuRD complex|protein-containing complex|chromatin binding|DNA binding|methyl-CpG binding|aging|brain development|chromatin remodeling|DNA methylation-dependent heterochromatin formation|embryonic organ development|heart development|histone acetylation|histone deacetylation|in utero embryonic development|negative regulation of DNA-templated t…
evm.TU.Chr01.1323	66.803	62.8385	70.7675	1.12609	0.17132	0.76394	0.893753	Up	2.80638	2.49782	1.37528	1.24386	1.31705	3.9753	Mex3d	RNA-binding protein MEX3D			GO:0005634,GO:0048471,GO:0046872,GO:0035925,GO:0003730,GO:0006402,GO:0061157,GO:0050779	nucleus|perinuclear region of cytoplasm|metal ion binding|mRNA 3'-UTR AU-rich region binding|mRNA 3'-UTR binding|mRNA catabolic process|mRNA destabilization|RNA destabilization
evm.TU.Chr01.1324	2.28152	0.957807	3.60523	3.79518	1.92417	0.357676	0.622057	Up	0.0347478	0.0788647	0	0.0109091	0.00990089	0.00988296	Unc13a	Protein unc-13 homolog A	ko04721	Synaptic vesicle cycle	GO:0030424,GO:0044305,GO:0060076,GO:0098978,GO:0005798,GO:0031594,GO:0043005,GO:0005886,GO:0098793,GO:0048786,GO:0098831,GO:0042734,GO:0032991,GO:0045202,GO:0097060,GO:0030672,GO:0043195,GO:0005509,GO:0005516,GO:0019992,GO:0042802,GO:0005543,GO:0019904,GO:0047485,GO:0044877,GO:0000149,GO:0030507,GO:0019905,GO:0017075,GO:0050435,GO:0030154,GO:0061789,GO:0060384,GO:0060291,GO:0007528,GO:0099011,GO:…	axon|calyx of Held|excitatory synapse|glutamatergic synapse|Golgi-associated vesicle|neuromuscular junction|neuron projection|plasma membrane|presynapse|presynaptic active zone|presynaptic active zone cytoplasmic component|presynaptic membrane|protein-containing complex|synapse|synaptic membrane|synaptic vesicle membrane|terminal bouton|calcium ion binding|calmodulin binding|diacylglycerol bindin…
evm.TU.Chr01.1325	1012.15	953.733	1070.58	1.1228	0.167106	0.462776	0.704586	Up	20.3892	22.237	14.5989	20.5037	16.0067	19.1482	BTBD2	BTB/POZ domain-containing protein 2			GO:0005829,GO:0000932,GO:0022008	cytosol|P-body|neurogenesis
evm.TU.Chr01.1326	34.9989	33.4015	36.5963	1.09843	0.135447	0.852594	0.935624	Up	2.81031	2.98209	0.766226	2.31003	0.75708	3.42976	slc25a42	Mitochondrial coenzyme A transporter SLC25A42			GO:0005743,GO:0005739,GO:0043262,GO:0015217,GO:0080122,GO:0005347,GO:0015228,GO:0015866,GO:0080121,GO:0015867,GO:0035349,GO:1990559,GO:0007006	mitochondrial inner membrane|mitochondrion|ADP phosphatase activity|ADP transmembrane transporter activity|AMP transmembrane transporter activity|ATP transmembrane transporter activity|coenzyme A transmembrane transporter activity|ADP transport|AMP transport|ATP transport|coenzyme A transmembrane transport|mitochondrial coenzyme A transmembrane transport|mitochondrial membrane organization
evm.TU.Chr01.133	124.534	107.44	141.627	1.318	0.398349	0.299577	0.568715	Up	21.4661	25.8396	14.7778	18.8863	10.8412	22.0818		Cystatin-2 OS=Crotalus adamanteus OX=8729 PE=2 SV=1			GO:0005576,GO:0004869,GO:0010466	extracellular region|cysteine-type endopeptidase inhibitor activity|negative regulation of peptidase activity
evm.TU.Chr01.1330	404.679	310.479	498.879	1.609	0.686167	0.0376952	0.174842	Up	7.16587	6.79252	3.44999	4.10434	4.23402	3.21018	Sbno2	Protein strawberry notch homolog 2			GO:0005634,GO:0031490,GO:0042393,GO:0030282,GO:0061430,GO:0071348,GO:0071354,GO:1990830,GO:0071222,GO:0002281,GO:0072674,GO:0045892,GO:0030316,GO:0072675,GO:0045944,GO:0006355,GO:0050727	nucleus|chromatin DNA binding|histone binding|bone mineralization|bone trabecula morphogenesis|cellular response to interleukin-11|cellular response to interleukin-6|cellular response to leukemia inhibitory factor|cellular response to lipopolysaccharide|macrophage activation involved in immune response|multinuclear osteoclast differentiation|negative regulation of DNA-templated transcription|oste…
evm.TU.Chr01.1331	457.845	459.369	456.32	0.994512	-0.00793885	0.984803	0.993734	Down	10.9289	7.45493	4.92554	11.6809	8.76355	4.6541	Arhgap45	Rho GTPase-activating protein 45	ko04520	Adherens junction	GO:0005829,GO:0016020,GO:0005886,GO:0032587,GO:0005096,GO:0046872,GO:0090630,GO:0007165	cytosol|membrane|plasma membrane|ruffle membrane|GTPase activator activity|metal ion binding|activation of GTPase activity|signal transduction
evm.TU.Chr01.1332	929.793	798.615	1060.97	1.32886	0.410192	0.107769	0.328022	Up	111.039	86.062	80.9748	70.7009	81.6747	76.5588	Polr2e	DNA-directed RNA polymerases I, II, and III subunit RPABC1	ko03020,ko03420,ko04623,ko05016	RNA polymerase|Nucleotide excision repair|Cytosolic DNA-sensing pathway|Huntington disease	GO:0005654,GO:0005634,GO:0005736,GO:0005665,GO:0005666,GO:1990062,GO:0003677,GO:0003899,GO:0006366	nucleoplasm|nucleus|RNA polymerase I complex|RNA polymerase II, core complex|RNA polymerase III complex|RPAP3/R2TP/prefoldin-like complex|DNA binding|DNA-directed 5'-3' RNA polymerase activity|transcription by RNA polymerase II
evm.TU.Chr01.1333	2.55489	2.83967	2.27012	0.804238	-0.314306	0.886176	0.950729	Down	0.191315	0	0.0956298	0	0.21805	0.174124	PGM3	Phosphoacetylglucosamine mutase	ko00520	Amino sugar and nucleotide sugar metabolism	GO:0000287,GO:0004610,GO:0005975,GO:0030097,GO:0006048	magnesium ion binding|phosphoacetylglucosamine mutase activity|carbohydrate metabolic process|hemopoiesis|UDP-N-acetylglucosamine biosynthetic process
evm.TU.Chr01.1334	3339.08	2000.51	4677.66	2.33788	1.2252	2.98537e-08	3.48344e-06	Up	730.196	812.375	734.17	365.697	302.526	413.957	GPX4	Phospholipid hydroperoxide glutathione peroxidase	ko00590,ko00480,ko04216	Arachidonic acid metabolism|Glutathione metabolism|Ferroptosis	GO:0005829,GO:0005739,GO:0005635,GO:0032991,GO:0004602,GO:0042802,GO:0047066,GO:0019369,GO:0006325,GO:0019372,GO:0110076,GO:0051258,GO:0006979,GO:0007283	cytosol|mitochondrion|nuclear envelope|protein-containing complex|glutathione peroxidase activity|identical protein binding|phospholipid-hydroperoxide glutathione peroxidase activity|arachidonic acid metabolic process|chromatin organization|lipoxygenase pathway|negative regulation of ferroptosis|protein polymerization|response to oxidative stress|spermatogenesis
evm.TU.Chr01.1335	46.9409	62.8526	31.0292	0.492556	-1.02164	0.0671875	0.249416	Down	0.795383	0.648408	0.880348	2.51139	1.63176	1.11172	Pip5k1c	Phosphatidylinositol 4-phosphate 5-kinase type-1 gamma	ko00562,ko04011,ko04070,ko04072,ko04144,ko04139,ko04510,ko04810,ko04666,ko05231,ko05135	Inositol phosphate metabolism|MAPK signaling pathway - yeast|Phosphatidylinositol signaling system|Phospholipase D signaling pathway|Endocytosis|Mitophagy - yeast|Focal adhesion|Regulation of actin cytoskeleton|Fc gamma R-mediated phagocytosis|Choline metabolism in cancer|Yersinia infection	GO:0005912,GO:0005829,GO:0010008,GO:0005925,GO:0098978,GO:0005654,GO:0001891,GO:0005886,GO:0014069,GO:0098835,GO:0032587,GO:0001931,GO:0016308,GO:0005524,GO:0007409,GO:0006935,GO:0006897,GO:0006887,GO:0006909,GO:0006661,GO:0046488,GO:0046854,GO:0016310,GO:0070527,GO:0099149,GO:1900242	adherens junction|cytosol|endosome membrane|focal adhesion|glutamatergic synapse|nucleoplasm|phagocytic cup|plasma membrane|postsynaptic density|presynaptic endocytic zone membrane|ruffle membrane|uropod|1-phosphatidylinositol-4-phosphate 5-kinase activity|ATP binding|axonogenesis|chemotaxis|endocytosis|exocytosis|phagocytosis|phosphatidylinositol biosynthetic process|phosphatidylinositol metabol…
evm.TU.Chr01.1336	2702.26	2919.44	2485.09	0.851145	-0.232523	0.384374	0.642733	Down	129.117	113.596	121.438	198.056	117.026	163.26		Ras-related protein Rab-11B OS=Diplobatis ommata OX=1870830 PE=2 SV=1	ko04152,ko04144,ko04962,ko05164	AMPK signaling pathway|Endocytosis|Vasopressin-regulated water reabsorption|Influenza A	GO:0045335,GO:0030670,GO:0055038,GO:0008021,GO:0030672,GO:0019003,GO:0005525,GO:0003924,GO:0071468,GO:0045054,GO:0032456,GO:0035773,GO:0032402,GO:0001881,GO:0045055,GO:0044070,GO:2001135,GO:2000008,GO:0033572	phagocytic vesicle|phagocytic vesicle membrane|recycling endosome membrane|synaptic vesicle|synaptic vesicle membrane|GDP binding|GTP binding|GTPase activity|cellular response to acidic pH|constitutive secretory pathway|endocytic recycling|insulin secretion involved in cellular response to glucose stimulus|melanosome transport|receptor recycling|regulated exocytosis|regulation of anion transport|…
evm.TU.Chr01.1337	31.9849	40.3721	23.5978	0.582847	-0.77881	0.174111	0.429816	Down	1.9823	3.85636	2.10558	5.35218	4.29269	5.18701
evm.TU.Chr01.1338	246.752	356.057	137.447	0.38537	-1.37569	3.94852e-05	0.00132492	Down	4.3683	3.12106	4.38012	12.7782	9.00349	12.8856
evm.TU.Chr01.1339	28443.3	28474.6	28411.9	0.997786	-0.00319793	0.991555	0.99668	Down	808.718	693.004	972	924.129	1029.38	810.916	CERS2	Ceramide synthase 2	ko00600,ko04071	Sphingolipid metabolism|Sphingolipid signaling pathway	GO:0005783,GO:0005789,GO:0016020,GO:0003677,GO:0016410,GO:0050291,GO:0046513,GO:0048681,GO:1900148,GO:1905045,GO:0019216,GO:0030148	endoplasmic reticulum|endoplasmic reticulum membrane|membrane|DNA binding|N-acyltransferase activity|sphingosine N-acyltransferase activity|ceramide biosynthetic process|negative regulation of axon regeneration|negative regulation of Schwann cell migration|negative regulation of Schwann cell proliferation involved in axon regeneration|regulation of lipid metabolic process|sphingolipid biosyntheti…
evm.TU.Chr01.134	205.183	213.034	197.331	0.924584	-0.113124	0.769937	0.89682	Down	17.876	17.9936	22.0052	15.1893	25.645	28.9375	Rbbp9	Putative hydrolase RBBP9			GO:0005654,GO:0016787,GO:0010628,GO:0042127,GO:0009624,GO:0060510	nucleoplasm|hydrolase activity|positive regulation of gene expression|regulation of cell population proliferation|response to nematode|type II pneumocyte differentiation
evm.TU.Chr01.1340	38.4476	36.076	40.8192	1.13505	0.182756	0.744819	0.882266	Up	2.40888	2.2989	1.59031	3.08216	1.50226	1.49953	Homer3	Homer protein homolog 3	ko04068,ko04724	FoxO signaling pathway|Glutamatergic synapse	GO:0045178,GO:0005737,GO:0005829,GO:0030425,GO:0098978,GO:0005886,GO:0014069,GO:0035256,GO:0042802,GO:0008022,GO:0019904,GO:0007216,GO:0070885,GO:0032703,GO:0098962,GO:2001256	basal part of cell|cytoplasm|cytosol|dendrite|glutamatergic synapse|plasma membrane|postsynaptic density|G protein-coupled glutamate receptor binding|identical protein binding|protein C-terminus binding|protein domain specific binding|G protein-coupled glutamate receptor signaling pathway|negative regulation of calcineurin-NFAT signaling cascade|negative regulation of interleukin-2 production|reg…
evm.TU.Chr01.1341	258.187	263.395	252.978	0.960687	-0.0578619	0.864525	0.940329	Down	54.5132	63.5014	50.534	77.4199	68.6831	45.1044
evm.TU.Chr01.1342	841.299	802.011	880.587	1.0987	0.135801	0.667237	0.838234	Up	20.0536	16.0975	9.6632	19.5744	11.2202	14.5357	upf1	Regulator of nonsense transcripts 1	ko03013,ko03015	Nucleocytoplasmic transport|mRNA surveillance pathway	GO:0005737,GO:0005634,GO:0000932,GO:0048471,GO:0005524,GO:0003677,GO:0016787,GO:0003723,GO:0003724,GO:0008270,GO:0043009,GO:0000956,GO:0000184	cytoplasm|nucleus|P-body|perinuclear region of cytoplasm|ATP binding|DNA binding|hydrolase activity|RNA binding|RNA helicase activity|zinc ion binding|chordate embryonic development|nuclear-transcribed mRNA catabolic process|nuclear-transcribed mRNA catabolic process, nonsense-mediated decay
evm.TU.Chr01.1343	131.966	119.059	144.872	1.21645	0.282671	0.431642	0.681398	Up	13.4616	11.3329	13.0839	11.8633	12.5613	9.94131	PGPEP1	Pyroglutamyl-peptidase 1			GO:0005829,GO:0016920,GO:0030163,GO:0006508	cytosol|pyroglutamyl-peptidase activity|protein catabolic process|proteolysis
evm.TU.Chr01.1344	6716.53	7448.27	5984.79	0.803517	-0.315599	0.364707	0.627363	Down	362.14	442.161	348.452	446.427	736.828	359.692	Jund	Transcription factor JunD	ko04010,ko04657,ko04928,ko04380	MAPK signaling pathway|IL-17 signaling pathway|Parathyroid hormone synthesis, secretion and action|Osteoclast differentiation	GO:0005654,GO:0005634,GO:0032991,GO:0032993,GO:0090575,GO:0035976,GO:0005667,GO:0017053,GO:0003677,GO:0001228,GO:0003700,GO:0000981,GO:0003690,GO:0019899,GO:0016922,GO:0000978,GO:0043565,GO:1990837,GO:0000976,GO:0003713,GO:0001221,GO:0007568,GO:0071277,GO:0071456,GO:0007623,GO:0000122,GO:0002076,GO:0043032,GO:0045669,GO:0045944,GO:0051726,GO:0042127,GO:0051090,GO:0006355,GO:0006357,GO:0009416,GO:…	nucleoplasm|nucleus|protein-containing complex|protein-DNA complex|RNA polymerase II transcription regulator complex|transcription factor AP-1 complex|transcription regulator complex|transcription repressor complex|DNA binding|DNA-binding transcription activator activity, RNA polymerase II-specific|DNA-binding transcription factor activity|DNA-binding transcription factor activity, RNA polymerase…
evm.TU.Chr01.1345	164.574	206.618	122.53	0.593286	-0.753201	0.073153	0.262301	Down	4.18045	4.41487	3.69415	8.32476	9.69946	4.34836
evm.TU.Chr01.1348	2.44201	1.95816	2.92586	1.486	0.571436	0.744985	0.882266	Up	0.135602	0.0586223	0.225938	0.17029	0.103035	0.051424	Atcay	Caytaxin			GO:0030424,GO:0005737,GO:0030425,GO:0030426,GO:0031966,GO:0043005,GO:0044306,GO:0048471,GO:0098793,GO:0045202,GO:0019894,GO:0006915,GO:0048311,GO:2000212,GO:0031175,GO:0032880	axon|cytoplasm|dendrite|growth cone|mitochondrial membrane|neuron projection|neuron projection terminus|perinuclear region of cytoplasm|presynapse|synapse|kinesin binding|apoptotic process|mitochondrion distribution|negative regulation of glutamate metabolic process|neuron projection development|regulation of protein localization
evm.TU.Chr01.135	10.4072	12.0642	8.75029	0.719184	-0.475567	0.6609	0.834419	Down	0.114789	0.744367	0.286889	0.240255	0.52332	0.957682	Sirt7	NAD-dependent protein deacetylase sirtuin-7	ko00760	Nicotinate and nicotinamide metabolism	GO:0000785,GO:0005737,GO:0016607,GO:0005730,GO:0005731,GO:0005654,GO:0005634,GO:0035861,GO:0003682,GO:0019213,GO:0004407,GO:0046872,GO:0070403,GO:0097372,GO:0034979,GO:0061697,GO:0106231,GO:0036055,GO:0003714,GO:0006974,GO:0006281,GO:0140861,GO:1990258,GO:0070932,GO:0016570,GO:0007129,GO:0031397,GO:0000122,GO:0010529,GO:0001649,GO:0036049,GO:2000234,GO:0045943,GO:0045944,GO:0007072,GO:0006476,GO:…	chromatin|cytoplasm|nuclear speck|nucleolus|nucleolus organizer region|nucleoplasm|nucleus|site of double-strand break|chromatin binding|deacetylase activity|histone deacetylase activity|metal ion binding|NAD+ binding|NAD-dependent histone H3K18 deacetylase activity|NAD-dependent protein deacetylase activity|protein-glutaryllysine deglutarylase activity|protein-propionyllysine depropionylase acti…
evm.TU.Chr01.1351	2155.89	2299.02	2012.75	0.875472	-0.191867	0.591059	0.794576	Down	94.7899	74.9623	90.1158	81.9149	153.21	88.6355	Calr	Calreticulin	ko04141,ko04145,ko04612,ko05166,ko05170,ko05168,ko05163,ko05169,ko05142	Protein processing in endoplasmic reticulum|Phagosome|Antigen processing and presentation|Human T-cell leukemia virus 1 infection|Human immunodeficiency virus 1 infection|Herpes simplex virus 1 infection|Human cytomegalovirus infection|Epstein-Barr virus infection|Chagas disease	GO:0001669,GO:0009986,GO:0062023,GO:0060473,GO:0044194,GO:0005737,GO:0005829,GO:0005783,GO:0005788,GO:0005789,GO:0044322,GO:0009897,GO:0005615,GO:0005794,GO:0043231,GO:0016020,GO:0042824,GO:0005635,GO:0005634,GO:0048471,GO:0005886,GO:0005844,GO:0032991,GO:0016529,GO:0033018,GO:0005790,GO:0005509,GO:0030246,GO:0042562,GO:0005178,GO:0005506,GO:0003729,GO:0050681,GO:0042277,GO:0031625,GO:0051082,GO:…	acrosomal vesicle|cell surface|collagen-containing extracellular matrix|cortical granule|cytolytic granule|cytoplasm|cytosol|endoplasmic reticulum|endoplasmic reticulum lumen|endoplasmic reticulum membrane|endoplasmic reticulum quality control compartment|external side of plasma membrane|extracellular space|Golgi apparatus|intracellular membrane-bounded organelle|membrane|MHC class I peptide load…
evm.TU.Chr01.1352	85.8347	90.2449	81.4245	0.90516	-0.143756	0.772238	0.897603	Down	2.28104	2.41051	1.21409	3.58069	2.07021	1.36963	Eps15l1	Epidermal growth factor receptor substrate 15-like 1	ko04144	Endocytosis	GO:0030132,GO:0005634,GO:0005509,GO:0006897,GO:0016197	clathrin coat of coated pit|nucleus|calcium ion binding|endocytosis|endosomal transport
evm.TU.Chr01.1353	1530.93	1990.65	1071.2	0.537989	-0.894352	0.00057493	0.0098688	Down	49.1055	51.8927	50.1061	120.36	102.101	87.4324	KLF2	Krueppel-like factor 2	ko04371,ko04068,ko05418	Apelin signaling pathway|FoxO signaling pathway|Fluid shear stress and atherosclerosis	GO:0000785,GO:0005634,GO:0003677,GO:0003700,GO:0000981,GO:0046872,GO:0000978,GO:1990837,GO:0000902,GO:0071409,GO:0071498,GO:0070301,GO:0071347,GO:0071499,GO:1901653,GO:0071356,GO:0097533,GO:0040029,GO:0043249,GO:0001701,GO:0035264,GO:0032715,GO:1903671,GO:0000122,GO:0045893,GO:0045429,GO:0051247,GO:0048386,GO:0045944,GO:0036003,GO:0006357,GO:0060509,GO:0042311	chromatin|nucleus|DNA binding|DNA-binding transcription factor activity|DNA-binding transcription factor activity, RNA polymerase II-specific|metal ion binding|RNA polymerase II cis-regulatory region sequence-specific DNA binding|sequence-specific double-stranded DNA binding|cell morphogenesis|cellular response to cycloheximide|cellular response to fluid shear stress|cellular response to hydrogen…
evm.TU.Chr01.1356	226.958	254.141	199.775	0.786572	-0.346349	0.350762	0.616096	Down	9.89513	11.0719	5.62501	8.82029	10.4818	17.4381	AP1M1	AP-1 complex subunit mu-1	ko04142,ko05170	Lysosome|Human immunodeficiency virus 1 infection	GO:0030131,GO:0030136,GO:0030665,GO:0031410,GO:0005794,GO:0035615,GO:0006886,GO:0016192	clathrin adaptor complex|clathrin-coated vesicle|clathrin-coated vesicle membrane|cytoplasmic vesicle|Golgi apparatus|clathrin adaptor activity|intracellular protein transport|vesicle-mediated transport
evm.TU.Chr01.1357	2.43009	2.64752	2.21267	0.819065	-0.287949	0.888881	0.951937	Down	0.0631596	0.0409569	0.11839	0.0396582	0	0.287422	LPL	Lipoprotein lipase	ko00561,ko03320,ko04979,ko05010	Glycerolipid metabolism|PPAR signaling pathway|Cholesterol metabolism|Alzheimer disease	GO:1902494,GO:0042627,GO:0005615,GO:0005886,GO:0034361,GO:0052740,GO:0034185,GO:0005509,GO:0043395,GO:0008201,GO:0016298,GO:0004465,GO:0071813,GO:0052739,GO:0008970,GO:0004620,GO:0042803,GO:0005102,GO:0004806,GO:0042632,GO:0034371,GO:0006633,GO:0006631,GO:0016042,GO:0055096,GO:0032722,GO:0010886,GO:0045600,GO:0010890,GO:0019433,GO:0070328,GO:0034372	catalytic complex|chylomicron|extracellular space|plasma membrane|very-low-density lipoprotein particle|1-acyl-2-lysophosphatidylserine acylhydrolase activity|apolipoprotein binding|calcium ion binding|heparan sulfate proteoglycan binding|heparin binding|lipase activity|lipoprotein lipase activity|lipoprotein particle binding|phosphatidylserine 1-acylhydrolase activity|phospholipase A1 activity|p…
evm.TU.Chr01.1358	781.207	908.59	653.824	0.719509	-0.474916	0.212549	0.476708	Down	41.8543	37.6606	45.3772	66.6256	84.813	38.5532	TPM3	Tropomyosin alpha-3 chain	ko04814,ko04260,ko04261,ko05410,ko05414	Motor proteins|Cardiac muscle contraction|Adrenergic signaling in cardiomyocytes|Hypertrophic cardiomyopathy|Dilated cardiomyopathy	GO:0005884,GO:0005829,GO:0001725,GO:0051015,GO:0007015,GO:0006936	actin filament|cytosol|stress fiber|actin filament binding|actin filament organization|muscle contraction
evm.TU.Chr01.1359	156.908	156.404	157.411	1.00743	0.0106735	0.97406	0.989655	Up	16.1351	16.4935	10.0319	15.3717	12.1392	18.8088	RAB8A	Ras-related protein Rab-8A	ko04152,ko04144,ko04140,ko04530,ko04972,ko05014,ko05022	AMPK signaling pathway|Endocytosis|Autophagy - animal|Tight junction|Pancreatic secretion|Amyotrophic lateral sclerosis|Pathways of neurodegeneration - multiple diseases	GO:0005814,GO:0005813,GO:0036064,GO:0005929,GO:0043197,GO:0005768,GO:0070382,GO:0005794,GO:0043231,GO:0030496,GO:0045335,GO:0030670,GO:0005886,GO:0055038,GO:0008021,GO:0030140,GO:0019003,GO:0005525,GO:0003924,GO:0031267,GO:0006914,GO:0007409,GO:0032869,GO:0060271,GO:0032456,GO:0007030,GO:0048210,GO:0098969,GO:0061512,GO:0072659,GO:0009306,GO:0010506,GO:0017157,GO:0006904	centriole|centrosome|ciliary basal body|cilium|dendritic spine|endosome|exocytic vesicle|Golgi apparatus|intracellular membrane-bounded organelle|midbody|phagocytic vesicle|phagocytic vesicle membrane|plasma membrane|recycling endosome membrane|synaptic vesicle|trans-Golgi network transport vesicle|GDP binding|GTP binding|GTPase activity|small GTPase binding|autophagy|axonogenesis|cellular respon…
evm.TU.Chr01.136	1499.19	1690.31	1308.07	0.773984	-0.369624	0.0793408	0.275083	Down	58.9475	60.435	45.4567	83.9595	72.5004	76.5287	SRSF11	Serine/arginine-rich splicing factor 11			GO:0016607,GO:0005654,GO:0005634,GO:0042802,GO:0003723,GO:0006397,GO:0008380	nuclear speck|nucleoplasm|nucleus|identical protein binding|RNA binding|mRNA processing|RNA splicing
evm.TU.Chr01.1361	2896.53	2928.16	2864.89	0.978147	-0.0318771	0.89622	0.955214	Down	73.0664	93.0578	84.8363	90.6021	83.5166	111.473	SUGP1	SURP and G-patch domain-containing protein 1			GO:0005654,GO:0005681,GO:0003723,GO:0006397,GO:0008380	nucleoplasm|spliceosomal complex|RNA binding|mRNA processing|RNA splicing
evm.TU.Chr01.1362	639.71	523.875	755.545	1.4431	0.529174	0.0915448	0.299127	Up	29.3377	25.9666	15.148	22.4749	12.3256	18.4394	mau2	MAU2 chromatid cohesion factor homolog	ko04110	Cell cycle	GO:0000785,GO:0005654,GO:0005634,GO:0090694,GO:0032116,GO:0051301,GO:0034088,GO:0007064	chromatin|nucleoplasm|nucleus|Scc2-Scc4 cohesin loading complex|SMC loading complex|cell division|maintenance of mitotic sister chromatid cohesion|mitotic sister chromatid cohesion
evm.TU.Chr01.1363	571.27	620.532	522.009	0.841925	-0.248236	0.356771	0.621155	Down	17.8071	17.76	10.0567	19.6031	16.714	22.555	GATAD2A	Transcriptional repressor p66-alpha			GO:0016607,GO:0005654,GO:0005634,GO:0016581,GO:0046872,GO:0030674,GO:0043565,GO:0006338,GO:0006306,GO:0016575,GO:0045892,GO:0000122,GO:0045893,GO:0042659,GO:2000736	nuclear speck|nucleoplasm|nucleus|NuRD complex|metal ion binding|protein-macromolecule adaptor activity|sequence-specific DNA binding|chromatin remodeling|DNA methylation|histone deacetylation|negative regulation of DNA-templated transcription|negative regulation of transcription by RNA polymerase II|positive regulation of DNA-templated transcription|regulation of cell fate specification|regulati…
evm.TU.Chr01.1365	2296.03	1769.21	2822.85	1.59524	0.673771	0.032621	0.159715	Up	335.416	291.97	422.977	200.634	266.8	271.093	NDUFA13	NADH dehydrogenase [ubiquinone] 1 alpha subcomplex subunit 13	ko00190,ko04723,ko04714,ko05208,ko05010,ko05012,ko05014,ko05016,ko05020,ko05022,ko05415,ko04932	Oxidative phosphorylation|Retrograde endocannabinoid signaling|Thermogenesis|Chemical carcinogenesis - reactive oxygen species|Alzheimer disease|Parkinson disease|Amyotrophic lateral sclerosis|Huntington disease|Prion disease|Pathways of neurodegeneration - multiple diseases|Diabetic cardiomyopathy|Non-alcoholic fatty liver disease	GO:0005737,GO:0005746,GO:0005747,GO:0005739,GO:0005654,GO:0008137,GO:0097190,GO:0035458,GO:0071300,GO:0097191,GO:0032981,GO:0030308,GO:0045892,GO:2001243,GO:0043280,GO:0045732,GO:0045039,GO:0072593	cytoplasm|mitochondrial respirasome|mitochondrial respiratory chain complex I|mitochondrion|nucleoplasm|NADH dehydrogenase (ubiquinone) activity|apoptotic signaling pathway|cellular response to interferon-beta|cellular response to retinoic acid|extrinsic apoptotic signaling pathway|mitochondrial respiratory chain complex I assembly|negative regulation of cell growth|negative regulation of DNA-tem…
evm.TU.Chr01.1366	187.952	197.896	178.007	0.896642	-0.157396	0.715357	0.867525	Down	8.82363	13.1645	16.581	16.2463	10.2835	22.7941	yjefn3	YjeF N-terminal domain-containing 3			GO:0052856,GO:0071425,GO:0006869,GO:0031580,GO:0016525,GO:0010874,GO:0008593,GO:0002040	NADHX epimerase activity|hematopoietic stem cell proliferation|lipid transport|membrane raft distribution|negative regulation of angiogenesis|regulation of cholesterol efflux|regulation of Notch signaling pathway|sprouting angiogenesis
evm.TU.Chr01.1367	4742.6	4793.57	4691.63	0.978754	-0.0309811	0.93349	0.972081	Down	542.339	351.405	468.843	430.823	718.572	367.696	cirbp-b	Cold-inducible RNA-binding protein B			GO:0005737,GO:0005654,GO:0005634,GO:0019899,GO:0003730,GO:0003729,GO:0043022,GO:0016477,GO:0009792,GO:0007369,GO:0048255,GO:0060212,GO:0022008,GO:0045727,GO:0048793,GO:0009409	cytoplasm|nucleoplasm|nucleus|enzyme binding|mRNA 3'-UTR binding|mRNA binding|ribosome binding|cell migration|embryo development ending in birth or egg hatching|gastrulation|mRNA stabilization|negative regulation of nuclear-transcribed mRNA poly(A) tail shortening|neurogenesis|positive regulation of translation|pronephros development|response to cold
evm.TU.Chr01.1368	133.168	162.119	104.216	0.643622	-0.635715	0.413269	0.665658	Down	4.93254	4.33781	2.7442	2.80018	15.0557	1.15308	midn	Midnolin			GO:0005829,GO:0005730,GO:0005634	cytosol|nucleolus|nucleus
evm.TU.Chr01.1369	17.6427	6.38585	28.8995	4.53417	2.18084	0.00679067	0.0568067	Up	0.541665	0.724456	0.401901	0.0637713	0.192925	0.134803	CBARP	Voltage-dependent calcium channel beta subunit-associated regulatory protein			GO:0030426,GO:0005886,GO:0030141,GO:0030672,GO:0044325,GO:1903170,GO:0045955,GO:1901386	growth cone|plasma membrane|secretory granule|synaptic vesicle membrane|transmembrane transporter binding|negative regulation of calcium ion transmembrane transport|negative regulation of calcium ion-dependent exocytosis|negative regulation of voltage-gated calcium channel activity
evm.TU.Chr01.137	317.36	350.162	284.558	0.813842	-0.297179	0.361179	0.625158	Down	13.3623	8.9889	7.72478	11.8012	15.4786	12.7512	ankrd13c-a	Ankyrin repeat domain-containing protein 13C-A			GO:0005789	endoplasmic reticulum membrane
evm.TU.Chr01.1370	1156.65	1081.29	1232.02	1.1394	0.188278	0.493651	0.72805	Up	51.9123	55.7837	40.0573	58.8686	31.7657	52.6856	STK11	Serine/threonine-protein kinase STK11	ko04068,ko04151,ko04152,ko04150,ko04140,ko04530,ko04920,ko04211	FoxO signaling pathway|PI3K-Akt signaling pathway|AMPK signaling pathway|mTOR signaling pathway|Autophagy - animal|Tight junction|Adipocytokine signaling pathway|Longevity regulating pathway	GO:0005737,GO:0005829,GO:0016020,GO:0005739,GO:0005634,GO:0005524,GO:0000287,GO:0002039,GO:0030295,GO:0019901,GO:0106310,GO:0004674,GO:0032147,GO:0007049,GO:0006974,GO:0009267,GO:0030010,GO:0042593,GO:0072332,GO:0090090,GO:0030308,GO:1901610,GO:0046777,GO:0006470,GO:0006468,GO:0001558,GO:0030111,GO:0010212,GO:0009410,GO:0007165,GO:0001944	cytoplasm|cytosol|membrane|mitochondrion|nucleus|ATP binding|magnesium ion binding|p53 binding|protein kinase activator activity|protein kinase binding|protein serine kinase activity|protein serine/threonine kinase activity|activation of protein kinase activity|cell cycle|cellular response to DNA damage stimulus|cellular response to starvation|establishment of cell polarity|glucose homeostasis|in…
evm.TU.Chr01.1371	858.81	623.288	1094.33	1.75587	0.812183	0.16159	0.412086	Up	177.416	310.823	237.559	66.4666	301.166	67.2056
evm.TU.Chr01.1372	1237.4	734.745	1740.05	2.3684	1.24391	0.227936	0.495369	Up	62.4613	61.823	52.2875	8.79552	62.0374	6.07916	GIMAP8	GTPase IMAP family member 8			GO:0005829,GO:0005783,GO:0005794,GO:0005739,GO:0005525,GO:0070232	cytosol|endoplasmic reticulum|Golgi apparatus|mitochondrion|GTP binding|regulation of T cell apoptotic process
evm.TU.Chr01.1373	225.286	92.7017	357.87	3.8642	1.95017	0.00643465	0.0546885	Up	15.2962	18.2267	17.5085	1.99086	10.7923	1.02366	GIMAP4	GTPase IMAP family member 4			GO:0005829,GO:0043231,GO:0005525	cytosol|intracellular membrane-bounded organelle|GTP binding
evm.TU.Chr01.1374	4507.92	2518.56	6497.27	2.57978	1.36725	0.170494	0.424381	Up	242.174	395.918	287.104	50.5897	290.226	30.5379	Gimap4	GTPase IMAP family member 4			GO:0005829,GO:0005525	cytosol|GTP binding
evm.TU.Chr01.1375	76.7725	30.6859	122.859	4.01078	2.00388	0.0265248	0.141294	Up	7.78583	10.3835	11.5652	0.553444	6.78096	0.41782	GIMAP4	GTPase IMAP family member 4			GO:0005829,GO:0043231,GO:0005525	cytosol|intracellular membrane-bounded organelle|GTP binding
evm.TU.Chr01.1376	141.393	49.047	233.74	4.77546	2.25564	0.000436962	0.00814731	Up	9.48781	11.6703	8.51586	0.945625	4.63443	0.899508	Gimap4	GTPase IMAP family member 4			GO:0005829,GO:0005525	cytosol|GTP binding
evm.TU.Chr01.1377	1276.22	2099.03	453.415	0.216024	-2.21074	0.122131	0.352234	Down	40.2623	23.1592	22.5954	15.9372	375.238	11.4354	PNP	Purine nucleoside phosphorylase	ko00230,ko00760	Purine metabolism|Nicotinate and nicotinamide metabolism	GO:0005737,GO:0047975,GO:0004731,GO:0006166	cytoplasm|guanosine phosphorylase activity|purine-nucleoside phosphorylase activity|purine ribonucleoside salvage
evm.TU.Chr01.138	2.72166	0.67276	4.77056	7.20306	2.84861	0.188907	0.447782	Up	0.105808	0.480288	0.264442	0	0.120594	0	plaat1	Phospholipase A and acyltransferase 1			GO:0005737,GO:0005829,GO:0005783,GO:0005789,GO:0005765,GO:0005764,GO:0031966,GO:0005739,GO:0016410,GO:0008970,GO:0004623,GO:0070306,GO:0016042,GO:0070292,GO:1903008	cytoplasm|cytosol|endoplasmic reticulum|endoplasmic reticulum membrane|lysosomal membrane|lysosome|mitochondrial membrane|mitochondrion|N-acyltransferase activity|phospholipase A1 activity|phospholipase A2 activity|lens fiber cell differentiation|lipid catabolic process|N-acylphosphatidylethanolamine metabolic process|organelle disassembly
evm.TU.Chr01.1380	651.334	685.191	617.476	0.900519	-0.151172	0.599592	0.799014	Down	17.6321	19.3228	18.2499	17.5323	21.2261	29.3274	NOP9	Nucleolar protein 9			GO:0030686,GO:0005730,GO:0030688,GO:0003723,GO:0000480,GO:0000447,GO:0000472,GO:0000056	90S preribosome|nucleolus|preribosome, small subunit precursor|RNA binding|endonucleolytic cleavage in 5'-ETS of tricistronic rRNA transcript (SSU-rRNA, 5.8S rRNA, LSU-rRNA)|endonucleolytic cleavage in ITS1 to separate SSU-rRNA from 5.8S rRNA and LSU-rRNA from tricistronic rRNA transcript (SSU-rRNA, 5.8S rRNA, LSU-rRNA)|endonucleolytic cleavage to generate mature 5'-end of SSU-rRNA from (SSU-rRNA…
evm.TU.Chr01.1381	868.128	601.857	1134.4	1.88476	0.914383	0.0141434	0.0930847	Up	30.6635	28.4876	21.32	21.2936	7.28592	19.0045	TGM1	Protein-glutamine gamma-glutamyltransferase K			GO:0001533,GO:0005829,GO:0070062,GO:0016020,GO:0005886,GO:0042802,GO:0046872,GO:0003810,GO:0043163,GO:0031424,GO:0030216,GO:0018149,GO:0045787,GO:0010838,GO:0036211	cornified envelope|cytosol|extracellular exosome|membrane|plasma membrane|identical protein binding|metal ion binding|protein-glutamine gamma-glutamyltransferase activity|cell envelope organization|keratinization|keratinocyte differentiation|peptide cross-linking|positive regulation of cell cycle|positive regulation of keratinocyte proliferation|protein modification process
evm.TU.Chr01.1382	251.65	165.114	338.186	2.05109	1.03639	0.00140232	0.018899	Up	20.4749	19.3825	12.736	12.2824	7.70928	7.95529	ABHD4	(Lyso)-N-acylphosphatidylethanolamine lipase			GO:0005811,GO:0005739,GO:0042171,GO:0004622,GO:0016042,GO:0055088,GO:0070292,GO:0006654	lipid droplet|mitochondrion|lysophosphatidic acid acyltransferase activity|lysophospholipase activity|lipid catabolic process|lipid homeostasis|N-acylphosphatidylethanolamine metabolic process|phosphatidic acid biosynthetic process
evm.TU.Chr01.1383	342.974	266.486	419.462	1.57137	0.652023	0.0736126	0.263635	Up	52.9674	60.272	84.4058	39.8738	41.9459	61.0809	dad1	Dolichyl-diphosphooligosaccharide--protein glycosyltransferase subunit dad1	ko00510,ko00513,ko04141	N-Glycan biosynthesis|Various types of N-glycan biosynthesis|Protein processing in endoplasmic reticulum	GO:0008250,GO:0006915,GO:0006486	oligosaccharyltransferase complex|apoptotic process|protein glycosylation
evm.TU.Chr01.1384	1554.96	1269.88	1840.03	1.44907	0.535131	0.0669625	0.249066	Up	113.475	125.245	109.655	103.31	95.5658	64.0025	Pigr	Polymeric immunoglobulin receptor			GO:0005615,GO:0005886,GO:0043235,GO:0055038,GO:0071751,GO:0030133,GO:0005154,GO:0001792,GO:0004888,GO:0001580,GO:0007173,GO:0038093,GO:0002415,GO:0043113	extracellular space|plasma membrane|receptor complex|recycling endosome membrane|secretory IgA immunoglobulin complex|transport vesicle|epidermal growth factor receptor binding|polymeric immunoglobulin receptor activity|transmembrane signaling receptor activity|detection of chemical stimulus involved in sensory perception of bitter taste|epidermal growth factor receptor signaling pathway|Fc recep…
evm.TU.Chr01.1385	616.306	835.15	397.463	0.476588	-1.06919	0.00573423	0.0509378	Down	103.346	95.8011	37.2657	190.907	202.369	129.468
evm.TU.Chr01.1386	220.458	329.297	111.618	0.339748	-1.55746	0.00272416	0.030059	Down	8.62957	5.16552	4.20688	22.5078	26.3721	7.39023	Pigr	Polymeric immunoglobulin receptor			GO:0005615,GO:0005886,GO:0043235,GO:0055038,GO:0071751,GO:0030133,GO:0005154,GO:0001792,GO:0004888,GO:0001580,GO:0007173,GO:0038093,GO:0002415,GO:0043113	extracellular space|plasma membrane|receptor complex|recycling endosome membrane|secretory IgA immunoglobulin complex|transport vesicle|epidermal growth factor receptor binding|polymeric immunoglobulin receptor activity|transmembrane signaling receptor activity|detection of chemical stimulus involved in sensory perception of bitter taste|epidermal growth factor receptor signaling pathway|Fc recep…
evm.TU.Chr01.1387	37.2346	53.6871	20.7822	0.388795	-1.36292	0.0367219	0.172373	Down	2.80595	4.79703	1.59383	8.00849	11.7747	4.93351
evm.TU.Chr01.1389	263.15	231.203	295.097	1.2744	0.349813	0.419445	0.671513	Up	23.6604	21.2441	26.1099	13.8051	13.6079	36.0286	them6	Protein THEM6			GO:0005576	extracellular region
evm.TU.Chr01.139	474.539	453.296	495.783	1.0929	0.128157	0.714328	0.866869	Up	23.4412	26.2716	23.6002	15.552	22.9867	35.9774	RFC4	Replication factor C subunit 4	ko03030,ko03410,ko03420,ko03430	DNA replication|Base excision repair|Nucleotide excision repair|Mismatch repair	GO:0031390,GO:0005663,GO:0031391,GO:0005654,GO:0005634,GO:0005524,GO:0016887,GO:0003677,GO:0032508,GO:0006281,GO:0006271,GO:0006261,GO:1900264	Ctf18 RFC-like complex|DNA replication factor C complex|Elg1 RFC-like complex|nucleoplasm|nucleus|ATP binding|ATP hydrolysis activity|DNA binding|DNA duplex unwinding|DNA repair|DNA strand elongation involved in DNA replication|DNA-templated DNA replication|positive regulation of DNA-directed DNA polymerase activity
evm.TU.Chr01.1390	27.8234	33.3999	22.247	0.663917	-0.590926	0.3891	0.6462	Down	1.65858	1.80689	1.49229	1.24971	2.41965	4.6041	them6	Protein THEM6			GO:0005576	extracellular region
evm.TU.Chr01.1391	378.88	310.446	447.315	1.44141	0.527482	0.108229	0.328815	Up	22.4706	20.4988	14.8016	19.4184	9.07229	15.7719	TRIM25	E3 ubiquitin/ISG15 ligase TRIM25			GO:0010494,GO:0005829,GO:0016604,GO:0005654,GO:0045296,GO:0016874,GO:0046872,GO:0039552,GO:0003723,GO:0003713,GO:0061630,GO:0004842,GO:1990830,GO:0045087,GO:0046597,GO:0051091,GO:0043123,GO:0051092,GO:0006513,GO:0032880,GO:0046596,GO:0043627,GO:0033280,GO:0044790,GO:0030433,GO:0006511,GO:0019076	cytoplasmic stress granule|cytosol|nuclear body|nucleoplasm|cadherin binding|ligase activity|metal ion binding|RIG-I binding|RNA binding|transcription coactivator activity|ubiquitin protein ligase activity|ubiquitin-protein transferase activity|cellular response to leukemia inhibitory factor|innate immune response|negative regulation of viral entry into host cell|positive regulation of DNA-bindin…
evm.TU.Chr01.1392	3.232	3.74174	2.72225	0.710484	-0.493125	0.780225	0.901095	Down	0.102193	0	0.319261	0.192502	0.174711	0.348789	Trim16	Tripartite motif-containing protein 16			GO:0005737,GO:0005829,GO:0005886,GO:0016605,GO:0003677,GO:0019966,GO:0032089,GO:0016740,GO:0008270	cytoplasm|cytosol|plasma membrane|PML body|DNA binding|interleukin-1 binding|NACHT domain binding|transferase activity|zinc ion binding
evm.TU.Chr01.1393	18016.9	19937.8	16096	0.807288	-0.308845	0.244395	0.513134	Down	646.431	615.557	761.02	1057.58	853.707	895.403	EEF1D	Elongation factor 1-delta			GO:0005737,GO:0005829,GO:0005853,GO:0001650,GO:0005654,GO:0005634,GO:0045296,GO:0003677,GO:0140297,GO:0005085,GO:0031072,GO:0003746,GO:0008135,GO:0071479,GO:0009299,GO:0043123,GO:0010941,GO:0006414	cytoplasm|cytosol|eukaryotic translation elongation factor 1 complex|fibrillar center|nucleoplasm|nucleus|cadherin binding|DNA binding|DNA-binding transcription factor binding|guanyl-nucleotide exchange factor activity|heat shock protein binding|translation elongation factor activity|translation factor activity, RNA binding|cellular response to ionizing radiation|mRNA transcription|positive regul…
evm.TU.Chr01.1397	215.638	170.08	261.197	1.53838	0.621416	0.0580398	0.229244	Up	4.43563	4.21419	2.80369	3.38428	2.52774	2.17109	Fyco1	FYVE and coiled-coil domain-containing protein 1	ko05132	Salmonella infection	GO:0005776,GO:0005794,GO:0043231,GO:0005770,GO:0005764,GO:0046872,GO:0072383,GO:1901098	autophagosome|Golgi apparatus|intracellular membrane-bounded organelle|late endosome|lysosome|metal ion binding|plus-end-directed vesicle transport along microtubule|positive regulation of autophagosome maturation
evm.TU.Chr01.1398	198.159	153.041	243.277	1.59128	0.670186	0.194772	0.45524	Up	14.0173	12.3978	11.1417	7.44521	14.1428	3.50315	XCR1	Chemokine XC receptor 1	ko04060,ko04061,ko04062	Cytokine-cytokine receptor interaction|Viral protein interaction with cytokine and cytokine receptor|Chemokine signaling pathway	GO:0009897,GO:0005886,GO:0019957,GO:0016493,GO:0004950,GO:0019722,GO:0060326,GO:0006935,GO:0007186,GO:0007187,GO:0006955,GO:0006954,GO:0007204,GO:0051209	external side of plasma membrane|plasma membrane|C-C chemokine binding|C-C chemokine receptor activity|chemokine receptor activity|calcium-mediated signaling|cell chemotaxis|chemotaxis|G protein-coupled receptor signaling pathway|G protein-coupled receptor signaling pathway, coupled to cyclic nucleotide second messenger|immune response|inflammatory response|positive regulation of cytosolic calciu…
evm.TU.Chr01.1399	193.908	143.616	244.199	1.70042	0.765893	0.0473306	0.201987	Up	11.4896	13.4111	12.52	11.947	6.70473	5.75144	Ccr5	C-C chemokine receptor type 5	ko04060,ko04061,ko04062	Cytokine-cytokine receptor interaction|Viral protein interaction with cytokine and cytokine receptor|Chemokine signaling pathway	GO:0009986,GO:0005737,GO:0005768,GO:0009897,GO:0003779,GO:0019957,GO:0016493,GO:0071791,GO:0042802,GO:0019901,GO:0006816,GO:0019722,GO:0060326,GO:0007267,GO:0006952,GO:0007186,GO:0006955,GO:0006954,GO:0030517,GO:0030336,GO:2000110,GO:2000178,GO:0070997,GO:0022409,GO:0007204,GO:0031622,GO:0010628,GO:0050729,GO:0032731,GO:0032755,GO:0045666,GO:0032760,GO:0014808,GO:0070723	cell surface|cytoplasm|endosome|external side of plasma membrane|actin binding|C-C chemokine binding|C-C chemokine receptor activity|chemokine (C-C motif) ligand 5 binding|identical protein binding|protein kinase binding|calcium ion transport|calcium-mediated signaling|cell chemotaxis|cell-cell signaling|defense response|G protein-coupled receptor signaling pathway|immune response|inflammatory re…
evm.TU.Chr01.140	741.751	671.352	812.149	1.21053	0.275634	0.26374	0.534934	Up	13.9851	12.721	8.30324	11.1415	9.2896	11.0438	SOS1	Son of sevenless homolog 1	ko04010,ko04013,ko04012,ko04014,ko04630,ko04068,ko04072,ko04151,ko04150,ko04510,ko04540,ko04810,ko04650,ko04660,ko04662,ko04664,ko04062,ko04910,ko04912,ko04915,ko04917,ko04926,ko04935,ko04722,ko04320,ko04714,ko05200,ko05206,ko05205,ko05207,ko05208,ko05231,ko05210,ko05225,ko05226,ko05214,ko05221,ko05220,ko05211,ko05215,ko05213,ko05224,ko05223,ko05161,ko05160,ko05163,ko05165,ko05034,ko01521,ko01522	MAPK signaling pathway|MAPK signaling pathway - fly|ErbB signaling pathway|Ras signaling pathway|JAK-STAT signaling pathway|FoxO signaling pathway|Phospholipase D signaling pathway|PI3K-Akt signaling pathway|mTOR signaling pathway|Focal adhesion|Gap junction|Regulation of actin cytoskeleton|Natural killer cell mediated cytotoxicity|T cell receptor signaling pathway|B cell receptor signaling pathw…	GO:0005737,GO:0005829,GO:1905360,GO:0043025,GO:0005886,GO:0014069,GO:0005096,GO:0005085,GO:0046982,GO:0043539,GO:0017124,GO:0007411,GO:0001782,GO:0050853,GO:0048514,GO:0003209,GO:0019221,GO:0007173,GO:0061029,GO:0038095,GO:0008543,GO:0001942,GO:0061384,GO:0008286,GO:0048009,GO:0050900,GO:1904693,GO:0035264,GO:0048011,GO:0003344,GO:0045742,GO:0043547,GO:0051057,GO:0007265,GO:0042127,GO:0043405,GO:…	cytoplasm|cytosol|GTPase complex|neuronal cell body|plasma membrane|postsynaptic density|GTPase activator activity|guanyl-nucleotide exchange factor activity|protein heterodimerization activity|protein serine/threonine kinase activator activity|SH3 domain binding|axon guidance|B cell homeostasis|B cell receptor signaling pathway|blood vessel morphogenesis|cardiac atrium morphogenesis|cytokine-med…
evm.TU.Chr01.1405	89.3874	98.7363	80.0385	0.810324	-0.30343	0.572873	0.782431	Down	23.845	27.2143	14.3029	16.1702	18.7523	53.9847
evm.TU.Chr01.1406	1630.46	1568.52	1692.39	1.07888	0.109529	0.648967	0.827439	Up	41.9152	46.1603	32.9548	35.8264	35.6486	51.8002	CUL1	Cullin-1	ko04141,ko04120,ko04310,ko04340,ko04341,ko04350,ko04110,ko04111,ko04114,ko04710,ko05200,ko05170,ko05131	Protein processing in endoplasmic reticulum|Ubiquitin mediated proteolysis|Wnt signaling pathway|Hedgehog signaling pathway|Hedgehog signaling pathway - fly|TGF-beta signaling pathway|Cell cycle|Cell cycle - yeast|Oocyte meiosis|Circadian rhythm|Pathways in cancer|Human immunodeficiency virus 1 infection|Shigellosis	GO:0031461,GO:0005829,GO:0005654,GO:1990452,GO:0005886,GO:0019005,GO:0030674,GO:0031625,GO:0009887,GO:0008283,GO:0000082,GO:0097193,GO:0070936,GO:0006513,GO:0016567,GO:0031146	cullin-RING ubiquitin ligase complex|cytosol|nucleoplasm|Parkin-FBXW7-Cul1 ubiquitin ligase complex|plasma membrane|SCF ubiquitin ligase complex|protein-macromolecule adaptor activity|ubiquitin protein ligase binding|animal organ morphogenesis|cell population proliferation|G1/S transition of mitotic cell cycle|intrinsic apoptotic signaling pathway|protein K48-linked ubiquitination|protein monoubi…
evm.TU.Chr01.1407	385.095	637.284	132.906	0.20853	-2.26167	0.124183	0.356109	Down	2.43186	4.06565	2.11302	1.93258	0.649618	44.8289	mmcm6	Maternal DNA replication licensing factor mcm6	ko03030,ko04110,ko04111,ko04113	DNA replication|Cell cycle|Cell cycle - yeast|Meiosis - yeast	GO:0000785,GO:0071162,GO:0042555,GO:0005524,GO:0016887,GO:0003677,GO:0003678,GO:0046872,GO:0007049,GO:0006270,GO:0006268,GO:0030174	chromatin|CMG complex|MCM complex|ATP binding|ATP hydrolysis activity|DNA binding|DNA helicase activity|metal ion binding|cell cycle|DNA replication initiation|DNA unwinding involved in DNA replication|regulation of DNA-templated DNA replication initiation
evm.TU.Chr01.1408	61.3453	86.4102	36.2804	0.422709	-1.24226	0.0158684	0.100292	Down	1.53052	1.27606	0.614763	1.95636	3.4888	3.20264	AHRR	Aryl hydrocarbon receptor repressor			GO:0034751,GO:0000785,GO:0005829,GO:0005654,GO:0005634,GO:0000981,GO:0004879,GO:0046983,GO:0000976,GO:0006357	aryl hydrocarbon receptor complex|chromatin|cytosol|nucleoplasm|nucleus|DNA-binding transcription factor activity, RNA polymerase II-specific|nuclear receptor activity|protein dimerization activity|transcription cis-regulatory region binding|regulation of transcription by RNA polymerase II
evm.TU.Chr01.1409	1832.97	1694.02	1971.92	1.16399	0.219078	0.308642	0.577516	Up	52.9929	55.6441	41.6567	46.8223	39.6396	55.6414	Exoc3	Exocyst complex component 3			GO:0000145,GO:0005794,GO:0030426,GO:0016020,GO:0030496,GO:0048471,GO:0042734,GO:0030667,GO:0000149,GO:0051601,GO:0006887,GO:0090148,GO:0000281,GO:0015031,GO:0006904,GO:0090522	exocyst|Golgi apparatus|growth cone|membrane|midbody|perinuclear region of cytoplasm|presynaptic membrane|secretory granule membrane|SNARE binding|exocyst localization|exocytosis|membrane fission|mitotic cytokinesis|protein transport|vesicle docking involved in exocytosis|vesicle tethering involved in exocytosis
evm.TU.Chr01.141	362.304	363.252	361.355	0.993662	-0.00917345	0.977295	0.991004	Down	38.4233	32.9661	45.6761	39.5917	46.3754	45.731	GEMIN6	Gem-associated protein 6			GO:0005737,GO:0005829,GO:0097504,GO:0016604,GO:0005654,GO:0032797,GO:0034719,GO:0000398,GO:0000245,GO:0000387	cytoplasm|cytosol|Gemini of coiled bodies|nuclear body|nucleoplasm|SMN complex|SMN-Sm protein complex|mRNA splicing, via spliceosome|spliceosomal complex assembly|spliceosomal snRNP assembly
evm.TU.Chr01.1410	118.786	86.8545	150.718	1.73593	0.79571	0.0688336	0.252931	Up	4.04494	3.23741	2.09475	1.18983	1.84823	2.83988	Zcchc2	Zinc finger CCHC domain-containing protein 2			GO:0003676,GO:0035091,GO:0008270	nucleic acid binding|phosphatidylinositol binding|zinc ion binding
evm.TU.Chr01.1412	166.017	238.146	93.8886	0.394655	-1.34133	0.0202519	0.118882	Down	5.73085	4.79517	4.10053	12.1302	22.7556	4.25895	CCR3	C-C chemokine receptor type 3			GO:0005886,GO:0019957,GO:0016493,GO:0006935,GO:0006954,GO:0045766,GO:0001938	plasma membrane|C-C chemokine binding|C-C chemokine receptor activity|chemotaxis|inflammatory response|positive regulation of angiogenesis|positive regulation of endothelial cell proliferation
evm.TU.Chr01.1413	15.1065	28.8642	1.34876	0.0474135	-4.39856	8.29681e-05	0.0023483	Down	0.0204768	0.0132785	0.0127943	0.257149	0.560118	0.244608	HECW1	E3 ubiquitin-protein ligase HECW1			GO:0005737,GO:0005829,GO:0061630,GO:0090090,GO:2000650,GO:0043161,GO:0000209,GO:0016567,GO:0048814	cytoplasm|cytosol|ubiquitin protein ligase activity|negative regulation of canonical Wnt signaling pathway|negative regulation of sodium ion transmembrane transporter activity|proteasome-mediated ubiquitin-dependent protein catabolic process|protein polyubiquitination|protein ubiquitination|regulation of dendrite morphogenesis
evm.TU.Chr01.1414	102.005	81.3298	122.68	1.50933	0.59391	0.172478	0.427612	Up	6.9477	5.64406	3.43468	3.45164	2.52351	5.68933	fuz	Protein fuzzy homolog			GO:0042995,GO:0005737,GO:0005856,GO:0060271,GO:0010172,GO:0048704,GO:0001736,GO:0001843,GO:0015031,GO:0008589,GO:0016192	cell projection|cytoplasm|cytoskeleton|cilium assembly|embryonic body morphogenesis|embryonic skeletal system morphogenesis|establishment of planar polarity|neural tube closure|protein transport|regulation of smoothened signaling pathway|vesicle-mediated transport
evm.TU.Chr01.1415	57.4608	40.5489	74.3728	1.82561	0.868382	0.176299	0.432168	Up	1.38335	2.21401	3.45738	0.628358	1.77795	1.97564	gpt2l	Alanine aminotransferase 2-like	ko00710,ko00250,ko00220	Carbon fixation in photosynthetic organisms|Alanine, aspartate and glutamate metabolism|Arginine biosynthesis	GO:0004021,GO:0030170,GO:0006103,GO:0009058,GO:0042853,GO:0042851	L-alanine:2-oxoglutarate aminotransferase activity|pyridoxal phosphate binding|2-oxoglutarate metabolic process|biosynthetic process|L-alanine catabolic process|L-alanine metabolic process
evm.TU.Chr01.1417	185.186	164.822	205.551	1.24831	0.319975	0.41568	0.667808	Up	10.1539	14.5102	8.22416	9.62254	12.055	6.47119	pter	Phosphotriesterase-related protein			GO:0016787,GO:0008270,GO:0009056	hydrolase activity|zinc ion binding|catabolic process
evm.TU.Chr01.1419	99.924	133.133	66.7147	0.50381	-0.989047	0.0200011	0.11785	Down	1.39387	1.0811	0.648916	2.45403	2.492	1.71015	Egfr	Epidermal growth factor receptor	ko04010,ko04013,ko04012,ko04014,ko04015,ko04630,ko04066,ko04068,ko04020,ko04072,ko04151,ko04144,ko04214,ko04510,ko04520,ko04540,ko04810,ko04912,ko04915,ko04921,ko04926,ko04928,ko04320,ko05200,ko05206,ko05205,ko05207,ko05208,ko05230,ko05231,ko05235,ko05210,ko05212,ko05225,ko05226,ko05214,ko05218,ko05219,ko05215,ko05213,ko05224,ko05223,ko05160,ko05171,ko05163,ko05165,ko05120,ko05131,ko04934,ko01521…	MAPK signaling pathway|MAPK signaling pathway - fly|ErbB signaling pathway|Ras signaling pathway|Rap1 signaling pathway|JAK-STAT signaling pathway|HIF-1 signaling pathway|FoxO signaling pathway|Calcium signaling pathway|Phospholipase D signaling pathway|PI3K-Akt signaling pathway|Endocytosis|Apoptosis - fly|Focal adhesion|Adherens junction|Gap junction|Regulation of actin cytoskeleton|GnRH signal…	GO:0016324,GO:0009925,GO:0016323,GO:0030054,GO:0009986,GO:0005737,GO:0031901,GO:0030139,GO:0005789,GO:0005768,GO:0010008,GO:0000139,GO:0097708,GO:0016020,GO:0045121,GO:0097489,GO:0031965,GO:0005634,GO:0048471,GO:0005886,GO:0032991,GO:0043235,GO:0032587,GO:0045202,GO:0051015,GO:0005524,GO:0005516,GO:0003682,GO:0019899,GO:0048408,GO:0005006,GO:0042802,GO:0005178,GO:0016301,GO:0019900,GO:0140677,GO:…	apical plasma membrane|basal plasma membrane|basolateral plasma membrane|cell junction|cell surface|cytoplasm|early endosome membrane|endocytic vesicle|endoplasmic reticulum membrane|endosome|endosome membrane|Golgi membrane|intracellular vesicle|membrane|membrane raft|multivesicular body, internal vesicle lumen|nuclear membrane|nucleus|perinuclear region of cytoplasm|plasma membrane|protein-cont…
evm.TU.Chr01.142	522.989	525.809	520.17	0.989138	-0.0157557	0.95504	0.981197	Down	31.7475	44.5554	26.1349	42.1968	28.6567	42.6435	SRSF7	Serine/arginine-rich splicing factor 7	ko03040,ko05168,ko05014	Spliceosome|Herpes simplex virus 1 infection|Amyotrophic lateral sclerosis	GO:0005737,GO:0016607,GO:0019904,GO:0003723,GO:0008270,GO:1990830,GO:0000398,GO:0051028,GO:0048025	cytoplasm|nuclear speck|protein domain specific binding|RNA binding|zinc ion binding|cellular response to leukemia inhibitory factor|mRNA splicing, via spliceosome|mRNA transport|negative regulation of mRNA splicing, via spliceosome
evm.TU.Chr01.1420	564.626	511.076	618.176	1.21071	0.275848	0.336337	0.60395	Up	10.9687	10.7442	5.55339	8.79058	7.18765	8.329	NPC1	NPC intracellular cholesterol transporter 1	ko04142,ko04979	Lysosome|Cholesterol metabolism	GO:0005783,GO:0070062,GO:0005576,GO:0005794,GO:0031902,GO:0005765,GO:0005764,GO:0016020,GO:0045121,GO:0005635,GO:0048471,GO:0005886,GO:0015485,GO:0038023,GO:0032934,GO:0015248,GO:0004888,GO:0001618,GO:0007628,GO:0006914,GO:0008206,GO:0071404,GO:0071383,GO:0033344,GO:0042632,GO:0008203,GO:0030301,GO:0006897,GO:0090150,GO:0010467,GO:0030299,GO:0032367,GO:0007041,GO:0016236,GO:0031579,GO:0060548,GO:…	endoplasmic reticulum|extracellular exosome|extracellular region|Golgi apparatus|late endosome membrane|lysosomal membrane|lysosome|membrane|membrane raft|nuclear envelope|perinuclear region of cytoplasm|plasma membrane|cholesterol binding|signaling receptor activity|sterol binding|sterol transporter activity|transmembrane signaling receptor activity|virus receptor activity|adult walking behavior…
evm.TU.Chr01.1421	101.017	64.0191	138.014	2.15945	1.11066	0.0603866	0.234509	Up	7.98693	5.59359	1.83646	3.45034	1.01954	3.27116	CABLES1	CDK5 and ABL1 enzyme substrate 1			GO:0005829,GO:0005634,GO:0007049,GO:0051301,GO:0007399,GO:0051726	cytosol|nucleus|cell cycle|cell division|nervous system development|regulation of cell cycle
evm.TU.Chr01.1423	1.85044	2.40501	1.29586	0.516246	-0.953869	0.706597	0.861841	Down	0	0	0.257005	0.0860913	0.0781346	0.467958
evm.TU.Chr01.1424	168.389	121.274	215.503	1.77845	0.830624	0.0395313	0.180228	Up	10.2703	10.6024	4.67867	5.78016	3.2102	6.64325	GATA6	Transcription factor GATA-6			GO:0005634,GO:0000981,GO:0000978,GO:0008270,GO:0045165,GO:0030855,GO:0000122,GO:0045893,GO:0045944	nucleus|DNA-binding transcription factor activity, RNA polymerase II-specific|RNA polymerase II cis-regulatory region sequence-specific DNA binding|zinc ion binding|cell fate commitment|epithelial cell differentiation|negative regulation of transcription by RNA polymerase II|positive regulation of DNA-templated transcription|positive regulation of transcription by RNA polymerase II
evm.TU.Chr01.1425	13.891	12.8861	14.8958	1.16235	0.21704	0.788544	0.905844	Up	2.96155	3.84093	1.64483	2.47943	3.18789	2.05902
evm.TU.Chr01.1426	533.523	374.833	692.213	1.84605	0.884441	0.00948809	0.0717188	Up	14.2131	14.2744	9.42435	6.67819	4.70185	11.3483	mib1	E3 ubiquitin-protein ligase mib1	ko05417	Lipid and atherosclerosis	GO:0005737,GO:0031410,GO:0030139,GO:0005815,GO:0048471,GO:0005886,GO:0032991,GO:0000151,GO:0042802,GO:0004842,GO:0008270,GO:0048899,GO:0001568,GO:0048514,GO:0007420,GO:0007417,GO:0060216,GO:0007368,GO:0048066,GO:0021536,GO:0048546,GO:0031076,GO:0009880,GO:0006897,GO:0001885,GO:0002064,GO:0021508,GO:0048859,GO:0048699,GO:0010001,GO:0021986,GO:0035315,GO:0007507,GO:0002244,GO:0060218,GO:0030097,GO:…	cytoplasm|cytoplasmic vesicle|endocytic vesicle|microtubule organizing center|perinuclear region of cytoplasm|plasma membrane|protein-containing complex|ubiquitin ligase complex|identical protein binding|ubiquitin-protein transferase activity|zinc ion binding|anterior lateral line development|blood vessel development|blood vessel morphogenesis|brain development|central nervous system development|…
evm.TU.Chr01.1427	857.43	890.229	824.631	0.926678	-0.109859	0.68898	0.851212	Down	25.6806	24.502	14.6367	23.9851	20.3259	32.0175	Yme1l1	ATP-dependent zinc metalloprotease YME1L1	ko04139	Mitophagy - yeast	GO:0005743,GO:0005739,GO:0016604,GO:0005524,GO:0016887,GO:0004176,GO:0046872,GO:0004222,GO:0008283,GO:0035694,GO:0034982,GO:0007005,GO:0043066,GO:0034214,GO:0006515,GO:0006508	mitochondrial inner membrane|mitochondrion|nuclear body|ATP binding|ATP hydrolysis activity|ATP-dependent peptidase activity|metal ion binding|metalloendopeptidase activity|cell population proliferation|mitochondrial protein catabolic process|mitochondrial protein processing|mitochondrion organization|negative regulation of apoptotic process|protein hexamerization|protein quality control for misf…
evm.TU.Chr01.1429	254.8	201.708	307.892	1.52861	0.612221	0.0768832	0.269845	Up	38.0977	28.6931	17.4664	23.2697	14.4739	22.353	rab18b	Ras-related protein Rab-18-B			GO:0016324,GO:0012505,GO:0005794,GO:0005811,GO:0005525,GO:0003924,GO:0007420,GO:0043009,GO:0001654,GO:0006886,GO:0034389	apical plasma membrane|endomembrane system|Golgi apparatus|lipid droplet|GTP binding|GTPase activity|brain development|chordate embryonic development|eye development|intracellular protein transport|lipid droplet organization
evm.TU.Chr01.1431	1.19021	2.02609	0.354323	0.185109	-2.43355	0.530498	0.754117	Down	0	0.0353287	0	0	0	0.216934	MPP7	MAGUK p55 subfamily member 7			GO:0005912,GO:0005923,GO:0005938,GO:0030054,GO:0005911,GO:0016328,GO:0097025,GO:0005654,GO:0005886,GO:0045296,GO:0060090,GO:0019904,GO:0035591,GO:0070830,GO:0030010,GO:0031334,GO:0071896	adherens junction|bicellular tight junction|cell cortex|cell junction|cell-cell junction|lateral plasma membrane|MPP7-DLG1-LIN7 complex|nucleoplasm|plasma membrane|cadherin binding|molecular adaptor activity|protein domain specific binding|signaling adaptor activity|bicellular tight junction assembly|establishment of cell polarity|positive regulation of protein-containing complex assembly|protein…
evm.TU.Chr01.1432	881.151	810.143	952.159	1.17483	0.232447	0.327234	0.595528	Up	34.9054	38.3413	31.5778	33.1743	26.1486	39.562	waca	WW domain-containing adapter protein with coiled-coil			GO:0005634,GO:0003682,GO:0000993,GO:0006974,GO:0006325,GO:0071894,GO:0010390,GO:0031571,GO:0045893,GO:1904263,GO:0010506	nucleus|chromatin binding|RNA polymerase II complex binding|cellular response to DNA damage stimulus|chromatin organization|histone H2B conserved C-terminal lysine ubiquitination|histone monoubiquitination|mitotic G1 DNA damage checkpoint signaling|positive regulation of DNA-templated transcription|positive regulation of TORC1 signaling|regulation of autophagy
evm.TU.Chr01.1433	50.5318	55.891	45.1725	0.805241	-0.312507	0.541986	0.76194	Down	3.4063	2.75067	3.4535	4.35837	2.78354	6.36131	BAMBI	BMP and activin membrane-bound inhibitor homolog	ko04310,ko04350	Wnt signaling pathway|TGF-beta signaling pathway	GO:0005737,GO:0005886,GO:0005109,GO:0016477,GO:0030514,GO:0045668,GO:0030512,GO:0090263,GO:0008284,GO:0045893,GO:0010718,GO:0032092,GO:0008360	cytoplasm|plasma membrane|frizzled binding|cell migration|negative regulation of BMP signaling pathway|negative regulation of osteoblast differentiation|negative regulation of transforming growth factor beta receptor signaling pathway|positive regulation of canonical Wnt signaling pathway|positive regulation of cell population proliferation|positive regulation of DNA-templated transcription|posit…
evm.TU.Chr01.1437	274.527	282.285	266.77	0.945448	-0.0809303	0.803987	0.913548	Down	4.44636	6.06802	3.54289	4.70827	6.39203	4.88228	Tnk2	Activated CDC42 kinase 1			GO:0005912,GO:0030424,GO:0005905,GO:0030136,GO:0097268,GO:0005737,GO:0030659,GO:0005829,GO:0030425,GO:0005768,GO:0031234,GO:0070436,GO:0030426,GO:0043025,GO:0005634,GO:0005886,GO:0005524,GO:0005154,GO:0042802,GO:0046872,GO:0004715,GO:0106310,GO:0004674,GO:0004712,GO:0004713,GO:0005102,GO:0031625,GO:0050699,GO:0030154,GO:0006897,GO:0045087,GO:0016310,GO:0050731,GO:2000369,GO:0007286,GO:0007169	adherens junction|axon|clathrin-coated pit|clathrin-coated vesicle|cytoophidium|cytoplasm|cytoplasmic vesicle membrane|cytosol|dendrite|endosome|extrinsic component of cytoplasmic side of plasma membrane|Grb2-EGFR complex|growth cone|neuronal cell body|nucleus|plasma membrane|ATP binding|epidermal growth factor receptor binding|identical protein binding|metal ion binding|non-membrane spanning pro…
evm.TU.Chr01.1439	3608.76	2389.69	4827.84	2.0206	1.01479	0.000878947	0.0135521	Up	75.36	63.3061	32.8141	37.2277	25.105	29.1461	TFRC	Transferrin receptor protein 1	ko04066,ko04144,ko04145,ko04216,ko04640	HIF-1 signaling pathway|Endocytosis|Phagosome|Ferroptosis|Hematopoietic cell lineage	GO:0042470,GO:0005886,GO:0004998,GO:0030890,GO:0045830,GO:0042102,GO:0031623,GO:0033572	melanosome|plasma membrane|transferrin receptor activity|positive regulation of B cell proliferation|positive regulation of isotype switching|positive regulation of T cell proliferation|receptor internalization|transferrin transport
evm.TU.Chr01.144	319.176	389.326	249.027	0.640691	-0.6423	0.117766	0.344225	Down	11.7855	6.848	6.01501	13.8112	18.3866	8.9609	HNRNPLL	Heterogeneous nuclear ribonucleoprotein L-like			GO:0016020,GO:0005634,GO:1990904,GO:0045202,GO:0003729,GO:0003723,GO:0006397,GO:0033120,GO:0043484	membrane|nucleus|ribonucleoprotein complex|synapse|mRNA binding|RNA binding|mRNA processing|positive regulation of RNA splicing|regulation of RNA splicing
evm.TU.Chr01.1440	146.129	142.265	149.993	1.05663	0.0794733	0.820821	0.921857	Up	30.0196	24.1462	19.1176	24.8305	28.7864	21.5097	NCBP2AS2	Protein NCBP2AS2
evm.TU.Chr01.1441	845.158	743.554	946.761	1.27372	0.349046	0.186459	0.445019	Up	22.3153	20.6494	14.0315	19.0828	12.0507	17.9527	dlg1	Disks large homolog 1	ko04390,ko04391,ko04530,ko04660,ko05203,ko05166,ko05165	Hippo signaling pathway|Hippo signaling pathway - fly|Tight junction|T cell receptor signaling pathway|Viral carcinogenesis|Human T-cell leukemia virus 1 infection|Human papillomavirus infection	GO:0070161,GO:0016324,GO:0005789	anchoring junction|apical plasma membrane|endoplasmic reticulum membrane
evm.TU.Chr01.1442	9116.05	10436.5	7795.58	0.746933	-0.420949	0.263498	0.534622	Down	1302.23	1059.02	1539.17	1728.14	2687.13	1336.45	ptmab	Prothymosin alpha-B			GO:0005634,GO:0042393,GO:0006915,GO:0043066,GO:0045944	nucleus|histone binding|apoptotic process|negative regulation of apoptotic process|positive regulation of transcription by RNA polymerase II
evm.TU.Chr01.1443	2280.91	1902.15	2659.67	1.3982	0.483566	0.0383837	0.176687	Up	178.007	156.67	147.778	110.514	128.49	140.757	PHB2	Prohibitin-2			GO:0030424,GO:0071944,GO:0009986,GO:0005737,GO:0098982,GO:0098978,GO:0005743,GO:0005741,GO:0035632,GO:0005739,GO:0016363,GO:0005634,GO:0005886,GO:0014069,GO:0048786,GO:0032991,GO:0033218,GO:0042802,GO:0030331,GO:0008022,GO:0046982,GO:0042803,GO:0047485,GO:0046625,GO:0007202,GO:1990051,GO:0140374,GO:0042113,GO:0023035,GO:0016477,GO:0071456,GO:0071300,GO:0030520,GO:0060749,GO:0060744,GO:0033598,GO:…	axon|cell periphery|cell surface|cytoplasm|GABA-ergic synapse|glutamatergic synapse|mitochondrial inner membrane|mitochondrial outer membrane|mitochondrial prohibitin complex|mitochondrion|nuclear matrix|nucleus|plasma membrane|postsynaptic density|presynaptic active zone|protein-containing complex|amide binding|identical protein binding|nuclear estrogen receptor binding|protein C-terminus bindin…
evm.TU.Chr01.1446	160.629	152.615	168.643	1.10656	0.146085	0.650494	0.828664	Up	9.69815	10.9509	6.99415	10.2401	8.96371	7.90451	GNB2	Guanine nucleotide-binding protein G(I)/G(S)/G(T) subunit beta-2	ko04014,ko04371,ko04151,ko04062,ko04926,ko04724,ko04727,ko04725,ko04728,ko04726,ko04723,ko04713,ko05200,ko05170,ko05163,ko05167,ko05032,ko05034	Ras signaling pathway|Apelin signaling pathway|PI3K-Akt signaling pathway|Chemokine signaling pathway|Relaxin signaling pathway|Glutamatergic synapse|GABAergic synapse|Cholinergic synapse|Dopaminergic synapse|Serotonergic synapse|Retrograde endocannabinoid signaling|Circadian entrainment|Pathways in cancer|Human immunodeficiency virus 1 infection|Human cytomegalovirus infection|Kaposi sarcoma-ass…	GO:0005737,GO:0005834,GO:0048471,GO:0003924,GO:0051020,GO:0044877,GO:0030159,GO:0007186,GO:1901379	cytoplasm|heterotrimeric G-protein complex|perinuclear region of cytoplasm|GTPase activity|GTPase binding|protein-containing complex binding|signaling receptor complex adaptor activity|G protein-coupled receptor signaling pathway|regulation of potassium ion transmembrane transport
evm.TU.Chr01.1447	23.3176	15.7669	30.8682	1.96588	0.975173	0.150347	0.397333	Up	2.19	2.40331	1.33327	1.69244	0.768012	0.830506	Erfe	Erythroferrone			GO:0005576,GO:0005615,GO:0005179,GO:0042802,GO:0006879,GO:0051649,GO:0015908,GO:0045721,GO:2000193,GO:0046326,GO:0046628,GO:0019217	extracellular region|extracellular space|hormone activity|identical protein binding|cellular iron ion homeostasis|establishment of localization in cell|fatty acid transport|negative regulation of gluconeogenesis|positive regulation of fatty acid transport|positive regulation of glucose import|positive regulation of insulin receptor signaling pathway|regulation of fatty acid metabolic process
evm.TU.Chr01.1448	3.64759	3.3638	3.93138	1.16422	0.219362	0.928228	0.969902	Up	0	0.592737	0.571122	0	1.04179	0	DUSP14	Dual specificity protein phosphatase 14			GO:0017017,GO:0017018,GO:0004725,GO:0006470	MAP kinase tyrosine/serine/threonine phosphatase activity|myosin phosphatase activity|protein tyrosine phosphatase activity|protein dephosphorylation
evm.TU.Chr01.1449	168.874	144.915	192.834	1.32756	0.408779	0.247192	0.516019	Up	13.1478	19.1475	15.1449	12.3602	9.79473	17.632	SFT2D3	Vesicle transport protein SFT2C			GO:0016020,GO:0015031,GO:0016192	membrane|protein transport|vesicle-mediated transport
evm.TU.Chr01.145	960.02	864.351	1055.69	1.22206	0.289314	0.28047	0.551525	Up	56.5179	49.4992	35.6841	45.7443	44.4465	35.2768	IST1	IST1 homolog	ko04144	Endocytosis	GO:0035578,GO:0005813,GO:0005829,GO:0005793,GO:0070062,GO:0005576,GO:0090543,GO:0043231,GO:0030496,GO:0005635,GO:0045296,GO:0042802,GO:0090541,GO:0019904,GO:0044877,GO:0009838,GO:0051301,GO:0048668,GO:0061640,GO:1904903,GO:0045184,GO:0036258,GO:0048672,GO:0045862,GO:0008104,GO:0015031,GO:0046745,GO:0019076	azurophil granule lumen|centrosome|cytosol|endoplasmic reticulum-Golgi intermediate compartment|extracellular exosome|extracellular region|Flemming body|intracellular membrane-bounded organelle|midbody|nuclear envelope|cadherin binding|identical protein binding|MIT domain binding|protein domain specific binding|protein-containing complex binding|abscission|cell division|collateral sprouting|cytos…
evm.TU.Chr01.1450	2821.36	2905.75	2736.97	0.941783	-0.0865327	0.730642	0.875891	Down	46.804	54.3769	42.3085	54.6288	41.6954	72.8171	Wdr33	pre-mRNA 3' end processing protein WDR33	ko03015	mRNA surveillance pathway	GO:0005581,GO:0001650,GO:0005847,GO:0005654,GO:0005634,GO:0006378	collagen trimer|fibrillar center|mRNA cleavage and polyadenylation specificity factor complex|nucleoplasm|nucleus|mRNA polyadenylation
evm.TU.Chr01.1451	10.4546	11.1519	9.75728	0.879387	-0.185429	0.878379	0.948156	Down	1.45503	2.32256	0.139867	2.10836	0.255133	2.41938	DUSP28	Dual specificity phosphatase 28			GO:0017018,GO:0016791,GO:0004725,GO:0008138,GO:0016311,GO:0006470	myosin phosphatase activity|phosphatase activity|protein tyrosine phosphatase activity|protein tyrosine/serine/threonine phosphatase activity|dephosphorylation|protein dephosphorylation
evm.TU.Chr01.1452	52.6652	20.7426	84.5878	4.04538	2.01628	0.00388942	0.038587	Up	0.998869	1.58878	2.54355	0.355015	0.193323	0.943421	PROC	Vitamin K-dependent protein C	ko04610	Complement and coagulation cascades	GO:0005783,GO:0005576,GO:0005794,GO:0005509,GO:0004252,GO:0007596,GO:0043066,GO:0050819,GO:0050728,GO:1903142,GO:0006508	endoplasmic reticulum|extracellular region|Golgi apparatus|calcium ion binding|serine-type endopeptidase activity|blood coagulation|negative regulation of apoptotic process|negative regulation of coagulation|negative regulation of inflammatory response|positive regulation of establishment of endothelial barrier|proteolysis
evm.TU.Chr01.1457	24.1684	48.3367	0	5.7483e-07	-20.7304	1.13358e-07	1.02e-05	Down	0	0	0	0	0	5.98843	MB21D2	Nucleotidyltransferase MB21D2			GO:0045296,GO:0016779,GO:0044877	cadherin binding|nucleotidyltransferase activity|protein-containing complex binding
evm.TU.Chr01.1462	946.973	799.984	1093.96	1.36741	0.451451	0.12133	0.351068	Up	48.8543	52.937	51.585	44.5473	46.4251	32.1706	Cwc25	Pre-mRNA-splicing factor CWC25 homolog			GO:0016607,GO:0005634,GO:0071006,GO:0005684,GO:0000398	nuclear speck|nucleus|U2-type catalytic step 1 spliceosome|U2-type spliceosomal complex|mRNA splicing, via spliceosome
evm.TU.Chr01.1464	175.695	218.108	133.282	0.612455	-0.707325	0.0489667	0.206533	Down	9.15235	9.19409	5.68551	15.4798	16.0992	10.593	zgc:110130	Mitochondrial fission factor homolog A			GO:0005741,GO:0005777,GO:0042803,GO:0000266,GO:0090141,GO:0090314,GO:0006626	mitochondrial outer membrane|peroxisome|protein homodimerization activity|mitochondrial fission|positive regulation of mitochondrial fission|positive regulation of protein targeting to membrane|protein targeting to mitochondrion
evm.TU.Chr01.1465	135.394	142.234	128.555	0.906981	-0.140856	0.719542	0.870345	Down	10.0919	6.82336	4.1838	7.2677	8.61297	9.19592	bpnt2	Inositol monophosphatase 3	ko00920,ko04070	Sulfur metabolism|Phosphatidylinositol signaling system	GO:0012505,GO:0016020,GO:0008254,GO:0008934,GO:0052832,GO:0052833,GO:0046872,GO:0006021,GO:0046855,GO:0046854	endomembrane system|membrane|3'-nucleotidase activity|inositol monophosphate 1-phosphatase activity|inositol monophosphate 3-phosphatase activity|inositol monophosphate 4-phosphatase activity|metal ion binding|inositol biosynthetic process|inositol phosphate dephosphorylation|phosphatidylinositol phosphate biosynthetic process
evm.TU.Chr01.1467	205.604	208.614	202.594	0.972165	-0.0407266	0.912581	0.962845	Down	13.5434	13.997	8.92493	19.9311	9.16511	12.0375	Sdr16c5	Epidermal retinol dehydrogenase 2	ko00830	Retinol metabolism	GO:0000785,GO:0005783,GO:0005789,GO:0005811,GO:0005634,GO:0005886,GO:0017053,GO:0140297,GO:0004745,GO:0016616,GO:0061629,GO:0003714,GO:0043616,GO:0035067,GO:0000122,GO:0031065,GO:0042574,GO:0042572	chromatin|endoplasmic reticulum|endoplasmic reticulum membrane|lipid droplet|nucleus|plasma membrane|transcription repressor complex|DNA-binding transcription factor binding|NAD-retinol dehydrogenase activity|oxidoreductase activity, acting on the CH-OH group of donors, NAD or NADP as acceptor|RNA polymerase II-specific DNA-binding transcription factor binding|transcription corepressor activity|k…
evm.TU.Chr01.1468	9.21726	7.75932	10.6752	1.37429	0.458686	0.699803	0.857605	Up	0.323243	0.419224	0.403937	0.730676	0.0368414	0.183874
evm.TU.Chr01.147	564.95	656.262	473.639	0.721346	-0.471236	0.178675	0.435397	Down	19.3543	24.4081	17.2688	27.2775	18.9698	48.1204	DHODH	Dihydroorotate dehydrogenase (quinone), mitochondrial	ko00240	Pyrimidine metabolism	GO:0005743,GO:0106430,GO:0004152,GO:0006207,GO:0044205,GO:0009220	mitochondrial inner membrane|dihydroorotate dehydrogenase (quinone) activity|dihydroorotate dehydrogenase activity|'de novo' pyrimidine nucleobase biosynthetic process|'de novo' UMP biosynthetic process|pyrimidine ribonucleotide biosynthetic process
evm.TU.Chr01.1470	1.44311	2.60497	0.281243	0.144045	-2.79541	0.445354	0.691983	Down	0.0231408	0	0	0	0	0.236941	slc44a5a	Choline transporter-like protein 5-A (Fragment)	ko05231	Choline metabolism in cancer	GO:0016020,GO:0022857,GO:0055085	membrane|transmembrane transporter activity|transmembrane transport
evm.TU.Chr01.1471	42.8373	85.6746	0	2.20342e-07	-22.1138	1.52307e-08	2.04046e-06	Down	0	0	0	0	0	16.296	LHX8	LIM/homeobox protein Lhx8			GO:0000785,GO:0001674,GO:0005634,GO:0000981,GO:0046872,GO:0000977,GO:1990837,GO:0008585,GO:0021884,GO:0007611,GO:0030182,GO:0042475,GO:0006357	chromatin|female germ cell nucleus|nucleus|DNA-binding transcription factor activity, RNA polymerase II-specific|metal ion binding|RNA polymerase II transcription regulatory region sequence-specific DNA binding|sequence-specific double-stranded DNA binding|female gonad development|forebrain neuron development|learning or memory|neuron differentiation|odontogenesis of dentin-containing tooth|regul…
evm.TU.Chr01.1472	73.2787	82.8031	63.7543	0.766948	-0.382799	0.358288	0.622715	Down	4.049	4.83451	4.73853	7.34466	4.83458	7.67744	tyw3	tRNA wybutosine-synthesizing protein 3 homolog			GO:0005737,GO:0008175,GO:0030488	cytoplasm|tRNA methyltransferase activity|tRNA methylation
evm.TU.Chr01.1473	439.516	442.959	436.074	0.983236	-0.024391	0.941038	0.975575	Down	20.2535	23.7429	23.2246	21.826	18.3297	36.7512	CRYZ	Quinone oxidoreductase			GO:0005829,GO:0070062,GO:0042802,GO:0003730,GO:0070402,GO:0003960,GO:0008270,GO:0051289,GO:0007601,GO:0042178	cytosol|extracellular exosome|identical protein binding|mRNA 3'-UTR binding|NADPH binding|NADPH:quinone reductase activity|zinc ion binding|protein homotetramerization|visual perception|xenobiotic catabolic process
evm.TU.Chr01.1475	2.17461	0.995956	3.35327	3.37617	1.75539	0.444791	0.691583	Up	0.0555847	0.108134	0.138922	0.104706	0	0	fam151a	Protein FAM151A			GO:0005615,GO:0016020	extracellular space|membrane
evm.TU.Chr01.1476	167.184	242.315	92.0543	0.378662	-1.40102	0.00967002	0.0723591	Down	2.39941	2.59322	3.60521	4.8785	4.65552	16.736	Acot11	Acyl-coenzyme A thioesterase 11			GO:0005737,GO:0005829,GO:0005759,GO:0047617,GO:0052816,GO:0036042,GO:0102991,GO:0016290,GO:0006637,GO:0006631,GO:0035556,GO:0120163,GO:0009409,GO:0009266	cytoplasm|cytosol|mitochondrial matrix|acyl-CoA hydrolase activity|long-chain acyl-CoA hydrolase activity|long-chain fatty acyl-CoA binding|myristoyl-CoA hydrolase activity|palmitoyl-CoA hydrolase activity|acyl-CoA metabolic process|fatty acid metabolic process|intracellular signal transduction|negative regulation of cold-induced thermogenesis|response to cold|response to temperature stimulus
evm.TU.Chr01.1477	173.712	172.217	175.208	1.01682	0.0240694	0.960956	0.983956	Up	8.97054	10.9725	5.5784	6.56696	4.45791	16.7836	SSBP3	Single-stranded DNA-binding protein 3			GO:0005634,GO:0005667,GO:0003697,GO:0003713,GO:0060323,GO:0002244,GO:0048382,GO:0021547,GO:2000744,GO:0008284,GO:0045944,GO:0021501,GO:0065003	nucleus|transcription regulator complex|single-stranded DNA binding|transcription coactivator activity|head morphogenesis|hematopoietic progenitor cell differentiation|mesendoderm development|midbrain-hindbrain boundary initiation|positive regulation of anterior head development|positive regulation of cell population proliferation|positive regulation of transcription by RNA polymerase II|prechord…
evm.TU.Chr01.1478	1160.11	1038.1	1282.12	1.23451	0.303943	0.285865	0.556222	Up	55.5758	62.1881	59.3507	40.6993	49.4078	69.4983	MRPL37	39S ribosomal protein L37, mitochondrial			GO:0005743,GO:0005762,GO:0005739,GO:0003735,GO:0006412	mitochondrial inner membrane|mitochondrial large ribosomal subunit|mitochondrion|structural constituent of ribosome|translation
evm.TU.Chr01.1480	239.251	232.237	246.264	1.05919	0.0829609	0.793119	0.908107	Up	20.2559	21.7411	21.6272	27.8741	16.5409	22.6916	tceanc2	Transcription elongation factor A N-terminal and central domain-containing protein 2			GO:0005634,GO:0006351	nucleus|DNA-templated transcription
evm.TU.Chr01.1481	297.561	389.981	205.14	0.525453	-0.928367	0.144072	0.387174	Down	5.76882	8.89843	8.53128	3.34363	12.4497	34.4075	Cdc7	Cell division cycle 7-related protein kinase	ko04110,ko04111,ko04113	Cell cycle|Cell cycle - yeast|Meiosis - yeast	GO:0005737,GO:0045171,GO:0072686,GO:0005654,GO:0005634,GO:0005524,GO:0016301,GO:0046872,GO:0004672,GO:0106310,GO:0004674,GO:0044770,GO:0051301,GO:0000727,GO:0018105,GO:0008284,GO:0010971,GO:0010571,GO:0007165	cytoplasm|intercellular bridge|mitotic spindle|nucleoplasm|nucleus|ATP binding|kinase activity|metal ion binding|protein kinase activity|protein serine kinase activity|protein serine/threonine kinase activity|cell cycle phase transition|cell division|double-strand break repair via break-induced replication|peptidyl-serine phosphorylation|positive regulation of cell population proliferation|positi…
evm.TU.Chr01.1482	1598.4	1186.94	2009.86	1.69287	0.759472	0.00171342	0.0217757	Up	58.2829	68.7896	60.357	46.2967	31.8471	45.0509	Glmn	Glomulin	ko05131	Shigellosis	GO:0031462,GO:0031463,GO:0031464,GO:0031461,GO:0005737,GO:0005171,GO:0005102,GO:0031625,GO:0055105,GO:0007166,GO:0072359,GO:0040029,GO:0042692,GO:0008285,GO:0042130,GO:0001843,GO:0001819,GO:0032743,GO:0042327,GO:0032434,GO:0001570	Cul2-RING ubiquitin ligase complex|Cul3-RING ubiquitin ligase complex|Cul4A-RING E3 ubiquitin ligase complex|cullin-RING ubiquitin ligase complex|cytoplasm|hepatocyte growth factor receptor binding|signaling receptor binding|ubiquitin protein ligase binding|ubiquitin-protein transferase inhibitor activity|cell surface receptor signaling pathway|circulatory system development|epigenetic regulation…
evm.TU.Chr01.1483	705.149	751.144	659.154	0.877107	-0.189175	0.625909	0.81384	Down	21.1096	21.5947	19.5729	19.9176	15.182	45.0139	rpap2	Putative RNA polymerase II subunit B1 CTD phosphatase rpap2			GO:0005737,GO:0005634,GO:0016591,GO:0046872,GO:0017018,GO:0043175,GO:0008420,GO:0070940,GO:0009301	cytoplasm|nucleus|RNA polymerase II, holoenzyme|metal ion binding|myosin phosphatase activity|RNA polymerase core enzyme binding|RNA polymerase II CTD heptapeptide repeat phosphatase activity|dephosphorylation of RNA polymerase II C-terminal domain|snRNA transcription
evm.TU.Chr01.1484	3.65038	2.54583	4.75493	1.87345	0.905695	0.533633	0.755719	Up	0.241957	0.261502	0.151179	0.0506419	0.183846	0.137635	Gfi1	Zinc finger protein Gfi-1			GO:0016604,GO:0016363,GO:0005634,GO:0017053,GO:0003700,GO:0001217,GO:0001227,GO:0046872,GO:0000978,GO:1990837,GO:0000976,GO:0045165,GO:0001708,GO:0071222,GO:0042491,GO:0042472,GO:0007638,GO:0010956,GO:0009996,GO:0045892,GO:0010977,GO:0032088,GO:0000122,GO:0042660,GO:0070105,GO:0034121,GO:0006357	nuclear body|nuclear matrix|nucleus|transcription repressor complex|DNA-binding transcription factor activity|DNA-binding transcription repressor activity|DNA-binding transcription repressor activity, RNA polymerase II-specific|metal ion binding|RNA polymerase II cis-regulatory region sequence-specific DNA binding|sequence-specific double-stranded DNA binding|transcription cis-regulatory region b…
evm.TU.Chr01.1486	32136.3	32951.9	31320.7	0.950476	-0.0732784	0.816704	0.919514	Down	1974.5	1890.08	2862.91	2448.02	2335.64	3270.84	rpl5-a	60S ribosomal protein L5-A	ko03010,ko05171	Ribosome|Coronavirus disease - COVID-19	GO:0005737,GO:0005730,GO:1990904,GO:0005840,GO:0008097,GO:0003735,GO:0006412	cytoplasm|nucleolus|ribonucleoprotein complex|ribosome|5S rRNA binding|structural constituent of ribosome|translation
evm.TU.Chr01.1487	242.144	253.108	231.18	0.914327	-0.129219	0.670192	0.839737	Down	11.5056	11.9376	6.85347	11.8962	9.7477	14.486	dipk1a	Divergent protein kinase domain 1A			GO:0005789	endoplasmic reticulum membrane
evm.TU.Chr01.1488	97.9788	114.912	81.0455	0.706875	-0.500473	0.240233	0.50816	Down	3.06752	3.21886	1.49847	3.71214	2.82874	5.45687	MTF2	Metal-response element-binding transcription factor 2			GO:0005737,GO:0035098,GO:0005925,GO:0005654,GO:0005634,GO:0003682,GO:0003677,GO:0046872,GO:0035064,GO:0000977,GO:0001222,GO:1990830,GO:0006325,GO:0061086,GO:0000122,GO:0061087,GO:0045944,GO:0006355,GO:0007379,GO:0048863,GO:0019827	cytoplasm|ESC/E(Z) complex|focal adhesion|nucleoplasm|nucleus|chromatin binding|DNA binding|metal ion binding|methylated histone binding|RNA polymerase II transcription regulatory region sequence-specific DNA binding|transcription corepressor binding|cellular response to leukemia inhibitory factor|chromatin organization|negative regulation of histone H3-K27 methylation|negative regulation of tran…
evm.TU.Chr01.1489	5238.27	5033.98	5442.57	1.08122	0.11266	0.740903	0.880841	Up	53.8292	48.004	42.3917	47.0957	65.2601	31.3467	GSN	Gelsolin			GO:0015629,GO:0005737,GO:0005615,GO:0051015,GO:0046872,GO:0005546,GO:0051014,GO:0008154,GO:0051016,GO:0030031,GO:0007417,GO:0060271	actin cytoskeleton|cytoplasm|extracellular space|actin filament binding|metal ion binding|phosphatidylinositol-4,5-bisphosphate binding|actin filament severing|actin polymerization or depolymerization|barbed-end actin filament capping|cell projection assembly|central nervous system development|cilium assembly
evm.TU.Chr01.149	58.7874	41.7478	75.827	1.81102	0.856805	0.257922	0.52798	Up	1.97889	4.17971	7.48935	0.92304	4.89751	2.63729	HP	Haptoglobin			GO:0005576,GO:0016209,GO:0030492,GO:0006953,GO:0042742,GO:0002376	extracellular region|antioxidant activity|hemoglobin binding|acute-phase response|defense response to bacterium|immune system process
evm.TU.Chr01.1490	98.8665	119.264	78.4695	0.660084	-0.599278	0.251047	0.520931	Down	4.27235	2.43644	1.47671	4.49006	2.27928	6.89441	WLS	Protein wntless homolog			GO:0030659,GO:0012505,GO:0000139,GO:0031090,GO:0017147,GO:0006886,GO:0061357,GO:0030177,GO:0061355,GO:0016055	cytoplasmic vesicle membrane|endomembrane system|Golgi membrane|organelle membrane|Wnt-protein binding|intracellular protein transport|positive regulation of Wnt protein secretion|positive regulation of Wnt signaling pathway|Wnt protein secretion|Wnt signaling pathway
evm.TU.Chr01.1491	1.80153	2.89441	0.708646	0.243854	-2.03591	0.552673	0.769501	Down	0	0.086566	0	0	0	0.379682			ko04630,ko04151,ko04060,ko04640,ko04658,ko04659,ko05200,ko05321	JAK-STAT signaling pathway|PI3K-Akt signaling pathway|Cytokine-cytokine receptor interaction|Hematopoietic cell lineage|Th1 and Th2 cell differentiation|Th17 cell differentiation|Pathways in cancer|Inflammatory bowel disease
evm.TU.Chr01.1492	32.5575	37.2035	27.9116	0.749834	-0.415356	0.510597	0.73979	Down	5.48436	11.5584	4.85454	14.9225	6.25077	10.659	GNG12	Guanine nucleotide-binding protein G(I)/G(S)/G(O) subunit gamma-12	ko04010,ko04014,ko04371,ko04151,ko04810,ko04062,ko04926,ko04724,ko04727,ko04725,ko04728,ko04726,ko04723,ko04713,ko05200,ko05170,ko05163,ko05167,ko05032,ko05034	MAPK signaling pathway|Ras signaling pathway|Apelin signaling pathway|PI3K-Akt signaling pathway|Regulation of actin cytoskeleton|Chemokine signaling pathway|Relaxin signaling pathway|Glutamatergic synapse|GABAergic synapse|Cholinergic synapse|Dopaminergic synapse|Serotonergic synapse|Retrograde endocannabinoid signaling|Circadian entrainment|Pathways in cancer|Human immunodeficiency virus 1 infe…	GO:0005834,GO:0031681,GO:0030165,GO:0007186	heterotrimeric G-protein complex|G-protein beta-subunit binding|PDZ domain binding|G protein-coupled receptor signaling pathway
evm.TU.Chr01.1493	269.911	278.517	261.305	0.939464	-0.0900904	0.827019	0.924541	Down	36.8383	32.7459	22.3707	38.335	46.468	19.5424	GADD45A	Growth arrest and DNA damage-inducible protein GADD45 alpha	ko04010,ko04064,ko04068,ko04110,ko04210,ko04115,ko04218,ko05200,ko05202,ko05210,ko05212,ko05225,ko05226,ko05214,ko05216,ko05220,ko05217,ko05218,ko05213,ko05224,ko05222,ko05223,ko05169	MAPK signaling pathway|NF-kappa B signaling pathway|FoxO signaling pathway|Cell cycle|Apoptosis|p53 signaling pathway|Cellular senescence|Pathways in cancer|Transcriptional misregulation in cancer|Colorectal cancer|Pancreatic cancer|Hepatocellular carcinoma|Gastric cancer|Glioma|Thyroid cancer|Chronic myeloid leukemia|Basal cell carcinoma|Melanoma|Endometrial cancer|Breast cancer|Small cell lung …	GO:0005737,GO:0016607,GO:0019900,GO:1990841,GO:0046982,GO:0042803,GO:0047485,GO:0071479,GO:0071260,GO:0007098,GO:0016525,GO:0043537,GO:0033140,GO:0071901,GO:0000122,GO:0043065,GO:0046330,GO:1900745,GO:2000379,GO:0051726,GO:0042770	cytoplasm|nuclear speck|kinase binding|promoter-specific chromatin binding|protein heterodimerization activity|protein homodimerization activity|protein N-terminus binding|cellular response to ionizing radiation|cellular response to mechanical stimulus|centrosome cycle|negative regulation of angiogenesis|negative regulation of blood vessel endothelial cell migration|negative regulation of peptidy…
evm.TU.Chr01.1496	275.107	287.529	262.685	0.912754	-0.131703	0.708897	0.863607	Down	11.807	15.7551	10.3335	13.1144	10.2992	22.5978	nsun4	5-methylcytosine rRNA methyltransferase NSUN4			GO:0005739,GO:0008168,GO:0003723,GO:0001510,GO:0006364	mitochondrion|methyltransferase activity|RNA binding|RNA methylation|rRNA processing
evm.TU.Chr01.1497	60.9852	73.007	48.9634	0.667853	-0.582398	0.393274	0.649215	Down	8.7407	6.00146	12.4219	4.73502	14.4549	27.4925	UQCRH	Cytochrome b-c1 complex subunit 6, mitochondrial	ko00190,ko04260,ko04714,ko05208,ko05010,ko05012,ko05014,ko05016,ko05020,ko05022,ko05415,ko04932	Oxidative phosphorylation|Cardiac muscle contraction|Thermogenesis|Chemical carcinogenesis - reactive oxygen species|Alzheimer disease|Parkinson disease|Amyotrophic lateral sclerosis|Huntington disease|Prion disease|Pathways of neurodegeneration - multiple diseases|Diabetic cardiomyopathy|Non-alcoholic fatty liver disease	GO:0005743,GO:0005746,GO:0005750,GO:0005739,GO:0008121,GO:0009060,GO:0045333,GO:0006122,GO:0006119	mitochondrial inner membrane|mitochondrial respirasome|mitochondrial respiratory chain complex III|mitochondrion|ubiquinol-cytochrome-c reductase activity|aerobic respiration|cellular respiration|mitochondrial electron transport, ubiquinol to cytochrome c|oxidative phosphorylation
evm.TU.Chr01.150	150.635	185.459	115.81	0.623367	-0.681846	0.0590297	0.23123	Down	8.1327	7.46443	8.44305	18.3836	10.2674	14.5903	Sult2b1	Sulfotransferase 2B1			GO:0005737,GO:0005829,GO:0005783,GO:0043231,GO:0005634,GO:0015485,GO:0051922,GO:0003676,GO:0036094,GO:1990239,GO:0050294,GO:0008146,GO:0050427,GO:0008203,GO:0008285,GO:0045606,GO:0008202,GO:0000103,GO:0051923	cytoplasm|cytosol|endoplasmic reticulum|intracellular membrane-bounded organelle|nucleus|cholesterol binding|cholesterol sulfotransferase activity|nucleic acid binding|small molecule binding|steroid hormone binding|steroid sulfotransferase activity|sulfotransferase activity|3'-phosphoadenosine 5'-phosphosulfate metabolic process|cholesterol metabolic process|negative regulation of cell population…
evm.TU.Chr01.1501	153.706	173.493	133.919	0.773929	-0.369728	0.432981	0.682432	Down	7.56841	5.73769	3.47242	12.6726	6.12575	4.65878	St3gal3	CMP-N-acetylneuraminate-beta-1,4-galactoside alpha-2,3-sialyltransferase	ko00513,ko00515,ko00514,ko00533,ko00601	Various types of N-glycan biosynthesis|Mannose type O-glycan biosynthesis|Other types of O-glycan biosynthesis|Glycosaminoglycan biosynthesis - keratan sulfate|Glycosphingolipid biosynthesis - lacto and neolacto series	GO:0032580,GO:0003836,GO:0008118,GO:0008373,GO:0010706,GO:0006486	Golgi cisterna membrane|beta-galactoside (CMP) alpha-2,3-sialyltransferase activity|N-acetyllactosaminide alpha-2,3-sialyltransferase activity|sialyltransferase activity|ganglioside biosynthetic process via lactosylceramide|protein glycosylation
evm.TU.Chr01.1502	524.345	416.741	631.949	1.51787	0.60205	0.0904582	0.296976	Up	15.4652	13.8826	6.05075	10.6157	6.49686	7.95897	KDM4A	Lysine-specific demethylase 4A			GO:0005829,GO:0001650,GO:0005654,GO:0005634,GO:0005721,GO:0032452,GO:0051864,GO:0140681,GO:0032454,GO:0140684,GO:0035064,GO:0031625,GO:0008270,GO:0014898,GO:0006338,GO:0070076,GO:0048712,GO:0010507,GO:0060548,GO:0045892,GO:0010629,GO:0010628,GO:0045666,GO:0031667	cytosol|fibrillar center|nucleoplasm|nucleus|pericentric heterochromatin|histone demethylase activity|histone H3K36 demethylase activity|histone H3K36me2/H3K36me3 demethylase activity|histone H3K9 demethylase activity|histone H3K9me2/H3K9me3 demethylase activity|methylated histone binding|ubiquitin protein ligase binding|zinc ion binding|cardiac muscle hypertrophy in response to stress|chromatin …
evm.TU.Chr01.1503	84.3245	123.884	44.7651	0.362563	-1.4637	0.00201699	0.0244009	Down	1.49826	1.90715	0.866796	6.30658	3.00416	3.4722	ptprf	Receptor-type tyrosine-protein phosphatase F	ko04514,ko04520,ko04910,ko04931	Cell adhesion molecules|Adherens junction|Insulin signaling pathway|Insulin resistance	GO:0016020,GO:0008201,GO:0004725,GO:0035335,GO:0006470,GO:0097374,GO:0099560	membrane|heparin binding|protein tyrosine phosphatase activity|peptidyl-tyrosine dephosphorylation|protein dephosphorylation|sensory neuron axon guidance|synaptic membrane adhesion
evm.TU.Chr01.1504	39.3809	58.3843	20.3776	0.349991	-1.51461	0.00946856	0.0716521	Down	0.362175	0.285185	0.242458	1.34822	0.501241	0.98595	ptprf	Receptor-type tyrosine-protein phosphatase F	ko04514,ko04520,ko04910,ko04931	Cell adhesion molecules|Adherens junction|Insulin signaling pathway|Insulin resistance	GO:0016020,GO:0008201,GO:0004725,GO:0035335,GO:0006470,GO:0097374,GO:0099560	membrane|heparin binding|protein tyrosine phosphatase activity|peptidyl-tyrosine dephosphorylation|protein dephosphorylation|sensory neuron axon guidance|synaptic membrane adhesion
evm.TU.Chr01.1508	1.39874	2.44316	0.354323	0.153787	-2.70099	0.38021	0.639152	Down	0	0.0642727	0	0.186704	0	0.281903	PBX1	Pre-B-cell leukemia transcription factor 1	ko04927,ko05202,ko04934	Cortisol synthesis and secretion|Transcriptional misregulation in cancer|Cushing syndrome	GO:0000785,GO:0005737,GO:0005654,GO:0005634,GO:0090575,GO:0003677,GO:0001228,GO:0003700,GO:0000981,GO:0140297,GO:0000978,GO:1990837,GO:0000976,GO:0001221,GO:0001222,GO:0030325,GO:0009887,GO:0009952,GO:0007420,GO:0001658,GO:0035162,GO:0030326,GO:0048568,GO:0048706,GO:0001654,GO:0000086,GO:0001779,GO:0043433,GO:0045665,GO:0048666,GO:0010971,GO:2000648,GO:0045944,GO:0009954,GO:0030278,GO:0006357,GO:…	chromatin|cytoplasm|nucleoplasm|nucleus|RNA polymerase II transcription regulator complex|DNA binding|DNA-binding transcription activator activity, RNA polymerase II-specific|DNA-binding transcription factor activity|DNA-binding transcription factor activity, RNA polymerase II-specific|DNA-binding transcription factor binding|RNA polymerase II cis-regulatory region sequence-specific DNA binding|s…
evm.TU.Chr01.151	2.28203	3.06459	1.49947	0.478499	-1.06341	0.605235	0.802576	Down	0.0392675	0.0509273	0.0981403	0.19725	0	0.268043	DPEP1	Dipeptidase 1			GO:0045177,GO:0016324,GO:0005789,GO:0005615,GO:0031528,GO:0005886,GO:0008800,GO:0043027,GO:0016805,GO:0034235,GO:0042802,GO:0070573,GO:0072341,GO:0008270,GO:0016999,GO:0071277,GO:0032869,GO:0071732,GO:0071466,GO:0006751,GO:0006507,GO:0050667,GO:1901749,GO:0006691,GO:0043066,GO:0030336,GO:0043154,GO:0006508	apical part of cell|apical plasma membrane|endoplasmic reticulum membrane|extracellular space|microvillus membrane|plasma membrane|beta-lactamase activity|cysteine-type endopeptidase inhibitor activity involved in apoptotic process|dipeptidase activity|GPI anchor binding|identical protein binding|metallodipeptidase activity|modified amino acid binding|zinc ion binding|antibiotic metabolic process…
evm.TU.Chr01.1510	3757.12	2240.01	5274.22	2.35451	1.23543	0.000241847	0.00518255	Up	313.627	269.478	153.236	89.3474	82.8072	169.67	Glul	Glutamine synthetase	ko00630,ko00910,ko00250,ko00220,ko02020,ko04217,ko04724,ko04727	Glyoxylate and dicarboxylate metabolism|Nitrogen metabolism|Alanine, aspartate and glutamate metabolism|Arginine biosynthesis|Two-component system|Necroptosis|Glutamatergic synapse|GABAergic synapse	GO:0043679,GO:0044297,GO:0042995,GO:0005737,GO:0005829,GO:0097386,GO:0043231,GO:0005739,GO:0043209,GO:0043005,GO:0043204,GO:0005886,GO:0032991,GO:0005791,GO:0005524,GO:0045503,GO:0016595,GO:0004356,GO:0042802,GO:0000287,GO:0030145,GO:0019706,GO:0019676,GO:0001525,GO:0008283,GO:0009267,GO:0006536,GO:0006542,GO:0050679,GO:0032024,GO:0051968,GO:0018345,GO:0010594,GO:1904749,GO:1903670,GO:0009749,GO:…	axon terminus|cell body|cell projection|cytoplasm|cytosol|glial cell projection|intracellular membrane-bounded organelle|mitochondrion|myelin sheath|neuron projection|perikaryon|plasma membrane|protein-containing complex|rough endoplasmic reticulum|ATP binding|dynein light chain binding|glutamate binding|glutamate-ammonia ligase activity|identical protein binding|magnesium ion binding|manganese i…
evm.TU.Chr01.1513	2.40546	1.58363	3.22729	1.9927	0.994727	0.594528	0.796197	Up	0.109687	0.142257	0.822416	0.137746	0.250031	0.249578	Kncn	Kinocilin			GO:0045177,GO:0016324,GO:0036064,GO:0032437,GO:0005737,GO:0060091,GO:0015630,GO:0043025	apical part of cell|apical plasma membrane|ciliary basal body|cuticular plate|cytoplasm|kinocilium|microtubule cytoskeleton|neuronal cell body
evm.TU.Chr01.1514	55.9569	111.482	0.431953	0.00369226	-8.08128	0.0301225	0.15239	Down	0	0	0.0650645	0	0.0593427	22.7463	ELOVL1	Elongation of very long chain fatty acids protein 1	ko00062,ko01040	Fatty acid elongation|Biosynthesis of unsaturated fatty acids	GO:0005783,GO:0005789,GO:0016020,GO:0102336,GO:0102337,GO:0102338,GO:0009922,GO:0102756,GO:0036109,GO:0046513,GO:0061436,GO:0034625,GO:0034626,GO:0019367,GO:0043651,GO:0035338,GO:0030148,GO:0006636,GO:0042761	endoplasmic reticulum|endoplasmic reticulum membrane|membrane|3-oxo-arachidoyl-CoA synthase activity|3-oxo-cerotoyl-CoA synthase activity|3-oxo-lignoceronyl-CoA synthase activity|fatty acid elongase activity|very-long-chain 3-ketoacyl-CoA synthase activity|alpha-linolenic acid metabolic process|ceramide biosynthetic process|establishment of skin barrier|fatty acid elongation, monounsaturated fatt…
evm.TU.Chr01.1515	1067.08	1376.16	758.001	0.550753	-0.860523	0.392425	0.64846	Down	28.9372	30.5571	31.4267	12.3246	23.975	154.549	CDC20	Cell division cycle protein 20 homolog	ko04120,ko04110,ko04111,ko04113,ko04114,ko05203,ko05166	Ubiquitin mediated proteolysis|Cell cycle|Cell cycle - yeast|Meiosis - yeast|Oocyte meiosis|Viral carcinogenesis|Human T-cell leukemia virus 1 infection	GO:0005680,GO:0005813,GO:0005829,GO:0033597,GO:0005654,GO:0048471,GO:0005819,GO:0000922,GO:0010997,GO:0019899,GO:0042826,GO:0008022,GO:1990757,GO:0031145,GO:0030154,GO:0051301,GO:0007064,GO:0090307,GO:0007094,GO:0051444,GO:0007399,GO:1905786,GO:0008284,GO:0090129,GO:0031915,GO:1904668,GO:0016567,GO:0050773,GO:0051445,GO:0040020,GO:0007346	anaphase-promoting complex|centrosome|cytosol|mitotic checkpoint complex|nucleoplasm|perinuclear region of cytoplasm|spindle|spindle pole|anaphase-promoting complex binding|enzyme binding|histone deacetylase binding|protein C-terminus binding|ubiquitin ligase activator activity|anaphase-promoting complex-dependent catabolic process|cell differentiation|cell division|mitotic sister chromatid cohes…
evm.TU.Chr01.1516	389.704	414.174	365.235	0.88316	-0.179253	0.590734	0.794576	Down	9.98937	8.05968	4.31679	10.644	6.8799	9.94664	Cc2d1b	Coiled-coil and C2 domain-containing protein 1B			GO:0043231,GO:0005654,GO:0005634,GO:0000981,GO:0001227,GO:0000978,GO:0000122,GO:0006357	intracellular membrane-bounded organelle|nucleoplasm|nucleus|DNA-binding transcription factor activity, RNA polymerase II-specific|DNA-binding transcription repressor activity, RNA polymerase II-specific|RNA polymerase II cis-regulatory region sequence-specific DNA binding|negative regulation of transcription by RNA polymerase II|regulation of transcription by RNA polymerase II
evm.TU.Chr01.1517	1080.32	1286.46	874.188	0.67967	-0.557095	0.137144	0.376816	Down	98.5488	73.9149	75.8827	126.847	185.106	82.3027			ko04630,ko04060,ko04640	JAK-STAT signaling pathway|Cytokine-cytokine receptor interaction|Hematopoietic cell lineage
evm.TU.Chr01.1518	41.6021	72.0956	11.1086	0.157881	-2.66309	1.77129e-05	0.000700996	Down	0.408662	0.161306	0.111017	1.58423	1.57957	1.55649	CLCN2	Chloride channel protein 2	ko04978	Mineral absorption	GO:0034707,GO:0030425,GO:0043204,GO:0005886,GO:0005247,GO:0090425,GO:0060689,GO:0006821,GO:0030324,GO:0032347,GO:0034765,GO:0060041	chloride channel complex|dendrite|perikaryon|plasma membrane|voltage-gated chloride channel activity|acinar cell differentiation|cell differentiation involved in salivary gland development|chloride transport|lung development|regulation of aldosterone biosynthetic process|regulation of ion transmembrane transport|retina development in camera-type eye
evm.TU.Chr01.1519	4.59277	1.62617	7.55936	4.65784	2.21966	0.132045	0.368602	Up	0.526967	0.151876	0.731687	0.14706	0.133468	0.0666133	Fam131a	Protein FAM131A
evm.TU.Chr01.1520	1043.59	1046.04	1041.14	0.995487	-0.0065255	0.985202	0.99394	Down	12.3275	12.6757	9.53757	9.0789	17.8679	10.2252	Eif4g1	Eukaryotic translation initiation factor 4 gamma 1	ko05416	Viral myocarditis	GO:0005737,GO:0010494,GO:0005829,GO:0016281,GO:0005634,GO:0005844,GO:0098794,GO:0005524,GO:0008190,GO:0042802,GO:0003729,GO:0008135,GO:0003743,GO:0001662,GO:0034645,GO:0031669,GO:0097009,GO:0030324,GO:0035278,GO:0010507,GO:0010801,GO:0030182,GO:0010942,GO:0030307,GO:1905537,GO:1900087,GO:1905612,GO:0045666,GO:0033138,GO:0051247,GO:0036493,GO:1905696,GO:1905606,GO:0006446,GO:0045471,GO:0006412,GO:…	cytoplasm|cytoplasmic stress granule|cytosol|eukaryotic translation initiation factor 4F complex|nucleus|polysome|postsynapse|ATP binding|eukaryotic initiation factor 4E binding|identical protein binding|mRNA binding|translation factor activity, RNA binding|translation initiation factor activity|behavioral fear response|cellular macromolecule biosynthetic process|cellular response to nutrient lev…
evm.TU.Chr01.1521	6.09443	4.89511	7.29375	1.46126	0.547208	0.669907	0.839578	Up	0.0960764	0.124605	0.330167	0.120653	0.0547512	0.27326	tf2	Serotransferrin-2	ko04066,ko04216,ko04978	HIF-1 signaling pathway|Ferroptosis|Mineral absorption	GO:0005615,GO:0046872,GO:0006811,GO:0055072	extracellular space|metal ion binding|ion transport|iron ion homeostasis
evm.TU.Chr01.1522	882.557	308.584	1456.53	4.71632	2.23766	3.58962e-05	0.00123426	Up	22.076	25.0482	65.2556	6.72356	5.48916	16.2986	tf2	Serotransferrin-2	ko04066,ko04216,ko04978	HIF-1 signaling pathway|Ferroptosis|Mineral absorption	GO:0005615,GO:0046872,GO:0006811,GO:0055072	extracellular space|metal ion binding|ion transport|iron ion homeostasis
evm.TU.Chr01.1523	1211.39	1049.44	1373.34	1.30885	0.388301	0.116363	0.342926	Up	56.3325	57.9724	36.0209	42.373	33.2926	49.9034	UBXN7	UBX domain-containing protein 7			GO:0005829,GO:0016604,GO:0005654,GO:0005634,GO:0034098,GO:0061629,GO:0043130,GO:0031625,GO:0043161	cytosol|nuclear body|nucleoplasm|nucleus|VCP-NPL4-UFD1 AAA ATPase complex|RNA polymerase II-specific DNA-binding transcription factor binding|ubiquitin binding|ubiquitin protein ligase binding|proteasome-mediated ubiquitin-dependent protein catabolic process
evm.TU.Chr01.1524	14.0231	16.4899	11.5562	0.701184	-0.512135	0.617564	0.80898	Down	2.15592	1.32446	0.992571	1.28246	0.517305	5.42186	COL11A1	Collagen alpha-1(XI) chain	ko04974	Protein digestion and absorption	GO:0005592,GO:0062023,GO:0005788,GO:0031012,GO:0005576,GO:0005615,GO:0050840,GO:0005201,GO:1904399,GO:0008201,GO:0046872,GO:0030674,GO:0001502,GO:0002063,GO:0030199,GO:0050910,GO:0048704,GO:0035987,GO:0030198,GO:0042472,GO:0001503,GO:0006029,GO:0007605,GO:0035989,GO:0055010,GO:0007601	collagen type XI trimer|collagen-containing extracellular matrix|endoplasmic reticulum lumen|extracellular matrix|extracellular region|extracellular space|extracellular matrix binding|extracellular matrix structural constituent|heparan sulfate binding|heparin binding|metal ion binding|protein-macromolecule adaptor activity|cartilage condensation|chondrocyte development|collagen fibril organizatio…
evm.TU.Chr01.1525	1.88825	2.35466	1.42184	0.604671	-0.725777	0.776371	0.89986	Down	0.180803	0.468979	0.225938	0	1.44248	0	ube2wa	Probable ubiquitin-conjugating enzyme E2 W-A	ko04120	Ubiquitin mediated proteolysis	GO:0005634,GO:0005524,GO:0061631,GO:0004842,GO:0071218,GO:0006281,GO:0043161,GO:0006513,GO:0000209,GO:0006515	nucleus|ATP binding|ubiquitin conjugating enzyme activity|ubiquitin-protein transferase activity|cellular response to misfolded protein|DNA repair|proteasome-mediated ubiquitin-dependent protein catabolic process|protein monoubiquitination|protein polyubiquitination|protein quality control for misfolded or incompletely synthesized proteins
evm.TU.Chr01.1527	2.91314	3.69579	2.13049	0.577776	-0.791418	0.700015	0.857697	Down	0.137109	0.711284	0.171337	0.172183	1.56269	0	ube2wa	Probable ubiquitin-conjugating enzyme E2 W-A	ko04120	Ubiquitin mediated proteolysis	GO:0005634,GO:0005524,GO:0061631,GO:0004842,GO:0071218,GO:0006281,GO:0043161,GO:0006513,GO:0000209,GO:0006515	nucleus|ATP binding|ubiquitin conjugating enzyme activity|ubiquitin-protein transferase activity|cellular response to misfolded protein|DNA repair|proteasome-mediated ubiquitin-dependent protein catabolic process|protein monoubiquitination|protein polyubiquitination|protein quality control for misfolded or incompletely synthesized proteins
evm.TU.Chr01.1528	6.82559	13.2969	0.354323	0.0283036	-5.14287	0.0140673	0.092787	Down	0	0.0491671	0	0.952161	0	0.991985	G2E3	G2/M phase-specific E3 ubiquitin-protein ligase			GO:0005737,GO:0005730,GO:0005634,GO:0046872,GO:0004842,GO:0006915	cytoplasm|nucleolus|nucleus|metal ion binding|ubiquitin-protein transferase activity|apoptotic process
evm.TU.Chr01.1529	3.86622	1.34552	6.38692	4.80102	2.26334	0.268272	0.540127	Up	0.236735	2.1492	0.295833	0	0.539634	0	UBE2W	Ubiquitin-conjugating enzyme E2 W	ko04120	Ubiquitin mediated proteolysis	GO:0005634,GO:0005524,GO:0061631,GO:0004842,GO:0071218,GO:0006281,GO:0043161,GO:0006513,GO:0000209,GO:0006515	nucleus|ATP binding|ubiquitin conjugating enzyme activity|ubiquitin-protein transferase activity|cellular response to misfolded protein|DNA repair|proteasome-mediated ubiquitin-dependent protein catabolic process|protein monoubiquitination|protein polyubiquitination|protein quality control for misfolded or incompletely synthesized proteins
evm.TU.Chr01.1530	371.454	297.394	445.514	1.49692	0.581996	0.0472948	0.201882	Up	22.4922	23.1887	24.6606	15.0486	18.8607	18.0691	ppp1r7	Protein phosphatase 1 regulatory subunit 7			GO:0005737,GO:0005634	cytoplasm|nucleus
evm.TU.Chr01.1531	374.373	318.243	430.503	1.35224	0.435346	0.107729	0.328022	Up	14.8566	18.6342	13.7612	11.1697	13.368	13.6403	gk5	Putative glycerol kinase 5			GO:0005739,GO:0005524,GO:0004370,GO:0019563,GO:0006071,GO:0046167,GO:0016310,GO:0006641	mitochondrion|ATP binding|glycerol kinase activity|glycerol catabolic process|glycerol metabolic process|glycerol-3-phosphate biosynthetic process|phosphorylation|triglyceride metabolic process
evm.TU.Chr01.1532	791.485	789.255	793.715	1.00645	0.00926949	0.97094	0.988409	Up	10.82	9.86537	6.17184	10.0009	9.32528	9.55661	Xrn1	5'-3' exoribonuclease 1	ko03008,ko03018	Ribosome biogenesis in eukaryotes|RNA degradation	GO:0005737,GO:0005829,GO:0030425,GO:0043025,GO:0005634,GO:0000932,GO:0005886,GO:0045202,GO:0004534,GO:0051880,GO:0002151,GO:0003723,GO:0071044,GO:0051321,GO:0017148,GO:0071028,GO:0000956,GO:0090503,GO:0006396,GO:0016075,GO:0000723	cytoplasm|cytosol|dendrite|neuronal cell body|nucleus|P-body|plasma membrane|synapse|5'-3' exoribonuclease activity|G-quadruplex DNA binding|G-quadruplex RNA binding|RNA binding|histone mRNA catabolic process|meiotic cell cycle|negative regulation of translation|nuclear mRNA surveillance|nuclear-transcribed mRNA catabolic process|RNA phosphodiester bond hydrolysis, exonucleolytic|RNA processing|r…
evm.TU.Chr01.1539	7.70491	6.09103	9.3188	1.53757	0.620656	0.641278	0.822622	Up	1.03857	0.708921	0.068307	0.411865	0.0623	0.808433	ZFYVE9	Zinc finger FYVE domain-containing protein 9	ko04350,ko04144	TGF-beta signaling pathway|Endocytosis	GO:0005829,GO:0005769,GO:0031901,GO:0043231,GO:0032991,GO:0005545,GO:0046872,GO:0019904,GO:0006897,GO:0016197,GO:0007179	cytosol|early endosome|early endosome membrane|intracellular membrane-bounded organelle|protein-containing complex|1-phosphatidylinositol binding|metal ion binding|protein domain specific binding|endocytosis|endosomal transport|transforming growth factor beta receptor signaling pathway
evm.TU.Chr01.154	40.3274	74.5108	6.14405	0.0807842	-3.62978	0.000795997	0.0125404	Down	0.120535	0.468979	0.602502	1.36232	0.755587	15.3586	NQO1	NAD(P)H dehydrogenase [quinone] 1	ko00130,ko05200,ko05208,ko05225,ko05418	Ubiquinone and other terpenoid-quinone biosynthesis|Pathways in cancer|Chemical carcinogenesis - reactive oxygen species|Hepatocellular carcinoma|Fluid shear stress and atherosclerosis	GO:0005829,GO:0050136,GO:0008753,GO:0034599,GO:0042177,GO:0019430,GO:0006743,GO:0042360,GO:0042373	cytosol|NADH dehydrogenase (quinone) activity|NADPH dehydrogenase (quinone) activity|cellular response to oxidative stress|negative regulation of protein catabolic process|removal of superoxide radicals|ubiquinone metabolic process|vitamin E metabolic process|vitamin K metabolic process
evm.TU.Chr01.1540	1.02089	0	2.04178	11.7149	3.55027	0.369055	0.630805	Up	0.481553	0.10409	0	0	0	0			ko04350,ko04144	TGF-beta signaling pathway|Endocytosis
evm.TU.Chr01.1541	1.90112	3.44791	0.354323	0.109124	-3.19597	0.18078	0.437942	Down	0	0.277124	0	1.07335	0.487073	1.21548
evm.TU.Chr01.1547	292.18	306.161	278.199	0.908713	-0.138103	0.678706	0.844867	Down	16.4114	10.9664	11.5034	15.5357	11.1564	21.0403	AGFG1	Arf-GAP domain and FG repeat-containing protein 1			GO:0005737,GO:0031410,GO:0005829,GO:0043231,GO:0005643,GO:0003677,GO:0005096,GO:0046872,GO:0003723,GO:0001675,GO:0045109,GO:0006406,GO:0007289	cytoplasm|cytoplasmic vesicle|cytosol|intracellular membrane-bounded organelle|nuclear pore|DNA binding|GTPase activator activity|metal ion binding|RNA binding|acrosome assembly|intermediate filament organization|mRNA export from nucleus|spermatid nucleus differentiation
evm.TU.Chr01.1548	398.059	393.481	402.637	1.0223	0.0318162	0.924684	0.968547	Up	18.933	19.05	25.0896	21.9196	26.3619	20.4003	si:dkeyp-13a3.3	Probable flap endonuclease 1 homolog	ko03030,ko03410,ko03450	DNA replication|Base excision repair|Non-homologous end-joining	GO:0005739,GO:0005730,GO:0005654,GO:0005634,GO:0008409,GO:0017108,GO:0003677,GO:0000287,GO:0030145,GO:0004523,GO:0006281,GO:0006260	mitochondrion|nucleolus|nucleoplasm|nucleus|5'-3' exonuclease activity|5'-flap endonuclease activity|DNA binding|magnesium ion binding|manganese ion binding|RNA-DNA hybrid ribonuclease activity|DNA repair|DNA replication
evm.TU.Chr01.1549	376.745	452.673	300.818	0.663866	-0.591035	0.0454153	0.197101	Down	1.93904	2.6725	1.87931	3.24676	2.85916	4.69596	ATR	Serine/threonine-protein kinase ATR	ko03460,ko04110,ko04214,ko04115,ko04218,ko05166,ko05170,ko05165	Fanconi anemia pathway|Cell cycle|Apoptosis - fly|p53 signaling pathway|Cellular senescence|Human T-cell leukemia virus 1 infection|Human immunodeficiency virus 1 infection|Human papillomavirus infection	GO:0070310,GO:0005694,GO:0005794,GO:0005654,GO:0005634,GO:0016605,GO:0005524,GO:0003677,GO:0032405,GO:0032407,GO:0004672,GO:0106310,GO:0004674,GO:0006974,GO:0071480,GO:0034644,GO:0000077,GO:0006281,GO:0006260,GO:0097695,GO:0097694,GO:0036297,GO:0008156,GO:0006139,GO:0018105,GO:0043517,GO:1904884,GO:0032212,GO:0046777,GO:0070198,GO:0006468,GO:1900034,GO:2000779,GO:0031297,GO:0090399,GO:0046685,GO:…	ATR-ATRIP complex|chromosome|Golgi apparatus|nucleoplasm|nucleus|PML body|ATP binding|DNA binding|MutLalpha complex binding|MutSalpha complex binding|protein kinase activity|protein serine kinase activity|protein serine/threonine kinase activity|cellular response to DNA damage stimulus|cellular response to gamma radiation|cellular response to UV|DNA damage checkpoint signaling|DNA repair|DNA repl…
evm.TU.Chr01.155	12.9713	14.6194	11.3233	0.784143	-0.350811	0.703733	0.860272	Down	0.597722	0.489603	0.15725	0.434572	0.860526	0.357903	Matcap	Microtubule-associated tyrosine carboxypeptidase			GO:0005737,GO:0005874,GO:0046872,GO:0004181,GO:0106423,GO:0007420,GO:0006508	cytoplasm|microtubule|metal ion binding|metallocarboxypeptidase activity|tubulin-tyrosine carboxypeptidase|brain development|proteolysis
evm.TU.Chr01.1550	1.59301	0.289441	2.89659	8.50771	3.08877	0.293966	0.563744	Up	0.0747867	0.121242	0	0	0	0.0212708	Amer3	APC membrane recruitment protein 3			GO:0005886,GO:0008013,GO:0005546,GO:0060828,GO:0016055	plasma membrane|beta-catenin binding|phosphatidylinositol-4,5-bisphosphate binding|regulation of canonical Wnt signaling pathway|Wnt signaling pathway
evm.TU.Chr01.1551	402.969	359.473	446.465	1.24111	0.311636	0.420651	0.672566	Up	2.65546	3.5603	2.75035	3.25964	1.26788	3.59261	ARHGEF4	Rho guanine nucleotide exchange factor 4			GO:0005829,GO:0032587,GO:0005085,GO:0019904,GO:0046847,GO:0035556,GO:0030032,GO:0051056	cytosol|ruffle membrane|guanyl-nucleotide exchange factor activity|protein domain specific binding|filopodium assembly|intracellular signal transduction|lamellipodium assembly|regulation of small GTPase mediated signal transduction
evm.TU.Chr01.1552	676.206	592.932	759.48	1.28035	0.35654	0.169241	0.422545	Up	35.5496	44.273	36.2227	39.7785	26.3883	34.2737	SH3GLB1	Endophilin-B1	ko04144,ko04140	Endocytosis|Autophagy - animal	GO:0000139,GO:0016020,GO:0005741,GO:0008289,GO:0006915,GO:0061024	Golgi membrane|membrane|mitochondrial outer membrane|lipid binding|apoptotic process|membrane organization
evm.TU.Chr01.1554	38.5317	12.0588	65.0046	5.35469	2.4208	0.0490467	0.206658	Up	0.256578	0.166382	5.69118	0.322213	0.109663	1.05815		Alpha-amylase OS=Oryzias latipes OX=8090 PE=1 SV=1	ko00500,ko04970,ko04972,ko04973	Starch and sucrose metabolism|Salivary secretion|Pancreatic secretion|Carbohydrate digestion and absorption	GO:0005576,GO:0004556,GO:0046872,GO:0005975	extracellular region|alpha-amylase activity|metal ion binding|carbohydrate metabolic process
evm.TU.Chr01.1555	20.2906	32.4247	8.15655	0.253204	-1.98163	0.0182648	0.110333	Down	0.0821285	0.130185	0.0456137	0.572987	0.364021	0.145345	Col11a1	Collagen alpha-1(XI) chain	ko04974	Protein digestion and absorption	GO:0005581,GO:0005592,GO:0062023,GO:0031012,GO:0005615,GO:0005201,GO:1904399,GO:0008201,GO:0046872,GO:0001502,GO:0051216,GO:0002063,GO:0030199,GO:0050910,GO:0048704,GO:0035987,GO:0030198,GO:0003007,GO:0042472,GO:0001503,GO:0006029,GO:0007605,GO:0048705,GO:0035989,GO:0055010,GO:0007601	collagen trimer|collagen type XI trimer|collagen-containing extracellular matrix|extracellular matrix|extracellular space|extracellular matrix structural constituent|heparan sulfate binding|heparin binding|metal ion binding|cartilage condensation|cartilage development|chondrocyte development|collagen fibril organization|detection of mechanical stimulus involved in sensory perception of sound|embr…
evm.TU.Chr01.1558	11.1856	17.9503	4.42079	0.241778	-2.04825	0.0752526	0.26671	Down	0.0215731	0.0373051	0.0449309	0.0541833	0.0573715	0.384511	Abca4	Retinal-specific phospholipid-transporting ATPase ABCA4	ko02010	ABC transporters	GO:0031410,GO:0005783,GO:0043231,GO:0001750,GO:0005886,GO:0120202,GO:0005502,GO:0140359,GO:0005503,GO:0005524,GO:0016887,GO:0140326,GO:0042626,GO:0140327,GO:0003924,GO:0005319,GO:0140347,GO:0090555,GO:0005548,GO:0005501,GO:0006869,GO:0006649,GO:0045332,GO:0045494,GO:0050896,GO:0042574,GO:0001523,GO:0007601	cytoplasmic vesicle|endoplasmic reticulum|intracellular membrane-bounded organelle|photoreceptor outer segment|plasma membrane|rod photoreceptor disc membrane|11-cis retinal binding|ABC-type transporter activity|all-trans retinal binding|ATP binding|ATP hydrolysis activity|ATPase-coupled intramembrane lipid transporter activity|ATPase-coupled transmembrane transporter activity|flippase activity|G…
evm.TU.Chr01.1559	1574.45	1776.55	1372.36	0.772394	-0.372592	0.0942142	0.304115	Down	19.8898	24.2164	18.3961	30.9249	29.1308	28.5547	arhgap29	Rho GTPase-activating protein 29	ko04520	Adherens junction	GO:0005737,GO:0005096,GO:0046872,GO:0090630,GO:0048513,GO:0048468,GO:0007165	cytoplasm|GTPase activator activity|metal ion binding|activation of GTPase activity|animal organ development|cell development|signal transduction
evm.TU.Chr01.156	1404.98	1257.59	1552.38	1.23411	0.303471	0.230008	0.497658	Up	79.3919	88.1191	73.9016	81.0179	51.5556	85.1025		Casein kinase II subunit alpha' OS=Gallus gallus OX=9031 PE=2 SV=1	ko03008,ko04310,ko04064,ko04137,ko04139,ko04520,ko04712,ko05235,ko05162,ko05010,ko05020,ko05022	Ribosome biogenesis in eukaryotes|Wnt signaling pathway|NF-kappa B signaling pathway|Mitophagy - animal|Mitophagy - yeast|Adherens junction|Circadian rhythm - plant|PD-L1 expression and PD-1 checkpoint pathway in cancer|Measles|Alzheimer disease|Prion disease|Pathways of neurodegeneration - multiple diseases	GO:0005829,GO:0005634,GO:0031519,GO:0005956,GO:0005524,GO:0047485,GO:0106310,GO:0004674,GO:2000059,GO:0018105,GO:0018107,GO:0051726,GO:1905818,GO:0016055	cytosol|nucleus|PcG protein complex|protein kinase CK2 complex|ATP binding|protein N-terminus binding|protein serine kinase activity|protein serine/threonine kinase activity|negative regulation of ubiquitin-dependent protein catabolic process|peptidyl-serine phosphorylation|peptidyl-threonine phosphorylation|regulation of cell cycle|regulation of chromosome separation|Wnt signaling pathway
evm.TU.Chr01.1560	2564.81	2516.01	2613.61	1.03867	0.0547307	0.844845	0.933121	Up	156.779	138.153	161.979	134.302	182.174	170.625	F3	Tissue factor	ko04610,ko04933	Complement and coagulation cascades|AGE-RAGE signaling pathway in diabetic complications	GO:0009986,GO:0062023,GO:0031012,GO:0005615,GO:0005886,GO:1905286,GO:0004896,GO:0005543,GO:0002020,GO:0004252,GO:0006919,GO:0002541,GO:0007596,GO:0019221,GO:0045766,GO:0001938,GO:0032757,GO:0010641,GO:0051897	cell surface|collagen-containing extracellular matrix|extracellular matrix|extracellular space|plasma membrane|serine-type peptidase complex|cytokine receptor activity|phospholipid binding|protease binding|serine-type endopeptidase activity|activation of cysteine-type endopeptidase activity involved in apoptotic process|activation of plasma proteins involved in acute inflammatory response|blood c…
evm.TU.Chr01.1561	4271.52	4695.97	3847.06	0.819368	-0.287417	0.227033	0.494236	Down	90.4748	78.7356	54.1097	110.425	92.3609	93.145	ACTN4	Alpha-actinin-4	ko04510,ko04520,ko04530,ko04810,ko04670,ko05203,ko05131,ko05146,ko05322	Focal adhesion|Adherens junction|Tight junction|Regulation of actin cytoskeleton|Leukocyte transendothelial migration|Viral carcinogenesis|Shigellosis|Amoebiasis|Systemic lupus erythematosus	GO:0070161,GO:0005737,GO:0005856,GO:0005634,GO:0048471,GO:1990904,GO:0003779,GO:0005509,GO:0030374,GO:0035357,GO:0015031,GO:0048384	anchoring junction|cytoplasm|cytoskeleton|nucleus|perinuclear region of cytoplasm|ribonucleoprotein complex|actin binding|calcium ion binding|nuclear receptor coactivator activity|peroxisome proliferator activated receptor signaling pathway|protein transport|retinoic acid receptor signaling pathway
evm.TU.Chr01.1562	289.272	287.177	291.367	1.01428	0.0204611	0.964893	0.98549	Up	14.0248	16.7109	17.1543	10.2687	28.1849	12.5729	Gpr4	G-protein coupled receptor 4			GO:0005886,GO:0004930,GO:0007189,GO:0060055,GO:0007186,GO:0072144,GO:0016525,GO:0007200,GO:0051482,GO:0050729,GO:0035025,GO:0030155,GO:0043114,GO:0010447	plasma membrane|G protein-coupled receptor activity|adenylate cyclase-activating G protein-coupled receptor signaling pathway|angiogenesis involved in wound healing|G protein-coupled receptor signaling pathway|glomerular mesangial cell development|negative regulation of angiogenesis|phospholipase C-activating G protein-coupled receptor signaling pathway|positive regulation of cytosolic calcium io…
evm.TU.Chr01.1563	6455	5905.7	7004.3	1.18594	0.246029	0.346269	0.611586	Up	363.779	380.896	422.526	333.876	391.848	366.467	eif3k	Eukaryotic translation initiation factor 3 subunit K			GO:0016282,GO:0033290,GO:0005852,GO:0005634,GO:0043022,GO:0003723,GO:0003743,GO:0048856,GO:0001732,GO:0006446,GO:0006413	eukaryotic 43S preinitiation complex|eukaryotic 48S preinitiation complex|eukaryotic translation initiation factor 3 complex|nucleus|ribosome binding|RNA binding|translation initiation factor activity|anatomical structure development|formation of cytoplasmic translation initiation complex|regulation of translational initiation|translational initiation
evm.TU.Chr01.1564	9.27081	10.9959	7.54571	0.680154	-0.556066	0.570479	0.781377	Down	0.134494	0.232572	0.19608	0.168898	0.332125	0.408029	Ngef	Ephexin-1	ko04360	Axon guidance	GO:0005829,GO:0098978,GO:0030426,GO:0016020,GO:0098794,GO:0046875,GO:0005085,GO:0090630,GO:0030154,GO:0048013,GO:0061002,GO:0007399,GO:0043087,GO:1905806	cytosol|glutamatergic synapse|growth cone|membrane|postsynapse|ephrin receptor binding|guanyl-nucleotide exchange factor activity|activation of GTPase activity|cell differentiation|ephrin receptor signaling pathway|negative regulation of dendritic spine morphogenesis|nervous system development|regulation of GTPase activity|regulation of synapse pruning
evm.TU.Chr01.1565	91.2422	106.628	75.8565	0.711344	-0.49138	0.399737	0.654693	Down	4.67122	3.3657	4.92931	5.86615	11.0029	2.89337	LPAR6	Lysophosphatidic acid receptor 6			GO:0005886,GO:0004930,GO:0070915,GO:0051482,GO:0035025	plasma membrane|G protein-coupled receptor activity|lysophosphatidic acid receptor activity|positive regulation of cytosolic calcium ion concentration involved in phospholipase C-activating G protein-coupled signaling pathway|positive regulation of Rho protein signal transduction
evm.TU.Chr01.1566	38.936	56.1693	21.7027	0.385873	-1.3738	0.0358625	0.169882	Down	1.72853	1.07938	1.76003	4.26101	6.42102	2.25785	ITM2C	Integral membrane protein 2C			GO:0005794,GO:0005765,GO:0005764,GO:0048471,GO:0005886,GO:0001540,GO:0010977,GO:0030182	Golgi apparatus|lysosomal membrane|lysosome|perinuclear region of cytoplasm|plasma membrane|amyloid-beta binding|negative regulation of neuron projection development|neuron differentiation
evm.TU.Chr01.1567	5.71217	4.35438	7.06996	1.60202	0.679893	0.607699	0.803953	Up	0.135789	0.0880544	0.282812	0.170525	0.0257941	0.180231	KCNV2	Potassium voltage-gated channel subfamily V member 2			GO:0016020,GO:0005886,GO:0008076,GO:0005249,GO:0071805,GO:0051260,GO:0034765	membrane|plasma membrane|voltage-gated potassium channel complex|voltage-gated potassium channel activity|potassium ion transmembrane transport|protein homooligomerization|regulation of ion transmembrane transport
evm.TU.Chr01.1568	776.624	1101.55	451.702	0.409889	-1.28669	1.41019e-05	0.000589021	Down	19.7887	17.5958	18.968	67.3041	37.291	49.077	ANGPTL4	Angiopoietin-related protein 4	ko03320,ko04979	PPAR signaling pathway|Cholesterol metabolism	GO:0062023,GO:0005615,GO:0004857,GO:0042802,GO:0005102,GO:0001525,GO:0072577,GO:0006629,GO:2000352,GO:0051005,GO:0043335,GO:0070328	collagen-containing extracellular matrix|extracellular space|enzyme inhibitor activity|identical protein binding|signaling receptor binding|angiogenesis|endothelial cell apoptotic process|lipid metabolic process|negative regulation of endothelial cell apoptotic process|negative regulation of lipoprotein lipase activity|protein unfolding|triglyceride homeostasis
evm.TU.Chr01.157	75.903	64.3153	87.4907	1.36323	0.447031	0.38778	0.645384	Up	3.17269	4.26042	1.15784	2.53866	1.50402	2.71512	ZNF319	Zinc finger protein 319			GO:0005634,GO:0001228,GO:0046872,GO:0000978,GO:0006357	nucleus|DNA-binding transcription activator activity, RNA polymerase II-specific|metal ion binding|RNA polymerase II cis-regulatory region sequence-specific DNA binding|regulation of transcription by RNA polymerase II
evm.TU.Chr01.158	1.55463	2.40062	0.708646	0.293947	-1.76637	0.55614	0.771755	Down	0	0.0460378	0	0.044578	0	0.121154	Jph3	Junctophilin-3			GO:0005783,GO:0005789,GO:0030314,GO:0016020,GO:0005886,GO:0035640,GO:0007612,GO:0040011,GO:0007613,GO:0050885,GO:0048168,GO:0060314,GO:0048167	endoplasmic reticulum|endoplasmic reticulum membrane|junctional membrane complex|membrane|plasma membrane|exploration behavior|learning|locomotion|memory|neuromuscular process controlling balance|regulation of neuronal synaptic plasticity|regulation of ryanodine-sensitive calcium-release channel activity|regulation of synaptic plasticity
evm.TU.Chr01.159	13.511	9.27984	17.7421	1.92107	0.94191	0.251524	0.521263	Up	1.27968	0.711284	0.742459	0.68873	0.416718	0.467958	PSMD13	26S proteasome non-ATPase regulatory subunit 13	ko03050,ko05169,ko05010,ko05012,ko05014,ko05016,ko05017,ko05020,ko05022	Proteasome|Epstein-Barr virus infection|Alzheimer disease|Parkinson disease|Amyotrophic lateral sclerosis|Huntington disease|Spinocerebellar ataxia|Prion disease|Pathways of neurodegeneration - multiple diseases	GO:0005829,GO:0005634,GO:0022624,GO:0008541,GO:0005198,GO:0006511	cytosol|nucleus|proteasome accessory complex|proteasome regulatory particle, lid subcomplex|structural molecule activity|ubiquitin-dependent protein catabolic process
evm.TU.Chr01.160	302.211	270.091	334.33	1.23618	0.305884	0.335549	0.603187	Up	15.539	17.6043	17.6477	17.8496	10.4179	17.8864	SIRT3	NAD-dependent protein deacetylase sirtuin-3, mitochondrial	ko00760,ko05230	Nicotinate and nicotinamide metabolism|Central carbon metabolism in cancer	GO:0005759,GO:0005739,GO:0005654,GO:0005634,GO:0032991,GO:0070403,GO:0017136,GO:0034979,GO:0043565,GO:0016740,GO:0008270,GO:0009060,GO:0034983,GO:1902553,GO:2000304,GO:1901671,GO:0006476	mitochondrial matrix|mitochondrion|nucleoplasm|nucleus|protein-containing complex|NAD+ binding|NAD-dependent histone deacetylase activity|NAD-dependent protein deacetylase activity|sequence-specific DNA binding|transferase activity|zinc ion binding|aerobic respiration|peptidyl-lysine deacetylation|positive regulation of catalase activity|positive regulation of ceramide biosynthetic process|positi…
evm.TU.Chr01.162	176.025	233.43	118.619	0.508999	-0.974265	0.0307411	0.15355	Down	3.62763	3.42995	2.36898	7.49471	8.88267	3.38155	CDHR5	Cadherin-related family member 5			GO:0016324,GO:0031526,GO:0005905,GO:0070062,GO:0031528,GO:0005886,GO:0008013,GO:0005509,GO:0050839,GO:0007155,GO:0030154,GO:0007156,GO:0090675,GO:0032532	apical plasma membrane|brush border membrane|clathrin-coated pit|extracellular exosome|microvillus membrane|plasma membrane|beta-catenin binding|calcium ion binding|cell adhesion molecule binding|cell adhesion|cell differentiation|homophilic cell adhesion via plasma membrane adhesion molecules|intermicrovillar adhesion|regulation of microvillus length
evm.TU.Chr01.163	2.06777	3.70359	0.431953	0.101481	-3.30071	0.168888	0.422254	Down	0	0	0.0471569	0.0473897	0.172039	0.300524	Rxfp3	Relaxin-3 receptor 1	ko04080,ko04926	Neuroactive ligand-receptor interaction|Relaxin signaling pathway	GO:0016020,GO:0005886,GO:0008528,GO:0007218,GO:0032467,GO:0051482	membrane|plasma membrane|G protein-coupled peptide receptor activity|neuropeptide signaling pathway|positive regulation of cytokinesis|positive regulation of cytosolic calcium ion concentration involved in phospholipase C-activating G protein-coupled signaling pathway
evm.TU.Chr01.164	58.2093	79.9753	36.4433	0.456127	-1.13249	0.0204027	0.119153	Down	0.448448	0.426512	0.348692	1.4392	0.658772	0.872993	ADAMTS7	A disintegrin and metalloproteinase with thrombospondin motifs 7			GO:0009986,GO:0005788,GO:0031012,GO:0005576,GO:0046872,GO:0004222,GO:0008237,GO:0071773,GO:0071347,GO:0071356,GO:0002062,GO:0030199,GO:0030198,GO:0032331,GO:0043931,GO:0006029,GO:0051603	cell surface|endoplasmic reticulum lumen|extracellular matrix|extracellular region|metal ion binding|metalloendopeptidase activity|metallopeptidase activity|cellular response to BMP stimulus|cellular response to interleukin-1|cellular response to tumor necrosis factor|chondrocyte differentiation|collagen fibril organization|extracellular matrix organization|negative regulation of chondrocyte diff…
evm.TU.Chr01.165	162.988	227.428	98.5483	0.434018	-1.20417	0.0172613	0.106622	Down	4.3525	3.04264	2.85454	8.79972	12.6657	3.75771	CHRNA7	Neuronal acetylcholine receptor subunit alpha-7	ko04020,ko04080,ko04725,ko05207,ko05010,ko05022,ko05033	Calcium signaling pathway|Neuroactive ligand-receptor interaction|Cholinergic synapse|Chemical carcinogenesis - receptor activation|Alzheimer disease|Pathways of neurodegeneration - multiple diseases|Nicotine addiction	GO:0005892,GO:0030424,GO:0005737,GO:0030425,GO:0043204,GO:0005886,GO:0045211,GO:0042166,GO:0015464,GO:0022848,GO:0001540,GO:0017081,GO:0042803,GO:0015643,GO:0006816,GO:0006874,GO:0050890,GO:0051899,GO:0032720,GO:0045766,GO:0008284,GO:0043410,GO:0080164,GO:0001666,GO:0035094,GO:0007165	acetylcholine-gated channel complex|axon|cytoplasm|dendrite|perikaryon|plasma membrane|postsynaptic membrane|acetylcholine binding|acetylcholine receptor activity|acetylcholine-gated cation-selective channel activity|amyloid-beta binding|chloride channel regulator activity|protein homodimerization activity|toxic substance binding|calcium ion transport|cellular calcium ion homeostasis|cognition|me…
evm.TU.Chr01.166	293.455	284.877	302.032	1.05924	0.0830266	0.871064	0.943413	Up	9.23119	11.5946	8.77001	4.46151	6.40565	20.5405	TRIP4	Activating signal cointegrator 1			GO:0099053,GO:0005737,GO:0005829,GO:0005815,GO:0031594,GO:0016604,GO:0005654,GO:0005634,GO:0032991,GO:0035035,GO:0030331,GO:0016922,GO:0002020,GO:0019901,GO:0003713,GO:0044389,GO:0008270,GO:0030520,GO:0045893,GO:0006355,GO:0045661,GO:0072344,GO:0032790,GO:1990116,GO:1901998	activating signal cointegrator 1 complex|cytoplasm|cytosol|microtubule organizing center|neuromuscular junction|nuclear body|nucleoplasm|nucleus|protein-containing complex|histone acetyltransferase binding|nuclear estrogen receptor binding|nuclear receptor binding|protease binding|protein kinase binding|transcription coactivator activity|ubiquitin-like protein ligase binding|zinc ion binding|intr…
evm.TU.Chr01.167	178.641	174.307	182.975	1.05269	0.074078	0.83803	0.930168	Up	3.46641	2.92221	1.42329	2.76736	2.44104	2.77465	ZNF609	Zinc finger protein 609			GO:0005654,GO:0005634,GO:0046872,GO:1990841,GO:0007517,GO:2001224,GO:0045944,GO:2000291,GO:0006357	nucleoplasm|nucleus|metal ion binding|promoter-specific chromatin binding|muscle organ development|positive regulation of neuron migration|positive regulation of transcription by RNA polymerase II|regulation of myoblast proliferation|regulation of transcription by RNA polymerase II
evm.TU.Chr01.168	95.3129	114.19	76.4352	0.670499	-0.576693	0.201724	0.464466	Down	4.26917	5.53682	2.75737	10.0599	4.37371	6.00296	Gramd2a	GRAM domain-containing protein 2A			GO:0005789,GO:0031234,GO:0044232,GO:0035091,GO:0005546,GO:0061817,GO:2001256	endoplasmic reticulum membrane|extrinsic component of cytoplasmic side of plasma membrane|organelle membrane contact site|phosphatidylinositol binding|phosphatidylinositol-4,5-bisphosphate binding|endoplasmic reticulum-plasma membrane tethering|regulation of store-operated calcium entry
evm.TU.Chr01.169	123.04	117.976	128.104	1.0877	0.121276	0.7884	0.905793	Up	15.9896	11.8213	6.2743	9.99144	7.30723	16.9607	Senp8	Sentrin-specific protease 8			GO:0005634,GO:0019784,GO:0016929,GO:0016926	nucleus|deNEDDylase activity|deSUMOylase activity|protein desumoylation
evm.TU.Chr01.170	167.736	204.5	130.972	0.639345	-0.645333	0.0605307	0.234625	Down	0.99381	0.909815	0.933457	1.37039	1.36219	2.21694	myo9aa	Unconventional myosin-IXAa	ko04814	Motor proteins	GO:0005884,GO:0044295,GO:0005737,GO:0016020,GO:0016459,GO:0045202,GO:0051015,GO:0005524,GO:0005096,GO:0046872,GO:0000146,GO:0061564,GO:0048675,GO:0045198,GO:0035556,GO:0007626,GO:0098529,GO:0043547,GO:0036269	actin filament|axonal growth cone|cytoplasm|membrane|myosin complex|synapse|actin filament binding|ATP binding|GTPase activator activity|metal ion binding|microfilament motor activity|axon development|axon extension|establishment of epithelial cell apical/basal polarity|intracellular signal transduction|locomotory behavior|neuromuscular junction development, skeletal muscle fiber|positive regulat…
evm.TU.Chr01.171	3.56327	0.663971	6.46257	9.92085	3.31046	0.0873163	0.290813	Up	0.455624	0.328285	0.316314	0.12715	0	0	SCAMP2	Secretory carrier-associated membrane protein 2			GO:0070062,GO:0005794,GO:0043231,GO:0016020,GO:0055038,GO:0032588,GO:0006892,GO:0015031	extracellular exosome|Golgi apparatus|intracellular membrane-bounded organelle|membrane|recycling endosome membrane|trans-Golgi network membrane|post-Golgi vesicle-mediated transport|protein transport
evm.TU.Chr01.172	9.43338	16.3976	2.46918	0.157021	-2.67097	0.020951	0.12088	Down	0.0575685	0.0447975	0	0.202426	0.209963	0.288176		Neogenin (Fragment) OS=Gallus gallus OX=9031 PE=2 SV=1	ko04350,ko04514,ko04360	TGF-beta signaling pathway|Cell adhesion molecules|Axon guidance	GO:0005886,GO:0007155	plasma membrane|cell adhesion
evm.TU.Chr01.173	33142.1	31898.5	34385.6	1.07795	0.108293	0.705373	0.861113	Up	4492.92	3823.26	5536.88	4895.79	4625.52	4941.64	rps17	40S ribosomal protein S17	ko03010,ko05171	Ribosome|Coronavirus disease - COVID-19	GO:1990904,GO:0005840,GO:0003735,GO:0006412	ribonucleoprotein complex|ribosome|structural constituent of ribosome|translation
evm.TU.Chr01.174	18.5395	20.0874	16.9916	0.841605	-0.248784	0.762785	0.893054	Down	0.762725	0.612364	0.680808	0.501724	0.455354	1.81812	Csnk1g1	Casein kinase I isoform gamma-1	ko04340,ko04341	Hedgehog signaling pathway|Hedgehog signaling pathway - fly	GO:0005829,GO:0005634,GO:0005886,GO:0005524,GO:0106310,GO:0004674,GO:0006897,GO:0018105,GO:0090263,GO:0046777,GO:0006468,GO:0007165,GO:0016055	cytosol|nucleus|plasma membrane|ATP binding|protein serine kinase activity|protein serine/threonine kinase activity|endocytosis|peptidyl-serine phosphorylation|positive regulation of canonical Wnt signaling pathway|protein autophosphorylation|protein phosphorylation|signal transduction|Wnt signaling pathway
evm.TU.Chr01.175	2.74359	5.48718	0	0.0351719	-4.82943	0.0479134	0.203562	Down	0	0	0	0.222171	1.00819	2.41527
evm.TU.Chr01.176	122.205	190.3	54.1099	0.283397	-1.81911	0.000355176	0.00692957	Down	2.37195	1.56255	2.72884	11.4893	3.90494	11.6936	Pacsin3	Protein kinase C and casein kinase II substrate protein 3			GO:0005737,GO:0005829,GO:0005768,GO:0005886,GO:0019855,GO:0008092,GO:0042802,GO:0008289,GO:0005543,GO:0007010,GO:0006897,GO:0051926,GO:0045806,GO:0097320,GO:0051044,GO:0030100	cytoplasm|cytosol|endosome|plasma membrane|calcium channel inhibitor activity|cytoskeletal protein binding|identical protein binding|lipid binding|phospholipid binding|cytoskeleton organization|endocytosis|negative regulation of calcium ion transport|negative regulation of endocytosis|plasma membrane tubulation|positive regulation of membrane protein ectodomain proteolysis|regulation of endocytos…
evm.TU.Chr01.177	1009.6	979.89	1039.3	1.05997	0.0840184	0.749091	0.884857	Up	89.1883	110.191	110.667	102.858	105.238	117.322	FADD	FAS-associated death domain protein	ko04668,ko04210,ko04215,ko04217,ko04620,ko04624,ko04621,ko04622,ko04623,ko04657,ko05200,ko05170,ko05161,ko05160,ko05164,ko05162,ko05168,ko05163,ko05167,ko05169,ko05165,ko05130,ko05132,ko05152,ko05142,ko05010,ko05022,ko04936,ko01524	TNF signaling pathway|Apoptosis|Apoptosis - multiple species|Necroptosis|Toll-like receptor signaling pathway|Toll and Imd signaling pathway|NOD-like receptor signaling pathway|RIG-I-like receptor signaling pathway|Cytosolic DNA-sensing pathway|IL-17 signaling pathway|Pathways in cancer|Human immunodeficiency virus 1 infection|Hepatitis B|Hepatitis C|Influenza A|Measles|Herpes simplex virus 1 inf…	GO:0031265,GO:0044297,GO:0005737,GO:0005829,GO:0031264,GO:0045121,GO:0043005,GO:0005634,GO:0005886,GO:0097342,GO:0089720,GO:0035877,GO:0005123,GO:0042802,GO:0002020,GO:0044877,GO:0033612,GO:0005164,GO:0032813,GO:0097202,GO:0006915,GO:0097190,GO:0048148,GO:0071260,GO:0071550,GO:0051607,GO:0097191,GO:0097192,GO:0008625,GO:0045087,GO:0001822,GO:0048535,GO:0097049,GO:0097527,GO:0070236,GO:0060546,GO:…	CD95 death-inducing signaling complex|cell body|cytoplasm|cytosol|death-inducing signaling complex|membrane raft|neuron projection|nucleus|plasma membrane|ripoptosome|caspase binding|death effector domain binding|death receptor binding|identical protein binding|protease binding|protein-containing complex binding|receptor serine/threonine kinase binding|tumor necrosis factor receptor binding|tumor…
evm.TU.Chr01.179	250.082	320.949	179.215	0.55907	-0.838898	0.00801427	0.063881	Down	20.0647	14.989	13.4395	26.1045	34.8518	33.693	BAX	Apoptosis regulator BAX	ko04141,ko04071,ko04210,ko04215,ko04217,ko04115,ko04722,ko04211,ko05200,ko05202,ko05203,ko05210,ko05212,ko05225,ko05226,ko05214,ko05216,ko05220,ko05217,ko05218,ko05213,ko05224,ko05222,ko05223,ko05166,ko05170,ko05161,ko05160,ko05164,ko05162,ko05168,ko05163,ko05167,ko05169,ko05165,ko05130,ko05132,ko05131,ko05152,ko05012,ko05014,ko05016,ko05020,ko05022,ko05417,ko04932,ko04933,ko01521,ko01524,ko01522	Protein processing in endoplasmic reticulum|Sphingolipid signaling pathway|Apoptosis|Apoptosis - multiple species|Necroptosis|p53 signaling pathway|Neurotrophin signaling pathway|Longevity regulating pathway|Pathways in cancer|Transcriptional misregulation in cancer|Viral carcinogenesis|Colorectal cancer|Pancreatic cancer|Hepatocellular carcinoma|Gastric cancer|Glioma|Thyroid cancer|Chronic myelo…	GO:0097144,GO:0097136,GO:0005737,GO:0005829,GO:0005783,GO:0005789,GO:0005741,GO:0005757,GO:0005739,GO:0005634,GO:0046930,GO:0051434,GO:0015267,GO:0008289,GO:0046982,GO:0042803,GO:0006919,GO:0008635,GO:0008637,GO:0097190,GO:0001783,GO:0010248,GO:0097192,GO:0097193,GO:0008630,GO:0070059,GO:0043653,GO:0008053,GO:0010917,GO:0032091,GO:0043065,GO:1900103,GO:2001244,GO:0043525,GO:0031334,GO:0090200,GO:…	BAX complex|Bcl-2 family protein complex|cytoplasm|cytosol|endoplasmic reticulum|endoplasmic reticulum membrane|mitochondrial outer membrane|mitochondrial permeability transition pore complex|mitochondrion|nucleus|pore complex|BH3 domain binding|channel activity|lipid binding|protein heterodimerization activity|protein homodimerization activity|activation of cysteine-type endopeptidase activity i…
evm.TU.Chr01.18	17.9791	26.9997	8.95846	0.330074	-1.59914	0.209014	0.473551	Down	0.102066	0.370644	0.153055	0.0256351	0.162861	1.95079	Stk33	Serine/threonine-protein kinase 33			GO:0005737,GO:0005634,GO:0048471,GO:0005524,GO:0106310,GO:0004674,GO:0044773,GO:0046777	cytoplasm|nucleus|perinuclear region of cytoplasm|ATP binding|protein serine kinase activity|protein serine/threonine kinase activity|mitotic DNA damage checkpoint signaling|protein autophosphorylation
evm.TU.Chr01.183	328.829	297.396	360.262	1.20934	0.274216	0.372296	0.633429	Up	41.0184	45.9371	49.4021	38.8845	34.249	53.4252	Lto1	Protein LTO1 homolog			GO:0005634,GO:0106035,GO:0042273,GO:0000723,GO:0006413	nucleus|protein maturation by [4Fe-4S] cluster transfer|ribosomal large subunit biogenesis|telomere maintenance|translational initiation
evm.TU.Chr01.184	30.7951	41.1461	20.4441	0.499455	-1.00157	0.154572	0.402823	Down	1.39576	0.658258	0.845672	1.91216	3.22983	1.10674	ccnd1	G1/S-specific cyclin-D1	ko04310,ko04340,ko04390,ko04371,ko04630,ko04068,ko04151,ko04152,ko04110,ko04115,ko04218,ko04510,ko04530,ko04917,ko04921,ko04919,ko05200,ko05206,ko05205,ko05207,ko05203,ko05210,ko05212,ko05225,ko05226,ko05214,ko05216,ko05221,ko05220,ko05218,ko05219,ko05215,ko05213,ko05224,ko05222,ko05223,ko05166,ko05160,ko05162,ko05163,ko05167,ko05169,ko05165,ko05416,ko04936,ko04933,ko04934,ko01522	Wnt signaling pathway|Hedgehog signaling pathway|Hippo signaling pathway|Apelin signaling pathway|JAK-STAT signaling pathway|FoxO signaling pathway|PI3K-Akt signaling pathway|AMPK signaling pathway|Cell cycle|p53 signaling pathway|Cellular senescence|Focal adhesion|Tight junction|Prolactin signaling pathway|Oxytocin signaling pathway|Thyroid hormone signaling pathway|Pathways in cancer|MicroRNAs …	GO:0000307,GO:0005737,GO:0005634,GO:0017053,GO:0016538,GO:0003714,GO:0048593,GO:0051301,GO:0006974,GO:0000082,GO:0044772,GO:0031571,GO:0000122,GO:0070050,GO:1900087,GO:0010971,GO:0000079,GO:0061074	cyclin-dependent protein kinase holoenzyme complex|cytoplasm|nucleus|transcription repressor complex|cyclin-dependent protein serine/threonine kinase regulator activity|transcription corepressor activity|camera-type eye morphogenesis|cell division|cellular response to DNA damage stimulus|G1/S transition of mitotic cell cycle|mitotic cell cycle phase transition|mitotic G1 DNA damage checkpoint sig…
evm.TU.Chr01.188	262.472	166.464	358.48	2.14965	1.1041	0.000461395	0.00848911	Up	7.87603	8.1557	8.52818	3.80614	3.40737	5.58266	tpcn2	Two pore channel protein 2	ko04020,ko04972	Calcium signaling pathway|Pancreatic secretion	GO:0031902,GO:0005765,GO:0005764,GO:0042802,GO:0097682,GO:0015280,GO:0072345,GO:0080025,GO:0005245,GO:0019722,GO:0075509,GO:0034765,GO:2000290,GO:0014866,GO:0006939,GO:0035725	late endosome membrane|lysosomal membrane|lysosome|identical protein binding|intracellular phosphatidylinositol-3,5-bisphosphate-sensitive cation channel activity|ligand-gated sodium channel activity|NAADP-sensitive calcium-release channel activity|phosphatidylinositol-3,5-bisphosphate binding|voltage-gated calcium channel activity|calcium-mediated signaling|endocytosis involved in viral entry in…
evm.TU.Chr01.189	1969.53	1865.73	2073.34	1.1111	0.151987	0.657745	0.833088	Up	52.1717	66.2041	45.8069	52.3023	30.1052	82.6059	NADSYN1	Glutamine-dependent NAD(+) synthetase	ko00760	Nicotinate and nicotinamide metabolism	GO:0005737,GO:0005524,GO:0004359,GO:0003952,GO:0034627,GO:0009435	cytoplasm|ATP binding|glutaminase activity|NAD+ synthase (glutamine-hydrolyzing) activity|'de novo' NAD biosynthetic process|NAD biosynthetic process
evm.TU.Chr01.19	519.158	523.644	514.672	0.982806	-0.0250213	0.950931	0.980029	Down	8.45267	11.9738	6.87945	14.9432	4.60364	11.231	Trim66	Tripartite motif-containing protein 66			GO:0016235,GO:0010369,GO:0005654,GO:0005634,GO:0003682,GO:0042802,GO:0008270,GO:0045892	aggresome|chromocenter|nucleoplasm|nucleus|chromatin binding|identical protein binding|zinc ion binding|negative regulation of DNA-templated transcription
evm.TU.Chr01.190	55.0244	43.8483	66.2004	1.50896	0.593554	0.273912	0.545586	Up	2.4063	1.48238	2.63113	1.39761	2.12549	1.26614	dhcr7	7-dehydrocholesterol reductase	ko00100	Steroid biosynthesis	GO:0005789,GO:0047598,GO:0050661,GO:0016627,GO:0016628,GO:0009918,GO:0016132,GO:0006695,GO:0016126	endoplasmic reticulum membrane|7-dehydrocholesterol reductase activity|NADP binding|oxidoreductase activity, acting on the CH-CH group of donors|oxidoreductase activity, acting on the CH-CH group of donors, NAD or NADP as acceptor|sterol delta7 reductase activity|brassinosteroid biosynthetic process|cholesterol biosynthetic process|sterol biosynthetic process
evm.TU.Chr01.191	13.2609	13.3516	13.1702	0.97798	-0.0321229	0.977295	0.991004	Down	0.21333	0.138337	0.73311	0.133951	0.850996	0.273039	MMP15	Matrix metalloproteinase-15	ko04928	Parathyroid hormone synthesis, secretion and action	GO:0031012,GO:0005886,GO:0008047,GO:0070006,GO:0004222,GO:0008270,GO:0030574,GO:0035987,GO:0022617,GO:0030198,GO:0036211,GO:0006508,GO:0032355	extracellular matrix|plasma membrane|enzyme activator activity|metalloaminopeptidase activity|metalloendopeptidase activity|zinc ion binding|collagen catabolic process|endodermal cell differentiation|extracellular matrix disassembly|extracellular matrix organization|protein modification process|proteolysis|response to estradiol
evm.TU.Chr01.192	15.763	12.4569	19.0692	1.53337	0.616703	0.469176	0.709967	Up	0.236905	0.2458	0.266441	0.148754	0.297013	0.0808567	ADGRG3	Adhesion G protein-coupled receptor G3			GO:0016020,GO:0005886,GO:0035579,GO:0004930,GO:0007189,GO:0030183,GO:0007166,GO:0007186,GO:0032792,GO:1901223,GO:0030334	membrane|plasma membrane|specific granule membrane|G protein-coupled receptor activity|adenylate cyclase-activating G protein-coupled receptor signaling pathway|B cell differentiation|cell surface receptor signaling pathway|G protein-coupled receptor signaling pathway|negative regulation of CREB transcription factor activity|negative regulation of NIK/NF-kappaB signaling|regulation of cell migrat…
evm.TU.Chr01.194	100.612	102.254	98.9702	0.968548	-0.0461039	0.929635	0.970445	Down	3.72655	4.28594	3.6464	5.87186	5.36925	1.79984	Adgrg3	Adhesion G protein-coupled receptor G3			GO:0005886,GO:0004930,GO:0007189,GO:0030183,GO:0007166,GO:0007186,GO:0032792,GO:1901223,GO:0030334	plasma membrane|G protein-coupled receptor activity|adenylate cyclase-activating G protein-coupled receptor signaling pathway|B cell differentiation|cell surface receptor signaling pathway|G protein-coupled receptor signaling pathway|negative regulation of CREB transcription factor activity|negative regulation of NIK/NF-kappaB signaling|regulation of cell migration
evm.TU.Chr01.196	3.15112	5.30779	0.994439	0.189123	-2.4026	0.202543	0.465619	Down	0.35383	0	0.22108	1.77737	0.201638	1.61018
evm.TU.Chr01.197	915.098	1126.52	703.681	0.624705	-0.678752	0.0071888	0.059041	Down	9.30534	8.98313	7.8536	16.5073	16.1292	13.1293	DENND5A	DENN domain-containing protein 5A			GO:0005829,GO:0000139,GO:0005802,GO:0005085,GO:0031267,GO:0010977,GO:0042147	cytosol|Golgi membrane|trans-Golgi network|guanyl-nucleotide exchange factor activity|small GTPase binding|negative regulation of neuron projection development|retrograde transport, endosome to Golgi
evm.TU.Chr01.198	63.2852	49.7624	76.808	1.54441	0.627057	0.21795	0.483469	Up	5.25098	4.54011	5.10364	2.71096	5.12031	2.65508	tmem41b	Transmembrane protein 41B			GO:0005789,GO:0044233,GO:0017128,GO:0000045,GO:0008045	endoplasmic reticulum membrane|mitochondria-associated endoplasmic reticulum membrane|phospholipid scramblase activity|autophagosome assembly|motor neuron axon guidance
evm.TU.Chr01.199	1399.86	1654.76	1144.97	0.692011	-0.531133	0.0975185	0.309858	Down	23.9835	22.8774	14.8074	21.5957	30.166	45.4639	IPO7	Importin-7	ko03013,ko04013	Nucleocytoplasmic transport|MAPK signaling pathway - fly	GO:0005829,GO:0016020,GO:0005635,GO:0005643,GO:0005654,GO:0030695,GO:0042393,GO:0046332,GO:0031267,GO:0045087,GO:0045736,GO:0006606	cytosol|membrane|nuclear envelope|nuclear pore|nucleoplasm|GTPase regulator activity|histone binding|SMAD binding|small GTPase binding|innate immune response|negative regulation of cyclin-dependent protein serine/threonine kinase activity|protein import into nucleus
evm.TU.Chr01.20	1542.15	1926.71	1157.58	0.601119	-0.734278	0.00470071	0.0441189	Down	24.9587	18.4807	14.2821	40.2354	30.1544	34.4618	DENND2B	DENN domain-containing protein 2B			GO:0005938,GO:0005886,GO:0055037,GO:0005085,GO:0070374	cell cortex|plasma membrane|recycling endosome|guanyl-nucleotide exchange factor activity|positive regulation of ERK1 and ERK2 cascade
evm.TU.Chr01.200	2.58531	3.61369	1.55692	0.440427	-1.18303	0.568202	0.780589	Down	0.0315495	0	0.00985637	0.0891453	0.00898959	0.00897331	PKD1L2	Polycystic kidney disease protein 1-like 2			GO:0016020,GO:0005262,GO:0005509,GO:0030246,GO:0050982	membrane|calcium channel activity|calcium ion binding|carbohydrate binding|detection of mechanical stimulus
evm.TU.Chr01.201	73.2101	81.3295	65.0906	0.802287	-0.317811	0.506216	0.736855	Down	2.41684	3.37559	1.20032	3.7744	2.1189	3.52511	BCO1	Beta,beta-carotene 15,15'-dioxygenase	ko00830	Retinol metabolism	GO:0005829,GO:0003834,GO:0010436,GO:0046872,GO:0004497,GO:1901810,GO:0016121,GO:0032526,GO:0042574,GO:0001523,GO:0042572	cytosol|beta-carotene 15,15'-dioxygenase activity|carotenoid dioxygenase activity|metal ion binding|monooxygenase activity|beta-carotene metabolic process|carotene catabolic process|response to retinoic acid|retinal metabolic process|retinoid metabolic process|retinol metabolic process
evm.TU.Chr01.202	462.211	456.007	468.415	1.02692	0.0383209	0.929351	0.970316	Up	15.4997	17.0309	15.6028	27.6908	7.15041	18.0536	BCO1	Beta,beta-carotene 15,15'-dioxygenase	ko00830	Retinol metabolism	GO:0005829,GO:0003834,GO:0010436,GO:0046872,GO:0004497,GO:1901810,GO:0016121,GO:0032526,GO:0042574,GO:0001523,GO:0042572	cytosol|beta-carotene 15,15'-dioxygenase activity|carotenoid dioxygenase activity|metal ion binding|monooxygenase activity|beta-carotene metabolic process|carotene catabolic process|response to retinoic acid|retinal metabolic process|retinoid metabolic process|retinol metabolic process
evm.TU.Chr01.203	35.1354	29.9593	40.3116	1.34305	0.425508	0.49002	0.725424	Up	7.14001	9.66273	4.65518	3.89847	3.89199	9.71234	BOLA3	BolA-like protein 3			GO:0005829,GO:1990229,GO:0005759,GO:0005739,GO:0016604,GO:0045454,GO:0055072,GO:0016226,GO:0106035	cytosol|iron-sulfur cluster assembly complex|mitochondrial matrix|mitochondrion|nuclear body|cell redox homeostasis|iron ion homeostasis|iron-sulfur cluster assembly|protein maturation by [4Fe-4S] cluster transfer
evm.TU.Chr01.206	1677.33	1764.12	1590.54	0.901777	-0.149157	0.61663	0.808427	Down	26.241	26.8132	14.2519	28.7376	18.5131	34.2491	USP47	Ubiquitin carboxyl-terminal hydrolase 47			GO:0005737,GO:0005829,GO:0005654,GO:0005634,GO:0019005,GO:0004843,GO:0004197,GO:0101005,GO:0071987,GO:0006284,GO:0006974,GO:0034644,GO:0008630,GO:0035520,GO:0043066,GO:0043154,GO:0045892,GO:0010972,GO:1902230,GO:0090263,GO:0030307,GO:0016579,GO:0031647,GO:0009410,GO:0006511	cytoplasm|cytosol|nucleoplasm|nucleus|SCF ubiquitin ligase complex|cysteine-type deubiquitinase activity|cysteine-type endopeptidase activity|deubiquitinase activity|WD40-repeat domain binding|base-excision repair|cellular response to DNA damage stimulus|cellular response to UV|intrinsic apoptotic signaling pathway in response to DNA damage|monoubiquitinated protein deubiquitination|negative regu…
evm.TU.Chr01.207	3.85269	6.2059	1.49947	0.235515	-2.08611	0.271841	0.543382	Down	0.055027	0.0713663	0.137528	0.20731	0	1.12686	DKK3	Dickkopf-related protein 3			GO:0005576,GO:0030178,GO:0016055	extracellular region|negative regulation of Wnt signaling pathway|Wnt signaling pathway
evm.TU.Chr01.208	49.8004	52.9918	46.6091	0.876581	-0.190041	0.742137	0.88119	Down	0.905354	0.49677	1.21839	1.04949	1.34937	0.97058	mical2b	[F-actin]-monooxygenase mical2b			GO:0005737,GO:0005634,GO:0003779,GO:0071949,GO:0046872,GO:0004497,GO:0016491,GO:0030042,GO:0007010,GO:0007507,GO:0001947,GO:0045944	cytoplasm|nucleus|actin binding|FAD binding|metal ion binding|monooxygenase activity|oxidoreductase activity|actin filament depolymerization|cytoskeleton organization|heart development|heart looping|positive regulation of transcription by RNA polymerase II
evm.TU.Chr01.21	325.182	300.375	349.989	1.16568	0.221173	0.421937	0.673238	Up	39.9698	31.6168	29.7103	36.6722	26.6067	32.7326	Tmem9b	Transmembrane protein 9B			GO:0031901,GO:0005765	early endosome membrane|lysosomal membrane
evm.TU.Chr01.210	13.7838	18.5269	9.04064	0.484851	-1.04439	0.230463	0.497987	Down	0.264661	0.629286	0.440974	1.05248	1.30713	0.602198	PARVA	Alpha-parvin	ko04510	Focal adhesion	GO:0015629,GO:0005737,GO:0005829,GO:0005925,GO:0030027,GO:0005634,GO:0005886,GO:0030018,GO:0003779,GO:0045296,GO:0004860,GO:0031532,GO:0070252,GO:0030031,GO:0060271,GO:0007163,GO:0034113,GO:0003148,GO:0050821,GO:0008360,GO:0071670,GO:0002040,GO:0034446	actin cytoskeleton|cytoplasm|cytosol|focal adhesion|lamellipodium|nucleus|plasma membrane|Z disc|actin binding|cadherin binding|protein kinase inhibitor activity|actin cytoskeleton reorganization|actin-mediated cell contraction|cell projection assembly|cilium assembly|establishment or maintenance of cell polarity|heterotypic cell-cell adhesion|outflow tract septum morphogenesis|protein stabilizat…
evm.TU.Chr01.213	200.2	137.013	263.388	1.92	0.941105	0.00141707	0.019041	Up	9.35832	10.3845	9.92134	5.77006	5.31379	6.03445	TEAD1	Transcriptional enhancer factor TEF-1	ko04011,ko04390,ko04391,ko04392	MAPK signaling pathway - yeast|Hippo signaling pathway|Hippo signaling pathway - fly|Hippo signaling pathway - multiple species	GO:0000785,GO:0005654,GO:0005634,GO:0140552,GO:0005667,GO:0003677,GO:0003700,GO:0000981,GO:0000978,GO:1990837,GO:0048568,GO:0035329,GO:0030307,GO:0045893,GO:1902895,GO:0045944,GO:0065003,GO:0006357	chromatin|nucleoplasm|nucleus|TEAD-YAP complex|transcription regulator complex|DNA binding|DNA-binding transcription factor activity|DNA-binding transcription factor activity, RNA polymerase II-specific|RNA polymerase II cis-regulatory region sequence-specific DNA binding|sequence-specific double-stranded DNA binding|embryonic organ development|hippo signaling|positive regulation of cell growth|p…
evm.TU.Chr01.216	246.634	226.364	266.904	1.17922	0.237829	0.610327	0.805482	Up	9.54749	8.44721	5.75299	9.78894	2.62353	10.0585	BMAL1	Basic helix-loop-helix ARNT-like protein 1	ko04728,ko04710,ko04711	Dopaminergic synapse|Circadian rhythm|Circadian rhythm - fly	GO:0034751,GO:0005737,GO:0005634,GO:0016605,GO:0005667,GO:0003677,GO:0000981,GO:0046983,GO:0000978,GO:0007623,GO:0045893,GO:1901985,GO:0006357,GO:0051775	aryl hydrocarbon receptor complex|cytoplasm|nucleus|PML body|transcription regulator complex|DNA binding|DNA-binding transcription factor activity, RNA polymerase II-specific|protein dimerization activity|RNA polymerase II cis-regulatory region sequence-specific DNA binding|circadian rhythm|positive regulation of DNA-templated transcription|positive regulation of protein acetylation|regulation of…
evm.TU.Chr01.217	1191.29	1193.01	1189.57	0.997161	-0.00410173	0.984236	0.993714	Down	53.9445	57.1693	43.5283	59.7114	51.5578	58.829	Btbd10	BTB/POZ domain-containing protein 10			GO:0005737,GO:0001650,GO:0005654,GO:1901215,GO:0042327	cytoplasm|fibrillar center|nucleoplasm|negative regulation of neuron death|positive regulation of phosphorylation
evm.TU.Chr01.218	181.05	217.921	144.179	0.662718	-0.593533	0.182763	0.440492	Down	4.45174	5.38671	1.69186	4.75483	4.94307	8.98062	ZNF710	Zinc finger protein 710			GO:0005634,GO:0003700,GO:0046872,GO:0000978,GO:0006357	nucleus|DNA-binding transcription factor activity|metal ion binding|RNA polymerase II cis-regulatory region sequence-specific DNA binding|regulation of transcription by RNA polymerase II
evm.TU.Chr01.219	45.2305	61.0721	29.389	0.481091	-1.05562	0.0688261	0.252931	Down	2.80906	3.33089	1.9056	4.13238	3.93341	10.4092	Tmed3	Transmembrane emp24 domain-containing protein 3			GO:0030126,GO:0030134,GO:0005783,GO:0005789,GO:0005793,GO:0033116,GO:0005794,GO:0032580,GO:0006888,GO:0007030,GO:0006886	COPI vesicle coat|COPII-coated ER to Golgi transport vesicle|endoplasmic reticulum|endoplasmic reticulum membrane|endoplasmic reticulum-Golgi intermediate compartment|endoplasmic reticulum-Golgi intermediate compartment membrane|Golgi apparatus|Golgi cisterna membrane|endoplasmic reticulum to Golgi vesicle-mediated transport|Golgi organization|intracellular protein transport
evm.TU.Chr01.22	4.94033	7.23603	2.64462	0.359744	-1.47496	0.479653	0.71826	Down	0.0299419	0.0194163	0.0748331	0	0	0.425804	scube2	Signal peptide, CUB and EGF-like domain-containing protein 2	ko04340	Hedgehog signaling pathway	GO:0009986,GO:0009897,GO:0005576,GO:0005615,GO:0030141,GO:0005509,GO:0008015,GO:0042694,GO:0007517,GO:0007165,GO:0007224,GO:0001756,GO:0051146	cell surface|external side of plasma membrane|extracellular region|extracellular space|secretory granule|calcium ion binding|blood circulation|muscle cell fate specification|muscle organ development|signal transduction|smoothened signaling pathway|somitogenesis|striated muscle cell differentiation
evm.TU.Chr01.220	18.5002	23.3849	13.6156	0.58297	-0.778507	0.411614	0.664355	Down	0.405534	0.751356	0.217187	1.27318	0.132058	1.18637	FRMD5	FERM domain-containing protein 5			GO:0005912,GO:0005856,GO:0016020,GO:0008092,GO:0005178,GO:0019901,GO:0031032,GO:2000146,GO:0045785,GO:0030334	adherens junction|cytoskeleton|membrane|cytoskeletal protein binding|integrin binding|protein kinase binding|actomyosin structure organization|negative regulation of cell motility|positive regulation of cell adhesion|regulation of cell migration
evm.TU.Chr01.224	1.75413	1.24725	2.26102	1.82596	0.868657	0.690468	0.851785	Up	0.269723	0.466416	0	0.112907	0.102472	0.204572
evm.TU.Chr01.226	1.87765	3.40097	0.354323	0.110517	-3.17766	0.195623	0.456227	Down	0	0.0316126	0	0.122441	0.0277812	0.166385	PIM1	Serine/threonine-protein kinase pim-1			GO:0005737,GO:0005829,GO:0005730,GO:0005654,GO:0005524,GO:0030145,GO:0106310,GO:0004674,GO:0043024,GO:0006915,GO:0007049,GO:1990748,GO:0043066,GO:0043433,GO:0090336,GO:0060045,GO:1905062,GO:0045893,GO:0046777,GO:0006468,GO:0050821,GO:1902033,GO:0022898,GO:0070561	cytoplasm|cytosol|nucleolus|nucleoplasm|ATP binding|manganese ion binding|protein serine kinase activity|protein serine/threonine kinase activity|ribosomal small subunit binding|apoptotic process|cell cycle|cellular detoxification|negative regulation of apoptotic process|negative regulation of DNA-binding transcription factor activity|positive regulation of brown fat cell differentiation|positive…
evm.TU.Chr01.227	166.572	141.485	191.658	1.3571	0.440532	0.344233	0.610406	Up	4.66754	5.27157	2.81916	3.85884	4.45533	1.6373	NLRC3	NLR family CARD domain-containing protein 3			GO:0034451,GO:0005737,GO:0005829,GO:0043231,GO:0048471,GO:0005524,GO:0036312,GO:0007249,GO:0035556,GO:1900016,GO:0050680,GO:0048147,GO:0043124,GO:0050728,GO:0045824,GO:0032687,GO:0032688,GO:0032715,GO:0032088,GO:1901223,GO:1900226,GO:0014067,GO:0032720,GO:0042110	centriolar satellite|cytoplasm|cytosol|intracellular membrane-bounded organelle|perinuclear region of cytoplasm|ATP binding|phosphatidylinositol 3-kinase regulatory subunit binding|I-kappaB kinase/NF-kappaB signaling|intracellular signal transduction|negative regulation of cytokine production involved in inflammatory response|negative regulation of epithelial cell proliferation|negative regulatio…
evm.TU.Chr01.228	426.055	425.149	426.961	1.00537	0.00772549	0.976237	0.990797	Up	46.1004	39.6876	29.301	42.7212	41.3094	40.5112	RALB	Ras-related protein Ral-B	ko04014,ko04015,ko04072,ko05200,ko05210,ko05212	Ras signaling pathway|Rap1 signaling pathway|Phospholipase D signaling pathway|Pathways in cancer|Colorectal cancer|Pancreatic cancer	GO:0030496,GO:0005886,GO:0003925,GO:0005525,GO:0003924,GO:0006915,GO:0007049,GO:0051301,GO:0001928,GO:0060178,GO:0007165	midbody|plasma membrane|G protein activity|GTP binding|GTPase activity|apoptotic process|cell cycle|cell division|regulation of exocyst assembly|regulation of exocyst localization|signal transduction
evm.TU.Chr01.229	6.22448	5.38208	7.06688	1.32616	0.407252	0.831922	0.926837	Up	0.761325	0.10971	0.158563	0	0.771303	0	INHBB	Inhibin beta B chain	ko04350,ko04060,ko04550	TGF-beta signaling pathway|Cytokine-cytokine receptor interaction|Signaling pathways regulating pluripotency of stem cells	GO:0005576,GO:0048471,GO:0008083,GO:0005179,GO:0042803,GO:0032924,GO:0032869,GO:0009267,GO:0045444,GO:0046882,GO:0032686,GO:0046676,GO:1900164,GO:0046881,GO:0060279,GO:0009611	extracellular region|perinuclear region of cytoplasm|growth factor activity|hormone activity|protein homodimerization activity|activin receptor signaling pathway|cellular response to insulin stimulus|cellular response to starvation|fat cell differentiation|negative regulation of follicle-stimulating hormone secretion|negative regulation of hepatocyte growth factor production|negative regulation o…
evm.TU.Chr01.23	745.689	690.61	800.769	1.15861	0.212393	0.415229	0.667481	Up	44.1943	49.7899	48.0408	41.6581	39.0825	55.9127	slc7a6os	Probable RNA polymerase II nuclear localization protein SLC7A6OS			GO:0005737,GO:0005634,GO:0007417,GO:0032502,GO:0021552,GO:0015031,GO:0061053	cytoplasm|nucleus|central nervous system development|developmental process|midbrain-hindbrain boundary structural organization|protein transport|somite development
evm.TU.Chr01.230	204.571	263.922	145.221	0.550933	-0.860051	0.00411255	0.0401617	Down	1.98687	2.07016	1.43672	4.27536	3.29501	3.31444	GLI2	Zinc finger protein GLI2	ko04340,ko04390,ko05200,ko05217	Hedgehog signaling pathway|Hippo signaling pathway|Pathways in cancer|Basal cell carcinoma	GO:0097546,GO:0097542,GO:0005929,GO:0005829,GO:1990788,GO:0005730,GO:0005654,GO:0005634,GO:0003700,GO:0000981,GO:1990841,GO:0000978,GO:0043565,GO:1990837,GO:0008270,GO:0007411,GO:0048754,GO:0098586,GO:0021696,GO:0048589,GO:0048566,GO:0009913,GO:0021508,GO:0031069,GO:0007507,GO:0030902,GO:0007442,GO:0001822,GO:0030324,GO:0030879,GO:1990787,GO:0000122,GO:0048666,GO:0042475,GO:0002076,GO:0001649,GO:…	ciliary base|ciliary tip|cilium|cytosol|GLI-SUFU complex|nucleolus|nucleoplasm|nucleus|DNA-binding transcription factor activity|DNA-binding transcription factor activity, RNA polymerase II-specific|promoter-specific chromatin binding|RNA polymerase II cis-regulatory region sequence-specific DNA binding|sequence-specific DNA binding|sequence-specific double-stranded DNA binding|zinc ion binding|a…
evm.TU.Chr01.232	226.31	265.534	187.087	0.704683	-0.504953	0.121855	0.351677	Down	2.36445	2.52953	1.97434	4.83023	2.7197	3.19823	clasp1b	CLIP-associating protein 1-B			GO:0005794,GO:0000776,GO:0005874,GO:0005815,GO:0005819,GO:0007049,GO:0051301,GO:0034453,GO:0007020,GO:0031023,GO:0051128	Golgi apparatus|kinetochore|microtubule|microtubule organizing center|spindle|cell cycle|cell division|microtubule anchoring|microtubule nucleation|microtubule organizing center organization|regulation of cellular component organization
evm.TU.Chr01.234	43.9702	56.2627	31.6778	0.560793	-0.834461	0.151506	0.398797	Down	1.25357	2.37095	1.89286	3.01729	5.00061	2.61462	Traf3ip2	E3 ubiquitin ligase TRAF3IP2			GO:0031410,GO:0005634,GO:0005102,GO:0061630,GO:0002344,GO:0001783,GO:0001782,GO:0019724,GO:0023035,GO:0071345,GO:0097398,GO:0019221,GO:1990959,GO:0002447,GO:0001768,GO:0010467,GO:0007507,GO:0006959,GO:0006955,GO:0006954,GO:0097400,GO:0038173,GO:0001822,GO:0002269,GO:0048535,GO:0048255,GO:0070254,GO:0042119,GO:0002230,GO:0043123,GO:0006606,GO:0070534,GO:0034504,GO:0110012,GO:0000209,GO:0016567,GO:…	cytoplasmic vesicle|nucleus|signaling receptor binding|ubiquitin protein ligase activity|B cell affinity maturation|B cell apoptotic process|B cell homeostasis|B cell mediated immunity|CD40 signaling pathway|cellular response to cytokine stimulus|cellular response to interleukin-17|cytokine-mediated signaling pathway|eosinophil homeostasis|eosinophil mediated immunity|establishment of T cell pola…
evm.TU.Chr01.235	76.8554	63.8093	89.9016	1.41248	0.498234	0.2653	0.536612	Up	2.50326	2.94133	1.20314	2.01514	1.26804	1.80124	CLCN4	H(+)/Cl(-) exchange transporter 4	ko04613	Neutrophil extracellular trap formation	GO:0097546,GO:0005769,GO:0031901,GO:0005789,GO:0010008,GO:0005794,GO:0031902,GO:0005765,GO:0005886,GO:0055037,GO:0055038,GO:0008021,GO:0015297,GO:0005524,GO:0005254,GO:0015299,GO:0005247,GO:0006821,GO:0034220,GO:1905515	ciliary base|early endosome|early endosome membrane|endoplasmic reticulum membrane|endosome membrane|Golgi apparatus|late endosome membrane|lysosomal membrane|plasma membrane|recycling endosome|recycling endosome membrane|synaptic vesicle|antiporter activity|ATP binding|chloride channel activity|solute:proton antiporter activity|voltage-gated chloride channel activity|chloride transport|ion trans…
evm.TU.Chr01.237	12.4076	24.4609	0.354323	0.015399	-6.02102	5.88739e-05	0.00182954	Down	0	0.0817568	0	1.42496	2.15544	2.07981	CLDN34	Claudin-34	ko04514,ko04530,ko04670,ko05160,ko05130	Cell adhesion molecules|Tight junction|Leukocyte transendothelial migration|Hepatitis C|Pathogenic Escherichia coli infection	GO:0005923,GO:0005886,GO:0005198,GO:0070830,GO:0007155	bicellular tight junction|plasma membrane|structural molecule activity|bicellular tight junction assembly|cell adhesion
evm.TU.Chr01.238	348.354	550.347	146.36	0.266027	-1.91036	2.46482e-06	0.000145682	Down	1.77871	2.82124	1.41174	12.7382	6.02703	5.77	Shroom2	Protein Shroom2			GO:0005912,GO:0043296,GO:0016324,GO:0005923,GO:0005938,GO:0005911,GO:0030864,GO:0005737,GO:0005856,GO:0005874,GO:0043025,GO:0005886,GO:0003779,GO:0051015,GO:0008013,GO:0019904,GO:0007015,GO:0045176,GO:0007420,GO:0043010,GO:0048593,GO:0016477,GO:0045217,GO:0043482,GO:0043583,GO:0032401,GO:0008057,GO:0002089,GO:0032438,GO:0030835	adherens junction|apical junction complex|apical plasma membrane|bicellular tight junction|cell cortex|cell-cell junction|cortical actin cytoskeleton|cytoplasm|cytoskeleton|microtubule|neuronal cell body|plasma membrane|actin binding|actin filament binding|beta-catenin binding|protein domain specific binding|actin filament organization|apical protein localization|brain development|camera-type eye…
evm.TU.Chr01.239	234.937	259.059	210.814	0.815386	-0.294445	0.403872	0.658213	Down	12.6268	10.5314	7.33161	15.5899	14.9728	9.72192	gnb1	Guanine nucleotide-binding protein G(I)/G(S)/G(T) subunit beta-1	ko04014,ko04371,ko04151,ko04062,ko04926,ko04724,ko04727,ko04725,ko04728,ko04726,ko04723,ko04713,ko05200,ko05170,ko05163,ko05167,ko05032,ko05034	Ras signaling pathway|Apelin signaling pathway|PI3K-Akt signaling pathway|Chemokine signaling pathway|Relaxin signaling pathway|Glutamatergic synapse|GABAergic synapse|Cholinergic synapse|Dopaminergic synapse|Serotonergic synapse|Retrograde endocannabinoid signaling|Circadian entrainment|Pathways in cancer|Human immunodeficiency virus 1 infection|Human cytomegalovirus infection|Kaposi sarcoma-ass…	GO:0007165	signal transduction
evm.TU.Chr01.24	25.4083	49.6916	1.12497	0.0247335	-5.33739	0.000296927	0.00599355	Down	0.131888	0	0	0.207033	0.450957	5.70177	slc7a6	Y+L amino acid transporter 2			GO:0016323,GO:0034618,GO:0015179,GO:0061459,GO:0031460,GO:1903826,GO:0015804,GO:0006809	basolateral plasma membrane|arginine binding|L-amino acid transmembrane transporter activity|L-arginine transmembrane transporter activity|glycine betaine transport|L-arginine transmembrane transport|neutral amino acid transport|nitric oxide biosynthetic process
evm.TU.Chr01.240	2102.44	1780.83	2424.05	1.36089	0.444552	0.0584905	0.230151	Up	53.0696	67.4528	52.1959	42.2823	41.7577	56.0344	Mfn1	Mitofusin-1	ko04137,ko04621,ko05012,ko05022	Mitophagy - animal|NOD-like receptor signaling pathway|Parkinson disease|Pathways of neurodegeneration - multiple diseases	GO:0016020,GO:0005743,GO:0005741,GO:0005739,GO:0098799,GO:0005525,GO:0003924,GO:0042802,GO:0071549,GO:0071333,GO:0071456,GO:0090650,GO:0046039,GO:0048312,GO:0008584,GO:0008053,GO:0051646,GO:0070584,GO:0090258,GO:0061003,GO:0010636,GO:0010918,GO:0051592,GO:0051412,GO:0051602,GO:0045471,GO:1905395,GO:1902617,GO:1990910,GO:0010042,GO:0014850,GO:0031667	membrane|mitochondrial inner membrane|mitochondrial outer membrane|mitochondrion|outer mitochondrial membrane protein complex|GTP binding|GTPase activity|identical protein binding|cellular response to dexamethasone stimulus|cellular response to glucose stimulus|cellular response to hypoxia|cellular response to oxygen-glucose deprivation|GTP metabolic process|intracellular distribution of mitochon…
evm.TU.Chr01.241	274.468	254.27	294.667	1.16061	0.214877	0.487497	0.723576	Up	5.46704	4.86727	2.77492	3.75078	3.80374	4.6685	TRAPPC10	Trafficking protein particle complex subunit 10			GO:0005737,GO:0005829,GO:0030008,GO:1990071,GO:0034498,GO:0006888,GO:0006891,GO:0006901,GO:0099022	cytoplasm|cytosol|TRAPP complex|TRAPPII protein complex|early endosome to Golgi transport|endoplasmic reticulum to Golgi vesicle-mediated transport|intra-Golgi vesicle-mediated transport|vesicle coating|vesicle tethering
evm.TU.Chr01.242	1097.12	1044.85	1149.38	1.09993	0.13741	0.519526	0.746431	Up	21.2709	22.0124	17.6485	19.3174	18.842	22.7307	CCP110	Centriolar coiled-coil protein of 110 kDa			GO:0005814,GO:0005813,GO:0005929,GO:0005829,GO:0032991,GO:0007099,GO:0051298,GO:0032053,GO:1903723,GO:1902018,GO:0045724,GO:0032465	centriole|centrosome|cilium|cytosol|protein-containing complex|centriole replication|centrosome duplication|ciliary basal body organization|negative regulation of centriole elongation|negative regulation of cilium assembly|positive regulation of cilium assembly|regulation of cytokinesis
evm.TU.Chr01.243	12.8979	11.6726	14.1232	1.218	0.284519	0.734242	0.877761	Up	2.03244	1.38073	1.20944	1.70157	1.54431	0.880862	MAFK	Transcription factor MafK			GO:0005634,GO:0003700,GO:0000981,GO:0000978,GO:0043565,GO:0000976,GO:0006357	nucleus|DNA-binding transcription factor activity|DNA-binding transcription factor activity, RNA polymerase II-specific|RNA polymerase II cis-regulatory region sequence-specific DNA binding|sequence-specific DNA binding|transcription cis-regulatory region binding|regulation of transcription by RNA polymerase II
evm.TU.Chr01.244	178.633	221.884	135.383	0.610463	-0.712023	0.270916	0.542951	Down	4.73504	4.74534	1.76317	1.9821	3.67959	14.5285	PYCR2	Pyrroline-5-carboxylate reductase 2	ko00330	Arginine and proline metabolism	GO:0005739,GO:0004735,GO:0034599,GO:0055129,GO:0006561	mitochondrion|pyrroline-5-carboxylate reductase activity|cellular response to oxidative stress|L-proline biosynthetic process|proline biosynthetic process
evm.TU.Chr01.245	811.556	696.625	926.486	1.32923	0.410593	0.176553	0.432615	Up	27.4488	30.3434	26.0972	20.3566	16.4429	33.7483	Aspscr1	Tether containing UBX domain for GLUT4	ko05202	Transcriptional misregulation in cancer	GO:0005737,GO:0009898,GO:0030659,GO:0005829,GO:0012505,GO:0033116,GO:0043231,GO:0005654,GO:0005634,GO:0048471,GO:0005886,GO:0012506,GO:0042593,GO:0006886,GO:0031401,GO:0046324	cytoplasm|cytoplasmic side of plasma membrane|cytoplasmic vesicle membrane|cytosol|endomembrane system|endoplasmic reticulum-Golgi intermediate compartment membrane|intracellular membrane-bounded organelle|nucleoplasm|nucleus|perinuclear region of cytoplasm|plasma membrane|vesicle membrane|glucose homeostasis|intracellular protein transport|positive regulation of protein modification process|regu…
evm.TU.Chr01.246	41.6199	83.2398	0	0.0023233	-8.74961	0.0251545	0.136743	Down	0	0	0	0.189559	0	12.1497	notum1a	Palmitoleoyl-protein carboxylesterase notum1a	ko04310	Wnt signaling pathway	GO:0005576,GO:1990699,GO:0009952,GO:0006507,GO:0090090,GO:0030178,GO:0021532,GO:1990697,GO:0016055	extracellular region|palmitoleyl hydrolase activity|anterior/posterior pattern specification|GPI anchor release|negative regulation of canonical Wnt signaling pathway|negative regulation of Wnt signaling pathway|neural tube patterning|protein depalmitoleylation|Wnt signaling pathway
evm.TU.Chr01.247	1602.99	1514.65	1691.33	1.11679	0.159362	0.454491	0.698438	Up	41.0099	43.8979	32.0681	39.0109	37.8078	37.4367	TMC6	Transmembrane channel-like protein 6			GO:0005737,GO:0005783,GO:0005789,GO:0070062,GO:0005794,GO:0031965,GO:0005886,GO:0035579,GO:0070821,GO:0008381	cytoplasm|endoplasmic reticulum|endoplasmic reticulum membrane|extracellular exosome|Golgi apparatus|nuclear membrane|plasma membrane|specific granule membrane|tertiary granule membrane|mechanosensitive ion channel activity
evm.TU.Chr01.248	4848.35	4676.54	5020.16	1.07348	0.102296	0.760897	0.892311	Up	143.349	150.615	122.039	216.981	84.1327	129.683	TMC7	Transmembrane channel-like protein 7			GO:0005886,GO:0006811	plasma membrane|ion transport
evm.TU.Chr01.249	2339.24	1750.58	2927.89	1.67248	0.741991	0.0360064	0.170296	Up	140.024	146.932	94.7983	104.465	40.5207	108.339	Hmcn2	Hemicentin-2			GO:0005604,GO:0005938,GO:0030054,GO:0032154,GO:0062023,GO:0031012,GO:0005576,GO:0005615,GO:0005509,GO:0050896	basement membrane|cell cortex|cell junction|cleavage furrow|collagen-containing extracellular matrix|extracellular matrix|extracellular region|extracellular space|calcium ion binding|response to stimulus
evm.TU.Chr01.25	150.843	166.55	135.137	0.810863	-0.30247	0.466569	0.707738	Down	4.7807	5.91842	3.56897	4.13238	5.20111	9.99488	Ripk2	Receptor-interacting serine/threonine-protein kinase 2			GO:0005737,GO:0005856,GO:0005829,GO:0032991,GO:0031982,GO:0005524,GO:0050700,GO:0089720,GO:0042802,GO:0004706,GO:0030274,GO:0004715,GO:0042803,GO:0106310,GO:0004674,GO:0005102,GO:0097202,GO:0002250,GO:0006915,GO:0035739,GO:0071222,GO:0071223,GO:0071225,GO:0071224,GO:0019221,GO:0050830,GO:0070371,GO:0007249,GO:0033080,GO:0045087,GO:0007254,GO:0031663,GO:0070427,GO:0070431,GO:0043065,GO:2000563,GO:…	cytoplasm|cytoskeleton|cytosol|protein-containing complex|vesicle|ATP binding|CARD domain binding|caspase binding|identical protein binding|JUN kinase kinase kinase activity|LIM domain binding|non-membrane spanning protein tyrosine kinase activity|protein homodimerization activity|protein serine kinase activity|protein serine/threonine kinase activity|signaling receptor binding|activation of cyst…
evm.TU.Chr01.250	10256.9	5509.7	15004	2.72318	1.44529	6.27314e-05	0.00191326	Up	523.489	742.821	376.407	292.884	110.617	260.563	FCRL5	Fc receptor-like protein 5			GO:0009986,GO:0005886,GO:0043235,GO:0004888,GO:0007166	cell surface|plasma membrane|receptor complex|transmembrane signaling receptor activity|cell surface receptor signaling pathway
evm.TU.Chr01.251	1900.92	1298.15	2503.68	1.92924	0.948035	0.00026728	0.00554936	Up	237.365	206.064	142.632	131.493	102.314	95.9412	SYNGR2	Synaptogyrin-2			GO:0031594,GO:0030672,GO:0045055,GO:0048499	neuromuscular junction|synaptic vesicle membrane|regulated exocytosis|synaptic vesicle membrane organization
evm.TU.Chr01.252	579.49	708.783	450.197	0.634894	-0.655413	0.243595	0.512293	Down	35.7429	27.5929	41.4753	14.873	70.4019	100.45	TK1	Thymidine kinase, cytosolic	ko00240,ko00983	Pyrimidine metabolism|Drug metabolism - other enzymes	GO:0005737,GO:0005524,GO:0042802,GO:0004797,GO:0008270,GO:0071897,GO:0016310,GO:0051289,GO:0046104	cytoplasm|ATP binding|identical protein binding|thymidine kinase activity|zinc ion binding|DNA biosynthetic process|phosphorylation|protein homotetramerization|thymidine metabolic process
evm.TU.Chr01.253	71.9898	83.1131	60.8666	0.731049	-0.451961	0.455606	0.699379	Down	3.89999	5.61124	3.12213	3.06102	3.5421	12.6175	afmid	Kynurenine formamidase	ko00630,ko00380	Glyoxylate and dicarboxylate metabolism|Tryptophan metabolism	GO:0005829,GO:0005634,GO:0004061,GO:0034354,GO:0019441	cytosol|nucleus|arylformamidase activity|'de novo' NAD biosynthetic process from tryptophan|tryptophan catabolic process to kynurenine
evm.TU.Chr01.254	535.101	328.488	741.715	2.25781	1.17492	0.000560152	0.0096669	Up	36.0521	36.0176	19.7922	15.258	9.02583	20.3639	Cant1	Soluble calcium-activated nucleotidase 1	ko00230,ko00240	Purine metabolism|Pyrimidine metabolism	GO:0005789,GO:0032580,GO:0016020,GO:0043262,GO:0005509,GO:0004382,GO:0042803,GO:0045134,GO:0030166	endoplasmic reticulum membrane|Golgi cisterna membrane|membrane|ADP phosphatase activity|calcium ion binding|GDP phosphatase activity|protein homodimerization activity|UDP phosphatase activity|proteoglycan biosynthetic process
evm.TU.Chr01.255	473.429	455.366	491.491	1.07852	0.10905	0.769181	0.896348	Up	13.7149	12.99	12.7264	9.80309	9.19821	22.1341	Oga	Protein O-GlcNAcase	ko04931	Insulin resistance	GO:0005829,GO:0005739,GO:0005634,GO:0102167,GO:0102571,GO:0102166,GO:0016231,GO:0004402,GO:0042802,GO:0046060,GO:0009100,GO:0006044,GO:0070265,GO:0010616,GO:0060051,GO:0051928,GO:0010524,GO:0031343,GO:0051054,GO:0046326,GO:0060124,GO:0032024,GO:0051901,GO:0043243,GO:0045862,GO:0006517,GO:0006612	cytosol|mitochondrion|nucleus|[protein]-3-O-(N-acetyl-D-glucosaminyl)-L-serine O-N-acetyl-alpha-D-glucosaminase activity|[protein]-3-O-(N-acetyl-D-glucosaminyl)-L-serine/L-threonine O-N-acetyl-alpha-D-glucosaminase activity|[protein]-3-O-(N-acetyl-D-glucosaminyl)-L-threonine O-N-acetyl-alpha-D-glucosaminase activity|beta-N-acetylglucosaminidase activity|histone acetyltransferase activity|identica…
evm.TU.Chr01.256	1422.24	1504.15	1340.33	0.89095	-0.166583	0.659413	0.833724	Down	19.5075	25.4225	25.0857	20.8794	41.8831	22.8023	Pprc1	Peroxisome proliferator-activated receptor gamma coactivator-related protein 1			GO:0005654,GO:0005634,GO:0030374,GO:0003723,GO:0051091,GO:0045944	nucleoplasm|nucleus|nuclear receptor coactivator activity|RNA binding|positive regulation of DNA-binding transcription factor activity|positive regulation of transcription by RNA polymerase II
evm.TU.Chr01.257	1641.87	1087.46	2196.27	2.01999	1.01435	0.00105098	0.0155028	Up	123.737	112.634	63.4236	67.4388	35.5522	58.965	LDB1	LIM domain-binding protein 1	ko05202	Transcriptional misregulation in cancer	GO:0005634,GO:0032991,GO:0005667,GO:0030274,GO:0042803,GO:0009948,GO:0045647,GO:0000122,GO:0007399,GO:0030182,GO:0045944,GO:0016055	nucleus|protein-containing complex|transcription regulator complex|LIM domain binding|protein homodimerization activity|anterior/posterior axis specification|negative regulation of erythrocyte differentiation|negative regulation of transcription by RNA polymerase II|nervous system development|neuron differentiation|positive regulation of transcription by RNA polymerase II|Wnt signaling pathway
evm.TU.Chr01.258	624.941	613.996	635.886	1.03523	0.049958	0.885002	0.950663	Up	19.6427	21.6832	15.7774	15.4881	13.8446	31.9935	orc2	Origin recognition complex subunit 2	ko04110,ko04111,ko04113	Cell cycle|Cell cycle - yeast|Meiosis - yeast	GO:0005634,GO:0000808,GO:0003682,GO:0006260	nucleus|origin recognition complex|chromatin binding|DNA replication
evm.TU.Chr01.259	290.419	279.09	301.748	1.08012	0.111196	0.721966	0.871312	Up	20.3516	27.1659	19.6521	25.3088	15.5139	28.1903	CFAP410	Cilia- and flagella-associated protein 410			GO:0036064,GO:0005737,GO:0005829,GO:0043231,GO:0005739,GO:0032391,GO:0001750,GO:0005886,GO:0006974,GO:0060271,GO:0007010,GO:0008360,GO:0007224	ciliary basal body|cytoplasm|cytosol|intracellular membrane-bounded organelle|mitochondrion|photoreceptor connecting cilium|photoreceptor outer segment|plasma membrane|cellular response to DNA damage stimulus|cilium assembly|cytoskeleton organization|regulation of cell shape|smoothened signaling pathway
evm.TU.Chr01.26	44.9355	41.4239	48.4471	1.17272	0.229857	0.690742	0.851785	Up	1.54974	1.47393	1.19425	1.94618	1.32473	0.646473	Adgrg1	Adhesion G-protein coupled receptor G1			GO:0005576,GO:0097451,GO:0045121,GO:0005886,GO:0005518,GO:0050840,GO:0004930,GO:0008201,GO:0007189,GO:0001525,GO:0007420,GO:0007155,GO:0016477,GO:0007166,GO:0021801,GO:0021796,GO:0061484,GO:0021819,GO:0008285,GO:2001223,GO:0061351,GO:0045785,GO:2000179,GO:0035025,GO:0070528,GO:0007266,GO:0072520,GO:0010573	extracellular region|glial limiting end-foot|membrane raft|plasma membrane|collagen binding|extracellular matrix binding|G protein-coupled receptor activity|heparin binding|adenylate cyclase-activating G protein-coupled receptor signaling pathway|angiogenesis|brain development|cell adhesion|cell migration|cell surface receptor signaling pathway|cerebral cortex radial glia-guided migration|cerebra…
evm.TU.Chr01.260	203.921	291.655	116.187	0.397878	-1.3296	0.000224299	0.00487582	Down	2.59785	3.36924	2.32261	6.52481	5.41626	11.1493	Pfkl	ATP-dependent 6-phosphofructokinase, liver type	ko00010,ko00030,ko00051,ko00052,ko00680,ko03018,ko04066,ko04152,ko04922,ko04919,ko05230	Glycolysis / Gluconeogenesis|Pentose phosphate pathway|Fructose and mannose metabolism|Galactose metabolism|Methane metabolism|RNA degradation|HIF-1 signaling pathway|AMPK signaling pathway|Glucagon signaling pathway|Thyroid hormone signaling pathway|Central carbon metabolism in cancer	GO:0005945,GO:0005829,GO:0016020,GO:0003872,GO:0016208,GO:0005524,GO:0070061,GO:0070095,GO:0042802,GO:0019900,GO:0046872,GO:0048029,GO:0061621,GO:0005975,GO:0030388,GO:0006002,GO:0006096,GO:0061615,GO:0046676,GO:0009749	6-phosphofructokinase complex|cytosol|membrane|6-phosphofructokinase activity|AMP binding|ATP binding|fructose binding|fructose-6-phosphate binding|identical protein binding|kinase binding|metal ion binding|monosaccharide binding|canonical glycolysis|carbohydrate metabolic process|fructose 1,6-bisphosphate metabolic process|fructose 6-phosphate metabolic process|glycolytic process|glycolytic proc…
evm.TU.Chr01.261	46906.9	43272.4	50541.3	1.16796	0.223995	0.420843	0.672603	Up	8979.66	8699.69	11685.6	9756.19	8616.18	9957.95	rpl37a	60S ribosomal protein L37a	ko03010,ko05171	Ribosome|Coronavirus disease - COVID-19	GO:0022625,GO:0046872,GO:0003735,GO:0006412	cytosolic large ribosomal subunit|metal ion binding|structural constituent of ribosome|translation
evm.TU.Chr01.262	4081.13	3356.17	4806.08	1.43194	0.517971	0.0886967	0.293267	Up	212.92	203.896	227.68	125.697	204.11	165.889	eif4a3	Eukaryotic initiation factor 4A-III	ko03040,ko03013,ko03015	Spliceosome|Nucleocytoplasmic transport|mRNA surveillance pathway	GO:0005737,GO:0016607,GO:0005634,GO:0071006,GO:0005524,GO:0016887,GO:0003723,GO:0003724,GO:0000398,GO:0051028,GO:0000184,GO:0000381,GO:0006417	cytoplasm|nuclear speck|nucleus|U2-type catalytic step 1 spliceosome|ATP binding|ATP hydrolysis activity|RNA binding|RNA helicase activity|mRNA splicing, via spliceosome|mRNA transport|nuclear-transcribed mRNA catabolic process, nonsense-mediated decay|regulation of alternative mRNA splicing, via spliceosome|regulation of translation
evm.TU.Chr01.263	2.69475	5.10826	0.281243	0.0735463	-3.7652	0.144757	0.388252	Down	0.0402276	0	0	0	0.183397	0.594959	RRH	Visual pigment-like receptor peropsin			GO:0001750,GO:0005886,GO:0008020,GO:0004930,GO:0071482,GO:0007186,GO:0007602,GO:0007601	photoreceptor outer segment|plasma membrane|G protein-coupled photoreceptor activity|G protein-coupled receptor activity|cellular response to light stimulus|G protein-coupled receptor signaling pathway|phototransduction|visual perception
evm.TU.Chr01.264	38.1493	23.2107	53.0878	2.28812	1.19416	0.160732	0.410941	Up	2.00954	1.60175	0.313899	0.60461	0.119289	1.1431	STRN	Striatin	ko04013	MAPK signaling pathway - fly	GO:0005923,GO:0005829,GO:0030425,GO:0043197,GO:0090443,GO:0016020,GO:0043025,GO:0014069,GO:0045211,GO:0070016,GO:0005516,GO:0030331,GO:0051721,GO:0044877,GO:0070830,GO:0016358,GO:0007626,GO:0008285,GO:0016055	bicellular tight junction|cytosol|dendrite|dendritic spine|FAR/SIN/STRIPAK complex|membrane|neuronal cell body|postsynaptic density|postsynaptic membrane|armadillo repeat domain binding|calmodulin binding|nuclear estrogen receptor binding|protein phosphatase 2A binding|protein-containing complex binding|bicellular tight junction assembly|dendrite development|locomotory behavior|negative regulatio…
evm.TU.Chr01.265	45.753	91.506	0	2.06573e-07	-22.2068	1.32461e-08	1.82877e-06	Down	0	0	0	0.135045	0	38.5377	MAP1LC3C	Microtubule-associated proteins 1A/1B light chain 3C	ko04371,ko04140,ko04137,ko04216,ko04621,ko05167,ko05131,ko05014,ko05022	Apelin signaling pathway|Autophagy - animal|Mitophagy - animal|Ferroptosis|NOD-like receptor signaling pathway|Kaposi sarcoma-associated herpesvirus infection|Shigellosis|Amyotrophic lateral sclerosis|Pathways of neurodegeneration - multiple diseases	GO:0005776,GO:0000421,GO:0036464,GO:0031410,GO:0005829,GO:0012505,GO:0005874,GO:0031090,GO:0008017,GO:0031625,GO:0035973,GO:0000045,GO:0097352,GO:0000422,GO:0006995,GO:0009267,GO:0016236,GO:0032527	autophagosome|autophagosome membrane|cytoplasmic ribonucleoprotein granule|cytoplasmic vesicle|cytosol|endomembrane system|microtubule|organelle membrane|microtubule binding|ubiquitin protein ligase binding|aggrephagy|autophagosome assembly|autophagosome maturation|autophagy of mitochondrion|cellular response to nitrogen starvation|cellular response to starvation|macroautophagy|protein exit from …
evm.TU.Chr01.266	4160.84	4198.32	4123.36	0.982274	-0.0258019	0.911713	0.962618	Down	167.082	167.028	112.405	179.35	165.282	148.078	irf2bp2b	Interferon regulatory factor 2-binding protein 2-B			GO:0005634,GO:0001227,GO:0046872,GO:0000978,GO:0003714,GO:0045650,GO:0006357	nucleus|DNA-binding transcription repressor activity, RNA polymerase II-specific|metal ion binding|RNA polymerase II cis-regulatory region sequence-specific DNA binding|transcription corepressor activity|negative regulation of macrophage differentiation|regulation of transcription by RNA polymerase II
evm.TU.Chr01.267	7.6592	8.7435	6.5749	0.758902	-0.398014	0.767844	0.895604	Down	1.57769	3.80001	0	3.67952	2.05505	1.53849
evm.TU.Chr01.268	3.29941	3.40536	3.19346	0.932587	-0.100689	0.951017	0.980062	Down	0.104797	0.951399	0.130958	0.394813	0.238883	0.71535
evm.TU.Chr01.269	982.817	903.982	1061.65	1.17406	0.231511	0.372727	0.633684	Up	134.087	135.87	127.279	100.639	128.97	143.507	tomm20b	Mitochondrial import receptor subunit TOM20 homolog B			GO:0005741,GO:0005742,GO:0030943,GO:0030150,GO:0016031	mitochondrial outer membrane|mitochondrial outer membrane translocase complex|mitochondrion targeting sequence binding|protein import into mitochondrial matrix|tRNA import into mitochondrion
evm.TU.Chr01.27	900.377	1223.68	577.079	0.471519	-1.08461	0.00180658	0.022643	Down	17.4866	19.2735	17.1744	64.336	32.0285	30.3497	Swap70	Switch-associated protein 70			GO:0015629,GO:0005737,GO:0030027,GO:0005634,GO:0005886,GO:0005524,GO:0003677,GO:0051017,GO:0045190,GO:0030835,GO:0033633,GO:1902309,GO:0032233,GO:0007204,GO:0060754,GO:0008064,GO:0032880,GO:0016444	actin cytoskeleton|cytoplasm|lamellipodium|nucleus|plasma membrane|ATP binding|DNA binding|actin filament bundle assembly|isotype switching|negative regulation of actin filament depolymerization|negative regulation of cell-cell adhesion mediated by integrin|negative regulation of peptidyl-serine dephosphorylation|positive regulation of actin filament bundle assembly|positive regulation of cytosol…
evm.TU.Chr01.270	558.109	620.979	495.239	0.797078	-0.327207	0.193594	0.453877	Down	20.5008	20.9983	20.4199	28.6631	29.2177	27.8003	Rbm34	RNA-binding protein 34			GO:0005730,GO:0003723	nucleolus|RNA binding
evm.TU.Chr01.271	271.345	209.82	332.869	1.58877	0.667907	0.0377715	0.174983	Up	13.5877	14.3456	7.27699	9.59579	6.81263	7.5364	tbce	Tubulin-specific chaperone E			GO:0005737,GO:0005856,GO:0043014,GO:0000226,GO:0007023,GO:0007021	cytoplasm|cytoskeleton|alpha-tubulin binding|microtubule cytoskeleton organization|post-chaperonin tubulin folding pathway|tubulin complex assembly
evm.TU.Chr01.272	374.647	481.455	267.838	0.557316	-0.843433	0.0110528	0.078608	Down	5.59825	3.4428	2.9067	9.80285	6.38057	7.28101	NID1	Nidogen-1			GO:0005604,GO:0062023,GO:0070062,GO:0005576,GO:0005886,GO:0098637,GO:0005509,GO:0005518,GO:0005201,GO:0043236,GO:0043237,GO:0043394,GO:0071711,GO:0007160,GO:0032836,GO:0045785,GO:0010811,GO:2001046,GO:0051149,GO:0110011	basement membrane|collagen-containing extracellular matrix|extracellular exosome|extracellular region|plasma membrane|protein complex involved in cell-matrix adhesion|calcium ion binding|collagen binding|extracellular matrix structural constituent|laminin binding|laminin-1 binding|proteoglycan binding|basement membrane organization|cell-matrix adhesion|glomerular basement membrane development|pos…
evm.TU.Chr01.273	16.076	23.885	8.26691	0.352346	-1.50494	0.0966003	0.308304	Down	0.58761	0.598785	0.05245	1.47585	1.00459	1.24152	gpr137ba	G protein-coupled receptor 137Ba			GO:0005765,GO:0006914,GO:0046849,GO:0045779,GO:0045671,GO:0150032,GO:1904263,GO:0010506,GO:0043087	lysosomal membrane|autophagy|bone remodeling|negative regulation of bone resorption|negative regulation of osteoclast differentiation|positive regulation of protein localization to lysosome|positive regulation of TORC1 signaling|regulation of autophagy|regulation of GTPase activity
evm.TU.Chr01.274	186.196	149.371	223.022	1.4954	0.580527	0.0903776	0.296871	Up	10.2346	9.45112	5.09963	6.6297	4.57733	6.81671	Ero1b	ERO1-like protein beta	ko04141	Protein processing in endoplasmic reticulum	GO:0005788,GO:0005789,GO:0016020,GO:0015036,GO:0071949,GO:0015035,GO:0016972,GO:0045454,GO:0006888,GO:0030198,GO:0042593,GO:0030070,GO:0018401,GO:0034975,GO:0022417	endoplasmic reticulum lumen|endoplasmic reticulum membrane|membrane|disulfide oxidoreductase activity|FAD binding|protein-disulfide reductase activity|thiol oxidase activity|cell redox homeostasis|endoplasmic reticulum to Golgi vesicle-mediated transport|extracellular matrix organization|glucose homeostasis|insulin processing|peptidyl-proline hydroxylation to 4-hydroxy-L-proline|protein folding i…
evm.TU.Chr01.275	88.9229	99.1715	78.6743	0.794269	-0.3323	0.474067	0.713979	Down	1.9118	1.57785	1.59271	2.83737	2.77323	1.36213	Mctp2	Multiple C2 and transmembrane domain-containing protein 2			GO:0005829,GO:0016020,GO:0005654,GO:0030672,GO:0005509,GO:0046928	cytosol|membrane|nucleoplasm|synaptic vesicle membrane|calcium ion binding|regulation of neurotransmitter secretion
evm.TU.Chr01.276	64.7836	72.3456	57.2216	0.793506	-0.333688	0.479549	0.718211	Down	3.07074	2.26169	1.98972	4.57037	3.15419	2.37214	MEF2A	Myocyte-specific enhancer factor 2A	ko04013,ko04371,ko04022,ko04928,ko05418	MAPK signaling pathway - fly|Apelin signaling pathway|cGMP-PKG signaling pathway|Parathyroid hormone synthesis, secretion and action|Fluid shear stress and atherosclerosis	GO:0005634,GO:0003682,GO:0000981,GO:0140297,GO:0035035,GO:0042826,GO:0046983,GO:0000978,GO:0000977,GO:0046332,GO:0006915,GO:0061337,GO:0071277,GO:0048813,GO:0070375,GO:0000165,GO:0000002,GO:0048311,GO:0000122,GO:0045944,GO:0006357,GO:0055005	nucleus|chromatin binding|DNA-binding transcription factor activity, RNA polymerase II-specific|DNA-binding transcription factor binding|histone acetyltransferase binding|histone deacetylase binding|protein dimerization activity|RNA polymerase II cis-regulatory region sequence-specific DNA binding|RNA polymerase II transcription regulatory region sequence-specific DNA binding|SMAD binding|apoptot…
evm.TU.Chr01.277	316.849	294.284	339.415	1.15365	0.206201	0.492392	0.727271	Up	17.58	20.8708	13.4628	20.7751	11.9706	16.667	LRRC28	Leucine-rich repeat-containing protein 28
evm.TU.Chr01.278	15.9235	9.73109	22.116	2.27978	1.18889	0.156225	0.405435	Up	0.52059	0.157016	0.226936	0.136834	0.110389	0.19283	IGF1R	Insulin-like growth factor 1 receptor	ko04010,ko04014,ko04015,ko04066,ko04068,ko04151,ko04152,ko04150,ko04144,ko04140,ko04114,ko04510,ko04520,ko04550,ko04913,ko04914,ko04730,ko04211,ko04213,ko05200,ko05202,ko05205,ko05225,ko05214,ko05218,ko05215,ko05224,ko01521,ko01522	MAPK signaling pathway|Ras signaling pathway|Rap1 signaling pathway|HIF-1 signaling pathway|FoxO signaling pathway|PI3K-Akt signaling pathway|AMPK signaling pathway|mTOR signaling pathway|Endocytosis|Autophagy - animal|Oocyte meiosis|Focal adhesion|Adherens junction|Signaling pathways regulating pluripotency of stem cells|Ovarian steroidogenesis|Progesterone-mediated oocyte maturation|Long-term d…	GO:0035867,GO:0030424,GO:0005901,GO:0005737,GO:0005899,GO:0043231,GO:0016020,GO:0043025,GO:0005634,GO:0005886,GO:1902911,GO:0043235,GO:0030315,GO:0005524,GO:0001965,GO:0042802,GO:0043559,GO:0005009,GO:0005158,GO:0043560,GO:0005520,GO:0031994,GO:0005010,GO:0043548,GO:0140318,GO:0004713,GO:0005198,GO:0004714,GO:0007568,GO:0097242,GO:0007409,GO:0003230,GO:1904045,GO:1904646,GO:1904385,GO:0071549,GO:…	alphav-beta3 integrin-IGF-1-IGF1R complex|axon|caveola|cytoplasm|insulin receptor complex|intracellular membrane-bounded organelle|membrane|neuronal cell body|nucleus|plasma membrane|protein kinase complex|receptor complex|T-tubule|ATP binding|G-protein alpha-subunit binding|identical protein binding|insulin binding|insulin receptor activity|insulin receptor binding|insulin receptor substrate bin…
evm.TU.Chr01.279	24.1614	24.0546	24.2683	1.00402	0.00579196	0.994617	0.998093	Up	0.273648	0.399266	0.662549	0.193303	0.935665	0.330781	ANPEP	Aminopeptidase N	ko00480,ko04640,ko04614	Glutathione metabolism|Hematopoietic cell lineage|Renin-angiotensin system	GO:0005737,GO:0005886,GO:0070006,GO:0042277,GO:0001618,GO:0008270,GO:0001525,GO:0030154,GO:0043171,GO:0006508,GO:0008217,GO:0007165	cytoplasm|plasma membrane|metalloaminopeptidase activity|peptide binding|virus receptor activity|zinc ion binding|angiogenesis|cell differentiation|peptide catabolic process|proteolysis|regulation of blood pressure|signal transduction
evm.TU.Chr01.282	6.23549	10.7104	1.76054	0.174035	-2.52255	0.0766059	0.269421	Down	0.119225	0.0309254	0	0.419227	0.326127	0.189896	SV2B	Synaptic vesicle glycoprotein 2B	ko04512	ECM-receptor interaction	GO:0001669,GO:0016020,GO:0043005,GO:0005886,GO:0008021,GO:0030672,GO:0022857,GO:0007268,GO:0006836,GO:0099509,GO:2000300	acrosomal vesicle|membrane|neuron projection|plasma membrane|synaptic vesicle|synaptic vesicle membrane|transmembrane transporter activity|chemical synaptic transmission|neurotransmitter transport|regulation of presynaptic cytosolic calcium ion concentration|regulation of synaptic vesicle exocytosis
evm.TU.Chr01.283	925.466	1200.98	649.956	0.541269	-0.885583	0.0103458	0.075267	Down	5.38451	5.70692	4.51847	10.9534	13.5095	6.61267	AKAP13	A-kinase anchor protein 13	ko04928,ko05163	Parathyroid hormone synthesis, secretion and action|Human cytomegalovirus infection	GO:0005938,GO:0005829,GO:0016020,GO:0005634,GO:0048471,GO:0005085,GO:0005078,GO:0046872,GO:0060090,GO:0051018,GO:0031267,GO:0086023,GO:0071875,GO:0060348,GO:0055007,GO:0061049,GO:0007186,GO:0007507,GO:0051168,GO:0043123,GO:0043406,GO:0035025,GO:0035023,GO:0060297,GO:0051056	cell cortex|cytosol|membrane|nucleus|perinuclear region of cytoplasm|guanyl-nucleotide exchange factor activity|MAP-kinase scaffold activity|metal ion binding|molecular adaptor activity|protein kinase A binding|small GTPase binding|adenylate cyclase-activating adrenergic receptor signaling pathway involved in heart process|adrenergic receptor signaling pathway|bone development|cardiac muscle cell…
evm.TU.Chr01.284	24.8065	32.5327	17.0803	0.522093	-0.937622	0.212836	0.477114	Down	0.3238	0.419946	0.404633	1.14365	0.253721	1.10514	Ntrk3	NT-3 growth factor receptor	ko04020,ko04722,ko05230	Calcium signaling pathway|Neurotrophin signaling pathway|Central carbon metabolism in cancer	GO:0030424,GO:0005737,GO:0005829,GO:0098978,GO:0016020,GO:0005741,GO:0005886,GO:0045211,GO:0043235,GO:0005524,GO:0005004,GO:0043121,GO:0005030,GO:0002039,GO:0004714,GO:0090630,GO:0032148,GO:0048677,GO:1990090,GO:0007623,GO:0007507,GO:0070306,GO:0042490,GO:0022011,GO:0048712,GO:0060548,GO:0001933,GO:0048665,GO:0001764,GO:0019227,GO:2000251,GO:0043065,GO:0048691,GO:0030335,GO:0008284,GO:0010628,GO:…	axon|cytoplasm|cytosol|glutamatergic synapse|membrane|mitochondrial outer membrane|plasma membrane|postsynaptic membrane|receptor complex|ATP binding|GPI-linked ephrin receptor activity|neurotrophin binding|neurotrophin receptor activity|p53 binding|transmembrane receptor protein tyrosine kinase activity|activation of GTPase activity|activation of protein kinase B activity|axon extension involved…
evm.TU.Chr01.285	148.733	178.06	119.406	0.670645	-0.57638	0.160553	0.410703	Down	8.97967	8.56546	5.93645	8.43937	10.2345	19.9047	MRPL46	39S ribosomal protein L46, mitochondrial			GO:0030054,GO:0005743,GO:0005762,GO:0005654,GO:0003735	cell junction|mitochondrial inner membrane|mitochondrial large ribosomal subunit|nucleoplasm|structural constituent of ribosome
evm.TU.Chr01.286	402.588	327.839	477.337	1.45576	0.541774	0.105485	0.323629	Up	41.7406	42.2566	44.5644	27.4813	41.5691	27.6626	MRPS11	28S ribosomal protein S11, mitochondrial	ko03010	Ribosome	GO:0005743,GO:0005763,GO:0003735,GO:0032543,GO:0043043	mitochondrial inner membrane|mitochondrial small ribosomal subunit|structural constituent of ribosome|mitochondrial translation|peptide biosynthetic process
evm.TU.Chr01.287	258.998	301.49	216.505	0.717271	-0.479409	0.204573	0.468283	Down	3.0069	2.90908	2.84846	4.41559	2.5565	6.81419	kif7	Kinesin-like protein kif7	ko04340,ko04814,ko05200,ko05217	Hedgehog signaling pathway|Motor proteins|Pathways in cancer|Basal cell carcinoma	GO:0005929,GO:0005737,GO:0035301,GO:0005871,GO:0005874,GO:0005524,GO:0016887,GO:0008017,GO:0003777,GO:0007368,GO:0007018,GO:0045879,GO:0035845	cilium|cytoplasm|Hedgehog signaling complex|kinesin complex|microtubule|ATP binding|ATP hydrolysis activity|microtubule binding|microtubule motor activity|determination of left/right symmetry|microtubule-based movement|negative regulation of smoothened signaling pathway|photoreceptor cell outer segment organization
evm.TU.Chr01.29	516.047	490.091	542.003	1.10503	0.144092	0.623068	0.812671	Up	16.5663	18.6207	16.2077	17.3901	11.813	22.7777	znf143	Zinc finger protein 143			GO:0005634,GO:0000981,GO:0046872,GO:0000978,GO:0007417,GO:0045893,GO:0006357	nucleus|DNA-binding transcription factor activity, RNA polymerase II-specific|metal ion binding|RNA polymerase II cis-regulatory region sequence-specific DNA binding|central nervous system development|positive regulation of DNA-templated transcription|regulation of transcription by RNA polymerase II
evm.TU.Chr01.290	715.966	633.832	798.1	1.25959	0.332957	0.306018	0.575659	Up	22.5493	20.3098	17.9266	16.4214	22.7817	12.9688	FES	Tyrosine-protein kinase Fes/Fps	ko04360	Axon guidance	GO:0005737,GO:0031410,GO:0005829,GO:0031234,GO:0005925,GO:0005794,GO:0015630,GO:0005524,GO:0034987,GO:0008017,GO:0004715,GO:0035091,GO:0004713,GO:0005102,GO:0060038,GO:0007155,GO:0030154,GO:0071305,GO:0007098,GO:0006935,GO:0045087,GO:0001578,GO:0051450,GO:0018108,GO:2000251,GO:0031116,GO:0045657,GO:0045639,GO:0010976,GO:0046777,GO:0030155,GO:0045595,GO:2000145,GO:0042127,GO:0008360,GO:0043304,GO:…	cytoplasm|cytoplasmic vesicle|cytosol|extrinsic component of cytoplasmic side of plasma membrane|focal adhesion|Golgi apparatus|microtubule cytoskeleton|ATP binding|immunoglobulin receptor binding|microtubule binding|non-membrane spanning protein tyrosine kinase activity|phosphatidylinositol binding|protein tyrosine kinase activity|signaling receptor binding|cardiac muscle cell proliferation|cell…
evm.TU.Chr01.291	20.6784	23.6303	17.7264	0.756591	-0.402414	0.587107	0.791933	Down	6.49998	2.63439	3.04598	7.39747	6.25077	3.92854	FES	Tyrosine-protein kinase Fes/Fps	ko04360	Axon guidance	GO:0005737,GO:0031410,GO:0005829,GO:0031234,GO:0005925,GO:0005794,GO:0015630,GO:0005524,GO:0034987,GO:0004715,GO:0035091,GO:0004713,GO:0005102,GO:0007155,GO:0030154,GO:0006935,GO:0045087,GO:0018108,GO:2000251,GO:0031116,GO:0045639,GO:0010976,GO:0030155,GO:0045595,GO:2000145,GO:0042127,GO:0008360,GO:0043304,GO:0007169	cytoplasm|cytoplasmic vesicle|cytosol|extrinsic component of cytoplasmic side of plasma membrane|focal adhesion|Golgi apparatus|microtubule cytoskeleton|ATP binding|immunoglobulin receptor binding|non-membrane spanning protein tyrosine kinase activity|phosphatidylinositol binding|protein tyrosine kinase activity|signaling receptor binding|cell adhesion|cell differentiation|chemotaxis|innate immun…
evm.TU.Chr01.292	895.272	950.074	840.471	0.884542	-0.176998	0.630899	0.816957	Down	20.4853	23.1781	14.2809	14.6822	19.0294	38.3357	furin	Furin-1	ko03250	Viral life cycle - HIV-1	GO:0010008,GO:0005576,GO:0005794,GO:0005886,GO:0046872,GO:0004252,GO:1901394,GO:0006508	endosome membrane|extracellular region|Golgi apparatus|plasma membrane|metal ion binding|serine-type endopeptidase activity|positive regulation of transforming growth factor beta1 activation|proteolysis
evm.TU.Chr01.293	1.60187	2.21384	0.989889	0.452532	-1.14391	0.65471	0.831129	Down	0.00859617	0.0222973	0	0	0.0391897	0.0293391	STRC	Stereocilin			GO:0009986,GO:0060091,GO:0032426,GO:0060088,GO:0007160,GO:0050910	cell surface|kinocilium|stereocilium tip|auditory receptor cell stereocilium organization|cell-matrix adhesion|detection of mechanical stimulus involved in sensory perception of sound
evm.TU.Chr01.294	50.3117	41.9172	58.7063	1.40696	0.49258	0.315433	0.583565	Up	5.09985	4.7244	2.4278	3.8884	2.69867	2.83192	slc39a1	Zinc transporter ZIP1	ko05010,ko05012	Alzheimer disease|Parkinson disease	GO:0016020,GO:0005886,GO:0008270,GO:0005385,GO:0071577,GO:0006829	membrane|plasma membrane|zinc ion binding|zinc ion transmembrane transporter activity|zinc ion transmembrane transport|zinc ion transport
evm.TU.Chr01.295	27.4824	35.6931	19.2717	0.54402	-0.878269	0.174897	0.430659	Down	1.36671	1.63618	0.525505	2.97056	1.73743	2.27251	RLBP1	Retinaldehyde-binding protein 1			GO:0005813,GO:0005829,GO:0005654,GO:0005502,GO:0019841,GO:0050896,GO:0007601	centrosome|cytosol|nucleoplasm|11-cis retinal binding|retinol binding|response to stimulus|visual perception
evm.TU.Chr01.296	36.6297	36.778	36.4814	0.9956	-0.0063623	0.991822	0.996779	Down	1.65885	2.0636	0.592275	1.7856	0.926039	1.96427	abhd2a	Monoacylglycerol lipase ABHD2			GO:0036126,GO:0097524,GO:0008126,GO:0047372,GO:0042562,GO:0033878,GO:0003707,GO:0034338,GO:0004806,GO:0046464,GO:0044255,GO:0051792,GO:0051793,GO:0032570,GO:0048240,GO:0043401	sperm flagellum|sperm plasma membrane|acetylesterase activity|acylglycerol lipase activity|hormone binding|hormone-sensitive lipase activity|nuclear steroid receptor activity|short-chain carboxylesterase activity|triglyceride lipase activity|acylglycerol catabolic process|cellular lipid metabolic process|medium-chain fatty acid biosynthetic process|medium-chain fatty acid catabolic process|respon…
evm.TU.Chr01.297	19.0671	8.90433	29.2299	3.25686	1.70348	0.136171	0.375253	Up	0.613505	1.80835	2.78785	0.840484	0	1.07868			ko04976	Bile secretion
evm.TU.Chr01.298	3.06068	6.12137	0	0.0316178	-4.98312	0.0247314	0.13493	Down	0	0	0	0.645684	0.439507	0.365592	RASL12	Ras-like protein family member 12			GO:0005886,GO:0003925,GO:0019003,GO:0005525,GO:0003924	plasma membrane|G protein activity|GDP binding|GTP binding|GTPase activity
evm.TU.Chr01.300	88.7017	95.8567	81.5467	0.850779	-0.233143	0.598872	0.798407	Down	3.69	4.56048	3.63469	7.03268	4.94784	3.30904	UBAP1L	Ubiquitin-associated protein 1-like			GO:0000813,GO:0043130,GO:0043162	ESCRT I complex|ubiquitin binding|ubiquitin-dependent protein catabolic process via the multivesicular body sorting pathway
evm.TU.Chr01.301	400.972	462.481	339.462	0.73321	-0.447702	0.213622	0.478283	Down	10.826	12.4937	11.3503	12.1744	13.5937	27.1729	Pdcd7	Programmed cell death protein 7			GO:0005689,GO:0006915,GO:2001235,GO:0070234,GO:0051384	U12-type spliceosomal complex|apoptotic process|positive regulation of apoptotic signaling pathway|positive regulation of T cell apoptotic process|response to glucocorticoid
evm.TU.Chr01.302	809.596	632.657	986.535	1.5594	0.640995	0.00592363	0.0519568	Up	32.6696	31.5647	23.4835	20.6949	16.925	24.2202	Clpx	ATP-dependent Clp protease ATP-binding subunit clpX-like, mitochondrial	ko04112	Cell cycle - Caulobacter	GO:0009368,GO:0009841,GO:0005759,GO:0042645,GO:0005739,GO:0005524,GO:0016887,GO:0140662,GO:0016504,GO:0046983,GO:0051082,GO:0008270,GO:0046034,GO:0006508,GO:0051603	endopeptidase Clp complex|mitochondrial endopeptidase Clp complex|mitochondrial matrix|mitochondrial nucleoid|mitochondrion|ATP binding|ATP hydrolysis activity|ATP-dependent protein folding chaperone|peptidase activator activity|protein dimerization activity|unfolded protein binding|zinc ion binding|ATP metabolic process|proteolysis|proteolysis involved in protein catabolic process
evm.TU.Chr01.303	1112.46	1029.21	1195.71	1.16108	0.215466	0.453504	0.69779	Up	57.3221	69.487	80.8577	65.2307	63.7698	71.5736	spg21	Maspardin	ko04144	Endocytosis	GO:0005829,GO:0030140,GO:0042609	cytosol|trans-Golgi network transport vesicle|CD4 receptor binding
evm.TU.Chr01.304	78.7264	86.147	71.3058	0.830264	-0.268358	0.550762	0.767951	Down	2.87011	3.59249	1.70989	4.52634	3.46138	2.58184	ANKDD1A	Ankyrin repeat and death domain-containing protein 1A			GO:0007165	signal transduction
evm.TU.Chr01.305	841.003	1220.09	461.916	0.378716	-1.40081	0.00043018	0.00805407	Down	12.5281	14.1764	9.09676	45.5364	38.9351	16.9529	PLEKHO2	Pleckstrin homology domain-containing family O member 2			GO:0071888	macrophage apoptotic process
evm.TU.Chr01.306	16.8733	24.5351	9.21153	0.369761	-1.43534	0.191761	0.45194	Down	0.0361209	0.257655	0.248259	0.226805	0.164674	1.31501	Pcsk6	Proprotein convertase subtilisin/kexin type 6			GO:0009986,GO:0062023,GO:0005615,GO:0016020,GO:0004175,GO:0008201,GO:0048406,GO:0004252,GO:0007368,GO:0009100,GO:0032902,GO:0016486,GO:0016485,GO:0032940,GO:0007354	cell surface|collagen-containing extracellular matrix|extracellular space|membrane|endopeptidase activity|heparin binding|nerve growth factor binding|serine-type endopeptidase activity|determination of left/right symmetry|glycoprotein metabolic process|nerve growth factor production|peptide hormone processing|protein processing|secretion by cell|zygotic determination of anterior/posterior axis, e…
evm.TU.Chr01.307	2406.11	2147.83	2664.39	1.24028	0.310671	0.1875	0.446036	Up	140.492	155.95	142.138	113.826	131.266	145.319	Snrpa1	U2 small nuclear ribonucleoprotein A'	ko03040	Spliceosome	GO:0071013,GO:0016604,GO:0016607,GO:0005654,GO:0005634,GO:0005681,GO:0005686,GO:0071007,GO:0071005,GO:0030620,GO:0000398,GO:0007283	catalytic step 2 spliceosome|nuclear body|nuclear speck|nucleoplasm|nucleus|spliceosomal complex|U2 snRNP|U2-type catalytic step 2 spliceosome|U2-type precatalytic spliceosome|U2 snRNA binding|mRNA splicing, via spliceosome|spermatogenesis
evm.TU.Chr01.308	3.89316	5.59382	2.19249	0.402951	-1.31132	0.393458	0.649336	Down	0.231083	0.0599397	0.0577539	0.406273	0.4214	0.105159
evm.TU.Chr01.31	3062.52	2456.92	3668.12	1.49285	0.578066	0.0473862	0.202135	Up	194.619	207.512	211.577	115.315	179.724	157.589	PSMD7	26S proteasome non-ATPase regulatory subunit 7	ko03050,ko05169,ko05010,ko05012,ko05014,ko05016,ko05017,ko05020,ko05022	Proteasome|Epstein-Barr virus infection|Alzheimer disease|Parkinson disease|Amyotrophic lateral sclerosis|Huntington disease|Spinocerebellar ataxia|Prion disease|Pathways of neurodegeneration - multiple diseases	GO:0005829,GO:0070062,GO:0005576,GO:1904813,GO:0016020,GO:0005654,GO:0005634,GO:0000502,GO:0005838,GO:0034774,GO:0042803,GO:0043161	cytosol|extracellular exosome|extracellular region|ficolin-1-rich granule lumen|membrane|nucleoplasm|nucleus|proteasome complex|proteasome regulatory particle|secretory granule lumen|protein homodimerization activity|proteasome-mediated ubiquitin-dependent protein catabolic process
evm.TU.Chr01.310	3.47183	4.58029	2.36338	0.502353	-0.993226	0.540696	0.76105	Down	0.0210667	0.0273221	0.105303	0.211646	0.0960425	0.0479343
evm.TU.Chr01.311	821.541	611.439	1031.64	1.68779	0.755133	0.0037308	0.0375071	Up	117.261	94.0476	90.0741	65.7027	70.4451	59.2252	vimp	Selenoprotein S	ko04141	Protein processing in endoplasmic reticulum	GO:0005881,GO:0036513,GO:0036502,GO:0005789,GO:0030968,GO:0030970,GO:0030433	cytoplasmic microtubule|Derlin-1 retrotranslocation complex|Derlin-1-VIMP complex|endoplasmic reticulum membrane|endoplasmic reticulum unfolded protein response|retrograde protein transport, ER to cytosol|ubiquitin-dependent ERAD pathway
evm.TU.Chr01.312	139.603	177.244	101.963	0.577086	-0.793143	0.101786	0.317834	Down	3.79056	1.83357	1.51066	2.54736	5.30108	5.47797	CHSY1	Chondroitin sulfate synthase 1	ko00532	Glycosaminoglycan biosynthesis - chondroitin sulfate / dermatan sulfate	GO:0005576,GO:0032580,GO:0000139,GO:0016020,GO:0008376,GO:0047238,GO:0046872,GO:0050510,GO:0060349,GO:0002063,GO:0030206,GO:0030279,GO:0045880,GO:0009954,GO:0031667,GO:0051923	extracellular region|Golgi cisterna membrane|Golgi membrane|membrane|acetylgalactosaminyltransferase activity|glucuronosyl-N-acetylgalactosaminyl-proteoglycan 4-beta-N-acetylgalactosaminyltransferase activity|metal ion binding|N-acetylgalactosaminyl-proteoglycan 3-beta-glucuronosyltransferase activity|bone morphogenesis|chondrocyte development|chondroitin sulfate biosynthetic process|negative reg…
evm.TU.Chr01.313	167.014	221.743	112.286	0.504969	-0.985734	0.0326957	0.159863	Down	0.641556	1.20069	1.16705	3.41645	1.64754	1.61683	LRRK1	Leucine-rich repeat serine/threonine-protein kinase 1			GO:0005737,GO:0005829,GO:0043231,GO:0005739,GO:0005524,GO:0005525,GO:0042802,GO:0046872,GO:0106310,GO:0004674,GO:0004722,GO:0045453,GO:0035556,GO:0050732,GO:0036035,GO:0018108,GO:0090263,GO:1902533,GO:0050731,GO:0007165	cytoplasm|cytosol|intracellular membrane-bounded organelle|mitochondrion|ATP binding|GTP binding|identical protein binding|metal ion binding|protein serine kinase activity|protein serine/threonine kinase activity|protein serine/threonine phosphatase activity|bone resorption|intracellular signal transduction|negative regulation of peptidyl-tyrosine phosphorylation|osteoclast development|peptidyl-t…
evm.TU.Chr01.314	11.2419	17.485	4.9989	0.280743	-1.83268	0.115834	0.341924	Down	0.0322609	0.251041	0.241887	0.567189	1.21338	0.220216	ALDH1A3	Aldehyde dehydrogenase family 1 member A3	ko00830	Retinol metabolism	GO:0005737,GO:0005829,GO:0070062,GO:0004029,GO:0004030,GO:0070403,GO:0042803,GO:0001758,GO:0070324,GO:0006915,GO:0031076,GO:0048048,GO:0060324,GO:0070384,GO:0042472,GO:0007626,GO:0050885,GO:0021768,GO:0060166,GO:0002072,GO:0043065,GO:0051289,GO:0042574,GO:0002138,GO:0042573,GO:0042572,GO:0060013	cytoplasm|cytosol|extracellular exosome|aldehyde dehydrogenase (NAD+) activity|aldehyde dehydrogenase [NAD(P)+] activity|NAD+ binding|protein homodimerization activity|retinal dehydrogenase activity|thyroid hormone binding|apoptotic process|embryonic camera-type eye development|embryonic eye morphogenesis|face development|Harderian gland development|inner ear morphogenesis|locomotory behavior|neu…
evm.TU.Chr01.315	292.606	308.964	276.247	0.893545	-0.162388	0.540834	0.761103	Down	12.4037	15.9763	11.3455	16.9149	14.38	17.506	Asb7	Ankyrin repeat and SOCS box protein 7			GO:0035556,GO:0016567	intracellular signal transduction|protein ubiquitination
evm.TU.Chr01.317	4.48748	7.12116	1.8538	0.254152	-1.97624	0.223791	0.490665	Down	0.0144961	0.0376009	0.0362298	0.054613	0.0165218	0.329838	ADAMTS17	A disintegrin and metalloproteinase with thrombospondin motifs 17			GO:0031012,GO:0005576,GO:0046872,GO:0004222,GO:0030198,GO:0006508	extracellular matrix|extracellular region|metal ion binding|metalloendopeptidase activity|extracellular matrix organization|proteolysis
evm.TU.Chr01.32	589.42	717.528	461.311	0.64351	-0.635965	0.0584944	0.230151	Down	8.70892	6.86485	4.88757	16.4378	9.01953	9.22567	NFAT5	Nuclear factor of activated T-cells 5			GO:0000785,GO:0005829,GO:0005654,GO:0005634,GO:0005667,GO:0003682,GO:0001228,GO:0003700,GO:0000981,GO:0000978,GO:1990837,GO:0033173,GO:0071474,GO:0071345,GO:0006974,GO:0010628,GO:1904996,GO:1901224,GO:0045944,GO:0062176,GO:0070884,GO:0006357,GO:0007165,GO:0006366	chromatin|cytosol|nucleoplasm|nucleus|transcription regulator complex|chromatin binding|DNA-binding transcription activator activity, RNA polymerase II-specific|DNA-binding transcription factor activity|DNA-binding transcription factor activity, RNA polymerase II-specific|RNA polymerase II cis-regulatory region sequence-specific DNA binding|sequence-specific double-stranded DNA binding|calcineuri…
evm.TU.Chr01.320	368.82	337.425	400.214	1.18553	0.245538	0.547785	0.765979	Up	40.2278	43.8507	27.8593	23.7612	21.3776	59.6179	MTHFS	5-formyltetrahydrofolate cyclo-ligase	ko00670	One carbon pool by folate	GO:0005737,GO:0005829,GO:0005759,GO:0005739,GO:0030272,GO:0005524,GO:0005542,GO:0046872,GO:0046657,GO:0046655,GO:0009396,GO:0015942,GO:0006536,GO:0035999,GO:0046653	cytoplasm|cytosol|mitochondrial matrix|mitochondrion|5-formyltetrahydrofolate cyclo-ligase activity|ATP binding|folic acid binding|metal ion binding|folic acid catabolic process|folic acid metabolic process|folic acid-containing compound biosynthetic process|formate metabolic process|glutamate metabolic process|tetrahydrofolate interconversion|tetrahydrofolate metabolic process
evm.TU.Chr01.321	245.026	189.37	300.682	1.59109	0.670013	0.0770902	0.270118	Up	41.9637	29.2058	15.0569	22.749	16.4793	19.0965	ZFAND6	AN1-type zinc finger protein 6			GO:0005829,GO:0003677,GO:0031593,GO:0008270,GO:0006915,GO:0071356,GO:0043066,GO:0006625,GO:0043122	cytosol|DNA binding|polyubiquitin modification-dependent protein binding|zinc ion binding|apoptotic process|cellular response to tumor necrosis factor|negative regulation of apoptotic process|protein targeting to peroxisome|regulation of I-kappaB kinase/NF-kappaB signaling
evm.TU.Chr01.322	46.855	47.0935	46.6165	0.987851	-0.0176352	0.973034	0.989113	Down	1.5841	2.00778	1.97956	2.89357	1.84651	1.51549	FAH	Fumarylacetoacetase	ko00350,ko00643	Tyrosine metabolism|Styrene degradation	GO:0005829,GO:0070062,GO:0004334,GO:0046872,GO:0006527,GO:1902000,GO:0006559,GO:0006629,GO:0006572	cytosol|extracellular exosome|fumarylacetoacetase activity|metal ion binding|arginine catabolic process|homogentisate catabolic process|L-phenylalanine catabolic process|lipid metabolic process|tyrosine catabolic process
evm.TU.Chr01.324	25.4281	38.4982	12.3581	0.321852	-1.63553	0.017641	0.108154	Down	0.346786	0.359806	0.260014	1.74199	0.843195	0.710157	arnt2	Aryl hydrocarbon receptor nuclear translocator 2	ko05200,ko05202,ko05211	Pathways in cancer|Transcriptional misregulation in cancer|Renal cell carcinoma	GO:0034751,GO:0005737,GO:0005634,GO:0005667,GO:0003700,GO:0000981,GO:0046982,GO:0000978,GO:0007411,GO:0007420,GO:0003208,GO:0098609,GO:0021536,GO:0071542,GO:0021979,GO:0072576,GO:0045893,GO:0006355,GO:0006357,GO:0001666,GO:0007165,GO:0048798,GO:0021591	aryl hydrocarbon receptor complex|cytoplasm|nucleus|transcription regulator complex|DNA-binding transcription factor activity|DNA-binding transcription factor activity, RNA polymerase II-specific|protein heterodimerization activity|RNA polymerase II cis-regulatory region sequence-specific DNA binding|axon guidance|brain development|cardiac ventricle morphogenesis|cell-cell adhesion|diencephalon d…
evm.TU.Chr01.325	128.592	104.335	152.849	1.4639	0.54982	0.127128	0.360835	Up	9.25485	10.1506	9.70908	9.54178	5.99032	6.56441	abhd17c	Alpha/beta hydrolase domain-containing protein 17C			GO:0043197,GO:0010008,GO:0005886,GO:0098839,GO:0055038,GO:0008474,GO:0002084,GO:0099175	dendritic spine|endosome membrane|plasma membrane|postsynaptic density membrane|recycling endosome membrane|palmitoyl-(protein) hydrolase activity|protein depalmitoylation|regulation of postsynapse organization
evm.TU.Chr01.326	955.546	1462.15	448.938	0.307382	-1.70189	1.03119e-05	0.000478207	Down	9.51327	4.88777	4.23706	29.4535	21.171	14.9303	CEMIP	Cell migration-inducing and hyaluronan-binding protein			GO:0045334,GO:0005905,GO:0030665,GO:0005737,GO:0005783,GO:0005576,GO:0005634,GO:0005886,GO:0032050,GO:0046923,GO:0005540,GO:0004415,GO:0030213,GO:0030214,GO:0030335,GO:0010800,GO:1900020,GO:0090314,GO:0051281,GO:0007605	clathrin-coated endocytic vesicle|clathrin-coated pit|clathrin-coated vesicle membrane|cytoplasm|endoplasmic reticulum|extracellular region|nucleus|plasma membrane|clathrin heavy chain binding|ER retention sequence binding|hyaluronic acid binding|hyalurononglucosaminidase activity|hyaluronan biosynthetic process|hyaluronan catabolic process|positive regulation of cell migration|positive regulatio…
evm.TU.Chr01.327	441.896	512.652	371.14	0.724378	-0.465185	0.11352	0.338187	Down	39.4874	29.3659	28.7846	44.9642	56.1676	45.9936	mesd	LRP chaperone MESD			GO:0005783,GO:1904395,GO:0006457,GO:0016055	endoplasmic reticulum|positive regulation of skeletal muscle acetylcholine-gated channel clustering|protein folding|Wnt signaling pathway
evm.TU.Chr01.328	1581.49	1740.83	1422.15	0.816845	-0.291866	0.275745	0.547168	Down	71.3121	77.8017	70.633	90.599	115.306	88.3337	TLNRD1	Talin rod domain-containing protein 1			GO:0001725,GO:0003779,GO:0042802	stress fiber|actin binding|identical protein binding
evm.TU.Chr01.329	880.533	966.018	795.048	0.823348	-0.280426	0.471118	0.711714	Down	12.1051	8.87123	7.95451	12.763	17.5964	7.29094	Il16	Pro-interleukin-16	ko04060	Cytokine-cytokine receptor interaction	GO:0062023,GO:0005829,GO:0005615,GO:0090543,GO:0005925,GO:0016607,GO:0005886,GO:0042609,GO:0005125,GO:0019221,GO:0050930,GO:0030595,GO:0032722,GO:0010628,GO:0050729,GO:0032730,GO:0032735,GO:0032755,GO:1902565,GO:0051924	collagen-containing extracellular matrix|cytosol|extracellular space|Flemming body|focal adhesion|nuclear speck|plasma membrane|CD4 receptor binding|cytokine activity|cytokine-mediated signaling pathway|induction of positive chemotaxis|leukocyte chemotaxis|positive regulation of chemokine production|positive regulation of gene expression|positive regulation of inflammatory response|positive regul…
evm.TU.Chr01.33	3538.45	3295.94	3780.96	1.14717	0.198076	0.475796	0.715138	Up	133.421	125.997	103.764	83.7219	131.786	129.536	Kars1	Lysine--tRNA ligase	ko00970	Aminoacyl-tRNA biosynthesis	GO:0017101,GO:0005737,GO:0005829,GO:0005615,GO:0005739,GO:0005634,GO:0005886,GO:0016597,GO:0003877,GO:0005524,GO:0042802,GO:0004824,GO:0042803,GO:0097110,GO:0000049,GO:0002276,GO:0015966,GO:0070371,GO:0006430,GO:0045893,GO:0002863,GO:0043032,GO:0010165	aminoacyl-tRNA synthetase multienzyme complex|cytoplasm|cytosol|extracellular space|mitochondrion|nucleus|plasma membrane|amino acid binding|ATP adenylyltransferase activity|ATP binding|identical protein binding|lysine-tRNA ligase activity|protein homodimerization activity|scaffold protein binding|tRNA binding|basophil activation involved in immune response|diadenosine tetraphosphate biosynthetic…
evm.TU.Chr01.332	33.7028	45.9585	21.4471	0.46696	-1.09863	0.0492857	0.207202	Down	0.676575	1.03701	0.538029	1.58344	1.89276	1.71439	mex3b	RNA-binding protein MEX3B			GO:0005634,GO:0000932,GO:0046872,GO:0003723	nucleus|P-body|metal ion binding|RNA binding
evm.TU.Chr01.333	247.006	232.442	261.57	1.12656	0.171924	0.555968	0.771744	Up	4.76463	5.18995	2.91407	4.23	3.60937	4.56904	EFL1	Elongation factor-like GTPase 1	ko03008	Ribosome biogenesis in eukaryotes	GO:1990904,GO:0005525,GO:0003924,GO:0043022,GO:0003746,GO:0042256,GO:0046039	ribonucleoprotein complex|GTP binding|GTPase activity|ribosome binding|translation elongation factor activity|cytosolic ribosome assembly|GTP metabolic process
evm.TU.Chr01.334	11.2179	4.66238	17.7733	3.83633	1.93973	0.145093	0.388707	Up	0.713799	0.740599	0.668993	0	0.528807	0.0406037	Saxo2	Stabilizer of axonemal microtubules 2			GO:0005879,GO:0005814,GO:0036064,GO:0005856,GO:0005634,GO:0036126,GO:0008017	axonemal microtubule|centriole|ciliary basal body|cytoskeleton|nucleus|sperm flagellum|microtubule binding
evm.TU.Chr01.335	16.3841	22.2765	10.4918	0.463215	-1.11024	0.165758	0.417883	Down	0.0597931	0.116321	0.161893	0.275325	0.261237	0.283439	ADAMTSL3	ADAMTS-like protein 3			GO:0031012,GO:0005576,GO:0043231,GO:0030198	extracellular matrix|extracellular region|intracellular membrane-bounded organelle|extracellular matrix organization
evm.TU.Chr01.336	1.01304	2.02609	0	0.095055	-3.39509	0.389855	0.6462	Down	0	0	0	0	0	1.74704			ko04210,ko04214	Apoptosis|Apoptosis - fly
evm.TU.Chr01.337	133.108	242.998	23.2178	0.0952112	-3.39272	0.000115722	0.00297294	Down	0.416095	0.359764	0.541633	1.04507	0.790402	14.5565	lmna	Lamin-A	ko04210,ko04214	Apoptosis|Apoptosis - fly	GO:0005882,GO:0005635	intermediate filament|nuclear envelope
evm.TU.Chr01.338	23.0981	31.0674	15.1287	0.488448	-1.03372	0.156696	0.405765	Down	0.627448	0.678131	0.479162	1.83856	1.50972	0.594862	SH3GL3	Endophilin-A3	ko04144	Endocytosis	GO:0005737,GO:0031901,GO:0098978,GO:0098793,GO:0008289,GO:0016191	cytoplasm|early endosome membrane|glutamatergic synapse|presynapse|lipid binding|synaptic vesicle uncoating
evm.TU.Chr01.339	393.746	482.567	304.924	0.63258	-0.66068	0.0878666	0.291466	Down	19.966	15.8597	10.4469	40.7095	15.9648	23.5244	RNF13	E3 ubiquitin-protein ligase RNF13			GO:0005829,GO:0005783,GO:0005789,GO:0031902,GO:0005765,GO:0005637,GO:0005654,GO:0008432,GO:0046872,GO:0061630,GO:0004842,GO:0051640,GO:0070304,GO:0051865,GO:0006511	cytosol|endoplasmic reticulum|endoplasmic reticulum membrane|late endosome membrane|lysosomal membrane|nuclear inner membrane|nucleoplasm|JUN kinase binding|metal ion binding|ubiquitin protein ligase activity|ubiquitin-protein transferase activity|organelle localization|positive regulation of stress-activated protein kinase signaling cascade|protein autoubiquitination|ubiquitin-dependent protein …
evm.TU.Chr01.34	27.3179	22.825	31.8109	1.38587	0.470794	0.442512	0.689283	Up	3.23355	3.0836	3.68423	2.38866	1.95111	3.78694	GCSH	Glycine cleavage system H protein, mitochondrial	ko00630,ko00260	Glyoxylate and dicarboxylate metabolism|Glycine, serine and threonine metabolism	GO:0005737,GO:0005960,GO:0005759,GO:0005739,GO:0004047,GO:0006546,GO:0019464,GO:0009249	cytoplasm|glycine cleavage complex|mitochondrial matrix|mitochondrion|aminomethyltransferase activity|glycine catabolic process|glycine decarboxylation via glycine cleavage system|protein lipoylation
evm.TU.Chr01.340	1020.19	1026.12	1014.26	0.987995	-0.0174247	0.951654	0.980272	Down	47.3704	48.3634	55.8633	48.9869	63.0057	58.3148	SRF	Serum response factor	ko04010,ko04022,ko05203,ko05166	MAPK signaling pathway|cGMP-PKG signaling pathway|Viral carcinogenesis|Human T-cell leukemia virus 1 infection	GO:0000785,GO:0005737,GO:0005654,GO:0005634,GO:0031490,GO:0001228,GO:0003700,GO:0000981,GO:0140297,GO:0042826,GO:0070878,GO:0042803,GO:0000978,GO:0061629,GO:1990837,GO:0010736,GO:0030036,GO:0060055,GO:0008306,GO:0048675,GO:0070830,GO:0001569,GO:0060532,GO:0060379,GO:0055003,GO:0060947,GO:0002042,GO:0007160,GO:0071333,GO:0090398,GO:0035912,GO:0090136,GO:0010669,GO:0048821,GO:0061029,GO:0060324,GO:…	chromatin|cytoplasm|nucleoplasm|nucleus|chromatin DNA binding|DNA-binding transcription activator activity, RNA polymerase II-specific|DNA-binding transcription factor activity|DNA-binding transcription factor activity, RNA polymerase II-specific|DNA-binding transcription factor binding|histone deacetylase binding|primary miRNA binding|protein homodimerization activity|RNA polymerase II cis-regul…
evm.TU.Chr01.341	500.424	552.696	448.152	0.810669	-0.302815	0.336737	0.604157	Down	10.77	9.25555	8.07979	11.653	8.68594	18.2944	RUBCN	Run domain Beclin-1-interacting and cysteine-rich domain-containing protein	ko04140	Autophagy - animal	GO:0005829,GO:0005769,GO:0043231,GO:0005770,GO:0005764,GO:0005654,GO:1901981,GO:0006914,GO:0006897,GO:0002376,GO:0071985,GO:1901097,GO:0010507,GO:0045806,GO:0043553,GO:0006909	cytosol|early endosome|intracellular membrane-bounded organelle|late endosome|lysosome|nucleoplasm|phosphatidylinositol phosphate binding|autophagy|endocytosis|immune system process|multivesicular body sorting pathway|negative regulation of autophagosome maturation|negative regulation of autophagy|negative regulation of endocytosis|negative regulation of phosphatidylinositol 3-kinase activity|pha…
evm.TU.Chr01.342	3.4781	3.48606	3.47015	0.997217	-0.0040211	0.998295	0.999481	Down	0.035307	0.412117	0	0.266033	0.040241	0.160672	Htr3a	5-hydroxytryptamine receptor 3A	ko04726,ko04742	Serotonergic synapse|Taste transduction	GO:0030424,GO:0032154,GO:0005737,GO:0098978,GO:0043005,GO:0043025,GO:0005886,GO:0045211,GO:0042734,GO:1904602,GO:0045202,GO:0005231,GO:0042802,GO:0099507,GO:0030594,GO:0051378,GO:0022850,GO:1904315,GO:0071363,GO:0007268,GO:0098662,GO:0034220,GO:0050877,GO:0032414,GO:0042391,GO:0099505,GO:0042220,GO:0045471,GO:0007210,GO:0007165	axon|cleavage furrow|cytoplasm|glutamatergic synapse|neuron projection|neuronal cell body|plasma membrane|postsynaptic membrane|presynaptic membrane|serotonin-activated cation-selective channel complex|synapse|excitatory extracellular ligand-gated ion channel activity|identical protein binding|ligand-gated ion channel activity involved in regulation of presynaptic membrane potential|neurotransmit…
evm.TU.Chr01.343	2023.44	1413.63	2633.25	1.86283	0.897496	0.0443508	0.194314	Up	284.577	283.065	318.432	110.835	293.554	108.613	Rtp3	Receptor-transporting protein 3			GO:0005737,GO:0016020,GO:0031849,GO:0001580,GO:0051205,GO:0006612	cytoplasm|membrane|olfactory receptor binding|detection of chemical stimulus involved in sensory perception of bitter taste|protein insertion into membrane|protein targeting to membrane
evm.TU.Chr01.344	39.2993	48.7504	29.8482	0.613521	-0.704815	0.322958	0.590898	Down	2.17605	1.37668	1.72442	2.86601	5.26274	1.08687			ko04514,ko04660,ko05235	Cell adhesion molecules|T cell receptor signaling pathway|PD-L1 expression and PD-1 checkpoint pathway in cancer
evm.TU.Chr01.345	55.0533	42.9673	67.1394	1.56	0.641549	0.219215	0.485159	Up	9.47697	8.02328	11.5138	5.12415	9.15112	6.28936	dynlt2b	Dynein light chain Tctex-type protein 2B			GO:0005929,GO:0005737,GO:0005868,GO:0120293,GO:0045505,GO:0035721,GO:0007018	cilium|cytoplasm|cytoplasmic dynein complex|dynein axonemal particle|dynein intermediate chain binding|intraciliary retrograde transport|microtubule-based movement
evm.TU.Chr01.348	943.243	816.047	1070.44	1.31182	0.391569	0.105067	0.32284	Up	37.773	41.4961	33.7049	33.0038	32.9597	28.1847	hykk	Hydroxylysine kinase	ko00310	Lysine degradation	GO:0005737,GO:0019202,GO:0047992,GO:0016310	cytoplasm|amino acid kinase activity|hydroxylysine kinase activity|phosphorylation
evm.TU.Chr01.349	103.708	113.167	94.2477	0.829894	-0.269001	0.483313	0.719993	Down	4.08976	5.24318	5.3457	7.73345	5.19706	6.84556	Prdm9	Histone-lysine N-methyltransferase PRDM9	ko05168	Herpes simplex virus 1 infection	GO:0000785,GO:0005634,GO:0046975,GO:0140955,GO:0042800,GO:0140949,GO:0140944,GO:0140941,GO:0018024,GO:0046872,GO:0042803,GO:0010844,GO:0043565,GO:0000976,GO:0006325,GO:1990918,GO:0007292,GO:0097676,GO:0097198,GO:0044648,GO:0051568,GO:0097692,GO:0080182,GO:0051567,GO:0034968,GO:0016571,GO:0016570,GO:0007129,GO:0048232,GO:0007127,GO:0006311,GO:0043066,GO:1905516,GO:2001255,GO:0060903,GO:0010845,GO:…	chromatin|nucleus|histone H3K36 methyltransferase activity|histone H3K36 trimethyltransferase activity|histone H3K4 methyltransferase activity|histone H3K9 trimethyltransferase activity|histone H4K20 monomethyltransferase activity|histone H4K20me methyltransferase activity|histone lysine N-methyltransferase activity|metal ion binding|protein homodimerization activity|recombination hotspot binding…
evm.TU.Chr01.35	4310.84	1938.2	6683.47	3.44858	1.786	0.000343533	0.00675341	Up	208.671	206.423	147.619	31.4922	109.001	30.1699	aste1	Protein asteroid homolog 1
evm.TU.Chr01.350	8.3956	10.0161	6.77507	0.666096	-0.586197	0.594275	0.796034	Down	0.0360024	0.210117	0.157465	0.22606	0.143617	0.307194	EPHB3	Ephrin type-B receptor 3 (Fragment)	ko04360	Axon guidance	GO:0030425,GO:0043005,GO:0005886,GO:0043235,GO:0005524,GO:0005003,GO:0004714,GO:0005005,GO:0007411,GO:0007413,GO:0016477,GO:0060996,GO:0060997,GO:0048013,GO:0033674,GO:0051965,GO:0046777,GO:0050770,GO:0022407,GO:0043087,GO:0034446,GO:0007169	dendrite|neuron projection|plasma membrane|receptor complex|ATP binding|ephrin receptor activity|transmembrane receptor protein tyrosine kinase activity|transmembrane-ephrin receptor activity|axon guidance|axonal fasciculation|cell migration|dendritic spine development|dendritic spine morphogenesis|ephrin receptor signaling pathway|positive regulation of kinase activity|positive regulation of syn…
evm.TU.Chr01.351	10.5519	19.682	1.42184	0.0717041	-3.8018	0.0528588	0.216144	Down	0.0351561	0.0911903	0.0439325	0	0	2.71976	MFSD8	Major facilitator superfamily domain-containing protein 8	ko04142	Lysosome	GO:0005765,GO:0016020,GO:0022857,GO:0097352,GO:0007040,GO:0048666,GO:0010506,GO:1905165,GO:0038202	lysosomal membrane|membrane|transmembrane transporter activity|autophagosome maturation|lysosome organization|neuron development|regulation of autophagy|regulation of lysosomal protein catabolic process|TORC1 signaling
evm.TU.Chr01.352	472.6	463.96	481.24	1.03645	0.0516467	0.915931	0.964345	Up	41.6619	42.9266	66.1299	21.7494	69.3067	72.4651	POLR2H	DNA-directed RNA polymerases I, II, and III subunit RPABC3	ko03020,ko03420,ko04623,ko05016	RNA polymerase|Nucleotide excision repair|Cytosolic DNA-sensing pathway|Huntington disease	GO:0005829,GO:0005654,GO:0005634,GO:0032993,GO:0005736,GO:0005665,GO:0005666,GO:0003697,GO:0006366	cytosol|nucleoplasm|nucleus|protein-DNA complex|RNA polymerase I complex|RNA polymerase II, core complex|RNA polymerase III complex|single-stranded DNA binding|transcription by RNA polymerase II
evm.TU.Chr01.353	65.6442	53.447	77.8414	1.45788	0.54387	0.25477	0.524385	Up	1.99046	2.44418	1.21722	1.83484	0.820564	1.58997	armc9	LisH domain-containing protein ARMC9			GO:0005814,GO:0036064,GO:0097542,GO:0005929,GO:0005737,GO:0060271,GO:0045880	centriole|ciliary basal body|ciliary tip|cilium|cytoplasm|cilium assembly|positive regulation of smoothened signaling pathway
evm.TU.Chr01.354	63.0085	106.648	19.369	0.18518	-2.433	3.68198e-05	0.00125883	Down	2.2822	0.826007	0.464267	6.99839	6.35158	7.60809	B3GNT7	UDP-GlcNAc:betaGal beta-1,3-N-acetylglucosaminyltransferase 7	ko00533	Glycosaminoglycan biosynthesis - keratan sulfate	GO:0000139,GO:0008375,GO:0016757,GO:0008532,GO:0008499,GO:0008194,GO:0018146,GO:0016266,GO:0030311	Golgi membrane|acetylglucosaminyltransferase activity|glycosyltransferase activity|N-acetyllactosaminide beta-1,3-N-acetylglucosaminyltransferase activity|UDP-galactose:beta-N-acetylglucosamine beta-1,3-galactosyltransferase activity|UDP-glycosyltransferase activity|keratan sulfate biosynthetic process|O-glycan processing|poly-N-acetyllactosamine biosynthetic process
evm.TU.Chr01.355	560.967	743.444	378.49	0.509501	-0.972842	0.0056158	0.0501815	Down	9.78607	8.95004	6.30941	17.308	23.2404	12.0205	ACAP2	Arf-GAP with coiled-coil, ANK repeat and PH domain-containing protein 2	ko04144	Endocytosis	GO:0010008,GO:0005096,GO:0046872,GO:1990090,GO:0032456	endosome membrane|GTPase activator activity|metal ion binding|cellular response to nerve growth factor stimulus|endocytic recycling
evm.TU.Chr01.356	96.7503	148.962	44.5391	0.300735	-1.73343	0.00885353	0.0683418	Down	2.27176	2.94632	0.25808	9.0774	4.78615	5.16908	Alpi	Intestinal-type alkaline phosphatase 1	ko00730,ko00790,ko02020	Thiamine metabolism|Folate biosynthesis|Two-component system	GO:0009897,GO:0005886,GO:0004035,GO:0000287,GO:0002020,GO:0042803,GO:0008270,GO:0071773,GO:0016311,GO:0006793	external side of plasma membrane|plasma membrane|alkaline phosphatase activity|magnesium ion binding|protease binding|protein homodimerization activity|zinc ion binding|cellular response to BMP stimulus|dephosphorylation|phosphorus metabolic process
evm.TU.Chr01.357	8.05905	13.9876	2.13049	0.150869	-2.72863	0.0338551	0.16363	Down	0.0765259	0.396996	0.0956298	0.672713	0.69776	2.69892	ALPI	Intestinal-type alkaline phosphatase	ko00730,ko00790,ko02020	Thiamine metabolism|Folate biosynthesis|Two-component system	GO:0005576,GO:0005886,GO:0004035,GO:0000287,GO:0002020,GO:0008270,GO:0016311	extracellular region|plasma membrane|alkaline phosphatase activity|magnesium ion binding|protease binding|zinc ion binding|dephosphorylation
evm.TU.Chr01.358	151.042	230.005	72.0785	0.315042	-1.66638	7.83767e-05	0.00226601	Down	1.92034	1.28749	0.813468	6.47856	3.20885	4.25837	Iap	Intestinal-type alkaline phosphatase			GO:0005903,GO:0009897,GO:0005886,GO:0004035,GO:0000287,GO:0002020,GO:0008270,GO:0016311,GO:0035264,GO:0021915,GO:0022008,GO:0006793,GO:0036342	brush border|external side of plasma membrane|plasma membrane|alkaline phosphatase activity|magnesium ion binding|protease binding|zinc ion binding|dephosphorylation|multicellular organism growth|neural tube development|neurogenesis|phosphorus metabolic process|post-anal tail morphogenesis
evm.TU.Chr01.359	104.721	114.646	94.7969	0.826839	-0.274322	0.617128	0.808646	Down	11.378	7.11284	7.5695	4.31741	12.0351	18.4389	Ppp1r2	Protein phosphatase inhibitor 2			GO:0005737,GO:0043197,GO:0030426,GO:0140678,GO:0019904,GO:0004864,GO:0005977,GO:0032091,GO:0043666,GO:0009966	cytoplasm|dendritic spine|growth cone|molecular function inhibitor activity|protein domain specific binding|protein phosphatase inhibitor activity|glycogen metabolic process|negative regulation of protein binding|regulation of phosphoprotein phosphatase activity|regulation of signal transduction
evm.TU.Chr01.36	87425.3	87083.9	87766.8	1.00783	0.0112564	0.967201	0.986622	Up	6385.04	6475.91	8253.58	8041.15	6692.82	8910.42	rpl13	60S ribosomal protein L13	ko03010,ko05171	Ribosome|Coronavirus disease - COVID-19	GO:0005737,GO:1990904,GO:0005840,GO:0003735,GO:0006412	cytoplasm|ribonucleoprotein complex|ribosome|structural constituent of ribosome|translation
evm.TU.Chr01.360	3421.58	3483.52	3359.64	0.964484	-0.0521713	0.888251	0.951769	Down	94.0784	94.0737	79.1945	78.9909	150.369	67.6284	ncl	Nucleolin	ko05130	Pathogenic Escherichia coli infection	GO:0005730,GO:0003677,GO:0003723	nucleolus|DNA binding|RNA binding
evm.TU.Chr01.361	2565.99	1888.64	3243.34	1.71715	0.780019	0.00701717	0.0581634	Up	62.6262	61.5887	58.5424	27.6268	44.2293	45.1273	PSMD1	26S proteasome non-ATPase regulatory subunit 1	ko03050,ko05169,ko05010,ko05012,ko05014,ko05016,ko05017,ko05020,ko05022	Proteasome|Epstein-Barr virus infection|Alzheimer disease|Parkinson disease|Amyotrophic lateral sclerosis|Huntington disease|Spinocerebellar ataxia|Prion disease|Pathways of neurodegeneration - multiple diseases	GO:0022624,GO:0030234,GO:0031625,GO:0042176	proteasome accessory complex|enzyme regulator activity|ubiquitin protein ligase binding|regulation of protein catabolic process
evm.TU.Chr01.362	100.99	177.989	23.9916	0.134053	-2.89913	0.00415245	0.0404205	Down	0.917245	1.1896	2.29245	0.935905	2.02551	36.7844
evm.TU.Chr01.363	3.42845	5.78938	1.06752	0.182189	-2.45649	0.125963	0.359164	Down	0.00684689	0.00887995	0.00855614	0.0601886	0.0468222	0.0389478
evm.TU.Chr01.366	1.33673	2.67346	0	0.0724855	-3.78616	0.290039	0.559357	Down	0	0	0	0.744573	0.675758	0
evm.TU.Chr01.367	2991.51	3423.72	2559.3	0.747451	-0.41995	0.141937	0.383907	Down	58.0236	80.5723	59.7231	130.019	71.1484	92.4643	TTC14	Tetratricopeptide repeat protein 14			GO:0003676	nucleic acid binding
evm.TU.Chr01.368	4.64984	4.94743	4.35226	0.876177	-0.190706	0.903006	0.958097	Down	0.248536	0.0644668	0.372696	0.0624227	0.679842	0.113102	sox2	Transcription factor Sox-2	ko04390,ko04550	Hippo signaling pathway|Signaling pathways regulating pluripotency of stem cells	GO:0005737,GO:0005634,GO:0005667,GO:0003682,GO:0000981,GO:0000978,GO:0043565,GO:0009653,GO:0030154,GO:0008283,GO:0021538,GO:0048592,GO:0031101,GO:0030900,GO:0048839,GO:0060119,GO:1905040,GO:0071599,GO:0021982,GO:0051091,GO:0031099,GO:0006355	cytoplasm|nucleus|transcription regulator complex|chromatin binding|DNA-binding transcription factor activity, RNA polymerase II-specific|RNA polymerase II cis-regulatory region sequence-specific DNA binding|sequence-specific DNA binding|anatomical structure morphogenesis|cell differentiation|cell population proliferation|epithalamus development|eye morphogenesis|fin regeneration|forebrain develo…
evm.TU.Chr01.369	854.279	732.266	976.293	1.3325	0.414136	0.169862	0.423858	Up	138.093	133.138	179.596	118.85	130.465	129.908	dnajc19	Mitochondrial import inner membrane translocase subunit TIM14			GO:0098800,GO:0099617,GO:0001405,GO:0001671,GO:0030150,GO:1900208	inner mitochondrial membrane protein complex|matrix side of mitochondrial inner membrane|PAM complex, Tim23 associated import motor|ATPase activator activity|protein import into mitochondrial matrix|regulation of cardiolipin metabolic process
evm.TU.Chr01.370	535.024	295.188	774.861	2.62457	1.39208	1.99749e-06	0.00012288	Up	24.4991	25.2517	17.9178	6.83332	9.75825	11.5009	Fxr1	RNA-binding protein FXR1			GO:0030424,GO:0043034,GO:0005737,GO:0036464,GO:0005829,GO:0030425,GO:1902737,GO:0043197,GO:0044326,GO:0098978,GO:0030426,GO:0016020,GO:0043025,GO:0005634,GO:0048471,GO:0005844,GO:0098794,GO:0014069,GO:0098793,GO:0035770,GO:0003730,GO:0046982,GO:0042803,GO:0033592,GO:0045182,GO:0030154,GO:0007517,GO:0017148,GO:2000637,GO:0001934,GO:2001022,GO:0045727,GO:0000381,GO:0051489,GO:0043488,GO:0060538	axon|costamere|cytoplasm|cytoplasmic ribonucleoprotein granule|cytosol|dendrite|dendritic filopodium|dendritic spine|dendritic spine neck|glutamatergic synapse|growth cone|membrane|neuronal cell body|nucleus|perinuclear region of cytoplasm|polysome|postsynapse|postsynaptic density|presynapse|ribonucleoprotein granule|mRNA 3'-UTR binding|protein heterodimerization activity|protein homodimerization…
evm.TU.Chr01.371	622.878	578.194	667.563	1.1557	0.208765	0.455193	0.69909	Up	13.4537	11.969	7.44211	10.6841	10.732	9.21972	ATP11B	Phospholipid-transporting ATPase IF			GO:0035577,GO:0031901,GO:0005783,GO:0016020,GO:0005637,GO:1990531,GO:0005886,GO:0055037,GO:0055038,GO:0005802,GO:0005524,GO:0016887,GO:0140326,GO:0015075,GO:0000287,GO:0090555,GO:0090556,GO:0015917,GO:0034220,GO:0006811,GO:0045332	azurophil granule membrane|early endosome membrane|endoplasmic reticulum|membrane|nuclear inner membrane|phospholipid-translocating ATPase complex|plasma membrane|recycling endosome|recycling endosome membrane|trans-Golgi network|ATP binding|ATP hydrolysis activity|ATPase-coupled intramembrane lipid transporter activity|ion transmembrane transporter activity|magnesium ion binding|phosphatidyletha…
evm.TU.Chr01.372	1175.72	1074.77	1276.67	1.18746	0.247875	0.30091	0.570049	Up	32.2442	38.814	30.3975	27.6086	28.6673	37.9207	Mccc1	Methylcrotonoyl-CoA carboxylase subunit alpha, mitochondrial	ko00280	Valine, leucine and isoleucine degradation	GO:0002169,GO:1905202,GO:0005743,GO:0005759,GO:0005739,GO:0005524,GO:0046872,GO:0004485,GO:0006552	3-methylcrotonyl-CoA carboxylase complex, mitochondrial|methylcrotonoyl-CoA carboxylase complex|mitochondrial inner membrane|mitochondrial matrix|mitochondrion|ATP binding|metal ion binding|methylcrotonoyl-CoA carboxylase activity|leucine catabolic process
evm.TU.Chr01.373	1679.19	1380.27	1978.12	1.43308	0.519114	0.0814609	0.279041	Up	136.118	130.165	148.509	124.607	113.524	82.1447	LAMP3	Lysosome-associated membrane glycoprotein 3	ko04142	Lysosome	GO:0097233,GO:0009986,GO:0005769,GO:0031901,GO:0043231,GO:0031902,GO:0005765,GO:0048471,GO:0005886,GO:0031982,GO:0002250,GO:0072594,GO:0043154,GO:1901799,GO:0010628,GO:0010506,GO:1903900,GO:0035455	alveolar lamellar body membrane|cell surface|early endosome|early endosome membrane|intracellular membrane-bounded organelle|late endosome membrane|lysosomal membrane|perinuclear region of cytoplasm|plasma membrane|vesicle|adaptive immune response|establishment of protein localization to organelle|negative regulation of cysteine-type endopeptidase activity involved in apoptotic process|negative r…
evm.TU.Chr01.374	277.334	148.345	406.322	2.73465	1.45135	0.0294306	0.150235	Up	7.39716	19.0128	31.6529	7.99452	2.09494	15.4031	LOC106584303	Kininogen	ko04071,ko04022,ko04080,ko04810,ko04610,ko04750,ko05200,ko05142,ko05143	Sphingolipid signaling pathway|cGMP-PKG signaling pathway|Neuroactive ligand-receptor interaction|Regulation of actin cytoskeleton|Complement and coagulation cascades|Inflammatory mediator regulation of TRP channels|Pathways in cancer|Chagas disease|African trypanosomiasis	GO:0005737,GO:0005773,GO:0004869,GO:0010466	cytoplasm|vacuole|cysteine-type endopeptidase inhibitor activity|negative regulation of peptidase activity
evm.TU.Chr01.375	203.598	225.583	181.614	0.806298	-0.310615	0.444117	0.69095	Down	11.48	10.187	7.02771	20.195	9.64101	9.0419	CERS1	Ceramide synthase 1	ko00600,ko04071	Sphingolipid metabolism|Sphingolipid signaling pathway	GO:0005783,GO:0005789,GO:0043231,GO:0016020,GO:0016410,GO:0050291,GO:0072721,GO:0036146,GO:0071492,GO:0071466,GO:0046513,GO:0051974,GO:1901526,GO:0030148	endoplasmic reticulum|endoplasmic reticulum membrane|intracellular membrane-bounded organelle|membrane|N-acyltransferase activity|sphingosine N-acyltransferase activity|cellular response to dithiothreitol|cellular response to mycotoxin|cellular response to UV-A|cellular response to xenobiotic stimulus|ceramide biosynthetic process|negative regulation of telomerase activity|positive regulation of …
evm.TU.Chr01.376	262.053	270.596	253.51	0.936031	-0.0953715	0.828337	0.925231	Down	8.78278	8.543	7.57296	5.18386	7.44086	17.1196	ncln	BOS complex subunit ncln			GO:0005789,GO:0005886,GO:0043022,GO:0048484,GO:1900176,GO:0009966	endoplasmic reticulum membrane|plasma membrane|ribosome binding|enteric nervous system development|negative regulation of nodal signaling pathway involved in determination of lateral mesoderm left/right asymmetry|regulation of signal transduction
evm.TU.Chr01.377	4715.04	6246.91	3183.17	0.509556	-0.972686	0.00027414	0.00564061	Down	158.361	158.372	140.55	327.792	383.397	266.687	S1PR1	Sphingosine 1-phosphate receptor 1	ko04068,ko04071,ko04080	FoxO signaling pathway|Sphingolipid signaling pathway|Neuroactive ligand-receptor interaction	GO:0005737,GO:0005768,GO:0009897,GO:0043231,GO:0045121,GO:0005654,GO:0005886,GO:0004930,GO:0001664,GO:0046625,GO:0038036,GO:0031532,GO:0007189,GO:0007193,GO:0001525,GO:0001955,GO:0007420,GO:0003245,GO:0007155,GO:0016477,GO:0008283,GO:0006935,GO:0045446,GO:0007186,GO:0061384,GO:0030032,GO:0030595,GO:0051497,GO:0030182,GO:0030335,GO:0051482,GO:0043547,GO:0050927,GO:0048661,GO:0045944,GO:0030500,GO:…	cytoplasm|endosome|external side of plasma membrane|intracellular membrane-bounded organelle|membrane raft|nucleoplasm|plasma membrane|G protein-coupled receptor activity|G protein-coupled receptor binding|sphingolipid binding|sphingosine-1-phosphate receptor activity|actin cytoskeleton reorganization|adenylate cyclase-activating G protein-coupled receptor signaling pathway|adenylate cyclase-inhi…
evm.TU.Chr01.379	1505.75	1455.99	1555.52	1.0687	0.0958544	0.686762	0.849541	Up	15.6774	15.8718	9.95711	16.0277	12.1086	14.1368	MYO9B	Unconventional myosin-IXb	ko04814	Motor proteins	GO:0015629,GO:0005884,GO:0005938,GO:0005737,GO:0005829,GO:0030027,GO:0016020,GO:0016459,GO:0048471,GO:0001726,GO:0003779,GO:0051015,GO:0043531,GO:0005524,GO:0016887,GO:0043008,GO:0005516,GO:0005096,GO:0000146,GO:0048495,GO:0031267,GO:0008270,GO:0030048,GO:0072673,GO:0035023,GO:0051056,GO:0007266,GO:0035385	actin cytoskeleton|actin filament|cell cortex|cytoplasm|cytosol|lamellipodium|membrane|myosin complex|perinuclear region of cytoplasm|ruffle|actin binding|actin filament binding|ADP binding|ATP binding|ATP hydrolysis activity|ATP-dependent protein binding|calmodulin binding|GTPase activator activity|microfilament motor activity|Roundabout binding|small GTPase binding|zinc ion binding|actin filame…
evm.TU.Chr01.380	130.349	135.638	125.06	0.918912	-0.122002	0.743187	0.881403	Down	8.36837	10.3933	10.6347	12.3793	8.56786	15.0069	use1	Vesicle transport protein USE1	ko04130	SNARE interactions in vesicular transport	GO:0005783,GO:0005789,GO:0031201,GO:0005484,GO:0015031,GO:0006890	endoplasmic reticulum|endoplasmic reticulum membrane|SNARE complex|SNAP receptor activity|protein transport|retrograde vesicle-mediated transport, Golgi to endoplasmic reticulum
evm.TU.Chr01.381	272.073	128.976	415.171	3.22438	1.68902	2.61694e-05	0.000961992	Up	8.15309	6.66829	2.79952	1.69108	2.27427	1.81055	Insr	Insulin receptor	ko04010,ko04014,ko04015,ko04066,ko04068,ko04072,ko04022,ko04151,ko04152,ko04150,ko04520,ko04910,ko04923,ko04913,ko04960,ko04361,ko04211,ko04212,ko04213,ko05010,ko05415,ko04930,ko04932,ko04931	MAPK signaling pathway|Ras signaling pathway|Rap1 signaling pathway|HIF-1 signaling pathway|FoxO signaling pathway|Phospholipase D signaling pathway|cGMP-PKG signaling pathway|PI3K-Akt signaling pathway|AMPK signaling pathway|mTOR signaling pathway|Adherens junction|Insulin signaling pathway|Regulation of lipolysis in adipocytes|Ovarian steroidogenesis|Aldosterone-regulated sodium reabsorption|Ax…	GO:0030424,GO:0005901,GO:0044297,GO:0031410,GO:0005829,GO:0030425,GO:0032590,GO:0005768,GO:0009897,GO:0005899,GO:0043231,GO:0005770,GO:0005764,GO:0016020,GO:0043025,GO:0032809,GO:0005635,GO:0031981,GO:0005634,GO:0005886,GO:0043235,GO:0055038,GO:0045202,GO:0060417,GO:0046935,GO:0043423,GO:0001540,GO:0005524,GO:0038024,GO:0005525,GO:0042802,GO:0043559,GO:0005009,GO:0043560,GO:0031994,GO:0031995,GO:…	axon|caveola|cell body|cytoplasmic vesicle|cytosol|dendrite|dendrite membrane|endosome|external side of plasma membrane|insulin receptor complex|intracellular membrane-bounded organelle|late endosome|lysosome|membrane|neuronal cell body|neuronal cell body membrane|nuclear envelope|nuclear lumen|nucleus|plasma membrane|receptor complex|recycling endosome membrane|synapse|yolk|1-phosphatidylinosito…
evm.TU.Chr01.382	353.381	376.49	330.273	0.876179	-0.190702	0.53795	0.759179	Down	3.25027	5.43638	3.76754	5.6018	4.0366	6.08218	Arhgef18	Rho guanine nucleotide exchange factor 18	ko04530	Tight junction	GO:0045177,GO:0016324,GO:0005856,GO:0005829,GO:0005886,GO:0005085,GO:0046872,GO:0030036,GO:0051497,GO:0150105,GO:0008360,GO:0035023,GO:0007264	apical part of cell|apical plasma membrane|cytoskeleton|cytosol|plasma membrane|guanyl-nucleotide exchange factor activity|metal ion binding|actin cytoskeleton organization|negative regulation of stress fiber assembly|protein localization to cell-cell junction|regulation of cell shape|regulation of Rho protein signal transduction|small GTPase mediated signal transduction
evm.TU.Chr01.383	59.8373	89.6465	30.028	0.337821	-1.56567	0.00247638	0.0282217	Down	1.17124	1.37435	0.383329	3.01173	2.95587	3.26778	Enc1	Ectoderm-neural cortex protein 1			GO:0000785,GO:0031463,GO:0005737,GO:0005856,GO:0043025,GO:0016363,GO:0005730,GO:0005654,GO:0005634,GO:0003779,GO:0017148,GO:0010976,GO:0010499,GO:0016567	chromatin|Cul3-RING ubiquitin ligase complex|cytoplasm|cytoskeleton|neuronal cell body|nuclear matrix|nucleolus|nucleoplasm|nucleus|actin binding|negative regulation of translation|positive regulation of neuron projection development|proteasomal ubiquitin-independent protein catabolic process|protein ubiquitination
evm.TU.Chr01.384	330.377	312.636	348.119	1.11293	0.154364	0.641013	0.822493	Up	77.7408	78.9525	81.4706	61.2109	97.2775	76.2772	timm13-a	Mitochondrial import inner membrane translocase subunit Tim13-A			GO:0005743,GO:0046872,GO:0015031	mitochondrial inner membrane|metal ion binding|protein transport
evm.TU.Chr01.385	7.78616	3.19662	12.3757	3.86391	1.95006	0.125098	0.357502	Up	0.0810496	0.578137	0.202565	0.152674	0.023094	0.0691564	TMPRSS9	Transmembrane protease serine 9			GO:0005886,GO:0004252,GO:0006508	plasma membrane|serine-type endopeptidase activity|proteolysis
evm.TU.Chr01.386	998.571	798.099	1199.04	1.50189	0.586782	0.040763	0.183435	Up	207.087	189.995	230.118	133.508	169.672	160.726	LSM7	U6 snRNA-associated Sm-like protein LSm7	ko03040,ko03018	Spliceosome|RNA degradation	GO:0071013,GO:0005829,GO:1990726,GO:0120115,GO:0005654,GO:0005634,GO:1990904,GO:0097526,GO:0005689,GO:0071005,GO:0071004,GO:0046540,GO:0005688,GO:0017070,GO:0000398,GO:0000956	catalytic step 2 spliceosome|cytosol|Lsm1-7-Pat1 complex|Lsm2-8 complex|nucleoplasm|nucleus|ribonucleoprotein complex|spliceosomal tri-snRNP complex|U12-type spliceosomal complex|U2-type precatalytic spliceosome|U2-type prespliceosome|U4/U6 x U5 tri-snRNP complex|U6 snRNP|U6 snRNA binding|mRNA splicing, via spliceosome|nuclear-transcribed mRNA catabolic process
evm.TU.Chr01.387	299.354	437.588	161.121	0.367716	-1.44334	0.0206724	0.120142	Down	3.51843	5.02276	4.96613	4.70456	5.88534	31.8212	sass6	Spindle assembly abnormal protein 6 homolog			GO:0005814,GO:0005813,GO:0005737,GO:0098536,GO:0120099,GO:0007099,GO:0051298,GO:0040016,GO:0007052,GO:0000280,GO:0046601,GO:1900087,GO:0110028,GO:1905832,GO:0007283	centriole|centrosome|cytoplasm|deuterosome|procentriole replication complex|centriole replication|centrosome duplication|embryonic cleavage|mitotic spindle organization|nuclear division|positive regulation of centriole replication|positive regulation of G1/S transition of mitotic cell cycle|positive regulation of mitotic spindle organization|positive regulation of spindle assembly|spermatogenesis
evm.TU.Chr01.388	98.8548	91.3275	106.382	1.16838	0.224504	0.55454	0.770835	Up	5.41665	4.1272	2.74985	3.74125	3.47265	4.23666	Mfsd14a	Hippocampus abundant transcript 1 protein			GO:0016020,GO:0022857,GO:0001675,GO:0030382,GO:0007286,GO:0007289,GO:0007283	membrane|transmembrane transporter activity|acrosome assembly|sperm mitochondrion organization|spermatid development|spermatid nucleus differentiation|spermatogenesis
evm.TU.Chr01.389	2385.56	1274.25	3496.88	2.74438	1.45648	0.133365	0.370856	Up	190.973	216.18	169.134	30.7469	168.268	18.1055	IFI44	Interferon-induced protein 44			GO:0005737,GO:0006955,GO:0009617,GO:0009615	cytoplasm|immune response|response to bacterium|response to virus
evm.TU.Chr01.39	4.63106	9.26212	0	0.0208452	-5.58414	0.0655466	0.246371	Down	0	0	0	0	0	1.65466	HRH2	Histamine H2 receptor			GO:0005886,GO:0004969,GO:0001696,GO:0045907	plasma membrane|histamine receptor activity|gastric acid secretion|positive regulation of vasoconstriction
evm.TU.Chr01.390	132.281	133.553	131.01	0.98379	-0.0235782	0.957426	0.982022	Down	2.42873	1.85763	1.27627	2.18975	2.61198	1.23277	MAP1S	Microtubule-associated protein 1S	ko03250	Viral life cycle - HIV-1	GO:0005829,GO:0030425,GO:0005874,GO:0005875,GO:0043025,GO:0005634,GO:0005819,GO:0045202,GO:0003779,GO:0003677,GO:0008017,GO:0006915,GO:0007409,GO:0016358,GO:0000226,GO:0031114	cytosol|dendrite|microtubule|microtubule associated complex|neuronal cell body|nucleus|spindle|synapse|actin binding|DNA binding|microtubule binding|apoptotic process|axonogenesis|dendrite development|microtubule cytoskeleton organization|regulation of microtubule depolymerization
evm.TU.Chr01.391	177.583	181.223	173.943	0.960416	-0.0582681	0.849725	0.935028	Down	3.67695	3.25242	2.96442	3.93661	3.92041	3.43137	OSBPL1A	Oxysterol-binding protein-related protein 1			GO:0005829,GO:0005768,GO:0070062,GO:0043231,GO:0005770,GO:0016020,GO:0044232,GO:0015485,GO:0005543,GO:0032934,GO:0015248,GO:0006699,GO:0008203,GO:0016192	cytosol|endosome|extracellular exosome|intracellular membrane-bounded organelle|late endosome|membrane|organelle membrane contact site|cholesterol binding|phospholipid binding|sterol binding|sterol transporter activity|bile acid biosynthetic process|cholesterol metabolic process|vesicle-mediated transport
evm.TU.Chr01.392	186.156	183.597	188.715	1.02639	0.0375833	0.906027	0.95967	Up	6.73559	9.14508	6.4443	7.79777	6.23744	9.97779	Trmt13	tRNA:m(4)X modification enzyme TRM13 homolog			GO:0046872,GO:0106050,GO:0008175,GO:0030488	metal ion binding|tRNA 2'-O-methyltransferase activity|tRNA methyltransferase activity|tRNA methylation
evm.TU.Chr01.395	378.288	384.229	372.347	0.968552	-0.0460981	0.878167	0.948098	Down	14.5917	14.8292	12.2116	11.9797	14.3199	21.1385	Dbt	Lipoamide acyltransferase component of branched-chain alpha-keto acid dehydrogenase complex, mitochondrial	ko00640,ko00280	Propanoate metabolism|Valine, leucine and isoleucine degradation	GO:0005737,GO:0005829,GO:0015630,GO:0005947,GO:0042645,GO:0005739,GO:0016407,GO:0043754,GO:0031405,GO:0031625,GO:0009083	cytoplasm|cytosol|microtubule cytoskeleton|mitochondrial alpha-ketoglutarate dehydrogenase complex|mitochondrial nucleoid|mitochondrion|acetyltransferase activity|dihydrolipoyllysine-residue (2-methylpropanoyl)transferase activity|lipoic acid binding|ubiquitin protein ligase binding|branched-chain amino acid catabolic process
evm.TU.Chr01.396	327.308	291.755	362.861	1.24442	0.315473	0.334027	0.60144	Up	20.0592	18.7662	16.1667	14.5482	20.345	12.9746	RTCA	RNA 3'-terminal phosphate cyclase			GO:0005654,GO:0005634,GO:0005524,GO:0003963,GO:0006396	nucleoplasm|nucleus|ATP binding|RNA-3'-phosphate cyclase activity|RNA processing
evm.TU.Chr01.397	29.806	37.9149	21.6971	0.576027	-0.795792	0.232636	0.500233	Down	0.834771	0.768327	0.403805	2.06281	0.951426	0.765889	cdc14ab	Dual specificity protein phosphatase CDC14AB	ko04110,ko04111,ko04113	Cell cycle|Cell cycle - yeast|Meiosis - yeast	GO:0005813,GO:0005737,GO:1902636,GO:0072686,GO:0005730,GO:0000922,GO:0017018,GO:0004722,GO:0004725,GO:0008138,GO:0007049,GO:0051301,GO:0060271,GO:0000226,GO:0032467,GO:0006470,GO:0007096	centrosome|cytoplasm|kinociliary basal body|mitotic spindle|nucleolus|spindle pole|myosin phosphatase activity|protein serine/threonine phosphatase activity|protein tyrosine phosphatase activity|protein tyrosine/serine/threonine phosphatase activity|cell cycle|cell division|cilium assembly|microtubule cytoskeleton organization|positive regulation of cytokinesis|protein dephosphorylation|regulatio…
evm.TU.Chr01.398	8.2573	14.8115	1.70309	0.116002	-3.10777	0.0152962	0.0978427	Down	0.0976444	0.126638	0.0610101	0.613113	1.6137	0.333264	GPR88	Probable G-protein coupled receptor 88			GO:0005929,GO:0005737,GO:0005634,GO:0005886,GO:0003774,GO:0008020,GO:0071482,GO:0007186,GO:0007626,GO:0061743,GO:0050885,GO:0019228,GO:0007602	cilium|cytoplasm|nucleus|plasma membrane|cytoskeletal motor activity|G protein-coupled photoreceptor activity|cellular response to light stimulus|G protein-coupled receptor signaling pathway|locomotory behavior|motor learning|neuromuscular process controlling balance|neuronal action potential|phototransduction
evm.TU.Chr01.399	488.415	788.69	188.14	0.238726	-2.06657	1.07652e-05	0.000490425	Down	6.5453	5.45947	4.33019	37.7781	26.4463	9.63658	Vcam1	Vascular cell adhesion protein 1	ko04064,ko04668,ko04514,ko04670,ko05144,ko05143,ko05417,ko05418,ko04933	NF-kappa B signaling pathway|TNF signaling pathway|Cell adhesion molecules|Leukocyte transendothelial migration|Malaria|African trypanosomiasis|Lipid and atherosclerosis|Fluid shear stress and atherosclerosis|AGE-RAGE signaling pathway in diabetic complications	GO:0071065,GO:0045177,GO:0016324,GO:0071944,GO:0009986,GO:0005769,GO:0005783,GO:0009897,GO:0005615,GO:0030175,GO:0005794,GO:0005902,GO:0005886,GO:0002102,GO:0042383,GO:0050839,GO:0005178,GO:0008131,GO:0009308,GO:0035584,GO:0060945,GO:0007155,GO:0060326,GO:0140039,GO:0007160,GO:1904646,GO:0071333,GO:0060710,GO:0060669,GO:0007507,GO:0007157,GO:0034113,GO:0060384,GO:0007159,GO:0050901,GO:0042102,GO:…	alpha9-beta1 integrin-vascular cell adhesion molecule-1 complex|apical part of cell|apical plasma membrane|cell periphery|cell surface|early endosome|endoplasmic reticulum|external side of plasma membrane|extracellular space|filopodium|Golgi apparatus|microvillus|plasma membrane|podosome|sarcolemma|cell adhesion molecule binding|integrin binding|primary amine oxidase activity|amine metabolic proc…
evm.TU.Chr01.400	516.242	478.268	554.216	1.15894	0.2128	0.414818	0.667058	Up	30.7546	26.9741	21.2985	22.834	21.0603	31.1492	slc30a7	Zinc transporter 7			GO:0031410,GO:0005794,GO:0016020,GO:0046873,GO:0005385,GO:0006882,GO:0030001,GO:1904257,GO:0006829	cytoplasmic vesicle|Golgi apparatus|membrane|metal ion transmembrane transporter activity|zinc ion transmembrane transporter activity|cellular zinc ion homeostasis|metal ion transport|zinc ion import into Golgi lumen|zinc ion transport
evm.TU.Chr01.401	350.599	395.149	306.048	0.774266	-0.369099	0.217118	0.482496	Down	20.5521	19.9356	17.9281	21.1624	30.6915	30.8302	DPH5	Diphthine methyl ester synthase			GO:0005829,GO:0004164,GO:0032259,GO:0017183	cytosol|diphthine synthase activity|methylation|peptidyl-diphthamide biosynthetic process from peptidyl-histidine
evm.TU.Chr01.402	149.15	245.231	53.0684	0.21675	-2.20589	0.00459334	0.0436319	Down	3.41649	2.79849	1.90998	6.60503	29.7168	1.99458	s1pr1	Sphingosine 1-phosphate receptor 1	ko04068,ko04071,ko04080	FoxO signaling pathway|Sphingolipid signaling pathway|Neuroactive ligand-receptor interaction	GO:0005737,GO:0016020,GO:0005886,GO:0004930,GO:0070915,GO:0038036,GO:0007189,GO:0001525,GO:0042074,GO:0006935,GO:0007186,GO:0007507,GO:0008078,GO:0016525,GO:0030335,GO:0060312,GO:0019222,GO:0003376,GO:0002040,GO:0001944	cytoplasm|membrane|plasma membrane|G protein-coupled receptor activity|lysophosphatidic acid receptor activity|sphingosine-1-phosphate receptor activity|adenylate cyclase-activating G protein-coupled receptor signaling pathway|angiogenesis|cell migration involved in gastrulation|chemotaxis|G protein-coupled receptor signaling pathway|heart development|mesodermal cell migration|negative regulation…
evm.TU.Chr01.403	2.9078	2.78394	3.03167	1.10671	0.14628	0.935432	0.972857	Up	0.274218	0.152418	0	0.09839	0.0892966	0.222837	ZBTB37	Zinc finger and BTB domain-containing protein 37			GO:0000785,GO:0005654,GO:0000981,GO:0001227,GO:0046872,GO:0000978,GO:1990837,GO:0006357	chromatin|nucleoplasm|DNA-binding transcription factor activity, RNA polymerase II-specific|DNA-binding transcription repressor activity, RNA polymerase II-specific|metal ion binding|RNA polymerase II cis-regulatory region sequence-specific DNA binding|sequence-specific double-stranded DNA binding|regulation of transcription by RNA polymerase II
evm.TU.Chr01.404	291.196	176.001	406.391	2.30432	1.20434	0.00435301	0.0418985	Up	3.21299	4.68441	6.35944	2.05807	1.64666	3.41002	RC3H1	Roquin-1			GO:0010494,GO:0000932,GO:1905762,GO:0003725,GO:0035198,GO:0003730,GO:0003729,GO:0003723,GO:0035613,GO:0061630,GO:0004842,GO:0008270,GO:0061158,GO:0001782,GO:0071347,GO:0048535,GO:0046007,GO:0030889,GO:0002635,GO:2000320,GO:0045623,GO:0000956,GO:0000288,GO:0033962,GO:0061014,GO:1901224,GO:0010608,GO:0000209,GO:0002634,GO:2000628,GO:0043488,GO:1900151,GO:0050856,GO:0048536,GO:0043029,GO:0042098,GO:…	cytoplasmic stress granule|P-body|CCR4-NOT complex binding|double-stranded RNA binding|miRNA binding|mRNA 3'-UTR binding|mRNA binding|RNA binding|RNA stem-loop binding|ubiquitin protein ligase activity|ubiquitin-protein transferase activity|zinc ion binding|3'-UTR-mediated mRNA destabilization|B cell homeostasis|cellular response to interleukin-1|lymph node development|negative regulation of acti…
evm.TU.Chr01.405	304.041	425.941	182.141	0.42731	-1.22665	0.0107763	0.0772801	Down	2.67904	3.2464	2.38406	3.72118	4.31796	13.7771	stil	SCL-interrupting locus protein homolog			GO:0005814,GO:0005813,GO:0005737,GO:0120099,GO:0010171,GO:0051298,GO:0007052,GO:0070050,GO:0046601,GO:1900087,GO:0110028,GO:1905832,GO:0071539,GO:0046599,GO:0007224,GO:0051225	centriole|centrosome|cytoplasm|procentriole replication complex|body morphogenesis|centrosome duplication|mitotic spindle organization|neuron cellular homeostasis|positive regulation of centriole replication|positive regulation of G1/S transition of mitotic cell cycle|positive regulation of mitotic spindle organization|positive regulation of spindle assembly|protein localization to centrosome|reg…
evm.TU.Chr01.406	54.9857	66.106	43.8654	0.664583	-0.589478	0.350765	0.616096	Down	1.09927	1.19197	0.450392	1.10891	0.657255	2.76777	EPS15L1	Epidermal growth factor receptor substrate 15-like 1	ko04144	Endocytosis	GO:0030132,GO:0005829,GO:0016020,GO:0005634,GO:0005886,GO:0045296,GO:0005509,GO:0006897,GO:0016197	clathrin coat of coated pit|cytosol|membrane|nucleus|plasma membrane|cadherin binding|calcium ion binding|endocytosis|endosomal transport
evm.TU.Chr01.407	2741.8	3414.21	2069.38	0.606008	-0.722592	0.0075715	0.0613797	Down	92.8004	94.4447	101.124	216.792	161.452	150.702	KLF2	Krueppel-like factor 2	ko04371,ko04068,ko05418	Apelin signaling pathway|FoxO signaling pathway|Fluid shear stress and atherosclerosis	GO:0000785,GO:0005634,GO:0003677,GO:0003700,GO:0000981,GO:0046872,GO:0000978,GO:1990837,GO:0000902,GO:0071409,GO:0071498,GO:0070301,GO:0071347,GO:0071499,GO:1901653,GO:0071356,GO:0097533,GO:0040029,GO:0043249,GO:0001701,GO:0035264,GO:0032715,GO:1903671,GO:0000122,GO:0045893,GO:0045429,GO:0051247,GO:0048386,GO:0045944,GO:0036003,GO:0006357,GO:0060509,GO:0042311	chromatin|nucleus|DNA binding|DNA-binding transcription factor activity|DNA-binding transcription factor activity, RNA polymerase II-specific|metal ion binding|RNA polymerase II cis-regulatory region sequence-specific DNA binding|sequence-specific double-stranded DNA binding|cell morphogenesis|cellular response to cycloheximide|cellular response to fluid shear stress|cellular response to hydrogen…
evm.TU.Chr01.408	1235.01	1292.78	1177.23	0.910199	-0.135747	0.590503	0.794395	Down	164.822	209.797	195.961	242.457	224.696	227.27	fam32al	Protein FAM32A-like			GO:0005730,GO:0006915,GO:0007049	nucleolus|apoptotic process|cell cycle
evm.TU.Chr01.409	392.406	431.043	353.769	0.820007	-0.286291	0.301223	0.570383	Down	37.2672	39.2063	40.1299	53.3973	54.4494	49.2766	mrpl54	39S ribosomal protein L54, mitochondrial			GO:0005762,GO:0003735	mitochondrial large ribosomal subunit|structural constituent of ribosome
evm.TU.Chr01.41	912.058	815.389	1008.73	1.23779	0.307761	0.199982	0.462175	Up	15.1919	15.081	9.48496	11.8276	11.3411	11.6364	DHX38	Pre-mRNA-splicing factor ATP-dependent RNA helicase PRP16	ko03040	Spliceosome	GO:0071013,GO:0016020,GO:0005654,GO:0005634,GO:0005681,GO:0005524,GO:0016887,GO:0003723,GO:0003724,GO:0000398	catalytic step 2 spliceosome|membrane|nucleoplasm|nucleus|spliceosomal complex|ATP binding|ATP hydrolysis activity|RNA binding|RNA helicase activity|mRNA splicing, via spliceosome
evm.TU.Chr01.410	2692.38	3039.25	2345.51	0.77158	-0.374112	0.193595	0.453877	Down	44.5798	63.4122	57.1093	100.893	64.3556	73.141	MALT1	Mucosa-associated lymphoid tissue lymphoma translocation protein 1	ko04064,ko04625,ko04660,ko04662,ko05131,ko05152	NF-kappa B signaling pathway|C-type lectin receptor signaling pathway|T cell receptor signaling pathway|B cell receptor signaling pathway|Shigellosis|Tuberculosis	GO:0032449,GO:0005737,GO:0005829,GO:0001650,GO:0005634,GO:0048471,GO:0002096,GO:0032991,GO:0004197,GO:0004175,GO:0042802,GO:0008233,GO:0002020,GO:0043621,GO:0036094,GO:0004842,GO:0007250,GO:0042113,GO:0001923,GO:0006952,GO:0045087,GO:0031663,GO:0043066,GO:0051168,GO:0043280,GO:0043123,GO:0032731,GO:0032743,GO:0051092,GO:0031398,GO:0002726,GO:2000321,GO:0006508,GO:0051603,GO:0042981,GO:0050856,GO:…	CBM complex|cytoplasm|cytosol|fibrillar center|nucleus|perinuclear region of cytoplasm|polkadots|protein-containing complex|cysteine-type endopeptidase activity|endopeptidase activity|identical protein binding|peptidase activity|protease binding|protein self-association|small molecule binding|ubiquitin-protein transferase activity|activation of NF-kappaB-inducing kinase activity|B cell activation…
evm.TU.Chr01.411	6680.96	7284.14	6077.79	0.834355	-0.261267	0.328227	0.596674	Down	133.75	156.848	113.254	186.773	119.288	231.024	SAFB2	Scaffold attachment factor B2			GO:0005737,GO:0070062,GO:0043231,GO:0016604,GO:0005654,GO:0005634,GO:0042802,GO:0003723,GO:0043565,GO:0060765,GO:0050684,GO:0006357,GO:0060008	cytoplasm|extracellular exosome|intracellular membrane-bounded organelle|nuclear body|nucleoplasm|nucleus|identical protein binding|RNA binding|sequence-specific DNA binding|regulation of androgen receptor signaling pathway|regulation of mRNA processing|regulation of transcription by RNA polymerase II|Sertoli cell differentiation
evm.TU.Chr01.412	1.71872	2.44756	0.989889	0.409009	-1.28979	0.559972	0.774422	Down	0.0247043	0.0640796	0	0.0620477	0.0281566	0.140528	ADAM10	Disintegrin and metalloproteinase domain-containing protein 10	ko04361,ko05120,ko05010	Axon regeneration|Epithelial cell signaling in Helicobacter pylori infection|Alzheimer disease	GO:0005912,GO:0030424,GO:0009986,GO:0030136,GO:0005737,GO:0030425,GO:0098978,GO:0005794,GO:0000139,GO:0005798,GO:0005634,GO:0097038,GO:0005886,GO:0046930,GO:0014069,GO:0097060,GO:0097197,GO:0004175,GO:0046872,GO:0070573,GO:0004222,GO:1902945,GO:0008237,GO:0042803,GO:0019901,GO:0017124,GO:0034332,GO:0042987,GO:0090102,GO:0051089,GO:0038004,GO:0001701,GO:0006509,GO:0042117,GO:0007162,GO:0010629,GO:…	adherens junction|axon|cell surface|clathrin-coated vesicle|cytoplasm|dendrite|glutamatergic synapse|Golgi apparatus|Golgi membrane|Golgi-associated vesicle|nucleus|perinuclear endoplasmic reticulum|plasma membrane|pore complex|postsynaptic density|synaptic membrane|tetraspanin-enriched microdomain|endopeptidase activity|metal ion binding|metallodipeptidase activity|metalloendopeptidase activity|…
[truncated: 17,424 more rows]
